# Supplementary material for: Truncated FGFR2 is a clinically actionable oncogene in multiple cancers
Source: Nature. 2022 Aug 10;608(7923):609–17. doi: 10.1038/s41586-022-05066-5 (PMC9436779; doi:10.1038/s41586-022-05066-5)
Supplement: Supplementary file 4 — A list of FGFR2 alterations identified in the FMI cohort, and the sample size and statistical details related to Fig. 3b,c and Extended Data Fig. 10b,c,e. [file 41586_2022_5066_MOESM4_ESM.xlsx]

## Sheet: FMI_All tumours
Sample	TCGA_type	RE_Type	Up.Chr	Up.Pos	Down.Chr	Down.Pos	Fusion	Partner_EntrezID	Breakpoint in FGFR2	FGFR2_truncating/splice site mutations	FGFR2_amp	FGFR2_missense_hotspot_mutations	E18_truncation	SLIPPER score rank	SI domain (Pfam ID)	TP53	PIK3CA	PTEN	ARID1A	CDKN2A	MYC	CDKN2B	BAP1	PIK3R1	MLL2	CCND1	KRAS	FGF19	FGF3	CTCF	FGF4	RB1	APC	CTNNB1	NF1	CCNE1	MCL1	ATM	ERBB2	PBRM1	CDH1	ESR1	FBXW7	BCOR	RNF43
1	STAD										Full amplification					truncation																				amplification
2	OV	intergenic	chr10	123242107	chr10	123205947	FGFR2-N/A	#N/A	I17				TRUE			missense	amplification				amplification
3	SGC										Full amplification													splice_nonfs	truncation
4	BRCA										Full amplification						missense	missense		missense
5	BRCA	in-frame	chr10	123239891	chr10	123993039	FGFR2-TACC2	10579	I17				TRUE	0.3399	PF05010		missense																									missense
6	BLCA										Full amplification					missense																							amplification
7	BRCA											S252W					missense	missense	truncation																							missense
8	ESCA	in-frame	chr10	1.2324e+08	chr10	1.23988e+08	FGFR2-TACC2	10579	I17		Full amplification		TRUE	0.3399	PF05010	missense																	truncation
9	BRCA										Full amplification					truncation			truncation							amplification		amplification	amplification		amplification
10	UCEC											N549K				splice_nonfs					amplification
11	UCEC											S252W				truncation	missense	missense	truncation						splice_nonfs									missense
12	ESCA										Full amplification					truncation					amplification					amplification	missense;amplification	amplification	amplification		amplification
13	UCEC											S252W												splice_nonfs										missense										missense
14	PAAD	in-frame	chr10	1.23241e+08	chr18	3.15868e+07	FGFR2-NOL4	8715	I17				TRUE	0.5097									splice_nonfs									deletion
15	BRCA										Full amplification						missense	truncation			amplification					amplification		amplification			amplification
16	BRCA	in-frame	chr10	1.23242e+08	chr10	123562159	FGFR2-ATE1	11101	I17				TRUE	0.5787			missense		truncation							amplification		amplification	amplification		amplification										deletion
17	COAD									E768*			TRUE			truncation	missense	missense	missense					truncation	truncation							truncation	truncation					splice_nonfs					truncation	truncation
18	HNSC											K659M				truncation
19	CHOL_Intrahepatic	in-frame	chr10	1.23243e+08	chr10	6.04216e+07	FGFR2-BICC1	80114	I17				TRUE	0.3179	PF00013;PF00536					deletion
20	LUAD											S252L				truncation																truncation
21	BRCA	in-frame	chr10	1.2324e+08	chr10	123990174	FGFR2-TACC2	10579	I17				TRUE	0.3399	PF05010		missense																								truncation	missense
22	Unknown primary	intergenic	chr10	1.2324e+08	chr10	123190359	FGFR2-N/A	#N/A	I17				TRUE			missense
23	BRCA										E1-17 amplification		TRUE			missense					amplification
24	BRCA											N549K					missense																								truncation
25	OV										Full amplification					missense																				amplification
26	STAD										Full amplification					missense																							missense
27	CHOL_Intrahepatic	in-frame	chr10	1.23241e+08	chr1	60321923	FGFR2-HOOK1	51361	I17				TRUE	0.8721	PF05622					deletion		deletion	truncation												truncation
28	GBM	in-frame	chr10	123241561	chr17	27241787	FGFR2-PHF12	57649	I17				TRUE	0.6862	PF00628			truncation
29	UCEC											S252L					missense
30	BCC										Full amplification					truncation							truncation
31	BRCA										Full amplification						missense;amplification				amplification					amplification	amplification	amplification	amplification		amplification
32	COAD											C382R																																	truncation
33	ESCA											K659E				missense									truncation
34	COAD											S252W				missense		missense	truncation					truncation	truncation	missense								missense										missense
35	BRCA	out-of-strand	chr10	1.2324e+08	chr10	1.21023e+08	FGFR2-GRK5	2869	I17		Full amplification		TRUE	0.9044	PF00069;PF00615	missense	missense	deletion			amplification
36	COAD										Full amplification					splice_nonfs		splice_nonfs									missense						truncation
37	UCEC											S252W						truncation	truncation						truncation					truncation				missense
38	UCEC											C382R						truncation	truncation					missense
39	BRCA	internal	chr10	123241101	chr10	1.23271e+08	FGFR2-FGFR2	2263	I17				TRUE	0.9813	PF07679;PF07714
40	UCEC											S252W				missense		missense	truncation					splice_nonfs						truncation														truncation
41	OV											S252W				missense	missense																										missense
42	OV	in-frame	chr10	1.23241e+08	chr10	115366847	FGFR2-NRAP	4892	I17				TRUE	0.7606	PF00412	missense
43	LUSC											S252L				truncation
44	CHOL_Bile duct/Gallbladder	in-strand (frame-unknown)	chr10	1.23242e+08	chr10	7.0716e+07	FGFR2-DDX21	9188	I17				TRUE	0.8124	PF00270;PF00271
45	CHOL_Intrahepatic	in-frame	chr10	123241480	chr10	6.79852e+07	FGFR2-CTNNA3	29119	I17				TRUE	0.4622	PF01044											amplification		amplification	amplification		amplification
46	UCEC											C382R						truncation	truncation					splice_nonfs						truncation
47	BRCA	intergenic	chr10	123243138	chr10	122927999	FGFR2-N/A	#N/A	I17				TRUE				missense				amplification					amplification		amplification	amplification		amplification
48	BRCA										Full amplification					missense										amplification		amplification
49	CHOL_Intrahepatic	in-frame	chr10	1.2324e+08	chr10	6.04e+07	FGFR2-BICC1	80114	I17				TRUE	0.3179	PF00013;PF00536					deletion		deletion	deletion
50	STAD	intergenic	chr10	123241046	chr10	122891246	FGFR2-N/A	#N/A	I17		Full amplification		TRUE			missense				deletion		deletion																			missense
51	UCEC											S252W							truncation															missense
52	UCEC										E1-17 amplification		TRUE				missense	truncation	truncation															missense							truncation		truncation
53	BRCA											N549K						splice_nonfs																							truncation	missense
54	CHOL_Intrahepatic	in-frame	chr10	1.23243e+08	chr4	7.76659e+07	FGFR2-SHROOM3	57619	I17				TRUE	0.5263	PF00595								truncation
55	BRCA										Full amplification					truncation					amplification																		amplification
56	MM											N549K						missense									missense					missense
57	STAD										Full amplification					splice_nonfs
58	Unknown primary	out-of-strand	chr10	1.23242e+08	chr10	6.05648e+07	FGFR2-BICC1	80114	I17				TRUE	0.3179	PF00013;PF00536					deletion		deletion	truncation
59	STAD	intergenic	chr10	123241090	chr10	1.24319e+08	FGFR2-N/A	#N/A	I17				TRUE			missense										amplification		amplification	amplification		amplification
60	SKCM									splice site 2038-1G>A			TRUE			missense				missense
61	Unknown primary	in-frame	chr10	123242111	chr10	2.89055e+07	FGFR2-WAC	51322	I17				TRUE	0.9036	PF00397						amplification
62	STAD										Full amplification															amplification		amplification	amplification		amplification
63	BRCA	out-of-strand	chr10	1.23241e+08	chr10	123534639	FGFR2-ATE1	11101	I17				TRUE	0.5787		missense
64	Unknown primary	in-frame	chr10	123240469	chr10	123579888	FGFR2-ATE1	11101	I17				TRUE	0.5787		missense																			deletion
65	UCEC											S252W				truncation		missense						splice_nonfs
66	COAD											N549K				missense																	truncation
67	BRCA										Full amplification					missense	amplification	truncation		deletion		deletion
68	UCEC											S252W				splice_nonfs					amplification
69	LUAD	in-frame	chr10	123242241	chr10	2.89058e+07	FGFR2-WAC	51322	I17				TRUE	0.9036	PF00397		missense
70	BLCA										Full amplification														truncation		amplification						truncation			amplification
71	BRCA											S252W					missense
72	OV											S252W				truncation
73	STAD										Full amplification
74	OV										Full amplification					truncation
75	ESCA										Full amplification					missense
76	Unknown primary	in-frame	chr10	123240607	chr13	4.96442e+07	FGFR2-FNDC3A	22862	I17				TRUE	0.5276	PF00041
77	LUSC											K659E;K659M				missense	amplification			truncation					truncation							truncation
78	BRCA										Full amplification					missense																							amplification
79	BLCA											N549K																				truncation
80	BRCA	out-of-strand	chr10	1.23241e+08	chr10	8.21719e+07	FGFR2-FAM213A	84293	I17				TRUE											splice_nonfs		amplification		amplification	amplification		amplification
81	STAD										Full amplification
82	BRCA										Full amplification					missense	amplification
83	Unknown primary										Full amplification
84	CHOL_Intrahepatic	in-frame	chr10	123240850	chr13	60720253	FGFR2-DIAPH3	81624	I17				TRUE	0.6777	PF06367;PF06371;PF02181
85	CHOL_Intrahepatic											C382R								deletion			truncation
86	BRCA										Full amplification					splice_nonfs					amplification																						truncation
87	CESC											N549K						missense									missense
88	ESCA	in-frame	chr10	1.23241e+08	chr10	116270397	FGFR2-ABLIM1	3983	I17				TRUE	0.713	PF00412;PF02209	missense				truncation	amplification						amplification
89	COAD										Full amplification					truncation		truncation			amplification
90	Unknown primary	in-frame	chr10	1.23243e+08	chr12	32473091	FGFR2-BICD1	636	I17				TRUE	0.8662							amplification																amplification	truncation
91	Unknown primary	intergenic	chr10	1.23243e+08	chr10	7.57207e+07	FGFR2-N/A	#N/A	I17				TRUE
92	SKCM										Full amplification																					deletion
93	BRCA										Full amplification					truncation	missense																			amplification
94	LUSC										Full amplification					missense																										amplification
95	UCEC											S252W						truncation	truncation								missense			truncation															truncation
96	BRCA	in-strand (frame-unknown)	chr10	123239526	chr8	91087602	FGFR2-CALB1	793	E18		Full amplification		TRUE		PF00036;PF13499	splice_nonfs	missense				amplification																					missense;amplification
97	BRCA										Full amplification															amplification		amplification	amplification		amplification
98	BRCA											S252W					missense									amplification		amplification	amplification		amplification
99	Unknown primary	intergenic	chr10	123241837	chr4	7.47229e+07	FGFR2-N/A	#N/A	I17				TRUE						truncation				truncation
100	CHOL_Intrahepatic	in-frame	chr10	1.23241e+08	chr12	42786447	FGFR2-PPHLN1	51535	I17				TRUE	0.5103
101	COAD										Full amplification					truncation			truncation														truncation
102	CHOL_Intrahepatic	in-frame	chr10	1.2324e+08	chr22	2.86122e+07	FGFR2-TTC28	23331	I17				TRUE	0.367	PF13176
103	OV	in-frame	chr10	1.23242e+08	chr10	123988196	FGFR2-TACC2	10579	I17				TRUE	0.3399	PF05010					deletion		deletion
104	BRCA											C382R				truncation	missense									amplification		amplification	amplification		amplification
105	CHOL_Intrahepatic	out-of-strand	chr10	123241809	chr10	104267002	FGFR2-SUFU	51684	I17				TRUE	0.9178	PF05076;PF12470
106	UCEC											S252W						missense	truncation					splice_nonfs		missense													missense			missense
107	CHOL_Intrahepatic	in-frame	chr10	1.23241e+08	chr10	60428984	FGFR2-BICC1	80114	I17				TRUE	0.3179	PF00013;PF00536					deletion		deletion																					missense
108	STAD	intergenic	chr10	1.23241e+08	chr10	1.23074e+08	FGFR2-N/A	#N/A	I17				TRUE				missense																												missense
109	BRCA										Full amplification					missense	missense									amplification		amplification											amplification
110	UCEC											C382R						missense						splice_nonfs						truncation				missense
111	OV	in-frame	chr10	1.2324e+08	chr10	1.19769e+08	FGFR2-RAB11FIP2	22841	I17				TRUE	0.9303	PF00168
112	CHOL_Intrahepatic	internal	chr10	1.2324e+08	chr10	1.23238e+08	FGFR2-FGFR2	2263	I17				TRUE	0.9813	PF07679;PF07714			splice_nonfs
113	Unknown primary	intergenic	chr10	1.2324e+08	chr10	123012093	FGFR2-N/A	#N/A	I17				TRUE																										missense
114	OV										Full amplification					missense																				amplification
115	BRCA										Full amplification					missense					amplification
116	COAD										Full amplification					missense											amplification						truncation						missense
117	CHOL_Intrahepatic	in-frame	chr10	123241020	chr10	60447452	FGFR2-BICC1	80114	I17				TRUE	0.3179	PF00013;PF00536
118	CHOL_Intrahepatic	in-frame	chr10	123241444	chr10	6.05707e+07	FGFR2-BICC1	80114	I17				TRUE	0.3179	PF00013;PF00536	missense
119	UCEC											S252W				missense
120	BLCA										Full amplification																					splice_nonfs
121	OV										Full amplification					truncation
122	OV											N549K						truncation	truncation					truncation																				missense
123	STAD	intergenic	chr10	1.23241e+08	chr10	1.23103e+08	FGFR2-N/A	#N/A	I17		Full amplification		TRUE			missense																splice_nonfs	truncation			amplification
124	Unknown primary	in-strand (frame-unknown)	chr10	1.23239e+08	chr10	1.2922e+08	FGFR2-DOCK1	1793	E18				TRUE	0.6938	PF14429;PF00018	truncation		missense	truncation																					splice_nonfs
125	CHOL_Intrahepatic	in-frame	chr10	1.23242e+08	chr10	61587509	FGFR2-CCDC6	8030	I17				TRUE	0.3411		missense
126	Unknown primary	in-frame	chr10	1.23241e+08	chr10	6.04322e+07	FGFR2-BICC1	80114	I17				TRUE	0.3179	PF00013;PF00536
127	STAD										Full amplification
128	Unknown primary	intergenic	chr10	1.23241e+08	chr10	1.23381e+08	FGFR2-N/A	#N/A	I17			C382R	TRUE							deletion		deletion	truncation
129	COAD											N549K
130	Other									L770fs*13			TRUE				missense	missense	truncation
131	UCEC											N549K;K659Q						missense	truncation					truncation
132	CHOL_Intrahepatic	intergenic	chr10	1.2324e+08	chr6	147264141	FGFR2-N/A	#N/A	I17				TRUE							deletion		deletion																			splice_nonfs
133	UCEC											N549H						splice_nonfs	truncation					missense						truncation
134	Unknown primary										Full amplification					truncation																			deletion
135	Unknown primary	in-frame	chr10	1.23241e+08	chr10	7.58558e+07	FGFR2-VCL	7414	I17				TRUE	0.9197	PF01044					deletion			truncation
136	BRCA										Full amplification															amplification		amplification	amplification		amplification
137	LUAD											S252W					missense	truncation	truncation							missense
138	Unknown primary	intergenic	chr10	1.23242e+08	chrX	34260255	FGFR2-N/A	#N/A	I17				TRUE										truncation
139	Unknown primary	in-frame	chr10	123242477	chr10	60382682	FGFR2-BICC1	80114	I17				TRUE	0.3179	PF00013;PF00536					deletion		deletion	truncation
140	CHOL_Intrahepatic	in-frame	chr10	123242902	chr10	60432594	FGFR2-BICC1	80114	I17				TRUE	0.3179	PF00013;PF00536
141	CHOL_Intrahepatic	in-frame	chr10	123243065	chr10	61583207	FGFR2-CCDC6	8030	I17				TRUE	0.3411									splice_nonfs
142	Unknown primary	in-frame	chr10	1.23242e+08	chr10	60568536	FGFR2-BICC1	80114	I17				TRUE	0.3179	PF00013;PF00536	splice_nonfs							truncation									truncation
143	UCEC											S252W					missense	missense						splice_nonfs	truncation		missense																	missense
144	ESCA										Full amplification					missense
145	UCEC											S252W;C382R					missense	splice_nonfs																			amplification
146	OV											S252W
147	BRCA										Full amplification																														missense
148	BRCA											K659N					missense																								splice_nonfs
149	Unknown primary	intergenic	chr10	1.23242e+08	chr12	4.81012e+07	FGFR2-N/A	#N/A	I17				TRUE							deletion		deletion	truncation
150	LUAD											K659E				truncation																truncation
151	UCEC											S252W					missense	missense	truncation															missense
152	OV										Full amplification					truncation
153	BRCA										Full amplification					missense
154	UCEC											S252W						truncation	truncation								missense
155	LUAD											K659N				truncation																					amplification
156	ESCA										Full amplification					truncation																							amplification
157	STAD											S252W					missense
158	UCEC											S252W				truncation		truncation	truncation					truncation																truncation
159	BRCA										Full amplification	C382R				missense					amplification
160	SKCM											S252L
161	Unknown primary	in-strand (frame-unknown)	chr10	1.23242e+08	chr10	60461851	FGFR2-BICC1	80114	I17				TRUE	0.3179	PF00013;PF00536
162	CHOL_Intrahepatic	intergenic	chr10	1.23242e+08	chr11	1.03538e+08	FGFR2-N/A	#N/A	I17				TRUE			missense
163	COAD											N549H												truncation			missense						truncation	missense	missense
164	OV											S252W				missense																				amplification
165	OV										Full amplification					truncation																					amplification					amplification
166	UCEC											K659E				missense	missense	truncation	truncation								missense			truncation															truncation
167	CHOL_Intrahepatic	in-frame	chr10	123240755	chr10	9.718e+07	FGFR2-SORBS1	10580	I17				TRUE	0.952	PF00018;PF07653;PF14604								truncation
168	STAD											N549K				missense				deletion		deletion
169	LUSC											S252W					missense								truncation
170	CHOL_Intrahepatic	in-frame	chr10	1.23242e+08	chr12	1.033e+08	FGFR2-PAH	5053	I17				TRUE	0.9688	PF01842;PF00351
171	ESCA	intergenic	chr10	123243179	chr10	1.28529e+08	FGFR2-N/A	#N/A	I17		E1-17 amplification		TRUE			missense
172	CHOL_Intrahepatic	in-frame	chr10	1.23242e+08	chr10	9.71712e+07	FGFR2-SORBS1	10580	I17				TRUE	0.952	PF00018;PF07653;PF14604					deletion		deletion																		deletion
173	UCEC											C382R						truncation	truncation					missense	truncation		missense			truncation				truncation			amplification				missense				truncation
174	CHOL_Bile duct/Gallbladder	out-of-strand	chr10	123240349	chr10	9.72424e+07	FGFR2-SORBS1	10580	I17				TRUE	0.952	PF00018;PF07653;PF14604				truncation		amplification									truncation							amplification
175	UCEC											S252W					missense		truncation															missense							missense			missense
176	LGG	in-frame	chr10	1.23243e+08	chr10	118710620	FGFR2-SHTN1	57698	I17				TRUE
177	OV	in-frame	chr10	123240063	chr22	30369636	FGFR2-MTMR3	8897	I17				TRUE	0.5828	PF01363;PF06602	missense					amplification
178	UCEC											S252W						truncation	truncation					truncation															missense
179	UCEC											S252W				missense		truncation	truncation																								missense
180	ESCA	internal	chr10	1.23242e+08	chr10	1.23245e+08	FGFR2-FGFR2	2263	I17				TRUE	0.9813	PF07679;PF07714	truncation
181	LUAD	in-frame	chr10	123242039	chr3	45871891	FGFR2-LZTFL1	54585	I17				TRUE	0.0283
182	GBM										Full amplification							deletion		deletion		deletion
183	STAD										Full amplification					missense
184	Unknown primary										Full amplification					missense			truncation		amplification
185	BRCA										Full amplification					missense	missense									amplification		amplification	amplification
186	READ	intergenic	chr10	1.23243e+08	chr10	124108409	FGFR2-N/A	#N/A	I17				TRUE			missense											amplification									amplification					deletion
187	UCEC											N549K					missense	truncation																	truncation
188	SGC	in-frame	chr10	123242329	chr4	76589809	FGFR2-G3BP2	9908	I17				TRUE	0.7269	PF02136;PF00076
189	UCEC											S252L				missense	missense	missense
190	STAD	out-of-strand	chr10	1.23242e+08	chr10	1.23571e+08	FGFR2-ATE1	11101	I17		E1-17 amplification		TRUE	0.5787		truncation		splice_nonfs																				splice_nonfs
191	Unknown primary	in-frame	chr10	123242976	chr10	2.89029e+07	FGFR2-WAC	51322	I17				TRUE	0.9036	PF00397								missense
192	CHOL_Bile duct/Gallbladder	in-frame	chr10	1.23242e+08	chr10	6.04605e+07	FGFR2-BICC1	80114	I17				TRUE	0.3179	PF00013;PF00536
193	Unknown primary											S252L									amplification												deletion
194	CHOL_Intrahepatic	in-frame	chr10	1.23243e+08	chr16	14323850	FGFR2-MRTFB	57496	I17				TRUE		PF02755	missense	missense			deletion			truncation
195	PAAD	in-frame	chr10	123243107	chr10	1.18709e+08	FGFR2-SHTN1	57698	I17				TRUE
196	HNSC									E777*			TRUE			missense									truncation							deletion	truncation
197	Unknown primary	intergenic	chr10	123240933	chr10	1.05026e+08	FGFR2-N/A	#N/A	I17				TRUE
198	Unknown primary											N549K						missense	truncation					truncation	truncation					missense		truncation	missense	missense
199	BRCA											N549K					missense																								truncation	missense
200	Unknown primary	in-frame	chr10	123242266	chr4	7.76657e+07	FGFR2-SHROOM3	57619	I17				TRUE	0.5263	PF00595	truncation
201	COAD											C382R							truncation				truncation		truncation								truncation
202	OV										Full amplification					missense		deletion			amplification
203	CHOL_Intrahepatic	out-of-strand	chr10	123240819	chr4	7.76629e+07	FGFR2-SHROOM3	57619	I17				TRUE	0.5263	PF00595
204	CESC											C382R							truncation					splice_nonfs						truncation
205	LUAD											S252L				missense
206	CHOL_Intrahepatic	in-frame	chr10	1.2324e+08	chr10	115379572	FGFR2-NRAP	4892	I17				TRUE	0.7606	PF00412
207	Unknown primary										Full amplification					missense				deletion		deletion					missense												amplification
208	Unknown primary											S252W				truncation					amplification					amplification		amplification			amplification
209	UCEC											C382R				splice_nonfs		truncation	truncation					truncation						truncation		truncation													truncation
210	UCEC											S252W					missense	truncation	truncation					splice_nonfs
211	Unknown primary	in-frame	chr10	123243059	chr3	5.21316e+07	FGFR2-POC1A	25886	I17				TRUE	0.2416	PF00400		missense
212	UCEC											S252W;C382R						truncation	truncation					splice_nonfs																		missense
213	Unknown primary										Full amplification					missense				deletion		deletion
214	CHOL_Intrahepatic	in-frame	chr10	1.23242e+08	chr10	115911407	FGFR2-CCDC186	55088	I17				TRUE						truncation		amplification																amplification
215	OV										Full amplification					truncation																				amplification							missense
216	BRCA									S799fs*22									truncation														truncation								truncation				truncation
217	UCEC											N549K						truncation
218	BRCA										Full amplification							deletion		deletion		deletion				amplification		amplification	amplification		amplification
219	READ											N549D																															truncation
220	READ										Full amplification
221	Unknown primary	in-frame	chr10	123240395	chrX	1.14539e+08	FGFR2-LUZP4	51213	I17				TRUE	0.2782
222	Other											S252L				missense
223	ESCA									S792fs*4						missense									truncation		amplification
224	PAAD	in-frame	chr10	1.23241e+08	chr12	1.16296e+06	FGFR2-ERC1	23085	I17				TRUE	0.9552							amplification													missense			amplification
225	LUAD										Full amplification					truncation									truncation
226	UCEC											S252W						truncation	truncation					truncation																					truncation
227	PRAD										Full amplification					missense
228	OV											K659E				missense
229	LUAD										Full amplification					missense
230	CHOL_Intrahepatic											C382R																															truncation
231	UCS											S252W						missense
232	BRCA	out-of-strand	chr10	123240746	chr10	124271983	FGFR2-HTRA1	5654	I17				TRUE	0.6863	PF07648	missense;deletion	missense;amplification			deletion		deletion				amplification		amplification	amplification		amplification						amplification
233	Unknown primary	in-frame	chr10	1.23242e+08	chr4	122092371	FGFR2-TNIP3	79931	I17				TRUE	0.0855									truncation
234	OV										Full amplification					missense					amplification			truncation
235	SIC											N549K				deletion	missense			deletion		deletion													truncation
236	UCEC											S252W				missense	missense;amplification
237	UCEC											S252W					missense	truncation	truncation											truncation				missense						truncation
238	CHOL_Intrahepatic	in-frame	chr10	1.2324e+08	chr10	6.04406e+07	FGFR2-BICC1	80114	I17				TRUE	0.3179	PF00013;PF00536				truncation
239	Unknown primary	in-frame	chr10	123240313	chr10	60433849	FGFR2-BICC1	80114	I17				TRUE	0.3179	PF00013;PF00536								truncation
240	CHOL_Intrahepatic	out-of-strand	chr10	1.23241e+08	chr12	20784153	FGFR2-PDE3A	5139	I17				TRUE	0.8286	PF00233	missense																						truncation
241	BRCA										Full amplification					splice_nonfs	missense		truncation														truncation	truncation	truncation
242	BLCA										Full amplification																								deletion
243	UCEC											S252W					missense	splice_nonfs							truncation																				truncation
244	BRCA										Full amplification						amplification			deletion		deletion																				missense;amplification
245	BRCA	intergenic	chr10	123239571	chr10	122964631	FGFR2-N/A	#N/A	I17		Full amplification		TRUE			missense
246	CHOL_Intrahepatic	in-frame	chr10	1.23243e+08	chr10	115373810	FGFR2-NRAP	4892	I17				TRUE	0.7606	PF00412					deletion
247	OV										Full amplification					truncation					amplification
248	CHOL_Intrahepatic	in-frame	chr10	1.23243e+08	chr10	6.05693e+07	FGFR2-BICC1	80114	I17				TRUE	0.3179	PF00013;PF00536	deletion				deletion		deletion
249	Unknown primary											C382R								deletion
250	OV											S252W				missense	missense																						amplification
251	SARC										Full amplification
252	OV										Full amplification					truncation	amplification
253	LUAD	in-frame	chr10	1.2324e+08	chr10	60420744	FGFR2-BICC1	80114	I17				TRUE	0.3179	PF00013;PF00536	missense
254	Unknown primary											C382R								deletion		deletion
255	BRCA	in-frame	chr10	1.23241e+08	chr14	102794136	FGFR2-ZNF839	55778	I17				TRUE	0.3542			missense															deletion									truncation	missense
256	OV											S252W					missense	missense	truncation																							missense		missense
257	UCEC											S252W;N549K						missense	truncation								missense
258	BRCA											K659Q				missense					amplification			deletion															amplification
259	ESCA										Full amplification								truncation							amplification		amplification	amplification		amplification								amplification
260	Unknown primary	in-frame	chr10	123241721	chr10	123989608	FGFR2-TACC2	10579	I17				TRUE	0.3399	PF05010	truncation
261	BRCA										Full amplification					missense
262	CHOL_Intrahepatic	in-frame	chr10	1.23242e+08	chr10	6.0554e+07	FGFR2-BICC1	80114	I17				TRUE	0.3179	PF00013;PF00536
263	LUAD										Full amplification					missense				deletion
264	BRCA										Full amplification						missense																						amplification
265	STAD										Full amplification					missense
266	Unknown primary	intergenic	chr10	1.23243e+08	chr17	39043696	FGFR2-N/A	#N/A	I17				TRUE																								amplification	deletion
267	LIHC	in-frame	chr10	1.23243e+08	chr10	1.12598e+07	FGFR2-CELF2	10659	I17				TRUE	0.3709	PF00076						amplification
268	Unknown primary	in-frame	chr10	123243209	chr4	151342819	FGFR2-LRBA	987	I17				TRUE	0.487					truncation	missense			deletion																	deletion
269	Unknown primary	in-strand (frame-unknown)	chr10	1.2324e+08	chr6	5.63475e+07	FGFR2-DST	667	I17				TRUE	0.9725	PF00307;PF13499;PF00681;PF00435																									deletion
270	Unknown primary	in-frame	chr10	1.23243e+08	chr19	4.19549e+06	FGFR2-ANKRD24	170961	I17				TRUE	0.102	PF00023;PF12796	missense					amplification
271	Unknown primary	intergenic	chr10	123241148	chr4	9.30321e+07	FGFR2-N/A	#N/A	I17				TRUE										truncation
272	UCS											S252W					missense	missense	truncation						truncation					truncation					truncation					truncation					truncation
273	ESCA	in-frame	chr10	1.23242e+08	chr10	1.2166e+08	FGFR2-SEC23IP	11196	I17		E1-17 amplification		TRUE	0.3207	PF00536	missense					amplification												missense
274	SKCM										Full amplification																											missense
275	COAD	intergenic	chr10	1.23242e+08	chr10	1.2321e+08	FGFR2-N/A	#N/A	I17		Full amplification		TRUE																				truncation					missense
276	ESCA	in-frame	chr10	1.23241e+08	chr10	1.23989e+08	FGFR2-TACC2	10579	I17				TRUE	0.3399	PF05010	splice_nonfs
277	UCEC											N549H					missense	truncation	truncation														truncation		missense								missense
278	OV										Full amplification					missense											amplification									amplification
279	ESCA										Full amplification					missense					amplification
280	BRCA											N549K
281	UCEC											S252W						truncation	truncation					splice_nonfs										missense
282	CHOL_Bile duct/Gallbladder										Full amplification					missense
283	UCEC											S252W					missense																	splice_nonfs								missense
284	Unknown primary											C382R								truncation			splice_nonfs										missense
285	BRCA										Full amplification					truncation		deletion
286	Other											S252W				missense					amplification															amplification
287	BRCA											N549K					missense																								truncation
288	UCEC											S252W				missense	missense	truncation	truncation						truncation									missense										missense
289	OV											K659E				missense
290	BLCA										Full amplification					truncation
291	STAD										Full amplification					missense
292	LUAD									E777*			TRUE			missense																truncation			missense
293	STAD	intergenic	chr10	1.23241e+08	chr10	1.09504e+08	FGFR2-N/A	#N/A	I17				TRUE			truncation					amplification																		missense
294	UCEC											S252L				deletion																deletion
295	OV	in-frame	chr10	1.23242e+08	chr1	110550649	FGFR2-AHCYL1	10768	I17				TRUE	0.9758	PF05221
296	SARC										Full amplification					deletion																splice_nonfs				amplification
297	STAD	intergenic	chr10	123241741	chr7	9.24994e+07	FGFR2-N/A	#N/A	I17				TRUE			missense
298	LUAD											S252L				missense
299	BRCA										Full amplification					missense	amplification				amplification
300	GBM											K659E						splice_nonfs		deletion		deletion													truncation
301	BRCA	intergenic	chr10	1.23241e+08	chr13	108761586	FGFR2-N/A	#N/A	I17				TRUE																						truncation		amplification
302	UCEC											K659E					missense	truncation								splice_nonfs																		missense
303	BRCA										Full amplification					truncation					amplification					amplification		amplification	amplification		amplification
304	BCC											N549K				missense							truncation
305	UCEC											S252W					missense	truncation	truncation						truncation							truncation												missense
306	CHOL_Intrahepatic	in-frame	chr10	1.23239e+08	chr2	1.52144e+08	FGFR2-NMI	9111	E18				TRUE							deletion		deletion
307	ESCA										Full amplification					splice_nonfs
308	STAD	in-frame	chr10	1.23242e+08	chr10	123558177	FGFR2-ATE1	11101	I17		E1-17 amplification		TRUE	0.5787					truncation		amplification																				splice_nonfs
309	Unknown primary	intergenic	chr10	1.23241e+08	chr4	1.39486e+07	FGFR2-N/A	#N/A	I17				TRUE
310	CHOL_Bile duct/Gallbladder	in-frame	chr10	123241964	chr10	6.04307e+07	FGFR2-BICC1	80114	I17				TRUE	0.3179	PF00013;PF00536					deletion		deletion	truncation
311	PAAD	in-frame	chr10	123240434	chr12	5.41203e+07	FGFR2-CALCOCO1	57658	I17				TRUE	0.8323			missense
312	UCEC											S252W						truncation
313	CHOL_Bile duct/Gallbladder										Full amplification					missense
314	COAD										Full amplification					missense	missense										missense						truncation
315	LGG	in-frame	chr10	123239801	chr10	1.05042e+08	FGFR2-INA	9118	I17				TRUE	0.4579	PF00038
316	CESC											S252L					missense	missense	truncation							missense				truncation									missense				missense
317	Unknown primary	internal	chr10	1.23241e+08	chr10	123238879	FGFR2-FGFR2	2263	I17		Full amplification		TRUE	0.9813	PF07679;PF07714	truncation			truncation	deletion		deletion
318	STAD	intergenic	chr10	123240608	chr10	1.2322e+08	FGFR2-N/A	#N/A	I17		Full amplification		TRUE			truncation																									splice_nonfs
319	UCEC											S252W				missense			truncation
320	ACC	in-strand (frame-unknown)	chr10	123240131	chr1	32649837	FGFR2-TXLNA	200081	I17				TRUE	0.7788
321	Unknown primary											N549K				missense	missense	truncation	truncation													truncation
322	ESCA										Full amplification					missense																							amplification
323	UCEC											S252W					missense	missense	truncation						truncation									missense										truncation
324	BRCA										Full amplification					truncation					amplification					amplification		amplification	amplification		amplification
325	PAAD									Y769*			TRUE							deletion		deletion
326	Unknown primary											N549K						deletion	truncation	deletion		deletion																		truncation
327	BRCA											K659E												splice_nonfs																	truncation	missense
328	COAD	in-frame	chr10	123242482	chr10	49768540	FGFR2-ARHGAP22	58504	I17		Full amplification		TRUE	0.6936	PF00169;PF00620	truncation																													truncation
329	CHOL_Intrahepatic	in-frame	chr10	1.23242e+08	chrX	16839267	FGFR2-TXLNG	55787	I17				TRUE	0.7792						deletion		deletion	truncation
330	CHOL_Intrahepatic									S799fs*22
331	BRCA											N549K					missense
332	LUAD										Full amplification					missense				deletion		deletion													splice_nonfs
333	BRCA										Full amplification					truncation					amplification					amplification
334	Other											C382R							truncation
335	BRCA											K659M																														missense
336	LUSC											N549K				missense
337	LUSC	internal	chr10	1.2324e+08	chr10	123278901	FGFR2-FGFR2	2263	I17				TRUE	0.9813	PF07679;PF07714	missense				truncation
338	LUAD										Full amplification
339	UCEC											S252W						truncation	truncation					splice_nonfs																				missense
340	LUSC										Full amplification					missense	amplification																							splice_nonfs
341	ESCA										Full amplification					missense																				amplification
342	LGG	intergenic	chr10	1.23239e+08	chr13	30215352	FGFR2-N/A	#N/A	E18				TRUE
343	BRCA											N549K					missense
344	CHOL_Intrahepatic	intergenic	chr10	123241020	chr10	7.73601e+06	FGFR2-N/A	#N/A	I17				TRUE												truncation
345	UCEC											N549H				missense	missense	truncation	truncation					truncation									truncation	missense
346	BRCA	intergenic	chr10	1.23242e+08	chr10	61672145	FGFR2-N/A	#N/A	I17		Full amplification		TRUE			missense	missense			deletion	amplification	deletion
347	BRCA											N549K					missense																									missense
348	LUAD									Q778*			TRUE			splice_nonfs				splice_nonfs
349	UCEC											N549H				truncation		truncation	truncation					truncation			missense			missense		truncation								truncation	truncation		truncation	missense
350	UCEC											S252W					missense	truncation	truncation						truncation		missense			truncation															truncation
351	Unknown primary	in-frame	chr10	1.23243e+08	chr10	6.86184e+07	FGFR2-CTNNA3	29119	I17				TRUE	0.4622	PF01044
352	ESCA	intergenic	chr10	123240436	chr10	122569057	FGFR2-N/A	#N/A	I17		Full amplification		TRUE			missense
353	Unknown primary	in-frame	chr10	123240341	chr4	8.64979e+07	FGFR2-ARHGAP24	83478	I17				TRUE	0.6945	PF00169;PF00620												missense
354	CHOL_Intrahepatic	in-frame	chr10	1.23243e+08	chr3	57767923	FGFR2-SLMAP	7871	I17				TRUE	0.4778	PF00498			truncation					splice_nonfs
355	CHOL_Bile duct/Gallbladder	in-frame	chr10	123239814	chr5	132255038	FGFR2-AFF4	27125	I17				TRUE	0.3786									truncation														amplification
356	LUAD										Full amplification					truncation				deletion		deletion														amplification
357	Unknown primary	intergenic	chr10	123241562	chr4	1.35393e+08	FGFR2-N/A	#N/A	I17				TRUE							deletion		deletion
358	OV										Full amplification					truncation	missense;amplification
359	STAD											C382R
360	UCEC											N549K						missense						splice_nonfs										missense
361	BRCA										Full amplification					missense		splice_nonfs																		amplification
362	UCEC											N549K				missense		truncation	truncation					truncation						truncation
363	CHOL_Intrahepatic	intergenic	chr10	123242791	chr10	122789195	FGFR2-N/A	#N/A	I17				TRUE			missense				deletion	amplification	deletion													truncation				amplification
364	CHOL_Intrahepatic	in-frame	chr10	1.2324e+08	chr10	104412929	FGFR2-TRIM8	81603	I17				TRUE	0.9251									truncation																	truncation
365	CHOL_Intrahepatic	in-frame	chr10	1.2324e+08	chr10	6.04602e+07	FGFR2-BICC1	80114	I17				TRUE	0.3179	PF00013;PF00536
366	Unknown primary	in-frame	chr10	1.23242e+08	chr10	1.18711e+08	FGFR2-SHTN1	57698	I17				TRUE							deletion		deletion
367	Unknown primary											S252W				missense	missense	truncation	truncation						truncation																				missense
368	BLCA									Y769*			TRUE			missense			truncation								missense										missense
369	Unknown primary											S252L					missense
370	STAD											C382R;N549K				splice_nonfs				missense
371	UCEC										Full amplification					splice_nonfs
372	CHOL_Intrahepatic	in-frame	chr10	123240653	chr18	31468754	FGFR2-NOL4	8715	I17				TRUE	0.5097						deletion		deletion
373	BRCA										Full amplification					truncation	missense									amplification		amplification	amplification		amplification
374	UCEC											S252W					missense	missense	truncation	missense					truncation																		truncation	missense
375	Other											S252T
376	LUAD											S252L															missense
377	Unknown primary	intergenic	chr10	1.23242e+08	chr6	2.61176e+07	FGFR2-N/A	#N/A	I17				TRUE					deletion					truncation
378	GBM											K659E				missense																deletion			deletion
379	BRCA										Full amplification					missense		truncation			amplification
380	COAD											C382R																										missense
381	UCEC											S252W						missense	truncation					missense	truncation																	missense		missense	truncation
382	UCEC											C382R						truncation	truncation					truncation	truncation					truncation		truncation
383	UCEC											N549K				missense		missense						splice_nonfs		amplification		amplification	amplification		amplification
384	Unknown primary	in-frame	chr10	1.2324e+08	chr5	124050980	FGFR2-ZNF608	57507	I17				TRUE	0.2841
385	BRCA										Full amplification																												amplification
386	UCEC											N549T;K659E					missense	missense	truncation											truncation							splice_nonfs
387	CHOL_Intrahepatic	in-frame	chr10	1.23243e+08	chr12	122706335	FGFR2-DIABLO	56616	I17				TRUE	0.8069																										truncation
388	CHOL_Intrahepatic	in-frame	chr10	1.23241e+08	chr10	60569803	FGFR2-BICC1	80114	I17				TRUE	0.3179	PF00013;PF00536					deletion		deletion															amplification							truncation
389	LUAD	intergenic	chr10	123242731	chr10	1.23447e+08	FGFR2-N/A	#N/A	I17				TRUE			truncation
390	BRCA											K659E					missense
391	UCEC											K659E						truncation	truncation					missense																truncation
392	Unknown primary										Full amplification					truncation			truncation		amplification
393	BRCA										Full amplification					missense	amplification				amplification																		missense;amplification
394	Unknown primary	in-frame	chr10	123240394	chr5	146829163	FGFR2-DPYSL3	1809	I17				TRUE	0.823	PF01979
395	CHOL_Intrahepatic											S252W				missense					amplification														splice_nonfs
396	BRCA										Full amplification																										amplification		amplification
397	UCEC											S252W					missense		truncation					splice_nonfs						truncation
398	ESCA										Full amplification					missense					amplification
399	ESCA	intergenic	chr10		chr10		FGFR2-N/A	#N/A	I17		Full amplification		TRUE			missense				deletion		deletion
400	BRCA										Full amplification					truncation					amplification																amplification		amplification
401	BRCA										Full amplification					missense	missense
402	CHOL_Intrahepatic	in-frame	chr10	123240189	chr10	2.89028e+07	FGFR2-WAC	51322	I17				TRUE	0.9036	PF00397								truncation
403	UCEC											S252W						truncation						splice_nonfs
404	CHOL_Intrahepatic	in-frame	chr10	1.23242e+08	chr10	1.23997e+08	FGFR2-TACC2	10579	I17				TRUE	0.3399	PF05010
405	STAD										Full amplification					missense																									truncation
406	GBM									S799fs*22						missense			truncation	truncation															truncation
407	UCEC											S252W				missense		missense						splice_nonfs
408	UCEC	out-of-strand	chr10	1.23242e+08	chr10	7.2536e+07	FGFR2-TBATA	219793	I17				TRUE			missense					amplification															amplification
409	LUAD	in-frame	chr10	1.23242e+08	chr10	6.05453e+07	FGFR2-BICC1	80114	I17				TRUE	0.3179	PF00013;PF00536
410	LUAD											N549Y				truncation
411	CHOL_Intrahepatic	intergenic	chr10	1.23242e+08	chr1	155275895	FGFR2-N/A	#N/A	I17				TRUE							deletion		deletion
412	OV											S252W					missense	missense	truncation																					truncation
413	COAD	in-frame	chr10	1.23243e+08	chrX	84628094	FGFR2-POF1B	79983	I17				TRUE	0.3502										truncation						missense														truncation
414	STAD	intergenic	chr10	1.23241e+08	chr10	1.22859e+08	FGFR2-N/A	#N/A	I17				TRUE			missense			truncation						truncation									missense
415	BRCA										Full amplification					splice_nonfs					amplification
416	BRCA										Full amplification					truncation				deletion	amplification	deletion					missense
417	Unknown primary	in-frame	chr10	123239629	chr3	57788500	FGFR2-SLMAP	7871	I17				TRUE	0.4778	PF00498
418	Unknown primary										Full amplification					truncation				truncation	amplification					amplification	amplification	amplification	amplification		amplification
419	CHOL_Bile duct/Gallbladder	intergenic	chr10	1.23243e+08	chr10	1.05028e+08	FGFR2-N/A	#N/A	I17				TRUE							deletion		deletion															amplification
420	BRCA											K659E					splice_nonfs																		splice_nonfs							missense
421	STAD										Full amplification															amplification		amplification	amplification		amplification
422	PRAD	out-of-strand	chr10	1.23243e+08	chr10	69676619	FGFR2-SIRT1	23411	I17		Full amplification		TRUE	0.9558	PF02146	missense										amplification		amplification	amplification		amplification
423	COAD											C382R													truncation
424	CHOL_Intrahepatic	in-frame	chr10	123240011	chr10	60565976	FGFR2-BICC1	80114	I17				TRUE	0.3179	PF00013;PF00536
425	BRCA										Full amplification
426	ESCA										Full amplification					truncation				truncation							amplification									amplification
427	BRCA	intergenic	chr10	123240934	chr10	1.25039e+08	FGFR2-N/A	#N/A	I17				TRUE			missense																			truncation
428	COAD											K659M				missense																	truncation										missense
429	BRCA	intergenic	chr10	1.23243e+08	chr1	105829460	FGFR2-N/A	#N/A	I17			K659E	TRUE				missense			truncation
430	CHOL_Intrahepatic									Y769*			TRUE			missense																				amplification
431	UCEC											S252W							truncation											truncation				missense
432	Unknown primary	in-frame	chr10	1.2324e+08	chr10	60461667	FGFR2-BICC1	80114	I17				TRUE	0.3179	PF00013;PF00536						amplification																amplification
433	BRCA	in-frame	chr10	1.23241e+08	chr10	1.23577e+08	FGFR2-ATE1	11101	I17				TRUE	0.5787		truncation	missense	deletion																	splice_nonfs
434	CHOL_Intrahepatic	in-frame	chr10	1.23241e+08	chr2	1.06013e+08	FGFR2-FHL2	2274	I17				TRUE	0.9835	PF00412																						amplification			splice_nonfs
435	CHOL_Intrahepatic	in-frame	chr10	1.23242e+08	chr4	8.80038e+07	FGFR2-AFF1	4299	I17				TRUE	0.5089
436	UCEC									Q811*						missense	missense
437	BRCA											N549K					missense
438	OV										Full amplification							deletion																	truncation
439	STAD										Full amplification					missense																									truncation
440	ESCA											S252L				missense					amplification						amplification												amplification
441	UCEC											S252W					missense	missense	truncation						truncation		missense													truncation					truncation
442	BRCA											K659N				truncation	missense																								truncation
443	UCEC											S252W					missense	truncation	truncation						truncation					missense				missense
444	UCEC											S252W					splice_nonfs	missense	truncation							missense
445	ACC										Full amplification
446	BRCA										Full amplification					missense	missense										amplification															amplification
447	OV											K659E				truncation																			deletion
448	CHOL_Intrahepatic	in-frame	chr10	1.23243e+08	chr13	96277286	FGFR2-DZIP1	22873	I17				TRUE	0.1962									truncation
449	UCEC											S252W					missense	missense																										missense
450	SCC											N549K													truncation							truncation
451	UCEC											K659E				missense																					amplification
452	OV											S252W						truncation	truncation					truncation
453	Unknown primary	in-frame	chr10	123241822	chr10	75783574	FGFR2-VCL	7414	I17				TRUE	0.9197	PF01044					deletion		deletion																						truncation
454	CHOL_Intrahepatic									E777*		N549K	TRUE			missense				deletion		deletion				amplification	missense	amplification	amplification		amplification							splice_nonfs
455	COAD										Full amplification					missense																	truncation
456	LUAD											C382R											deletion																	deletion
457	UCEC											S252W						truncation						truncation																				missense
458	OV										Full amplification					splice_nonfs																				amplification
459	LUSC											S252L				missense																			truncation
460	LUSC										Full amplification					missense				truncation						amplification		amplification	amplification		amplification
461	CHOL_Intrahepatic	in-frame	chr10	123240020	chr6	24777631	FGFR2-GMNN	51053	I17				TRUE	0.7141
462	LUAD	intergenic	chr10	123240901	chr12	4.82316e+07	FGFR2-N/A	#N/A	I17				TRUE			missense																deletion
463	UCEC											N549K						truncation	truncation						truncation					truncation															truncation
464	BRCA										Full amplification					missense														missense
465	Unknown primary	in-frame	chr10	1.23243e+08	chr10	24650094	FGFR2-KIAA1217	56243	I17				TRUE		PF03915																									truncation
466	UCS											S252W				missense	missense	truncation	truncation	missense				truncation																splice_nonfs					truncation
467	LUAD										Full amplification					missense																			truncation
468	STAD										Full amplification					missense				deletion		deletion					amplification
469	STAD										Full amplification					missense			truncation
470	CHOL_Bile duct/Gallbladder	in-frame	chr10	1.23242e+08	chr4	151315913	FGFR2-LRBA	987	I17				TRUE	0.487						deletion		deletion	truncation
471	BRCA											K659N				missense	missense		truncation																							missense		truncation
472	BRCA										Full amplification					truncation
473	Unknown primary	in-frame	chr10	1.23242e+08	chr10	6.05535e+07	FGFR2-BICC1	80114	I17				TRUE	0.3179	PF00013;PF00536								splice_nonfs
474	SGC											S252A
475	CHOL_Bile duct/Gallbladder	in-strand (frame-unknown)	chr10	123241236	chr10	6.05882e+07	FGFR2-BICC1	80114	I17				TRUE	0.3179	PF00013;PF00536								truncation
476	PAAD	in-frame	chr10	1.23241e+08	chr2	165550073	FGFR2-COBLL1	22837	I17				TRUE	0.1014						deletion			truncation															truncation
477	BRCA										Full amplification
478	CHOL_Bile duct/Gallbladder	in-frame	chr10	123242381	chr10	9.71577e+07	FGFR2-SORBS1	10580	I17				TRUE	0.952	PF00018;PF07653;PF14604								truncation
479	ESCA	intergenic	chr10	123239928	chr10	123381024	FGFR2-N/A	#N/A	I17				TRUE			missense																				amplification			missense
480	UCEC											S252W				missense	missense										missense
481	UCEC											S252W						truncation						truncation																				missense
482	CHOL_Intrahepatic	intergenic	chr10	1.23243e+08	chr1	184107222	FGFR2-N/A	#N/A	I17				TRUE				missense						splice_nonfs
483	UCEC											S252W					missense	truncation	truncation					splice_nonfs
484	UCS											S252W					missense		truncation						truncation							truncation										missense	truncation
485	Other										Full amplification					missense
486	OV										Full amplification					missense											amplification
487	CESC										Full amplification	K659N;K659N
488	OV										Full amplification					truncation		deletion			amplification											truncation
489	UCEC											N549K					missense	truncation	truncation											truncation
490	LUAD											N549K				missense	amplification		truncation		amplification																amplification		amplification
491	CHOL_Intrahepatic	internal	chr10	1.23241e+08	chr10	1.23279e+08	FGFR2-FGFR2	2263	I17				TRUE	0.9813	PF07679;PF07714		missense
492	CHOL_Bile duct/Gallbladder	in-frame	chr10	1.2324e+08	chr10	61616680	FGFR2-CCDC6	8030	I17				TRUE	0.3411						deletion		deletion
493	ESCA										Full amplification					truncation																				amplification			amplification					deletion
494	CHOL_Intrahepatic	intergenic	chr10	123240422	chr1	110524475	FGFR2-N/A	#N/A	I17				TRUE					missense		deletion		deletion																truncation
495	Unknown primary	in-frame	chr10	123242213	chr10	6.04512e+07	FGFR2-BICC1	80114	I17				TRUE	0.3179	PF00013;PF00536	missense				deletion		deletion
496	CHOL_Intrahepatic	in-frame	chr10	1.2324e+08	chr12	89827440	FGFR2-POC1B	282809	I17				TRUE	0.2159	PF00400								truncation
497	ESCA										Full amplification					missense				deletion		deletion
498	COAD										Full amplification					missense																	truncation
499	STAD										Full amplification
500	CHOL_Intrahepatic	in-frame	chr10	1.2324e+08	chr10	60454975	FGFR2-BICC1	80114	I17				TRUE	0.3179	PF00013;PF00536		missense						truncation
501	UCEC											N549K					missense	missense	truncation					truncation	truncation					truncation
502	CHOL_Intrahepatic	in-frame	chr10	123242200	chr12	53930378	FGFR2-ATF7	11016	I17				TRUE	0.7119	PF00170		missense
503	LUAD										Full amplification					missense					amplification																		amplification
504	UCEC											S252W					missense	truncation	truncation								missense
505	ESCA	intergenic	chr10	123239438	chr10	1.22954e+08	FGFR2-N/A	#N/A	E18		Full amplification		TRUE			missense										amplification		amplification	amplification		amplification
506	Unknown primary	in-frame	chr10	1.23241e+08	chr10	7.57855e+07	FGFR2-VCL	7414	I17				TRUE	0.9197	PF01044					deletion		deletion
507	CHOL_Intrahepatic	in-frame	chr10	123240269	chr2	1.63276e+08	FGFR2-KCNH7	90134	I17				TRUE	0.5453	PF00027;PF00520;PF13426		missense						truncation
508	BRCA											N549K					splice_nonfs																									missense
509	BRCA	in-frame	chr10	1.23242e+08	chr12	122789893	FGFR2-CLIP1	6249	I17				TRUE	0.8871	PF01302		missense
510	CHOL_Intrahepatic	in-frame	chr10	123239751	chr1	1.10537e+08	FGFR2-AHCYL1	10768	I17				TRUE	0.9758	PF05221								missense
511	Unknown primary											C382R						truncation	truncation					missense																		missense
512	BRCA	intergenic	chr10	123240221	chr10	1.23383e+08	FGFR2-N/A	#N/A	I17				TRUE						missense
513	OV										Full amplification					truncation																splice_nonfs
514	UCEC											S252W				truncation	missense	missense	truncation	truncation					truncation										splice_nonfs			truncation
515	BRCA										Full amplification					missense	missense	deletion			amplification
516	BRCA											N549K					missense																									missense
517	CHOL_Intrahepatic	out-of-strand	chr10	123241186	chr3	120142505	FGFR2-FSTL1	11167	I17				TRUE	0.8723	PF07648																									truncation
518	PAAD	in-frame	chr10	123241900	chr10	1.02053e+08	FGFR2-PKD2L1	9033	I17				TRUE	0.3556					truncation
519	LUAD											C382Y				truncation
520	STAD										Full amplification					missense				deletion		deletion
521	PAAD										Full amplification					missense										amplification	missense	amplification	amplification		amplification
522	LUAD	intergenic	chr10	1.23241e+08	chr10	1.23209e+08	FGFR2-N/A	#N/A	I17				TRUE			missense;deletion		deletion															deletion
523	Unknown primary											C382R						truncation	truncation						truncation					truncation														truncation	truncation
524	CHOL_Bile duct/Gallbladder	in-frame	chr10	1.2324e+08	chr10	6.05645e+07	FGFR2-BICC1	80114	I17				TRUE	0.3179	PF00013;PF00536	truncation				deletion		deletion
525	SKCM											S252L								truncation
526	Unknown primary	in-frame	chr10	1.23241e+08	chr4	186553084	FGFR2-SORBS2	8470	I17				TRUE	0.8126	PF00018;PF14604	missense
527	STAD										Full amplification					truncation																							amplification
528	LUAD											S252L				missense														truncation		truncation								truncation			truncation
529	CHOL_Bile duct/Gallbladder	intergenic	chr10		chr10		FGFR2-N/A	#N/A	I17		Full amplification		TRUE			missense							missense																	truncation
530	LUAD										Full amplification
531	Unknown primary	in-frame	chr10	1.23242e+08	chr1	1.10531e+08	FGFR2-AHCYL1	10768	I17				TRUE	0.9758	PF05221					deletion		deletion
532	CHOL_Bile duct/Gallbladder	in-frame	chr10	123241298	chr1	1.10529e+08	FGFR2-AHCYL1	10768	I17				TRUE	0.9758	PF05221						amplification
533	LUAD										Full amplification					missense				deletion		deletion											truncation				amplification	truncation
534	CHOL_Intrahepatic	in-frame	chr10	123243147	chr10	60546734	FGFR2-BICC1	80114	I17				TRUE	0.3179	PF00013;PF00536					deletion		deletion	truncation
535	CHOL_Intrahepatic	in-frame	chr10	123240235	chr10	1.06144e+08	FGFR2-CFAP58	159686	I17				TRUE				missense
536	CHOL_Intrahepatic	in-frame	chr10	1.23243e+08	chr10	60398355	FGFR2-BICC1	80114	I17				TRUE	0.3179	PF00013;PF00536
537	BRCA	out-of-strand	chr10	123242115	chr4	1.70335e+08	FGFR2-NEK1	4750	I17				TRUE	0.9527	PF00069	missense	missense			truncation
538	CHOL_Intrahepatic	in-frame	chr10	123240001	chr10	60452630	FGFR2-BICC1	80114	I17				TRUE	0.3179	PF00013;PF00536								truncation
539	LUAD										Full amplification					truncation		deletion			amplification																					amplification			truncation
540	BRCA	in-frame	chr10	123241631	chr10	123993245	FGFR2-TACC2	10579	I17		Full amplification		TRUE	0.3399	PF05010	missense		deletion			amplification
541	BRCA											N549K;K659N					missense										missense														missense
542	SKCM											S252L								deletion
543	BRCA										Full amplification					missense				deletion	amplification	deletion				amplification													amplification
544	PAAD	in-frame	chr10	123241830	chr22	3.66861e+07	FGFR2-MYH9	4627	I17				TRUE	0.8826	PF00063;PF01576	missense																								truncation
545	CHOL_Bile duct/Gallbladder	in-frame	chr10	123242201	chr1	3.97379e+07	FGFR2-MACF1	23499	I17				TRUE	0.9258	PF00307;PF13499;PF00681;PF00435			missense					truncation
546	CHOL_Intrahepatic	in-frame	chr10	123242173	chr8	7.46042e+07	FGFR2-STAU2	27067	I17				TRUE	0.5122	PF00035																						amplification
547	CHOL_Intrahepatic	in-frame	chr10	1.23242e+08	chr10	60461055	FGFR2-BICC1	80114	I17				TRUE	0.3179	PF00013;PF00536
548	CHOL_Intrahepatic	in-frame	chr10	123241912	chr12	4.27432e+07	FGFR2-PPHLN1	51535	I17				TRUE	0.5103							amplification		splice_nonfs
549	BRCA										Full amplification					splice_nonfs
550	UCS											S252W				truncation
551	CHOL_Intrahepatic	in-frame	chr10	123240773	chr10	28905550	FGFR2-WAC	51322	I17	splice site 2038-1G>A			TRUE	0.9036	PF00397																						amplification
552	UCEC											S252W							truncation						truncation				missense	truncation										truncation					truncation
553	ESCA	out-of-strand	chr10	1.23241e+08	chr10	1.26454e+08	FGFR2-EEF1AKMT2	399818	I17				TRUE			missense				deletion		deletion				amplification		amplification	amplification		amplification
554	BRCA	in-strand (frame-unknown)	chr10	1.23243e+08	chr10	1.18403e+08	FGFR2-PNLIPRP2	5408	I17				TRUE	0.8007	PF00151		missense									amplification		amplification	amplification		amplification
555	CHOL_Bile duct/Gallbladder	in-frame	chr10	1.2324e+08	chr10	60425762	FGFR2-BICC1	80114	I17				TRUE	0.3179	PF00013;PF00536					missense			truncation
556	CHOL_Bile duct/Gallbladder										Full amplification					missense	missense							splice_nonfs		amplification										amplification
557	CHOL_Intrahepatic	in-frame	chr10	1.2324e+08	chr18	31488103	FGFR2-NOL4	8715	I17				TRUE	0.5097						deletion		deletion
558	ESCA										Full amplification					splice_nonfs										amplification		amplification	amplification		amplification
559	Unknown primary										Full amplification					splice_nonfs					amplification																								truncation
560	OV											N549K				missense		missense	truncation	truncation				missense
561	LUAD									S792*										truncation
562	BRCA											N549K					missense
563	CHOL_Intrahepatic	in-frame	chr10	123242662	chr10	6.04266e+07	FGFR2-BICC1	80114	I17				TRUE	0.3179	PF00013;PF00536	deletion
564	CHOL_Bile duct/Gallbladder	in-strand (frame-unknown)	chr10	1.23241e+08	chr10	7.5857e+07	FGFR2-VCL	7414	I17				TRUE	0.9197	PF01044								truncation
565	UCEC											S252W					missense
566	CHOL_Intrahepatic	in-frame	chr10	123241192	chr22	28640126	FGFR2-TTC28	23331	I17				TRUE	0.367	PF13176
567	UCEC	intergenic	chr10	123240000	chr10	126600882	FGFR2-N/A	#N/A	I17				TRUE			missense																				amplification
568	CHOL_Intrahepatic	in-frame	chr10	1.23241e+08	chr20	3.54777e+07	FGFR2-SOGA1	140710	I17				TRUE
569	CHOL_Intrahepatic	in-frame	chr10	123240976	chr10	28901292	FGFR2-WAC	51322	I17				TRUE	0.9036	PF00397			deletion		deletion		deletion
570	OV										Full amplification					missense					amplification
571	CHOL_Bile duct/Gallbladder										Full amplification					missense				deletion		deletion					missense;amplification												missense;amplification
572	PRAD										Full amplification																						truncation
573	CHOL_Intrahepatic	intergenic	chr10	123242003	chr13	46261980	FGFR2-N/A	#N/A	I17				TRUE
574	BRCA											N549K					missense
575	OV	in-frame	chr10	1.2324e+08	chr15	63348312	FGFR2-TPM1	7168	I17				TRUE	0.9499	PF00261	truncation
576	OV											S252W					missense		truncation						truncation		missense			truncation
577	CHOL_Bile duct/Gallbladder	in-frame	chr10	123242224	chr14	8.12713e+07	FGFR2-CEP128	145508	I17				TRUE					deletion		deletion		deletion
578	CHOL_Bile duct/Gallbladder	in-frame	chr10	123240016	chr10	104407744	FGFR2-TRIM8	81603	I17				TRUE	0.9251
579	LUAD	in-frame	chr10	123242156	chr17	7910893	FGFR2-GUCY2D	3000	I17				TRUE	0.9239	PF01094;PF00211;PF07701;PF07714
580	BRCA										E1-17 amplification		TRUE			missense	missense;amplification																			amplification
581	BRCA											N549K					missense									amplification		amplification	amplification		amplification				splice_nonfs
582	Unknown primary									Q778*			TRUE				truncation		truncation						truncation												splice_nonfs	truncation
583	CHOL_Bile duct/Gallbladder	in-frame	chr10	1.2324e+08	chr1	174863286	FGFR2-RABGAP1L	9910	I17				TRUE	0.7125																							amplification
584	READ											N549K							truncation								missense						truncation						missense				missense
585	Unknown primary									S780fs*1			TRUE			missense
586	UCEC											N549H				splice_nonfs	missense
587	BRCA											K659M					missense																								truncation	missense
588	BRCA									Y812fs*1						missense					amplification																		amplification			missense
589	STAD										Full amplification					splice_nonfs																									truncation
590	BRCA	in-frame	chr10	123242875	chr1	93701096	FGFR2-CCDC18	343099	I17				TRUE	0.0198			missense																						missense			amplification
591	UCEC											S252W				splice_nonfs	splice_nonfs	missense
592	UCEC											S252W					missense	truncation	truncation					truncation										missense
593	BRCA										Full amplification					truncation																splice_nonfs						missense
594	Other										Full amplification					truncation		deletion																				truncation
595	Unknown primary	out-of-strand	chr10	1.23242e+08	chr4	76664262	FGFR2-USO1	8615	I17				TRUE	0.7876	PF04869			truncation				deletion					amplification
596	BRCA											N549K				truncation	missense				amplification
597	HNSC											N549T				truncation				deletion		deletion
598	LUAD	in-frame	chr10	1.23241e+08	chr10	9.71732e+07	FGFR2-SORBS1	10580	I17				TRUE	0.952	PF00018;PF07653;PF14604
599	PRAD										Full amplification					missense					amplification			splice_nonfs
600	OV										Full amplification					missense					amplification
601	CHOL_Bile duct/Gallbladder	in-frame	chr10	123240170	chr10	6.0433e+07	FGFR2-BICC1	80114	I17				TRUE	0.3179	PF00013;PF00536								truncation
602	BRCA										Full amplification
603	Unknown primary										Full amplification										amplification																	splice_nonfs	amplification
604	COAD											N549D				truncation	missense	truncation						truncation									truncation		truncation					truncation		missense	truncation
605	CHOL_Intrahepatic	in-frame	chr10	1.2324e+08	chr10	60568631	FGFR2-BICC1	80114	I17				TRUE	0.3179	PF00013;PF00536								truncation																	deletion
606	UCEC										Full amplification					splice_nonfs																truncation				amplification
607	CHOL_Intrahepatic											C382R											truncation
608	STAD											C382R															missense
609	UCEC											S252W					missense	truncation	truncation					truncation	truncation		missense						truncation	missense				truncation
610	CHOL_Intrahepatic	intergenic	chr10	1.23239e+08	chr3	34815325	FGFR2-N/A	#N/A	E18				TRUE
611	Unknown primary	in-frame	chr10	1.23243e+08	chr10	75591756	FGFR2-CAMK2G	818	I17				TRUE	0.9983	PF08332;PF00069	splice_nonfs																			splice_nonfs			truncation
612	PAAD	in-frame	chr10	1.2324e+08	chr6	151933146	FGFR2-CCDC170	80129	I17				TRUE																				missense											truncation
613	Unknown primary	out-of-strand	chr10	1.23243e+08	chr16	4.6732e+07	FGFR2-ORC6	23594	I17				TRUE
614	UCEC											S252W						missense	truncation											truncation
615	UCEC										Full amplification	S252W					missense	truncation	truncation		amplification					missense				truncation
616	BLCA									L776fs*10			TRUE																			truncation					amplification						missense
617	BRCA	in-frame	chr10	123242233	chr10	115532853	FGFR2-PLEKHS1	79949	I17		E1-17 amplification		TRUE		PF00169	missense																deletion				amplification	amplification
618	PRAD											S252L				truncation			truncation
619	Unknown primary	in-frame	chr10	123240938	chr1	110551051	FGFR2-AHCYL1	10768	I17				TRUE	0.9758	PF05221
620	Other	intergenic	chr10	123240390	chr10	1.23237e+08	FGFR2-N/A	#N/A	I17				TRUE			missense				truncation
621	BRCA									L776fs*6			TRUE				missense
622	Unknown primary	in-frame	chr10	123242860	chr2	159395626	FGFR2-PKP4	8502	I17				TRUE	0.8338	PF00514		missense								truncation																			truncation
623	CHOL_Intrahepatic	internal	chr10	1.2324e+08	chr10	1.23248e+08	FGFR2-FGFR2	2263	I17				TRUE	0.9813	PF07679;PF07714								deletion
624	ESCA									S780*			TRUE				missense	splice_nonfs
625	PRAD	out-of-strand	chr10	123242834	chr2	2.99987e+07	FGFR2-ALK	238	I17				TRUE	0.9679	PF07714
626	STAD										Full amplification					missense																									splice_nonfs
627	CHOL_Bile duct/Gallbladder	intergenic	chr10	123240936	chr10	106103938	FGFR2-N/A	#N/A	I17				TRUE
628	Unknown primary											S252W						truncation	truncation					truncation	missense					truncation								truncation	missense	truncation					truncation
629	CHOL_Intrahepatic	in-frame	chr10	123242832	chr10	6.99133e+07	FGFR2-MYPN	84665	I17				TRUE	0.7964	PF07679					deletion		deletion
630	OV											S252W				missense	missense		truncation	truncation
631	UCEC										Full amplification					missense											missense
632	Unknown primary											S252L				missense		truncation									missense						truncation						missense
633	UCEC											S252W						truncation	truncation					splice_nonfs
634	BRCA										Full amplification					missense					amplification					amplification		amplification	amplification		amplification
635	UCEC											N549K					missense	truncation	truncation											missense
636	Unknown primary	in-frame	chr10	123240777	chr10	1.15384e+08	FGFR2-NRAP	4892	I17				TRUE	0.7606	PF00412				truncation		amplification
637	CHOL_Bile duct/Gallbladder	in-frame	chr10	1.23241e+08	chr10	60431091	FGFR2-BICC1	80114	I17				TRUE	0.3179	PF00013;PF00536					deletion		deletion
638	BRCA											K659E														amplification		amplification	amplification		amplification
639	UCEC											C382R					missense	missense	truncation											truncation
640	BRCA	out-of-strand	chr10	1.2324e+08	chr19	5.81872e+07	FGFR2-ZSCAN4	201516	I17				TRUE	0.406	PF02023;PF00096	truncation																							amplification	splice_nonfs
641	STAD	intergenic	chr10	123239899	chr10	8.21498e+07	FGFR2-N/A	#N/A	I17				TRUE			missense				missense							amplification						missense
642	CHOL_Intrahepatic	in-frame	chr10	1.2324e+08	chr3	57787586	FGFR2-SLMAP	7871	I17				TRUE	0.4778	PF00498					deletion		deletion											truncation
643	CHOL_Bile duct/Gallbladder	in-frame	chr10	123241213	chr22	2.86179e+07	FGFR2-TTC28	23331	I17				TRUE	0.367	PF13176
644	UCEC	internal	chr10	1.23243e+08	chr10	1.23317e+08	FGFR2-FGFR2	2263	I17				TRUE	0.9813	PF07679;PF07714	truncation		deletion
645	BRCA											K659E					missense															deletion			deletion						truncation
646	CHOL_Intrahepatic	in-strand (frame-unknown)	chr10	1.23239e+08	chr22	36316612	FGFR2-RBFOX2	23543	E18				TRUE		PF00076		missense																				amplification
647	Unknown primary											C382R					missense										missense
648	SGC											N549K				missense	missense				amplification
649	Unknown primary	in-strand (frame-unknown)	chr10	123239441	chr5	1.38658e+08	FGFR2-MATR3	9782	E18				TRUE	0.7045						deletion		deletion	truncation
650	CHOL_Bile duct/Gallbladder	in-frame	chr10	1.2324e+08	chr10	1.23988e+08	FGFR2-TACC2	10579	I17				TRUE	0.3399	PF05010																							truncation
651	UCS										Full amplification								truncation								missense
652	ESCA										Full amplification					missense
653	BRCA										Full amplification					truncation	missense;amplification		truncation		amplification
654	CHOL_Intrahepatic	out-of-strand	chr10	1.2324e+08	chr13	4.61376e+07	FGFR2-ERICH6B	220081	I17				TRUE							deletion		deletion
655	COAD											K659N				missense											missense						truncation
656	Unknown primary	in-frame	chr10	123241340	chr10	4.97867e+07	FGFR2-ARHGAP22	58504	I17				TRUE	0.6936	PF00169;PF00620	missense				truncation																amplification
657	LGG	in-frame	chr10	1.23242e+08	chr12	54660225	FGFR2-CBX5	23468	I17				TRUE	0.9994	PF00385;PF01393
658	UCEC											N549S				missense	missense
659	CHOL_Intrahepatic	in-frame	chr10	123241770	chr2	1.06049e+08	FGFR2-FHL2	2274	I17				TRUE	0.9835	PF00412					deletion		deletion
660	Unknown primary	intergenic	chr10	123239426	chr1	1.57131e+08	FGFR2-N/A	#N/A	E18				TRUE
661	OV	intergenic	chr10	123239991	chr10	123696525	FGFR2-N/A	#N/A	I17				TRUE			truncation		deletion
662	STAD	out-of-strand	chr10	1.23242e+08	chr10	1.23802e+08	FGFR2-TACC2	10579	I17		E1-17 amplification		TRUE	0.3399	PF05010
663	CHOL_Intrahepatic	in-frame	chr10	123242041	chr6	1.31534e+08	FGFR2-AKAP7	9465	I17				TRUE	0.7339							amplification		splice_nonfs
664	STAD									Y769*			TRUE												truncation
665	OV										Full amplification					missense
666	BRCA	out-of-strand	chr10	1.23241e+08	chr10	81111412	FGFR2-PPIF	10105	I17				TRUE	0.963	PF00160	splice_nonfs	missense	deletion			amplification
667	LUAD	in-frame	chr10	123241950	chr12	54652239	FGFR2-CBX5	23468	I17				TRUE	0.9994	PF00385;PF01393				truncation	deletion
668	LIHC	in-strand (frame-unknown)	chr10	123241071	chr3	69087968	FGFR2-TMF1	7110	I17				TRUE	0.4893		splice_nonfs				deletion		deletion
669	LUSC	in-frame	chr10	123240949	chr10	132964562	FGFR2-TCERG1L	256536	I17				TRUE	0.0903		missense	amplification	deletion	splice_nonfs													truncation
670	CHOL_Intrahepatic	out-of-strand	chr10	123240407	chr10	17386631	FGFR2-ST8SIA6	338596	I17				TRUE	0.4149	PF00777				truncation																truncation
671	CHOL_Intrahepatic	in-frame	chr10	1.23241e+08	chr10	60386217	FGFR2-BICC1	80114	I17				TRUE	0.3179	PF00013;PF00536																						amplification
672	UCEC											S252W				missense								splice_nonfs
673	Unknown primary											N549H					missense							truncation			missense					truncation		missense	splice_nonfs
674	CESC											C382R				missense	missense	truncation	truncation					splice_nonfs						truncation
675	SGC											K659E					missense
676	UCEC											S252W;N549K				missense		truncation	truncation					truncation	truncation					truncation				missense										missense
677	BRCA										Full amplification					missense	missense
678	Unknown primary	out-of-strand	chr10	1.2324e+08	chr1	1.61074e+08	FGFR2-PFDN2	5202	I17				TRUE	0.4312	PF01920					deletion		deletion
679	CHOL_Intrahepatic	in-frame	chr10	123242983	chr10	6.84245e+07	FGFR2-CTNNA3	29119	I17				TRUE	0.4622	PF01044		missense			deletion																				truncation
680	UCEC											N549K
681	LUAD											S252W					missense	truncation	truncation						truncation					truncation
682	BLCA											C382R						missense	truncation						truncation					truncation													truncation
683	UCEC											S252W						truncation						splice_nonfs																				missense
684	LUSC											C382R				splice_nonfs
685	OV										Full amplification					missense																deletion			deletion
686	PAAD	in-frame	chr10	123242220	chr4	77670142	FGFR2-SHROOM3	57619	I17			N549H	TRUE	0.5263	PF00595					deletion		deletion																truncation
687	BRCA											S252W					missense	truncation																	truncation
688	UCEC											S252W					missense																truncation					truncation
689	OV											S252W							truncation																					truncation
690	CHOL_Intrahepatic	in-frame	chr10	123242340	chr10	68463145	FGFR2-CTNNA3	29119	I17				TRUE	0.4622	PF01044					truncation;deletion		deletion
691	SGC											S252A
692	Other											N549K
693	CHOL_Bile duct/Gallbladder										Full amplification					missense				deletion		deletion					missense
694	Unknown primary	in-frame	chr10	1.23242e+08	chr10	6.05509e+07	FGFR2-BICC1	80114	I17				TRUE	0.3179	PF00013;PF00536								deletion																				deletion
695	Unknown primary	in-frame	chr10	123242981	chr10	6.03906e+07	FGFR2-BICC1	80114	I17				TRUE	0.3179	PF00013;PF00536
696	UCEC											S252W					missense		truncation											truncation								truncation
697	CHOL_Intrahepatic	in-strand (frame-unknown)	chr10	1.23241e+08	chr10	60553314	FGFR2-BICC1	80114	I17				TRUE	0.3179	PF00013;PF00536	missense
698	CHOL_Intrahepatic	in-frame	chr10	1.23243e+08	chr1	3.21222e+07	FGFR2-COL16A1	1307	I17				TRUE	0.4372	PF01391
699	BRCA										Full amplification					missense										amplification
700	UCEC											S252W						truncation	truncation					truncation						truncation
701	CHOL_Intrahepatic	in-frame	chr10	1.23241e+08	chr8	1.78012e+07	FGFR2-PCM1	5108	I17				TRUE	0.636																										splice_nonfs
702	STAD										Full amplification					missense														truncation									missense
703	STAD										Full amplification
704	BRCA										Full amplification					missense	missense;amplification
705	ESCA	intergenic	chr10	123243118	chr10	1.22148e+08	FGFR2-N/A	#N/A	I17				TRUE			missense
706	UCEC											S252W					missense	splice_nonfs							truncation																missense
707	LUAD	in-strand (frame-unknown)	chr10	1.23239e+08	chr10	33227358	FGFR2-ITGB1	3688	E18				TRUE		PF00362	missense				missense															truncation
708	STAD										Full amplification									deletion		deletion				amplification		amplification	amplification		amplification
709	Unknown primary											N549K						truncation	truncation					splice_nonfs		missense
710	CHOL_Intrahepatic	in-frame	chr10	123243185	chr1	78208849	FGFR2-USP33	23032	I17				TRUE	0.9311	PF00443;PF02148
711	Unknown primary	in-frame	chr10	1.23243e+08	chr10	6.04276e+07	FGFR2-BICC1	80114	I17				TRUE	0.3179	PF00013;PF00536								truncation
712	SGC											N549T
713	CHOL_Bile duct/Gallbladder	intergenic	chr10	123242144	chr10	59612795	FGFR2-N/A	#N/A	I17				TRUE
714	UCEC											S252W					missense	missense	truncation															missense
715	ESCA											K659E				missense											amplification
716	PAAD										Full amplification					truncation				truncation							missense
717	Unknown primary										Full amplification
718	LUAD											N549K				truncation																	truncation		truncation
719	UCEC											S252W;C382R					missense	truncation	truncation						truncation					truncation															truncation
720	CHOL_Intrahepatic	in-frame	chr10	123239539	chr10	60412610	FGFR2-BICC1	80114	I17				TRUE	0.3179	PF00013;PF00536
721	CHOL_Intrahepatic	in-frame	chr10	1.23242e+08	chr10	60382907	FGFR2-BICC1	80114	I17				TRUE	0.3179	PF00013;PF00536								truncation
722	STAD										Full amplification					missense
723	Other											N549D
724	BRCA	intergenic	chr10	123239875	chr2	226676320	FGFR2-N/A	#N/A	I17		Full amplification		TRUE																						deletion
725	Unknown primary	intergenic	chr10	1.23241e+08	chr10	123232067	FGFR2-N/A	#N/A	I17				TRUE										splice_nonfs
726	CHOL_Intrahepatic	in-frame	chr10	1.23242e+08	chr13	20355941	FGFR2-PSPC1	55269	I17				TRUE	0.8917	PF08075;PF00076
727	UCS	in-frame	chr10	123242810	chr15	3.32831e+07	FGFR2-FMN1	342184	I17		Full amplification		TRUE	0.6334	PF02181	missense	missense								truncation											amplification							missense
728	BRCA											K659E					missense
729	UCEC											S252W					missense	truncation	truncation					splice_nonfs						truncation				missense						truncation
730	BRCA										Full amplification					missense		deletion							truncation							truncation
731	LUAD									splice site 2302-2A>T			TRUE			truncation																			splice_nonfs
732	BRCA										Full amplification						missense									amplification		amplification	amplification		amplification				deletion							missense
733	CHOL_Intrahepatic	in-frame	chr10	1.23241e+08	chr10	6.05681e+07	FGFR2-BICC1	80114	I17			N549K	TRUE	0.3179	PF00013;PF00536	missense		splice_nonfs																						splice_nonfs
734	SKCM									splice site 2302-1G>A			TRUE			truncation
735	BRCA										Full amplification					truncation	amplification				amplification
736	OV										E1-17 amplification		TRUE			missense	amplification			deletion	amplification														deletion
737	BLCA									Q778*			TRUE			missense	missense			deletion		deletion			truncation							truncation
738	UCEC											S252W				missense	missense
739	BRCA										Full amplification
740	CHOL_Intrahepatic	in-frame	chr10	1.23241e+08	chr10	6.04413e+07	FGFR2-BICC1	80114	I17				TRUE	0.3179	PF00013;PF00536								truncation
741	UCEC											N549K						truncation	truncation						truncation									missense						truncation
742	BRCA											C382R				truncation					amplification																amplification
743	Unknown primary	in-frame	chr10	1.2324e+08	chr10	97243801	FGFR2-SORBS1	10580	I17				TRUE	0.952	PF00018;PF07653;PF14604					deletion		deletion
744	Unknown primary											S252W
745	Unknown primary											C382R
746	CHOL_Intrahepatic	in-frame	chr10	1.23242e+08	chr8	103248950	FGFR2-RRM2B	50484	I17				TRUE	0.9643	PF00268	truncation
747	ESCA										Full amplification					missense
748	UCS										E1-17 amplification		TRUE			truncation		truncation	truncation					missense	truncation					truncation			truncation				amplification								truncation
749	BRCA										Full amplification					missense																deletion
750	BRCA										Full amplification					missense		deletion								amplification		amplification	amplification		amplification
751	SKCM									splice site 2302-1G>A			TRUE			truncation																			truncation
752	OV											S252W					missense		truncation
753	STAD									S799fs*22						missense		truncation	truncation								missense			truncation					truncation					truncation				truncation	truncation
754	UCEC									Y769*			TRUE					truncation	truncation					missense						truncation				missense
755	OV											N549K				missense																			deletion			splice_nonfs
756	CHOL_Bile duct/Gallbladder	in-frame	chr10	1.23242e+08	chr10	2.46179e+07	FGFR2-KIAA1217	56243	I17				TRUE		PF03915					deletion		deletion
757	ESCA										Full amplification					missense					amplification
758	Unknown primary											K659N				missense
759	Unknown primary	in-frame	chr10	123239876	chr10	60420655	FGFR2-BICC1	80114	I17				TRUE	0.3179	PF00013;PF00536								truncation
760	Unknown primary	in-frame	chr10	123241884	chr4	7.76695e+07	FGFR2-SHROOM3	57619	I17				TRUE	0.5263	PF00595
761	UCEC											S252W						truncation						splice_nonfs								splice_nonfs
762	UCEC											S252W;C382R				missense		truncation	truncation					truncation	truncation					truncation		truncation
763	BRCA	intergenic	chr10	123240103	chr10	123471085	FGFR2-N/A	#N/A	I17		Full amplification		TRUE			truncation
764	Unknown primary	in-frame	chr10	123242090	chr10	6.0425e+07	FGFR2-BICC1	80114	I17				TRUE	0.3179	PF00013;PF00536		missense
765	BLCA											S252L						truncation							truncation
766	UCEC											N549K						missense	truncation					truncation
767	STAD	in-frame	chr10	123242817	chr10	124920387	FGFR2-BUB3	9184	I17		E1-17 amplification		TRUE	0.7618	PF00400																										truncation
768	CHOL_Intrahepatic	out-of-strand	chr10	1.23243e+08	chrX	148037486	FGFR2-AFF2	2334	I17				TRUE	0.1096						deletion		deletion
769	Unknown primary										Full amplification					missense																			truncation		amplification
770	STAD										Full amplification					missense			truncation	deletion		deletion
771	CHOL_Intrahepatic	in-frame	chr10	123243088	chr1	3.58339e+07	FGFR2-ZMYM4	9202	I17				TRUE	0.126
772	STAD	in-frame	chr10	1.23243e+08	chr10	1.23984e+08	FGFR2-TACC2	10579	I17				TRUE	0.3399	PF05010					deletion		deletion	truncation															truncation	amplification
773	STAD	out-of-strand	chr10	123240414	chr10	1.23583e+08	FGFR2-ATE1	11101	I17		Full amplification		TRUE	0.5787		truncation																							amplification
774	BRCA										Full amplification					truncation					amplification																amplification
775	STAD										Full amplification					missense					amplification
776	STAD										Full amplification					missense
777	UCEC											S252W;K659E						missense	truncation																							missense
778	Unknown primary											S252W				truncation					amplification
779	BRCA	intergenic	chr10	123239498	chr10	6.32771e+07	FGFR2-N/A	#N/A	E18		Full amplification		TRUE			missense
780	STAD										Full amplification					missense					amplification						amplification										amplification				splice_nonfs
781	Other											S252W				missense
782	Unknown primary	in-frame	chr10	123242078	chr10	60572589	FGFR2-BICC1	80114	I17				TRUE	0.3179	PF00013;PF00536					deletion		deletion	truncation
783	BRCA	in-strand (frame-unknown)	chr10	123239829	chr11	1.16029e+07	FGFR2-GALNT18	374378	I17		Full amplification		TRUE		PF00535	truncation	missense																missense
784	CHOL_Intrahepatic	in-strand (frame-unknown)	chr10	123239438	chr6	1.07396e+08	FGFR2-BEND3	57673	E18				TRUE	0.0122																							amplification
785	CHOL_Bile duct/Gallbladder											C382R					missense		truncation
786	OV	out-of-strand	chr10	123241808	chr10	115443033	FGFR2-CASP7	840	I17				TRUE	0.9823		missense																				amplification	amplification
787	UCS											S252W				missense																				amplification
788	CHOL_Intrahepatic	in-frame	chr10	1.2324e+08	chr4	144384965	FGFR2-GAB1	2549	I17				TRUE	0.8196	PF00169	missense
789	UCEC											S252W					missense																					splice_nonfs					missense
790	CHOL_Intrahepatic	out-of-strand	chr10	1.23241e+08	chr4	7.65903e+07	FGFR2-G3BP2	9908	I17				TRUE	0.7269	PF02136;PF00076
791	BRCA	out-of-strand	chr10	1.23241e+08	chr10	124707865	FGFR2-C10orf88	80007	I17				TRUE	0.6396		missense																deletion					amplification
792	STAD	in-frame	chr10	123239899	chr10	123993641	FGFR2-TACC2	10579	I17				TRUE	0.3399	PF05010										missense
793	UCEC											S252W						truncation	truncation					splice_nonfs	truncation					truncation				missense											truncation
794	Unknown primary									Y805fs*11							missense
795	Unknown primary	in-frame	chr10	1.23241e+08	chr10	24664083	FGFR2-KIAA1217	56243	I17				TRUE		PF03915					deletion		deletion
796	STAD										E1-17 amplification		TRUE			truncation		truncation																							truncation
797	KIRC	intergenic	chr10	1.23242e+08	chr10	8.26744e+07	FGFR2-N/A	#N/A	I17				TRUE			truncation																					amplification		missense
798	Unknown primary	intergenic	chr10	1.23241e+08	chr6	1.55248e+08	FGFR2-N/A	#N/A	I17				TRUE				missense
799	COAD											N549K						deletion		deletion
800	LUAD									splice site 2302-2A>G			TRUE			missense				deletion		deletion					amplification					splice_nonfs
801	BRCA	in-frame	chr10	1.23243e+08	chr10	75399848	FGFR2-MYOZ1	58529	I17				TRUE	0.7385		missense				deletion		deletion
802	CHOL_Bile duct/Gallbladder	in-frame	chr10	123242138	chr3	7.12129e+07	FGFR2-FOXP1	27086	I17				TRUE	0.7369	PF00250					deletion		deletion	truncation														amplification
803	UCEC											S252W				missense		truncation																					missense
804	UCEC											S252W					missense	truncation	truncation							missense				truncation			truncation	missense								missense
805	STAD											C382R					splice_nonfs
806	CHOL_Intrahepatic											C382R
807	CHOL_Intrahepatic	in-frame	chr10	1.23242e+08	chr10	1.12542e+08	FGFR2-RBM20	282996	I17				TRUE	0.1761						deletion																	splice_nonfs
808	UCS										Full amplification					missense																				amplification
809	BRCA	intergenic	chr10	123241321	chr10	3.77439e+07	FGFR2-N/A	#N/A	I17		Full amplification		TRUE			missense					amplification
810	BLCA	in-frame	chr10	1.23241e+08	chr10	6.1663e+07	FGFR2-CCDC6	8030	I17				TRUE	0.3411		missense			truncation
811	LUSC											K659N				missense
812	UCEC											N549K					missense	missense							truncation													truncation
813	CHOL_Intrahepatic	in-frame	chr10	1.23242e+08	chr10	60438289	FGFR2-BICC1	80114	I17				TRUE	0.3179	PF00013;PF00536
814	UCS											C382R					missense	truncation	truncation						truncation
815	CHOL_Intrahepatic	in-frame	chr10	123242180	chr18	2.41301e+07	FGFR2-KCTD1	284252	I17				TRUE	0.4899	PF02214					deletion		deletion			truncation
816	CHOL_Intrahepatic	in-frame	chr10	1.23243e+08	chr2	9.69666e+07	FGFR2-SNRNP200	23020	I17				TRUE	0.9266	PF00270;PF00271								truncation
817	CHOL_Bile duct/Gallbladder	intergenic	chr10		chr10		FGFR2-N/A	#N/A	I17		E1-17 amplification		TRUE			truncation				deletion	amplification	deletion
818	LUAD										Full amplification					truncation											missense
819	Unknown primary											C382R								deletion		deletion	splice_nonfs;deletion
820	LUAD										Full amplification					truncation			truncation
821	STAD										Full amplification					missense
822	LUAD	in-frame	chr10	123239890	chr10	7.57993e+07	FGFR2-VCL	7414	I17				TRUE	0.9197	PF01044					deletion		deletion	truncation
823	ESCA	in-frame	chr10	123241028	chr10	1.23992e+08	FGFR2-TACC2	10579	I17				TRUE	0.3399	PF05010	truncation
824	OV										Full amplification					missense																	truncation
825	LIHC	in-frame	chr10	1.23243e+08	chr11	6.11962e+07	FGFR2-CPSF7	79869	I17				TRUE	0.8373	PF00076			splice_nonfs					truncation
826	ESCA										Full amplification					missense
827	CHOL_Bile duct/Gallbladder	intergenic	chr10	123239416	chr6	76298205	FGFR2-N/A	#N/A	E18				TRUE			missense					amplification																			truncation
828	BRCA										Full amplification	N549K				missense	missense;amplification															truncation							missense
829	STAD										Full amplification					missense
830	Unknown primary											N549K				truncation				deletion		deletion											missense				amplification
831	BRCA										Full amplification						missense	deletion
832	BRCA	in-strand (frame-unknown)	chr10	1.23241e+08	chr10	96086451	FGFR2-PLCE1	51196	I17				TRUE	0.859	PF00168;PF00388;PF00788;PF00617					truncation						amplification		amplification	amplification		amplification
833	PAAD	out-of-strand	chr10	123241717	chr17	78694285	FGFR2-RPTOR	57521	I17				TRUE	0.8315	PF00400	missense																								splice_nonfs
834	CHOL_Intrahepatic	intergenic	chr10	1.2324e+08	chr10	9.35192e+07	FGFR2-N/A	#N/A	I17				TRUE							deletion		deletion	truncation
835	COAD	intergenic	chr10	1.23241e+08	chr10	1.23057e+08	FGFR2-N/A	#N/A	I17				TRUE			truncation					amplification						missense						truncation
836	STAD										Full amplification					missense					amplification					amplification		amplification			amplification
837	ESCA										Full amplification					missense											amplification
838	CHOL_Intrahepatic	in-frame	chr10	123240607	chr10	123996111	FGFR2-TACC2	10579	I17				TRUE	0.3399	PF05010
839	BRCA											N549K														amplification
840	OV											S252W				splice_nonfs
841	UCEC											C382R				missense	missense	truncation;deletion	truncation					splice_nonfs	truncation
842	BRCA										Full amplification							truncation																					amplification
843	CHOL_Intrahepatic										Full amplification															amplification		amplification	amplification		amplification
844	LUAD										Full amplification					missense					amplification														truncation
845	COAD										Full amplification					missense																	truncation
846	CHOL_Intrahepatic	in-frame	chr10	1.2324e+08	chr10	6.05549e+07	FGFR2-BICC1	80114	I17				TRUE	0.3179	PF00013;PF00536								splice_nonfs
847	STAD										Full amplification					missense				deletion		deletion																			deletion
848	BRCA	in-frame	chr10	1.2324e+08	chr5	158519030	FGFR2-EBF1	1879	I17				TRUE	0.4986	PF01833	truncation	missense
849	CHOL_Intrahepatic											N549D					missense			deletion		deletion			truncation
850	STAD											K659E							truncation						truncation
851	Unknown primary	in-frame	chr10	123242072	chr22	3.64227e+07	FGFR2-RBFOX2	23543	I17				TRUE		PF00076			truncation																	truncation
852	Unknown primary											S252W					missense	missense	truncation						truncation					truncation
853	BRCA										Full amplification					missense					amplification																					amplification
854	LGG	in-frame	chr10	123240152	chr17	3.67254e+07	FGFR2-SRCIN1	80725	I17				TRUE	0.7468	PF03915
855	BRCA										Full amplification						missense
856	OV										Full amplification					missense
857	UCEC											N549K					missense	truncation	splice_nonfs							splice_nonfs
858	LUSC											K659N				truncation			truncation																truncation
859	BLCA											S252L				missense		splice_nonfs	truncation						truncation					truncation					truncation
860	BRCA										Full amplification					missense
861	Unknown primary	in-frame	chr10	123239776	chr10	24628969	FGFR2-KIAA1217	56243	I17				TRUE		PF03915	truncation					amplification
862	CHOL_Intrahepatic	in-frame	chr10	123239515	chr10	7.57745e+07	FGFR2-VCL	7414	E18				TRUE	0.9197	PF01044								truncation																	truncation
863	Unknown primary	in-frame	chr10	1.23242e+08	chr10	75603576	FGFR2-CAMK2G	818	I17				TRUE	0.9983	PF08332;PF00069
864	PAAD	in-frame	chr10	1.23241e+08	chr1	78218555	FGFR2-USP33	23032	I17				TRUE	0.9311	PF00443;PF02148					deletion		deletion	truncation
865	CHOL_Intrahepatic	in-frame	chr10	1.23243e+08	chr10	9.72382e+07	FGFR2-SORBS1	10580	I17				TRUE	0.952	PF00018;PF07653;PF14604								missense
866	BRCA	in-frame	chr10	1.2324e+08	chr10	28902772	FGFR2-WAC	51322	I17				TRUE	0.9036	PF00397					deletion		deletion	splice_nonfs
867	Unknown primary	in-frame	chr10	123240749	chr10	1.18718e+08	FGFR2-SHTN1	57698	I17				TRUE						truncation
868	UCEC											N549K						splice_nonfs	truncation					missense						truncation
869	Unknown primary									splice site 2038-1G>A			TRUE			missense																truncation
870	UCEC											C382R					missense	splice_nonfs	truncation
871	UCEC										Full amplification							splice_nonfs	truncation						truncation								truncation					truncation
872	STAD										Full amplification					missense
873	Unknown primary	in-strand (frame-unknown)	chr10	123241164	chr10	1.23852e+08	FGFR2-TACC2	10579	I17				TRUE	0.3399	PF05010				truncation
874	UCEC											S252W						truncation	truncation		missense;amplification			splice_nonfs									missense
875	BRCA	intergenic	chr10	123240081	chr10	9.52424e+07	FGFR2-N/A	#N/A	I17				TRUE				missense
876	BRCA										Full amplification					splice_nonfs	missense
877	OV	in-frame	chr10	1.23241e+08	chr10	76323400	FGFR2-ADK	132	I17				TRUE	0.9632	PF00294	missense
878	Unknown primary	in-frame	chr10	123242042	chr10	60382890	FGFR2-BICC1	80114	I17				TRUE	0.3179	PF00013;PF00536								truncation														amplification
879	UCEC											N549K					missense	truncation	truncation						truncation					truncation			truncation					truncation
880	LUAD	in-frame	chr10	1.23241e+08	chr12	8.98455e+07	FGFR2-POC1B	282809	I17				TRUE	0.2159	PF00400					deletion		deletion
881	ESCA	intergenic	chr10	123241093	chr10	122741199	FGFR2-N/A	#N/A	I17		E1-17 amplification		TRUE			missense					amplification						amplification
882	ESCA	out-of-strand	chr10	1.23243e+08	chr10	119015503	FGFR2-SLC18A2	6571	I17		Full amplification		TRUE	0.7555	PF07690	missense																				amplification
883	BRCA											S252W															missense
884	CHOL_Intrahepatic	in-frame	chr10	1.23241e+08	chr10	6.05712e+07	FGFR2-BICC1	80114	I17				TRUE	0.3179	PF00013;PF00536
885	BRCA	out-of-strand	chr10	1.23243e+08	chr10	1.23788e+08	FGFR2-TACC2	10579	I17				TRUE	0.3399	PF05010		missense				amplification
886	GBM											K659E								deletion		deletion
887	Unknown primary	in-frame	chr10	123241859	chr18	3.15943e+07	FGFR2-NOL4	8715	I17				TRUE	0.5097			missense	deletion		deletion		deletion
888	CHOL_Intrahepatic	in-frame	chr10	123239452	chr17	7.91909e+07	FGFR2-AZIN1	51582	E18				TRUE		PF02784;PF00278
889	CHOL_Intrahepatic	in-frame	chr10	1.23243e+08	chr10	6.0554e+07	FGFR2-BICC1	80114	I17				TRUE	0.3179	PF00013;PF00536
890	PAAD	out-of-strand	chr10	1.23241e+08	chr10	97405466	FGFR2-ALDH18A1	5832	I17				TRUE	0.8688	PF00696;PF00171					deletion
891	LUAD											C382R																		truncation				missense
892	CHOL_Intrahepatic	in-frame	chr10	123240494	chr10	6.04514e+07	FGFR2-BICC1	80114	I17				TRUE	0.3179	PF00013;PF00536
893	LUAD										Full amplification					missense					amplification															amplification			amplification
894	Other									S799fs*22						truncation		truncation	truncation	missense													missense					truncation
895	CHOL_Intrahepatic	in-frame	chr10	123242169	chr10	61623916	FGFR2-CCDC6	8030	I17				TRUE	0.3411							amplification
896	CHOL_Intrahepatic	intergenic	chr10	123241436	chr4	76637609	FGFR2-N/A	#N/A	I17				TRUE							deletion		deletion
897	HNSC	in-frame	chr10	1.23241e+08	chr10	49773508	FGFR2-ARHGAP22	58504	I17				TRUE	0.6936	PF00169;PF00620	missense				truncation
898	UCEC											N549K						truncation	truncation
899	Unknown primary	in-frame	chr10	123241343	chr22	42995981	FGFR2-POLDIP3	84271	I17				TRUE	0.5851	PF00076					deletion	amplification	deletion
900	UCEC											S252W					missense	truncation																								missense
901	BRCA	in-frame	chr10	1.23241e+08	chr10	123993101	FGFR2-TACC2	10579	I17				TRUE	0.3399	PF05010		missense			deletion		deletion
902	BRCA										Full amplification						missense	truncation								amplification		amplification	amplification		amplification
903	CHOL_Bile duct/Gallbladder	in-strand (frame-unknown)	chr10	123242119	chr10	60292985	FGFR2-BICC1	80114	I17				TRUE	0.3179	PF00013;PF00536		missense
904	BRCA									Y779fs*3			TRUE				amplification																									amplification
905	CHOL_Bile duct/Gallbladder	intergenic	chr10	123240902	chr21	37686331	FGFR2-N/A	#N/A	I17				TRUE			missense					amplification
906	BRCA										Full amplification					truncation					amplification
907	CHOL_Intrahepatic	in-frame	chr10	1.23243e+08	chr1	1.10543e+08	FGFR2-AHCYL1	10768	I17				TRUE	0.9758	PF05221			deletion														truncation
908	CHOL_Intrahepatic	in-frame	chr10	123242266	chr10	6.05731e+07	FGFR2-BICC1	80114	I17				TRUE	0.3179	PF00013;PF00536	deletion				deletion		deletion
909	UCEC											S252W						truncation	truncation					missense						truncation				missense
910	PRAD	out-of-strand	chr10	1.23241e+08	chr10	124402228	FGFR2-DMBT1	1755	I17				TRUE	0.8968	PF00431;PF00100						amplification
911	BRCA										Full amplification					missense	missense																		truncation
912	BRCA										Full amplification					missense		truncation
913	CHOL_Intrahepatic	in-frame	chr10	123242859	chr3	57805436	FGFR2-SLMAP	7871	I17				TRUE	0.4778	PF00498				splice_nonfs	deletion			truncation
914	CHOL_Intrahepatic	in-frame	chr10	1.23242e+08	chr10	7.58383e+07	FGFR2-VCL	7414	I17				TRUE	0.9197	PF01044					deletion		deletion
915	STAD	intergenic	chr10	1.23242e+08	chr10	1.232e+08	FGFR2-N/A	#N/A	I17		Full amplification		TRUE			truncation
916	UCEC											N549K				missense		missense	truncation
917	ESCA											N549K				missense
918	LUSC											S252L				truncation
919	BRCA											N549K
920	BRCA										Full amplification					missense					amplification					amplification		amplification	amplification		amplification
921	CHOL_Intrahepatic	in-frame	chr10	1.23241e+08	chr10	70716333	FGFR2-DDX21	9188	I17				TRUE	0.8124	PF00270;PF00271		missense			deletion		deletion
922	BRCA	internal	chr10	1.23241e+08	chr10	1.23244e+08	FGFR2-FGFR2	2263	I17				TRUE	0.9813	PF07679;PF07714	truncation																			deletion
923	OV											S252W
924	LUAD	intergenic	chr10	123241196	chr14	3.69221e+07	FGFR2-N/A	#N/A	I17				TRUE			missense				truncation														missense					missense;amplification
925	BRCA	in-frame	chr10	123242436	chr7	2.78135e+07	FGFR2-TAX1BP1	8887	I17				TRUE	0.8634				truncation
926	SKCM											S252L				missense
927	BRCA										Full amplification					missense		deletion			amplification
928	Unknown primary											C382R
929	LUAD											S252W				missense
930	OV											S252W				missense	missense				amplification															amplification			amplification
931	Unknown primary	in-frame	chr10	123242709	chr3	71212231	FGFR2-FOXP1	27086	I17				TRUE	0.7369	PF00250								truncation															truncation
932	Unknown primary	in-frame	chr10	1.23241e+08	chr10	6.03898e+07	FGFR2-BICC1	80114	I17				TRUE	0.3179	PF00013;PF00536				truncation
933	CHOL_Intrahepatic	in-frame	chr10	1.2324e+08	chr10	6.03829e+07	FGFR2-BICC1	80114	I17				TRUE	0.3179	PF00013;PF00536								truncation
934	LUAD										Full amplification					missense	missense									amplification		amplification	amplification		amplification
935	PAAD	in-frame	chr10	123240281	chr12	8.98427e+07	FGFR2-POC1B	282809	I17				TRUE	0.2159	PF00400					splice_nonfs					truncation
936	Unknown primary	in-frame	chr10	123241956	chr10	60383194	FGFR2-BICC1	80114	I17				TRUE	0.3179	PF00013;PF00536	missense
937	SARC										Full amplification																											truncation
938	Other											C382R				missense
939	BRCA	intergenic	chr10	123240737	chr10	1.24931e+08	FGFR2-N/A	#N/A	I17				TRUE				missense			truncation						amplification		amplification	amplification		amplification											missense
940	LUSC											S252W				missense	missense			missense;deletion		deletion
941	BRCA											K659E					missense	splice_nonfs																								missense
942	OV										Full amplification					missense																splice_nonfs
943	Other										Full amplification						missense										missense										amplification
944	ESCA										Full amplification					missense										amplification													amplification
945	Unknown primary	in-frame	chr10	1.23241e+08	chr1	1.1054e+08	FGFR2-AHCYL1	10768	I17				TRUE	0.9758	PF05221					deletion
946	SGC	intergenic	chr10	123241795	chr10	6.06667e+07	FGFR2-N/A	#N/A	I17				TRUE			missense
947	BRCA	in-frame	chr10	1.23243e+08	chr10	6.16083e+07	FGFR2-CCDC6	8030	I17				TRUE	0.3411			missense																								truncation
948	STAD	intergenic	chr10	1.2324e+08	chr10	123687784	FGFR2-N/A	#N/A	I17				TRUE																																truncation
949	BRCA											N549K					missense									amplification		amplification	amplification		amplification								amplification	truncation
950	BRCA										Full amplification					missense	missense;amplification				amplification					amplification		amplification	amplification		amplification
951	UCEC											N549K					missense	missense																missense
952	OV	in-frame	chr10	123243067	chr10	68960091	FGFR2-CTNNA3	29119	I17				TRUE	0.4622	PF01044	missense
953	Unknown primary											C382R						truncation						truncation																			missense
954	ESCA										Full amplification					missense				missense	amplification						amplification
955	BLCA	intergenic	chr10	123241274	chr10	1.05699e+08	FGFR2-N/A	#N/A	I17			K659E	TRUE
956	Unknown primary	in-frame	chr10	123241098	chr5	1.32258e+08	FGFR2-AFF4	27125	I17				TRUE	0.3786																										truncation
957	BRCA										Full amplification					missense	missense				amplification
958	ESCA										Full amplification					missense					amplification						amplification
959	OV										Full amplification					truncation																				amplification
960	BRCA										Full amplification					truncation
961	OV										Full amplification					missense	amplification			deletion		deletion														amplification			amplification
962	ESCA	intergenic	chr10	123240365	chr10	122737172	FGFR2-N/A	#N/A	I17				TRUE			truncation			truncation
963	STAD										Full amplification					truncation																								truncation
964	CHOL_Intrahepatic	intergenic	chr10	1.23242e+08	chr6	117926334	FGFR2-N/A	#N/A	I17				TRUE			splice_nonfs			missense
965	STAD										Full amplification					missense					amplification
966	SARC										Full amplification					deletion																deletion
967	OV											K659E				missense
968	LGG	in-frame	chr10	123240838	chrX	85979212	FGFR2-DACH2	117154	I17				TRUE	0.619	PF02437
969	BRCA										Full amplification					missense	missense				amplification					amplification		amplification	amplification		amplification
970	BLCA										Full amplification									deletion		deletion				amplification		amplification	amplification		amplification
971	STAD										Full amplification					splice_nonfs
972	BRCA										Full amplification							truncation																					missense		deletion
973	BRCA										Full amplification																												amplification			missense
974	Unknown primary									Y779*			TRUE			missense	missense;amplification			deletion		deletion
975	STAD	intergenic	chr10	1.23242e+08	chr10	122954842	FGFR2-N/A	#N/A	I17				TRUE
976	OV	intergenic	chr10	1.2324e+08	chr10	1.23236e+08	FGFR2-N/A	#N/A	I17				TRUE			missense
977	CHOL_Bile duct/Gallbladder	in-frame	chr10	123241118	chr10	60461127	FGFR2-BICC1	80114	I17				TRUE	0.3179	PF00013;PF00536								splice_nonfs
978	BRCA											N549K					missense																								truncation
979	LUAD										Full amplification									truncation
980	UCEC										Full amplification																missense							missense
981	CHOL_Intrahepatic	in-frame	chr10	1.23241e+08	chr10	6.05648e+07	FGFR2-BICC1	80114	I17				TRUE	0.3179	PF00013;PF00536					deletion		deletion	truncation
982	LUAD	in-frame	chr10	1.23241e+08	chr12	120186972	FGFR2-CIT	11113	I17				TRUE	0.9689	PF00169;PF00069					deletion
983	Unknown primary											S252L				truncation			truncation	truncation					truncation															truncation
984	UCEC											S252W					missense	truncation	truncation											missense									missense
985	ESCA										Full amplification					truncation				deletion		deletion
986	PRAD	intergenic	chr10	1.2324e+08	chr10	123209808	FGFR2-N/A	#N/A	I17				TRUE					truncation
987	SARC										Full amplification
988	HNSC									splice site 2302-1G>T			TRUE			splice_nonfs				deletion		deletion
989	SARC										Full amplification					deletion				deletion		deletion
990	BRCA										Full amplification					missense		deletion		deletion	amplification	deletion				amplification		amplification	amplification		amplification
991	OV	in-frame	chr10	123240737	chr10	60438777	FGFR2-BICC1	80114	I17				TRUE	0.3179	PF00013;PF00536																									truncation
992	UCEC											S252W				missense		truncation			amplification			truncation													amplification
993	CHOL_Intrahepatic	in-frame	chr10	1.23242e+08	chr18	3.15298e+07	FGFR2-NOL4	8715	I17				TRUE	0.5097				truncation					truncation
994	CHOL_Intrahepatic	in-frame	chr10	1.23242e+08	chr10	60425327	FGFR2-BICC1	80114	I17				TRUE	0.3179	PF00013;PF00536					deletion		deletion
995	BRCA	intergenic	chr10	1.2324e+08	chr10	1.22695e+08	FGFR2-N/A	#N/A	I17				TRUE					deletion																			amplification					missense
996	BRCA										Full amplification					missense		deletion																							truncation
997	ESCA										Full amplification					splice_nonfs				truncation
998	ESCA	out-of-strand	chr10	1.23242e+08	chr10	124056905	FGFR2-BTBD16	118663	I17				TRUE	0.0857		truncation					amplification															amplification			amplification
999	ESCA										Full amplification					missense					amplification											truncation
1000	UCEC											N549K				missense	missense	truncation
1001	UCEC											S252W					missense										missense																missense
1002	UCEC											C382R					missense	truncation	truncation							missense				truncation															truncation
1003	OV	in-frame	chr10	123239955	chr10	2.89011e+07	FGFR2-WAC	51322	I17				TRUE	0.9036	PF00397								truncation																	truncation
1004	CHOL_Intrahepatic	in-frame	chr10	123242082	chr9	8.69356e+07	FGFR2-SLC28A3	64078	I17				TRUE	0.4184									truncation
1005	LUAD										Full amplification					truncation
1006	BRCA	in-strand (frame-unknown)	chr10	1.23242e+08	chr8	144996423	FGFR2-PLEC	5339	I17				TRUE	0.8697	PF00307;PF00681		missense
1007	CHOL_Intrahepatic	in-frame	chr10	1.23241e+08	chr10	2.46114e+07	FGFR2-KIAA1217	56243	I17				TRUE		PF03915								splice_nonfs
1008	UCEC											S252W					missense	missense							truncation
1009	CHOL_Intrahepatic	in-strand (frame-unknown)	chr10	1.23241e+08	chr4	7.66509e+07	FGFR2-USO1	8615	I17				TRUE	0.7876	PF04869				splice_nonfs				truncation
1010	CHOL_Intrahepatic	in-frame	chr10	123240009	chr6	1.07399e+08	FGFR2-BEND3	57673	I17				TRUE	0.0122		missense				deletion		deletion
1011	CHOL_Intrahepatic	in-frame	chr10	1.23241e+08	chr15	6.43892e+07	FGFR2-SNX1	6642	I17				TRUE	0.7992	PF00787;PF09325		missense
1012	UCEC											S252W					splice_nonfs	splice_nonfs	truncation								missense							missense				missense						missense
1013	STAD	intergenic	chr10	1.2324e+08	chr10	122869909	FGFR2-N/A	#N/A	I17				TRUE			missense													missense												splice_nonfs
1014	BRCA										Full amplification					missense
1015	STAD	intergenic	chr10	1.23242e+08	chr10	1.23359e+08	FGFR2-N/A	#N/A	I17		Full amplification		TRUE			missense
1016	PAAD	intergenic	chr10	1.23241e+08	chr10	9.52463e+07	FGFR2-N/A	#N/A	I17				TRUE
1017	BRCA											N549T;K659E					splice_nonfs
1018	CHOL_Bile duct/Gallbladder	in-frame	chr10	123242114	chr1	110528091	FGFR2-AHCYL1	10768	I17				TRUE	0.9758	PF05221			truncation
1019	Unknown primary	in-frame	chr10	1.23243e+08	chr18	32582567	FGFR2-MAPRE2	10982	I17		E1-17 amplification		TRUE	0.9654	PF00307;PF03271						amplification																		amplification
1020	BRCA										Full amplification							truncation
1021	COAD	in-frame	chr10	123241878	chr3	46657598	FGFR2-FAM240A	100132146	I17				TRUE
1022	OV											N549K				missense	missense		truncation								missense
1023	CHOL_Intrahepatic	in-frame	chr10	1.23242e+08	chr10	60568688	FGFR2-BICC1	80114	I17				TRUE	0.3179	PF00013;PF00536
1024	STAD											S252W													truncation													truncation
1025	LUAD											K659E				missense																	truncation
1026	CHOL_Intrahepatic											S252W								deletion		deletion					missense												missense
1027	CHOL_Intrahepatic	in-frame	chr10	1.23242e+08	chr12	32461296	FGFR2-BICD1	636	I17				TRUE	0.8662
1028	UCEC	in-frame	chr10	1.23241e+08	chr15	4.02899e+07	FGFR2-EIF2AK4	440275	I17				TRUE	0.8811	PF12745;PF00069	missense								truncation																			missense
1029	Unknown primary	intergenic	chr10	123239849	chr10	1.23738e+08	FGFR2-N/A	#N/A	I17				TRUE					missense;deletion		deletion		deletion				amplification		amplification	amplification		amplification
1030	UCEC											S252W				missense		truncation	truncation					splice_nonfs						truncation
1031	BRCA											S252W					missense	truncation	truncation						truncation	missense								missense
1032	OV											S252W					missense		truncation															truncation
1033	CHOL_Intrahepatic	in-frame	chr10	123243162	chr1	1.10529e+08	FGFR2-AHCYL1	10768	I17				TRUE	0.9758	PF05221								truncation
1034	CHOL_Bile duct/Gallbladder	intergenic	chr10	1.23241e+08	chr10	2.2322e+07	FGFR2-N/A	#N/A	I17				TRUE							deletion		deletion
1035	OV	out-of-strand	chr10	1.23239e+08	chr8	144999816	FGFR2-PLEC	5339	E18				TRUE	0.8697	PF00307;PF00681	missense
1036	BRCA										Full amplification	N549D				truncation	missense				amplification														truncation
1037	Unknown primary	in-frame	chr10	1.23243e+08	chr22	2.47073e+07	FGFR2-SPECC1L	23384	I17		Full amplification		TRUE		PF00307	missense										amplification		amplification	amplification		amplification
1038	BRCA											N549D				missense										amplification		amplification			amplification
1039	OV											S252W					missense		truncation
1040	BRCA										Full amplification					missense		truncation			amplification
1041	CESC									V819fs*1						missense																				amplification	amplification
1042	CHOL_Intrahepatic	in-frame	chr10	123240086	chr3	108278943	FGFR2-CIP2A	57650	I17				TRUE								amplification
1043	Other											N549H											splice_nonfs
1044	BRCA										Full amplification					missense		splice_nonfs		truncation																			amplification	truncation
1045	BRCA	intergenic	chr10	1.23242e+08	chr10	8.84415e+06	FGFR2-N/A	#N/A	I17				TRUE				missense
1046	Unknown primary	intergenic	chr10	123242919	chr10	1.2296e+08	FGFR2-N/A	#N/A	I17				TRUE			splice_nonfs																									splice_nonfs
1047	Unknown primary										Full amplification					truncation
1048	UCEC											C382R					missense		truncation						truncation																				truncation
1049	BRCA	in-frame	chr10	123243014	chr10	1.20816e+08	FGFR2-EIF3A	8661	I17		E1-17 amplification		TRUE	0.7913	PF01399	missense					amplification																	missense
1050	BLCA										Full amplification					truncation	missense																				amplification
1051	LUSC											K659M								deletion		deletion
1052	ESCA										Full amplification					splice_nonfs																							amplification
1053	CHOL_Intrahepatic	in-frame	chr10	1.23242e+08	chr10	75858322	FGFR2-VCL	7414	I17				TRUE	0.9197	PF01044
1054	BRCA											K659N				truncation	missense
1055	CHOL_Intrahepatic	in-frame	chr10	123242343	chr6	64022164	FGFR2-LGSN	51557	I17				TRUE	0.7837	PF00120		missense		truncation
1056	UCEC											S252W						truncation	truncation					splice_nonfs	missense					truncation				missense											truncation
1057	ESCA										Full amplification					truncation																								splice_nonfs
1058	LUAD									splice site 2302-2A>T			TRUE			missense																truncation				amplification
1059	CHOL_Intrahepatic	in-frame	chr10	123241969	chr10	3.54513e+07	FGFR2-CREM	1390	I17				TRUE	0.73	PF00170								truncation																	truncation			missense
1060	BRCA										Full amplification					truncation	missense	deletion			amplification					amplification		amplification	amplification		amplification
1061	Unknown primary											C382R
1062	CHOL_Intrahepatic	in-frame	chr10	1.23241e+08	chr10	60387666	FGFR2-BICC1	80114	I17				TRUE	0.3179	PF00013;PF00536				truncation				truncation
1063	STAD										Full amplification					truncation									splice_nonfs														missense				truncation
1064	HNSC	in-frame	chr10	1.23242e+08	chr22	3.62753e+07	FGFR2-RBFOX2	23543	I17				TRUE		PF00076
1065	COAD										Full amplification					missense					amplification																							truncation
1066	OV											S252W					splice_nonfs	splice_nonfs	truncation
1067	ESCA										Full amplification	K659N								deletion		deletion
1068	UCEC											S252W						truncation	truncation					splice_nonfs	truncation	splice_nonfs												truncation							truncation
1069	BRCA											N549D;N549K;K659E				missense	missense									amplification															truncation	splice_nonfs
1070	BRCA											K659E				splice_nonfs
1071	CHOL_Intrahepatic	in-frame	chr10	123242129	chr17	40036753	FGFR2-ACLY	47	I17				TRUE	0.9409	PF00285;PF02629;PF00549						amplification
1072	OV	out-of-strand	chr10	1.23242e+08	chr10	64979263	FGFR2-JMJD1C	221037	I17				TRUE	0.6351		truncation
1073	BRCA											N549K					missense																									missense
1074	CESC	in-frame	chr10	123242002	chr10	1.23993e+08	FGFR2-TACC2	10579	I17				TRUE	0.3399	PF05010		missense			truncation
1075	READ										Full amplification					missense
1076	COAD											N549S;K659E						missense															truncation
1077	CHOL_Intrahepatic	in-frame	chr10	123242335	chr10	6.0456e+07	FGFR2-BICC1	80114	I17				TRUE	0.3179	PF00013;PF00536			deletion			amplification
1078	CHOL_Intrahepatic	in-frame	chr10	1.23243e+08	chr1	110531337	FGFR2-AHCYL1	10768	I17				TRUE	0.9758	PF05221
1079	Unknown primary	in-frame	chr10	123239624	chr12	89856613	FGFR2-POC1B	282809	I17				TRUE	0.2159	PF00400
1080	CHOL_Bile duct/Gallbladder	in-frame	chr10	1.23243e+08	chr4	7.72954e+07	FGFR2-CCDC158	339965	I17				TRUE	0.1043			missense			deletion		deletion
1081	CHOL_Bile duct/Gallbladder	in-strand (frame-unknown)	chr10	1.23241e+08	chr6	7569507	FGFR2-DSP	1832	I17				TRUE	0.8756	PF00681
1082	LUAD										Full amplification									truncation						amplification		amplification	amplification		amplification		truncation
1083	LUAD									splice site 2302-1G>T			TRUE			missense																splice_nonfs
1084	CHOL_Intrahepatic	in-frame	chr10	123242176	chr16	53295957	FGFR2-CHD9	80205	I17				TRUE	0.4864	PF00385;PF00271
1085	OV											N549K					missense																				amplification				truncation
1086	STAD										Full amplification					truncation																									truncation
1087	PAAD									Y779*			TRUE			missense											missense
1088	UCEC											S252W					missense	truncation	truncation															missense
1089	Unknown primary	in-frame	chr10	123240220	chr10	6.16548e+07	FGFR2-CCDC6	8030	I17				TRUE	0.3411									truncation
1090	OV										Full amplification										amplification															amplification
1091	CHOL_Bile duct/Gallbladder	in-frame	chr10	123242230	chr10	61623909	FGFR2-CCDC6	8030	I17		E1-17 amplification		TRUE	0.3411		truncation				missense
1092	LUAD											N549S				missense		missense							truncation
1093	UCS											N549K				missense		truncation	truncation					truncation
1094	UCEC											N549K					missense	missense	truncation
1095	UCEC									Q774*			TRUE			missense	missense	truncation
1096	UCEC											S252W													missense
1097	BRCA											S252W					missense																		truncation
1098	CHOL_Bile duct/Gallbladder	in-strand (frame-unknown)	chr10	123239384	chr12	9068645	FGFR2-PHC1	1911	E18				TRUE		PF00536	missense
1099	UCEC	in-frame	chr10	1.23242e+08	chr10	1.2357e+08	FGFR2-ATE1	11101	I17				TRUE	0.5787		truncation	missense																		truncation								missense
1100	LUAD										Full amplification					missense									truncation
1101	Unknown primary	intergenic	chr10		chr10		FGFR2-N/A	#N/A	I17		E1-17 amplification		TRUE
1102	BRCA										Full amplification					missense		truncation
1103	Other											S252W				missense									truncation					truncation		truncation
1104	BRCA	intergenic	chr10	123240998	chr10	1.22688e+08	FGFR2-N/A	#N/A	I17				TRUE			truncation							deletion									truncation
1105	Unknown primary											S252L						splice_nonfs	truncation					missense																			missense
1106	UCEC											C382R					missense	truncation														truncation													truncation
1107	OV											K659N				truncation
1108	CHOL_Bile duct/Gallbladder	in-strand (frame-unknown)	chr10	123241783	chr4	144344480	FGFR2-GAB1	2549	I17				TRUE	0.8196	PF00169					deletion		deletion	splice_nonfs														amplification	splice_nonfs
1109	UCEC											N549H					missense																missense		truncation
1110	BRCA										Full amplification					truncation					amplification
1111	CESC	in-frame	chr10	1.23242e+08	chr10	123995845	FGFR2-TACC2	10579	I17				TRUE	0.3399	PF05010																							truncation
1112	CHOL_Bile duct/Gallbladder	in-frame	chr10	123240513	chr10	75764006	FGFR2-VCL	7414	I17				TRUE	0.9197	PF01044						amplification
1113	CHOL_Bile duct/Gallbladder	in-frame	chr10	1.23241e+08	chr10	266294	FGFR2-ZMYND11	10771	I17				TRUE	0.9043	PF00439;PF00855								truncation
1114	CHOL_Intrahepatic	in-frame	chr10	1.23242e+08	chr10	123990857	FGFR2-TACC2	10579	I17				TRUE	0.3399	PF05010					missense			truncation
1115	CHOL_Intrahepatic	in-frame	chr10	1.23243e+08	chr1	3.26548e+07	FGFR2-TXLNA	200081	I17				TRUE	0.7788					truncation																					truncation
1116	CHOL_Bile duct/Gallbladder	in-frame	chr10	1.2324e+08	chr10	1.23994e+08	FGFR2-TACC2	10579	I17				TRUE	0.3399	PF05010	truncation
1117	CHOL_Intrahepatic											C382R											truncation
1118	BRCA	intergenic	chr10	123242994	chr11	69699801	FGFR2-N/A	#N/A	I17				TRUE			truncation																				amplification
1119	LUSC	in-frame	chr10	1.23241e+08	chr16	7.21836e+07	FGFR2-PMFBP1	83449	I17				TRUE	0.1947																		truncation
1120	COAD										Full amplification					missense																	truncation
1121	STAD	intergenic	chr10	1.2324e+08	chr10	122202279	FGFR2-N/A	#N/A	I17				TRUE			missense																							missense
1122	BRCA										Full amplification					missense					amplification											truncation									deletion	amplification
1123	CHOL_Intrahepatic	in-frame	chr10	1.2324e+08	chr1	1.10544e+08	FGFR2-AHCYL1	10768	I17				TRUE	0.9758	PF05221				truncation				truncation
1124	HNSC	in-frame	chr10	1.23243e+08	chr10	68305442	FGFR2-CTNNA3	29119	I17				TRUE	0.4622	PF01044			deletion
1125	COAD											S252W					missense	missense	truncation					splice_nonfs	truncation					truncation				missense				truncation							truncation
1126	COAD											N549H				truncation	missense	truncation		truncation												truncation	truncation		truncation			truncation
1127	LUAD											K659E				splice_nonfs	missense				amplification											missense
1128	CHOL_Intrahepatic	in-frame	chr10	1.23242e+08	chr10	60431170	FGFR2-BICC1	80114	I17				TRUE	0.3179	PF00013;PF00536					deletion		deletion	truncation
1129	UCEC											N549K						splice_nonfs	truncation					truncation	truncation
1130	Unknown primary	intergenic	chr10	1.2324e+08	chr10	1.23194e+08	FGFR2-N/A	#N/A	I17		Full amplification		TRUE			truncation			truncation		amplification
1131	CHOL_Intrahepatic									Y769*			TRUE							truncation			truncation																	truncation
1132	COAD	intergenic	chr10	123240029	chr10	123064117	FGFR2-N/A	#N/A	I17				TRUE				missense
1133	UCEC											S252W					missense	truncation	truncation																							missense
1134	BRCA	out-of-strand	chr10	123239825	chr10	124010476	FGFR2-TACC2	10579	I17				TRUE	0.3399	PF05010	truncation	missense									amplification		amplification	amplification		amplification											missense;amplification
1135	STAD	intergenic	chr10	1.23243e+08	chr10	1.22825e+08	FGFR2-N/A	#N/A	I17		Full amplification		TRUE			truncation				deletion		deletion
1136	UCEC											S252L						truncation	truncation					splice_nonfs						truncation				missense
1137	OV										Full amplification					missense					amplification
1138	UCEC											S252W						truncation	truncation					splice_nonfs						truncation
1139	CHOL_Intrahepatic	intergenic	chr10	123240825	chr15	68870169	FGFR2-N/A	#N/A	I17				TRUE																								amplification
1140	Unknown primary	in-frame	chr10	1.23242e+08	chr10	6.04285e+07	FGFR2-BICC1	80114	I17				TRUE	0.3179	PF00013;PF00536
1141	OV											N549K					missense	truncation	truncation
1142	BRCA	intergenic	chr10	1.23241e+08	chr10	50443158	FGFR2-N/A	#N/A	I17				TRUE					truncation
1143	CHOL_Intrahepatic	in-frame	chr10	1.23242e+08	chr17	4.11641e+07	FGFR2-IFI35	3430	I17				TRUE	0.7775					truncation							amplification		amplification	amplification		amplification
1144	CHOL_Intrahepatic	in-frame	chr10	1.23241e+08	chr4	77664022	FGFR2-SHROOM3	57619	I17				TRUE	0.5263	PF00595
1145	UCEC											C382R					missense	truncation	truncation
1146	LUAD											N549K				missense
1147	COAD	in-frame	chr10	123239940	chr10	70718406	FGFR2-DDX21	9188	I17				TRUE	0.8124	PF00270;PF00271	missense
1148	Unknown primary	in-frame	chr10	123241943	chr1	178259248	FGFR2-RASAL2	9462	I17				TRUE	0.4264	PF00168;PF00616					deletion
1149	BRCA											K659E					missense																		truncation
1150	ESCA										E1-17 amplification		TRUE			truncation																										missense
1151	CHOL_Bile duct/Gallbladder	in-frame	chr10	123240772	chr10	1.31576e+07	FGFR2-OPTN	10133	I17				TRUE	0.8343	PF11577					deletion		deletion
1152	CHOL_Bile duct/Gallbladder	in-frame	chr10	123241174	chr10	60398534	FGFR2-BICC1	80114	I17				TRUE	0.3179	PF00013;PF00536					deletion		deletion															amplification
1153	STAD	intergenic	chr10	123240890	chr10	1.22529e+08	FGFR2-N/A	#N/A	I17				TRUE																												truncation
1154	UCEC											S252W				missense					amplification																amplification
1155	Unknown primary	in-frame	chr10	123241776	chr14	36784166	FGFR2-MBIP	51562	I17				TRUE	0.8377		missense				deletion		deletion
1156	Unknown primary	in-frame	chr10	1.23243e+08	chr7	1.29016e+08	FGFR2-AHCYL2	23382	I17				TRUE	0.9459	PF05221																									splice_nonfs
1157	BRCA	in-frame	chr10	1.2324e+08	chr11	78078195	FGFR2-GAB2	9846	I17				TRUE	0.8969	PF00169	missense
1158	LUAD											N549H				truncation
1159	Unknown primary										Full amplification																									amplification
1160	CHOL_Bile duct/Gallbladder	in-frame	chr10	123240167	chr10	6.04236e+07	FGFR2-BICC1	80114	I17				TRUE	0.3179	PF00013;PF00536					deletion		deletion	truncation
1161	OV											K659E				missense																			truncation
1162	COAD											C382F				missense																	truncation
1163	CHOL_Intrahepatic	in-frame	chr10	1.23241e+08	chr2	1.71968e+08	FGFR2-TLK1	9874	I17				TRUE	0.892	PF00069		missense
1164	CHOL_Bile duct/Gallbladder	in-frame	chr10	1.23242e+08	chr10	6.05653e+07	FGFR2-BICC1	80114	I17				TRUE	0.3179	PF00013;PF00536								splice_nonfs
1165	CHOL_Bile duct/Gallbladder	out-of-strand	chr10	1.2324e+08	chr10	1.15932e+08	FGFR2-C10orf118	#N/A	I17				TRUE			missense		truncation																									truncation
1166	LUAD	in-frame	chr10	123242626	chr1	3.59233e+06	FGFR2-TP73	7161	I17				TRUE	0.992	PF00870;PF07647				truncation	deletion		deletion				amplification		amplification	amplification		amplification
1167	CHOL_Intrahepatic	intergenic	chr10	1.2324e+08	chr10	1.05029e+08	FGFR2-N/A	#N/A	I17				TRUE							deletion		deletion																					missense
1168	STAD										Full amplification
1169	UCEC											S252W						missense	truncation															missense
1170	HNSC											K659M				missense				deletion
1171	Unknown primary										Full amplification																missense						truncation
1172	STAD									Y769*			TRUE			missense
1173	BRCA										Full amplification					missense	missense				amplification
1174	BRCA										Full amplification					truncation		splice_nonfs								amplification															missense
1175	PRAD										Full amplification							deletion							missense
1176	Unknown primary	in-frame	chr10	1.23242e+08	chr17	19931739	FGFR2-SPECC1	92521	I17				TRUE		PF00307					deletion		deletion
1177	CHOL_Bile duct/Gallbladder	in-frame	chr10	1.23241e+08	chr10	9.72439e+07	FGFR2-SORBS1	10580	I17				TRUE	0.952	PF00018;PF07653;PF14604
1178	BRCA										E1-17 amplification		TRUE						truncation
1179	ESCA	intergenic	chr10	1.23242e+08	chr10	1.21834e+08	FGFR2-N/A	#N/A	I17		E1-17 amplification		TRUE			missense				deletion						amplification		amplification	amplification		amplification		missense						amplification
1180	Unknown primary	in-frame	chr10	1.2324e+08	chr1	43677176	FGFR2-CFAP57	149465	I17				TRUE		PF00400					deletion			splice_nonfs
1181	COAD	intergenic	chr10	123241324	chr10	123058578	FGFR2-N/A	#N/A	I17				TRUE																														missense
1182	Unknown primary											S252W				missense	missense	truncation	truncation						truncation					truncation															truncation
1183	BRCA										Full amplification	C382R					missense															truncation
1184	BRCA										E1-17 amplification		TRUE				missense																				amplification				truncation
1185	OV											S252W					missense	truncation
1186	COAD											S252L				truncation																	truncation
1187	CHOL_Intrahepatic	in-frame	chr10	1.23242e+08	chr10	60563698	FGFR2-BICC1	80114	I17				TRUE	0.3179	PF00013;PF00536								splice_nonfs
1188	CHOL_Bile duct/Gallbladder	intergenic	chr10	123239851	chr12	1.17385e+07	FGFR2-N/A	#N/A	I17				TRUE																								amplification	truncation
1189	COAD									T821fs*3+								missense																						truncation	missense				truncation
1190	CHOL_Intrahepatic	in-frame	chr10	123242890	chr10	6.04613e+07	FGFR2-BICC1	80114	I17				TRUE	0.3179	PF00013;PF00536								missense									deletion
1191	CHOL_Intrahepatic	intergenic	chr10	123241214	chr8	1.19808e+08	FGFR2-N/A	#N/A	I17				TRUE							deletion		deletion
1192	STAD										Full amplification					truncation
1193	ESCA										Full amplification					truncation					amplification						amplification
1194	CHOL_Intrahepatic	in-frame	chr10	1.23243e+08	chr10	60566205	FGFR2-BICC1	80114	I17				TRUE	0.3179	PF00013;PF00536	truncation																											deletion
1195	LUAD	in-frame	chr10	1.23242e+08	chr10	6.05669e+07	FGFR2-BICC1	80114	I17				TRUE	0.3179	PF00013;PF00536								truncation
1196	KIRC	in-frame	chr10	123239860	chr10	1.23989e+08	FGFR2-TACC2	10579	I17				TRUE	0.3399	PF05010				truncation
1197	CHOL_Intrahepatic	in-frame	chr10	1.23242e+08	chr10	61624573	FGFR2-CCDC6	8030	I17				TRUE	0.3411
1198	UCEC											S252W;N549K					missense	truncation	truncation								missense
1199	CHOL_Intrahepatic	intergenic	chr10	123241003	chr1	2.19243e+08	FGFR2-N/A	#N/A	I17				TRUE							deletion		deletion	splice_nonfs		truncation															deletion
1200	OV											N549S					missense	missense	truncation
1201	BRCA										Full amplification					missense		missense
1202	BRCA										Full amplification
1203	PAAD	in-frame	chr10	1.23242e+08	chr10	60545444	FGFR2-BICC1	80114	I17				TRUE	0.3179	PF00013;PF00536					deletion		deletion															amplification
1204	CHOL_Bile duct/Gallbladder	in-frame	chr10	123242415	chr10	60563447	FGFR2-BICC1	80114	I17				TRUE	0.3179	PF00013;PF00536																				splice_nonfs
1205	OV	internal	chr10	123242353	chr10	123279802	FGFR2-FGFR2	2263	I17				TRUE	0.9813	PF07679;PF07714	truncation			truncation								missense									amplification
1206	UCEC	in-frame	chr10	1.23241e+08	chr10	89718739	FGFR2-PTEN	5728	I17				TRUE	0.9895	PF10409				truncation					splice_nonfs	truncation					truncation					truncation
1207	BRCA										Full amplification					missense	missense															truncation			truncation
1208	OV	in-frame	chr10	123242772	chr10	97211639	FGFR2-SORBS1	10580	I17				TRUE	0.952	PF00018;PF07653;PF14604
1209	UCS											S252W					missense		truncation
1210	CHOL_Intrahepatic	in-frame	chr10	1.23241e+08	chr10	6.03959e+07	FGFR2-BICC1	80114	I17				TRUE	0.3179	PF00013;PF00536																						amplification
1211	UCEC											C382R						splice_nonfs	truncation					truncation						truncation			truncation
1212	Other	in-frame	chr10	123241856	chr10	75802542	FGFR2-VCL	7414	I17				TRUE	0.9197	PF01044
1213	UCEC											S252W					missense	truncation	truncation						truncation
1214	PAAD	intergenic	chr10	123240317	chr4	7.6621e+07	FGFR2-N/A	#N/A	I17				TRUE																											truncation
1215	Unknown primary	intergenic	chr10	1.23241e+08	chr1	159994651	FGFR2-N/A	#N/A	I17				TRUE										truncation																	truncation
1216	KIRC	in-strand (frame-unknown)	chr10	123240326	chr8	144997756	FGFR2-PLEC	5339	I17				TRUE	0.8697	PF00307;PF00681					deletion	amplification	deletion
1217	BRCA											N549K					missense																								splice_nonfs
1218	OV										Full amplification					truncation
1219	COAD										Full amplification					missense																							amplification						truncation
1220	BRCA											N549K				missense										amplification		amplification	amplification		amplification
1221	BRCA	out-of-strand	chr10	123241776	chr2	1.02406e+08	FGFR2-MAP4K4	9448	I17		E1-17 amplification		TRUE	0.9356	PF00069	missense	missense;amplification									amplification		amplification	amplification		amplification
1222	Other											N549S				missense
1223	OV										Full amplification					truncation					amplification					amplification		amplification	amplification		amplification
1224	LUAD											C382R				missense	missense	truncation	missense
1225	UCEC											S252W						truncation	truncation																			missense						truncation
1226	READ										Full amplification					missense																	truncation
1227	UCEC											S252W				missense		truncation	truncation
1228	COAD											C382R				truncation	missense	truncation	truncation														truncation		truncation				amplification
1229	CHOL_Intrahepatic											C382R
1230	CHOL_Intrahepatic	in-frame	chr10	1.23242e+08	chr12	80082770	FGFR2-PAWR	5074	I17				TRUE	0.8307									truncation
1231	Other											S252W				splice_nonfs							deletion
1232	Unknown primary	in-frame	chr10	1.2324e+08	chr1	110528599	FGFR2-AHCYL1	10768	I17				TRUE	0.9758	PF05221			missense	truncation	deletion	amplification	deletion																						truncation
1233	STAD										Full amplification																													deletion	splice_nonfs
1234	STAD	intergenic	chr10	123241392	chr1	8192146	FGFR2-N/A	#N/A	I17				TRUE			truncation
1235	COAD	out-of-strand	chr10	1.23241e+08	chr10	7.2433e+06	FGFR2-SFMBT2	57713	I17				TRUE	0.3246	PF02820;PF00536		amplification																	missense
1236	COAD										Full amplification					missense																	truncation
1237	Unknown primary	intergenic	chr10	123240230	chr1	85766492	FGFR2-N/A	#N/A	I17				TRUE			truncation				truncation
1238	STAD	in-strand (frame-unknown)	chr10	1.23242e+08	chr10	1.15444e+08	FGFR2-CASP7	840	I17				TRUE	0.9823		missense											amplification														truncation
1239	CHOL_Intrahepatic	in-frame	chr10	1.2324e+08	chr10	118701097	FGFR2-SHTN1	57698	I17				TRUE
1240	STAD	intergenic	chr10	1.23241e+08	chr10	1.22807e+08	FGFR2-N/A	#N/A	I17				TRUE			missense				deletion	amplification	deletion					amplification
1241	BRCA	intergenic	chr10	1.23242e+08	chr11	9.59018e+06	FGFR2-N/A	#N/A	I17				TRUE			missense	missense
1242	UCEC											C382R						missense	truncation					splice_nonfs	truncation	missense				truncation
1243	UCEC											S252W						truncation	truncation					splice_nonfs	truncation													truncation						missense
1244	Unknown primary										Full amplification						missense			deletion		deletion				amplification	missense	amplification
1245	UCEC											C382R					missense	truncation
1246	COAD										Full amplification								truncation
1247	LUAD	in-frame	chr10	123243014	chr10	105040798	FGFR2-INA	9118	I17				TRUE	0.4579	PF00038	truncation			truncation	deletion		deletion
1248	CHOL_Intrahepatic	in-frame	chr10	123242383	chr10	60568053	FGFR2-BICC1	80114	I17				TRUE	0.3179	PF00013;PF00536								splice_nonfs
1249	UCEC											S252W					missense	missense	truncation											truncation				missense								missense
1250	UCS										Full amplification					truncation		deletion														deletion
1251	CHOL_Intrahepatic	intergenic	chr10	123243073	chr10	75739775	FGFR2-N/A	#N/A	I17				TRUE							truncation			truncation
1252	LUAD										Full amplification
1253	OV											C382R				missense				deletion	amplification	deletion																truncation
1254	BRCA										Full amplification					missense					amplification																					missense
1255	STAD										Full amplification
1256	UCEC											N549K				truncation	missense	truncation	truncation																			truncation
1257	LIHC										Full amplification					deletion
1258	BRCA										Full amplification					missense					amplification																					amplification
1259	BRCA	in-frame	chr10	1.23242e+08	chr9	131245715	FGFR2-ODF2	4957	I17				TRUE	0.6338			missense																									missense
1260	STAD										Full amplification					truncation
1261	Unknown primary											C382R							truncation						truncation
1262	OV										Full amplification					truncation					amplification
1263	LUAD	in-frame	chr10	123240511	chr10	123996848	FGFR2-TACC2	10579	I17				TRUE	0.3399	PF05010	splice_nonfs	missense
1264	Other										Full amplification					missense
1265	CHOL_Intrahepatic	in-frame	chr10	123242436	chr3	57787122	FGFR2-SLMAP	7871	I17				TRUE	0.4778	PF00498		missense						splice_nonfs																	truncation
1266	BRCA	in-frame	chr10	1.23242e+08	chr1	174769299	FGFR2-RABGAP1L	9910	I17				TRUE	0.7125			missense
1267	UCEC											S252W;C382R					missense	truncation																missense
1268	CHOL_Intrahepatic	intergenic	chr10	123242814	chr10	115428669	FGFR2-N/A	#N/A	I17				TRUE							deletion		deletion
1269	CHOL_Intrahepatic	in-frame	chr10	1.2324e+08	chr10	68007912	FGFR2-CTNNA3	29119	I17				TRUE	0.4622	PF01044								splice_nonfs
1270	BRCA											N549K;K659E					missense
1271	OV											N549K				truncation	missense																										missense
1272	Unknown primary	in-frame	chr10	123240125	chr10	1.24172e+08	FGFR2-PLEKHA1	59338	I17				TRUE	0.9095	PF00169					deletion		deletion
1273	UCEC											C382R						missense	truncation					splice_nonfs						truncation				missense
1274	ESCA										Full amplification					truncation				deletion		deletion																	amplification
1275	BRCA										Full amplification					splice_nonfs		deletion														deletion
1276	BRCA											N549K					missense																									missense
1277	LUSC											N549K				splice_nonfs		truncation		deletion		deletion			truncation
1278	LUAD											C382R																					truncation
1279	UCEC											S252W				missense	missense																						amplification
1280	CHOL_Intrahepatic	in-frame	chr10	123242459	chr10	6.05663e+07	FGFR2-BICC1	80114	I17				TRUE	0.3179	PF00013;PF00536																									truncation
1281	CHOL_Bile duct/Gallbladder	internal	chr10	1.23241e+08	chr10	1.23302e+08	FGFR2-FGFR2	2263	I17		Full amplification		TRUE	0.9813	PF07679;PF07714					deletion		deletion	truncation
1282	ESCA	intergenic	chr10	1.23241e+08	chr10	122867843	FGFR2-N/A	#N/A	I17		Full amplification		TRUE			missense											amplification
1283	UCS											S252W					missense	truncation	truncation						truncation					truncation
1284	CHOL_Intrahepatic											C382R											truncation
1285	Other	in-frame	chr10	1.2324e+08	chr10	118701949	FGFR2-SHTN1	57698	I17				TRUE
1286	UCS											S252W					missense	truncation	truncation
1287	Other											C382R				missense				truncation
1288	CHOL_Intrahepatic	intergenic	chr10	123240991	chr4	100388608	FGFR2-N/A	#N/A	I17				TRUE						truncation
1289	BRCA										Full amplification					truncation					amplification															amplification
1290	LUAD	in-frame	chr10	1.2324e+08	chr12	1.20188e+08	FGFR2-CIT	11113	I17				TRUE	0.9689	PF00169;PF00069	missense	missense			truncation	amplification					amplification		amplification	amplification		amplification
1291	CHOL_Intrahepatic	in-frame	chr10	1.2324e+08	chr5	132268932	FGFR2-AFF4	27125	I17				TRUE	0.3786									truncation														amplification
1292	CHOL_Bile duct/Gallbladder	in-frame	chr10	1.2324e+08	chr15	4.09925e+07	FGFR2-RAD51	5888	I17				TRUE	0.9836	PF08423
1293	BRCA	intergenic	chr10	123243077	chr8	75260579	FGFR2-N/A	#N/A	I17		E1-17 amplification		TRUE			missense
1294	CHOL_Intrahepatic	in-frame	chr10	1.23241e+08	chr10	60555298	FGFR2-BICC1	80114	I17				TRUE	0.3179	PF00013;PF00536
1295	Unknown primary	in-frame	chr10	1.23242e+08	chr10	60433907	FGFR2-BICC1	80114	I17				TRUE	0.3179	PF00013;PF00536				truncation				missense
1296	STAD	in-frame	chr10	1.23241e+08	chr10	123988671	FGFR2-TACC2	10579	I17				TRUE	0.3399	PF05010
1297	LUAD									E777fs*6			TRUE			missense	amplification	missense
1298	CHOL_Intrahepatic	in-frame	chr10	123240921	chr13	42269975	FGFR2-VWA8	23078	I17				TRUE		PF07728
1299	UCEC											N549K					missense	truncation	truncation																									missense
1300	Unknown primary	in-frame	chr10	1.2324e+08	chr12	3.24641e+07	FGFR2-BICD1	636	I17				TRUE	0.8662
1301	CHOL_Intrahepatic	intergenic	chr10	1.23241e+08	chr12	11792234	FGFR2-N/A	#N/A	I17				TRUE																											truncation
1302	Other											C382R
1303	BRCA										Full amplification					missense	missense;amplification
1304	OV											S252W				truncation
1305	CHOL_Intrahepatic	in-frame	chr10	1.23241e+08	chr10	75763921	FGFR2-VCL	7414	I17				TRUE	0.9197	PF01044
1306	LUAD											K659E								deletion		deletion
1307	UCEC											S252W					missense	truncation
1308	STAD	intergenic	chr10	123240911	chr10	122864021	FGFR2-N/A	#N/A	I17		Full amplification		TRUE			splice_nonfs			truncation																				amplification
1309	OV											S252W				truncation														splice_nonfs						amplification	amplification
1310	UCEC											C382R					missense	missense						missense								truncation
1311	OV											S252W				splice_nonfs	amplification
1312	Unknown primary											S252W					missense	missense		deletion		deletion					missense
1313	UCEC											C382R				truncation	missense	truncation	truncation					truncation			missense			truncation
1314	STAD	out-of-strand	chr10	1.23239e+08	chr10	1.24321e+08	FGFR2-DMBT1	1755	E18		Full amplification		TRUE	0.8968	PF00431;PF00100	missense		missense								amplification		amplification	amplification		amplification
1315	BRCA										Full amplification					truncation	missense									amplification		amplification	amplification		amplification	deletion
1316	BRCA	intergenic	chr10	123242957	chr10	4.39858e+07	FGFR2-N/A	#N/A	I17		E1-17 amplification		TRUE				missense																								splice_nonfs
1317	Unknown primary										Full amplification					truncation				missense	amplification						missense
1318	UCEC											S252W					missense	truncation
1319	CHOL_Intrahepatic											C382R
1320	OV									S792fs*3						missense	missense
1321	Unknown primary	in-frame	chr10	1.23243e+08	chr5	96442981	FGFR2-LIX1	167410	I17				TRUE	0.0119						deletion		deletion
1322	Unknown primary											S252L
1323	CHOL_Bile duct/Gallbladder	intergenic	chr10	1.23243e+08	chr6	117924596	FGFR2-N/A	#N/A	I17				TRUE
1324	ESCA										Full amplification					truncation										amplification		amplification	amplification		amplification
1325	CHOL_Intrahepatic											C382R								deletion		deletion	splice_nonfs
1326	ESCA	intergenic	chr10	123242001	chr10	1.2292e+08	FGFR2-N/A	#N/A	I17		E1-17 amplification		TRUE			missense				truncation
1327	BLCA										Full amplification					missense				missense	amplification															amplification
1328	CHOL_Intrahepatic	in-frame	chr10	123240578	chr10	60391594	FGFR2-BICC1	80114	I17				TRUE	0.3179	PF00013;PF00536																						amplification
1329	BLCA											K659E								deletion		deletion
1330	Unknown primary	in-frame	chr10	123242069	chr3	1.2587e+08	FGFR2-ALDH1L1	10840	I17				TRUE	0.6831	PF00171;PF02911;PF00551;PF00550			truncation			amplification
1331	LUAD										Full amplification							deletion			amplification					amplification		amplification	amplification		amplification
1332	BRCA										Full amplification					missense
1333	COAD										Full amplification					missense
1334	BRCA										Full amplification					truncation	missense				amplification
1335	COAD										Full amplification					truncation
1336	LIHC											C382R										deletion	truncation
1337	UCEC											S252W						missense	truncation					missense						truncation				missense							truncation
1338	OV										Full amplification					missense																				amplification
1339	CHOL_Bile duct/Gallbladder	in-frame	chr10	1.23239e+08	chr3	57807606	FGFR2-SLMAP	7871	E18				TRUE	0.4778	PF00498								splice_nonfs																	truncation
1340	STAD										Full amplification					missense			truncation																						splice_nonfs
1341	Unknown primary	in-frame	chr10	1.23242e+08	chr10	1.23975e+08	FGFR2-TACC2	10579	I17				TRUE	0.3399	PF05010	missense						deletion
1342	CHOL_Intrahepatic										Full amplification					truncation
1343	BRCA										E1-17 amplification		TRUE			missense	missense																								truncation
1344	CHOL_Intrahepatic	in-frame	chr10	1.23241e+08	chr1	3.58495e+07	FGFR2-ZMYM4	9202	I17				TRUE	0.126						deletion
1345	Unknown primary	in-frame	chr10	1.23242e+08	chr12	9.89194e+07	FGFR2-TMPO	7112	I17				TRUE	0.7173					truncation				missense																	truncation
1346	BRCA										Full amplification					truncation					amplification			truncation												amplification
1347	BRCA										Full amplification					missense	missense	splice_nonfs																					amplification
1348	Other										Full amplification					splice_nonfs	missense	truncation					truncation
1349	UCEC	in-frame	chr10	123241192	chr10	97176317	FGFR2-SORBS1	10580	I17				TRUE	0.952	PF00018;PF07653;PF14604	truncation					amplification					amplification		amplification	amplification		amplification							truncation
1350	STAD										Full amplification					truncation
1351	STAD										Full amplification
1352	BRCA									E777*			TRUE
1353	Unknown primary	in-frame	chr10	1.23242e+08	chr10	6.15995e+07	FGFR2-CCDC6	8030	I17				TRUE	0.3411			missense
1354	UCEC											S252W					missense	truncation	truncation
1355	BRCA										Full amplification	N549H				missense																							amplification
1356	OV									E777fs*6			TRUE				missense		truncation
1357	BRCA										Full amplification					missense		missense
1358	CHOL_Intrahepatic	in-frame	chr10	1.2324e+08	chr10	97175915	FGFR2-SORBS1	10580	I17				TRUE	0.952	PF00018;PF07653;PF14604
1359	CHOL_Intrahepatic	in-frame	chr10	1.23243e+08	chr6	107404699	FGFR2-BEND3	57673	I17				TRUE	0.0122									truncation
1360	UCEC											S252W					missense	truncation	truncation											truncation				missense								missense
1361	STAD	internal	chr10	1.23239e+08	chr10	123241302	FGFR2-FGFR2	2263	E18				TRUE	0.9813	PF07679;PF07714
1362	CHOL_Bile duct/Gallbladder											C382R								deletion			deletion
1363	UCEC									L770*		S252W	TRUE					truncation	truncation		missense			splice_nonfs						truncation		truncation										missense			truncation
1364	STAD											S252W;N549K					missense		truncation																				missense
1365	BRCA											N549K				missense	missense
1366	Unknown primary	in-frame	chr10	123242119	chr10	123995380	FGFR2-TACC2	10579	I17				TRUE	0.3399	PF05010	missense	missense									amplification		amplification	amplification		amplification
1367	STAD										Full amplification					splice_nonfs
1368	LUAD										Full amplification					missense											missense								truncation
1369	UCS											S252W				missense		truncation		deletion		deletion
1370	BRCA										Full amplification							deletion								amplification		amplification	amplification		amplification		splice_nonfs									missense
1371	BRCA										Full amplification															amplification		amplification	amplification		amplification
1372	PAAD	in-frame	chr10	123241111	chr12	8.00226e+07	FGFR2-PAWR	5074	I17				TRUE	0.8307																										truncation
1373	LUAD											C382R				truncation					amplification
1374	STAD										Full amplification					missense	amplification			truncation						amplification		amplification	amplification		amplification								missense					deletion
1375	Unknown primary	in-strand (frame-unknown)	chr10	123242760	chr6	5.29555e+07	FGFR2-FBXO9	26268	I17				TRUE	0.636	PF12937
1376	Unknown primary											N549K					missense	truncation	truncation						truncation													truncation			truncation		missense
1377	UCEC											S252W						truncation						missense
1378	CHOL_Intrahepatic	in-frame	chr10	1.23241e+08	chr11	1.52255e+07	FGFR2-INSC	387755	I17				TRUE	0.3823																														truncation
1379	CHOL_Intrahepatic									S780fs*2			TRUE								amplification
1380	Other											S252W					missense	truncation							truncation	missense								missense
1381	ESCA										Full amplification					splice_nonfs																	truncation
1382	Unknown primary											N549K				truncation				deletion	amplification	deletion			truncation		amplification
1383	CHOL_Intrahepatic	out-of-strand	chr10	1.23241e+08	chr10	7311323	FGFR2-SFMBT2	57713	I17				TRUE	0.3246	PF02820;PF00536		missense
1384	HNSC											S252W
1385	UCEC											S252W					missense	truncation	truncation																							missense
1386	BRCA	out-of-strand	chr10	123240874	chr6	8.49187e+07	FGFR2-KIAA1009	#N/A	I17				TRUE			missense																						splice_nonfs
1387	CHOL_Intrahepatic	in-frame	chr10	1.23241e+08	chr10	6.05679e+07	FGFR2-BICC1	80114	I17				TRUE	0.3179	PF00013;PF00536								splice_nonfs
1388	LUAD										Full amplification					missense	missense																	missense
1389	CHOL_Intrahepatic	in-frame	chr10	1.2324e+08	chr10	60546378	FGFR2-BICC1	80114	I17				TRUE	0.3179	PF00013;PF00536					deletion		deletion															amplification
1390	HNSC											N549K					missense																									missense
1391	CHOL_Intrahepatic	in-frame	chr10	123242906	chr10	6.0554e+07	FGFR2-BICC1	80114	I17				TRUE	0.3179	PF00013;PF00536
1392	CHOL_Intrahepatic	in-frame	chr10	123242254	chr10	6.04107e+07	FGFR2-BICC1	80114	I17				TRUE	0.3179	PF00013;PF00536
1393	KIRC											S252L							truncation	deletion		deletion			truncation
1394	READ	intergenic	chr10	123242827	chr10	124408886	FGFR2-N/A	#N/A	I17				TRUE			missense																	truncation
1395	CHOL_Intrahepatic	in-frame	chr10	123241801	chr10	2.45778e+07	FGFR2-KIAA1217	56243	I17				TRUE		PF03915					deletion		deletion
1396	SARC	in-frame	chr10	123243131	chr1	7.80207e+07	FGFR2-AK5	26289	I17				TRUE	0.9435
1397	CHOL_Bile duct/Gallbladder	in-frame	chr10	1.23243e+08	chr10	2.47483e+07	FGFR2-KIAA1217	56243	I17				TRUE		PF03915					deletion		deletion
1398	PAAD	intergenic	chr10	1.2324e+08	chr10	6.16671e+07	FGFR2-N/A	#N/A	I17				TRUE						truncation					truncation
1399	COAD	in-frame	chr10	1.23242e+08	chr5	124078720	FGFR2-ZNF608	57507	I17				TRUE	0.2841																													truncation		truncation
1400	UCEC											C382R						splice_nonfs	truncation					splice_nonfs																				missense
1401	CHOL_Intrahepatic	in-frame	chr10	123242268	chr4	1.1989e+08	FGFR2-SYNPO2	171024	I17				TRUE	0.8237	PF00595						amplification
1402	ESCA										Full amplification					truncation										amplification		amplification	amplification		amplification								amplification
1403	Unknown primary										Full amplification	C382R							deletion	deletion		deletion	deletion
1404	BRCA										Full amplification					missense					amplification						amplification
1405	BRCA										Full amplification					missense
1406	ESCA										Full amplification									missense																		truncation
1407	BRCA											N549K					missense
1408	BRCA										Full amplification					missense					amplification																		amplification
1409	CHOL_Bile duct/Gallbladder	in-frame	chr10	123242931	chr10	60563953	FGFR2-BICC1	80114	I17				TRUE	0.3179	PF00013;PF00536
1410	BRCA	intergenic	chr10	1.2324e+08	chr17	60263452	FGFR2-N/A	#N/A	I17		Full amplification		TRUE					deletion																					amplification			missense
1411	BRCA										Full amplification					splice_nonfs					amplification											truncation
1412	BRCA											N549K					missense																								truncation
1413	Unknown primary	in-frame	chr10	1.23243e+08	chr10	60387298	FGFR2-BICC1	80114	I17				TRUE	0.3179	PF00013;PF00536
1414	BRCA										Full amplification					truncation										amplification		amplification	amplification		amplification					amplification		truncation
1415	BRCA											K659M																														missense
1416	STAD	in-strand (frame-unknown)	chr10	1.23239e+08	chr18	47378138	FGFR2-MYO5B	4645	E18				TRUE		PF01843;PF00063
1417	ESCA	intergenic	chr10	123240327	chr10	1.22953e+08	FGFR2-N/A	#N/A	I17		Full amplification		TRUE			missense				missense																		truncation
1418	STAD										Full amplification					missense				truncation
1419	ESCA										Full amplification					missense
1420	CHOL_Intrahepatic	intergenic	chr10	1.23242e+08	chr2	213672986	FGFR2-N/A	#N/A	I17				TRUE							deletion		deletion																				missense
1421	UCEC											N549K					missense	truncation	truncation			truncation		splice_nonfs						truncation
1422	BRCA										Full amplification					missense	missense	deletion																		amplification
1423	STAD											N549K				missense		truncation																					missense
1424	BRCA											N549K;K659N					splice_nonfs																									missense
1425	LUAD											S252W					missense	missense	truncation
1426	OV											K659E				missense									truncation
1427	CHOL_Intrahepatic	intergenic	chr10	1.23241e+08	chr10	1.22914e+08	FGFR2-N/A	#N/A	I17				TRUE			missense			truncation
1428	CHOL_Intrahepatic	out-of-strand	chr10	1.23242e+08	chr20	2.05501e+07	FGFR2-RALGAPA2	57186	I17				TRUE	0.4727
1429	CHOL_Bile duct/Gallbladder	intergenic	chr10	1.23241e+08	chr12	1.17173e+07	FGFR2-N/A	#N/A	I17				TRUE			missense				deletion		deletion
1430	SIC										Full amplification					truncation																		missense
1431	BRCA	in-frame	chr10	123242217	chr12	5.46671e+07	FGFR2-CBX5	23468	I17				TRUE	0.9994	PF00385;PF01393										truncation	amplification		amplification	amplification		amplification										truncation
1432	CHOL_Intrahepatic	in-frame	chr10	123240966	chr10	6.04445e+07	FGFR2-BICC1	80114	I17				TRUE	0.3179	PF00013;PF00536
1433	COAD											N549K				splice_nonfs																	truncation
1434	CHOL_Intrahepatic	out-of-strand	chr10	1.23241e+08	chr3	157212959	FGFR2-VEPH1	79674	I17				TRUE	0.313	PF00169
1435	UCEC									D771_L772>G*			TRUE					truncation	truncation					truncation	truncation
1436	LUAD	intergenic	chr10	1.23242e+08	chr10	1.23367e+08	FGFR2-N/A	#N/A	I17				TRUE							deletion		deletion
1437	ESCA										Full amplification					missense
1438	CHOL_Intrahepatic											C382R
1439	CHOL_Intrahepatic	in-strand (frame-unknown)	chr10	1.23239e+08	chr10	2.47492e+07	FGFR2-KIAA1217	56243	E18				TRUE		PF03915
1440	Unknown primary	out-of-strand	chr10	123242329	chr2	2.75169e+07	FGFR2-TRIM54	57159	I17				TRUE	0.9437	PF00643
1441	UCEC											S252W					missense	missense	truncation
1442	LUAD	intergenic	chr10	123240187	chr10	1.23234e+08	FGFR2-N/A	#N/A	I17				TRUE			splice_nonfs
1443	CHOL_Intrahepatic	in-frame	chr10	123240515	chr10	60392320	FGFR2-BICC1	80114	I17				TRUE	0.3179	PF00013;PF00536
1444	BRCA										Full amplification					missense					amplification																amplification
1445	Unknown primary	in-frame	chr10	123242746	chr10	6.04535e+07	FGFR2-BICC1	80114	I17				TRUE	0.3179	PF00013;PF00536
1446	BRCA										Full amplification						missense		truncation		amplification																					missense
1447	Unknown primary											S252W				missense	missense										missense
1448	LUAD	in-frame	chr10	1.23241e+08	chr10	1.23995e+08	FGFR2-TACC2	10579	I17				TRUE	0.3399	PF05010	truncation					amplification
1449	STAD										Full amplification								truncation
1450	Unknown primary	intergenic	chr10	123242535	chr5	3.2579e+07	FGFR2-N/A	#N/A	I17				TRUE
1451	BRCA										Full amplification	N549K					missense																								truncation
1452	UCS											C382R				truncation		truncation	truncation						truncation																			missense
1453	Unknown primary	in-frame	chr10	123243015	chr10	117829553	FGFR2-GFRA1	2674	I17				TRUE	0.7076						deletion			splice_nonfs
1454	ESCA	intergenic	chr10	123241932	chr10	119151662	FGFR2-N/A	#N/A	I17				TRUE			truncation				deletion		deletion				amplification		amplification	amplification		amplification
1455	CHOL_Intrahepatic	in-frame	chr10	1.23241e+08	chr10	6.04559e+07	FGFR2-BICC1	80114	I17				TRUE	0.3179	PF00013;PF00536
1456	OV											C382R
1457	UCEC											N549D				truncation		truncation	truncation					missense	truncation										truncation									missense
1458	UCEC											S252W						splice_nonfs	truncation						truncation					truncation								truncation
1459	UCEC											S252W;K659E				splice_nonfs		truncation						splice_nonfs											truncation
1460	CHOL_Intrahepatic	intergenic	chr10	123242165	chr1	1.10525e+08	FGFR2-N/A	#N/A	I17				TRUE			missense		truncation
1461	STAD										Full amplification					missense
1462	ESCA										E1-17 amplification		TRUE			missense
1463	CHOL_Intrahepatic	in-strand (frame-unknown)	chr10	123240362	chrX	48755795	FGFR2-PQBP1	10084	I17				TRUE	0.6615		missense
1464	STAD										Full amplification					missense				deletion
1465	SIC										Full amplification					splice_nonfs				deletion		deletion													splice_nonfs						splice_nonfs
1466	Unknown primary											S252W					missense
1467	PRAD										Full amplification															amplification		amplification	amplification		amplification
1468	Unknown primary	in-frame	chr10	1.23242e+08	chr10	123988690	FGFR2-TACC2	10579	I17				TRUE	0.3399	PF05010	splice_nonfs				deletion		deletion
1469	SARC	intergenic	chr10	123241057	chr10	1.30632e+08	FGFR2-N/A	#N/A	I17				TRUE
1470	Unknown primary	in-frame	chr10	123241375	chr14	5.61305e+07	FGFR2-KTN1	3895	I17				TRUE	0.5077					truncation				missense
1471	ESCA										Full amplification					missense					amplification
1472	OV											S252W				splice_nonfs	amplification																			amplification			amplification
1473	COAD										Full amplification					truncation
1474	BRCA	in-strand (frame-unknown)	chr10	1.2324e+08	chr17	5.56569e+07	FGFR2-MSI2	124540	I17				TRUE	0.3843	PF00076	missense		deletion			amplification																					amplification
1475	UCEC											S252W					missense	truncation																missense
1476	UCEC											N549H				truncation	missense	truncation	truncation					truncation	truncation					truncation		splice_nonfs	truncation	missense				truncation	missense		truncation		truncation	missense
1477	OV	internal	chr10	1.23241e+08	chr10	123267727	FGFR2-FGFR2	2263	I17				TRUE	0.9813	PF07679;PF07714	truncation																			splice_nonfs
1478	UCEC											C382R				truncation		truncation															truncation									splice_nonfs
1479	BRCA										Full amplification					truncation					amplification					amplification		amplification	amplification		amplification						amplification
1480	BRCA											N549K				missense	missense	missense																							truncation
1481	STAD										Full amplification					missense
1482	HNSC	out-of-strand	chr10	123241803	chr4	1.62896e+08	FGFR2-FSTL5	56884	I17				TRUE	0.1367	PF07648	truncation	amplification			deletion		deletion
1483	LUAD	in-frame	chr10	1.23242e+08	chr14	3.67882e+07	FGFR2-MBIP	51562	I17				TRUE	0.8377		truncation
1484	Unknown primary										E1-17 amplification		TRUE								amplification
1485	CHOL_Intrahepatic	in-frame	chr10	123241248	chr12	8.00541e+07	FGFR2-PAWR	5074	I17				TRUE	0.8307				truncation
1486	Unknown primary	in-frame	chr10	123242390	chr12	11893957	FGFR2-ETV6	2120	I17				TRUE	0.7974	PF00178;PF02198				truncation														missense
1487	UCS	in-frame	chr10	1.23239e+08	chr10	90364872	FGFR2-LIPJ	142910	E18				TRUE			missense					amplification																amplification
1488	Unknown primary										Full amplification					missense		truncation			amplification					amplification		amplification	amplification		amplification
1489	PRAD										Full amplification										amplification						amplification
1490	BRCA											N549K					missense
1491	CHOL_Intrahepatic	internal	chr10	1.2324e+08	chr10	123278086	FGFR2-FGFR2	2263	I17				TRUE	0.9813	PF07679;PF07714
1492	COAD										Full amplification					truncation
1493	BRCA											N549D				missense	missense																								truncation
1494	CHOL_Intrahepatic											C382R															missense													truncation
1495	ESCA	in-frame	chr10	123240781	chr2	80676224	FGFR2-CTNNA2	1496	I17				TRUE	0.5414	PF01044																										truncation
1496	UCEC											N549K					missense	truncation	truncation								missense															missense
1497	CHOL_Bile duct/Gallbladder	in-frame	chr10	123240490	chr10	60573140	FGFR2-BICC1	80114	I17				TRUE	0.3179	PF00013;PF00536								splice_nonfs														amplification
1498	CHOL_Intrahepatic	in-strand (frame-unknown)	chr10	1.23242e+08	chr10	6.05664e+07	FGFR2-BICC1	80114	I17				TRUE	0.3179	PF00013;PF00536					deletion
1499	BRCA										Full amplification					missense																									truncation
1500	SARC											S252W
1501	STAD	intergenic	chr10	123241887	chr10	1.2297e+08	FGFR2-N/A	#N/A	I17				TRUE			truncation
1502	KIRC										Full amplification									missense;deletion		deletion				amplification		amplification	amplification		amplification												truncation
1503	Unknown primary	in-frame	chr10	1.23243e+08	chr10	60567486	FGFR2-BICC1	80114	I17				TRUE	0.3179	PF00013;PF00536		missense						truncation
1504	BRCA											N549K					missense																									missense
1505	OV											S252W						truncation	truncation					splice_nonfs
1506	BRCA	internal	chr10	123240783	chr10	123327609	FGFR2-FGFR2	2263	I17		Full amplification		TRUE	0.9813	PF07679;PF07714	missense
1507	CHOL_Intrahepatic	out-of-strand	chr10	123240198	chr13	39616422	FGFR2-NHLRC3	387921	I17				TRUE	0.2013	PF01436					deletion		deletion																		truncation
1508	BRCA										Full amplification										amplification																	truncation
1509	Unknown primary											N549K				missense	missense		truncation	missense					truncation													truncation
1510	UCS											S252W				missense	missense
1511	CHOL_Intrahepatic											C382R									amplification		truncation
1512	ESCA										Full amplification					missense				deletion		deletion				amplification		amplification	amplification		amplification
1513	UCEC											C382R					missense	truncation	truncation						truncation	splice_nonfs				truncation													truncation
1514	CHOL_Intrahepatic									E777*			TRUE							deletion		deletion																truncation
1515	ESCA										Full amplification					missense																							amplification
1516	CHOL_Intrahepatic	in-frame	chr10	123240140	chr14	2.45535e+07	FGFR2-NRL	4901	I17				TRUE	0.8115	PF03131	truncation				deletion
1517	BRCA										Full amplification					missense		deletion			amplification																					amplification
1518	UCEC											S252W							truncation					splice_nonfs										missense
1519	BRCA											C382R							truncation																								truncation
1520	BRCA	internal	chr10	1.23242e+08	chr10	123238731	FGFR2-FGFR2	2263	I17				TRUE	0.9813	PF07679;PF07714	missense		truncation		deletion		deletion
1521	UCEC											N549K						truncation	truncation																						truncation				truncation
1522	STAD										Full amplification					missense									truncation		amplification
1523	ESCA										Full amplification					missense				deletion		deletion
1524	COAD									Y769*			TRUE				missense							truncation					missense				truncation		truncation								splice_nonfs
1525	BRCA											K659N				truncation
1526	STAD	intergenic	chr10	123242947	chr10	123042924	FGFR2-N/A	#N/A	I17		Full amplification		TRUE
1527	UCEC											S252W				truncation		splice_nonfs						splice_nonfs																truncation				missense
1528	CHOL_Intrahepatic											C382R
1529	PAAD	in-frame	chr10	1.23241e+08	chr3	7.11104e+07	FGFR2-FOXP1	27086	I17				TRUE	0.7369	PF00250				truncation				truncation
1530	OV											S252W					missense		truncation
1531	Unknown primary	intergenic	chr10	1.23242e+08	chr10	1.05113e+08	FGFR2-N/A	#N/A	I17				TRUE							deletion		deletion
1532	UCEC											N549K					missense	truncation	splice_nonfs																							missense		missense
1533	UCEC											C382R						missense	truncation						truncation																			missense
1534	Unknown primary											N549K																										missense
1535	SGC											C382R				missense	missense	missense					truncation	splice_nonfs														truncation							truncation
1536	CHOL_Intrahepatic	in-frame	chr10	1.23243e+08	chr1	1.10548e+08	FGFR2-AHCYL1	10768	I17				TRUE	0.9758	PF05221																						amplification
1537	UCEC											K659E				truncation	missense	missense	splice_nonfs
1538	OV										Full amplification					missense					amplification
1539	UCS										Full amplification					truncation
1540	ESCA	intergenic	chr10	123240677	chr10	1.23069e+08	FGFR2-N/A	#N/A	I17				TRUE			missense																								truncation
1541	UCEC	in-frame	chr10	1.2324e+08	chr10	1.23582e+08	FGFR2-ATE1	11101	I17				TRUE	0.5787		missense																				amplification							missense
1542	OV											S252W				missense	missense	truncation	truncation																									missense
1543	PAAD	in-frame	chr10	1.23241e+08	chr17	6.40143e+07	FGFR2-CEP112	201134	I17				TRUE			splice_nonfs
1544	UCEC	internal	chr10	123240827	chr10	1.23339e+08	FGFR2-FGFR2	2263	I17			S252W	TRUE	0.9813	PF07679;PF07714	truncation	splice_nonfs	truncation	truncation																			truncation		truncation			truncation		truncation
1545	BRCA	out-of-strand	chr10	123241445	chr10	1.27733e+08	FGFR2-ADAM12	8038	I17		E1-17 amplification		TRUE	0.8314	PF01421	truncation	missense
1546	STAD	intergenic	chr10	123240589	chr10	1.2272e+08	FGFR2-N/A	#N/A	I17				TRUE			missense				splice_nonfs	amplification
1547	LUSC											C382R				truncation				truncation
1548	ESCA	in-strand (frame-unknown)	chr10	1.23243e+08	chr10	123960465	FGFR2-TACC2	10579	I17		E1-17 amplification		TRUE	0.3399	PF05010	missense				truncation																			amplification
1549	UCEC											C382R						splice_nonfs	truncation						truncation		missense						truncation											missense
1550	BRCA											N549K				missense	missense									amplification		amplification	amplification		amplification
1551	BRCA										Full amplification					deletion	missense;amplification	missense
1552	OV									splice site 2038-1G>A			TRUE			missense								splice_nonfs											splice_nonfs
1553	BRCA											N549K				truncation	missense																		truncation
1554	Unknown primary	intergenic	chr10	1.2324e+08	chr10	1.22868e+08	FGFR2-N/A	#N/A	I17		Full amplification		TRUE			truncation
1555	BRCA	out-of-strand	chr10	1.2324e+08	chr8	126202026	FGFR2-NSMCE2	286053	I17				TRUE	0.5927
1556	BRCA										Full amplification					missense	missense									amplification		amplification	amplification		amplification						amplification
1557	LUAD									S799fs*22						missense
1558	COAD										Full amplification					missense					amplification					amplification		amplification	amplification		amplification
1559	Other											C382R											truncation
1560	Unknown primary											N549K					missense
1561	COAD											S252L						missense							truncation										missense			missense		truncation					truncation
1562	UCEC											N549K						truncation	truncation					truncation	truncation					truncation								truncation							truncation
1563	UCEC											N549K						truncation	truncation					splice_nonfs																					truncation
1564	BRCA	in-frame	chr10	123243049	chr10	1.04413e+08	FGFR2-TRIM8	81603	I17				TRUE	0.9251
1565	CHOL_Intrahepatic	in-frame	chr10	1.23242e+08	chr10	2.47384e+07	FGFR2-KIAA1217	56243	I17				TRUE		PF03915		missense			deletion		deletion
1566	BRCA											K659M					missense
1567	Unknown primary									Q811*						truncation											missense
1568	OV	in-frame	chr10	1.23242e+08	chr10	1.23611e+08	FGFR2-ATE1	11101	I17				TRUE	0.5787		missense																				amplification
1569	BRCA											N549K					missense
1570	BLCA										Full amplification					missense									truncation
1571	ESCA										Full amplification					truncation																				amplification				truncation
1572	OV										Full amplification					truncation																				amplification			amplification
1573	CHOL_Intrahepatic	in-frame	chr10	1.2324e+08	chr10	60456200	FGFR2-BICC1	80114	I17				TRUE	0.3179	PF00013;PF00536					deletion		deletion	deletion
1574	CHOL_Bile duct/Gallbladder	internal	chr10	1.2324e+08	chr10	123243255	FGFR2-FGFR2	2263	E18				TRUE	0.9813	PF07679;PF07714												amplification
1575	UCEC											N549K					missense	truncation	truncation
1576	Other											S252L				missense									splice_nonfs																				splice_nonfs
1577	BRCA										Full amplification					missense	amplification
1578	Unknown primary											S252L				missense	missense															truncation
1579	CHOL_Intrahepatic	out-of-strand	chr10	123242093	chr3	2.93769e+07	FGFR2-RBMS3	27303	I17				TRUE	0.1738	PF00076								splice_nonfs
1580	UCEC											S252W;C382R						truncation						missense														truncation
1581	STAD										Full amplification					missense			missense														truncation
1582	UCEC											K659E					missense	truncation	truncation						truncation
1583	Unknown primary	intergenic	chr10	123240000	chr3	18908589	FGFR2-N/A	#N/A	I17				TRUE										missense																	truncation
1584	STAD	intergenic	chr10	1.23241e+08	chr10	122820092	FGFR2-N/A	#N/A	I17		Full amplification		TRUE						truncation
1585	BLCA										Full amplification					truncation									truncation											amplification
1586	BRCA	intergenic	chr10	123239871	chr4	1.08415e+08	FGFR2-N/A	#N/A	I17				TRUE				missense																								truncation
1587	OV										Full amplification					truncation	missense																			amplification		truncation
1588	Unknown primary	intergenic	chr10	123240106	chr10	1.23229e+08	FGFR2-N/A	#N/A	I17				TRUE			truncation				deletion		deletion
1589	Unknown primary										Full amplification					missense					amplification
1590	LUAD											S252W				missense		truncation
1591	CHOL_Intrahepatic	in-frame	chr10	1.23241e+08	chr10	61588295	FGFR2-CCDC6	8030	I17				TRUE	0.3411		missense																splice_nonfs
1592	CHOL_Intrahepatic	in-frame	chr10	123241739	chr6	151913186	FGFR2-CCDC170	80129	I17				TRUE			missense																								truncation			truncation
1593	CHOL_Intrahepatic											C382R								deletion		deletion	truncation
1594	CHOL_Bile duct/Gallbladder	in-strand (frame-unknown)	chr10	123239445	chr4	1.86565e+08	FGFR2-SORBS2	8470	E18				TRUE	0.8126	PF00018;PF14604
1595	ESCA	out-of-strand	chr10	123242260	chr21	4.39215e+07	FGFR2-SLC37A1	54020	I17				TRUE	0.1695	PF07690	truncation																				amplification
1596	CHOL_Intrahepatic	in-frame	chr10	123242114	chr10	106116186	FGFR2-CFAP58	159686	I17				TRUE						truncation		amplification
1597	Other											N549K				missense				missense
1598	Unknown primary										Full amplification					missense
1599	BRCA										Full amplification					truncation					amplification						amplification
1600	Unknown primary	in-strand (frame-unknown)	chr10	123239390	chr10	6.04506e+07	FGFR2-BICC1	80114	E18				TRUE	0.3179	PF00013;PF00536								truncation																	truncation
1601	UCEC											S252W						truncation	truncation					splice_nonfs	truncation													truncation							truncation
1602	COAD										Full amplification					missense																	truncation
1603	SARC										Full amplification					truncation																				amplification	amplification
1604	OV										Full amplification					missense
1605	OV										Full amplification					missense								deletion														truncation
1606	ESCA										Full amplification					missense			truncation							amplification		amplification	amplification		amplification
1607	STAD										Full amplification					truncation
1608	Unknown primary	in-frame	chr10	1.23242e+08	chr10	6.04529e+07	FGFR2-BICC1	80114	I17				TRUE	0.3179	PF00013;PF00536	missense							truncation														amplification
1609	UCEC											S252W						truncation	truncation					truncation										missense
1610	Unknown primary	in-frame	chr10	1.2324e+08	chr1	110528494	FGFR2-AHCYL1	10768	I17				TRUE	0.9758	PF05221
1611	Unknown primary	in-frame	chr10	1.2324e+08	chr1	9.31097e+07	FGFR2-EVI5	7813	I17				TRUE	0.6646	PF00566								truncation
1612	UCEC											K659E				missense	missense										amplification
1613	BRCA											N549K												splice_nonfs
1614	BRCA										Full amplification					missense	missense
1615	LUAD	intergenic	chr10	1.2324e+08	chr10	1.23224e+08	FGFR2-N/A	#N/A	I17				TRUE			splice_nonfs																splice_nonfs
1616	STAD										Full amplification					missense				deletion	amplification	deletion																			splice_nonfs
1617	Unknown primary	out-of-strand	chr10	1.2324e+08	chr5	5.61409e+07	FGFR2-MAP3K1	4214	I17				TRUE	0.9945	PF00069
1618	CHOL_Intrahepatic	in-frame	chr10	123240034	chr10	6.05678e+07	FGFR2-BICC1	80114	I17				TRUE	0.3179	PF00013;PF00536								truncation
1619	BRCA									E777*			TRUE					deletion	truncation
1620	UCEC											S252L				truncation		truncation						truncation																					truncation
1621	CHOL_Intrahepatic	in-frame	chr10	1.23242e+08	chr1	8.71726e+07	FGFR2-SH3GLB1	51100	I17				TRUE	0.9475	PF03114;PF14604		missense		truncation
1622	CHOL_Intrahepatic	in-frame	chr10	123241374	chr10	61637912	FGFR2-CCDC6	8030	I17				TRUE	0.3411				deletion					truncation
1623	CESC	in-frame	chr10	1.23241e+08	chr10	118708653	FGFR2-SHTN1	57698	I17				TRUE							deletion																				truncation
1624	Unknown primary	in-frame	chr10	123242765	chr10	6.80328e+07	FGFR2-CTNNA3	29119	I17				TRUE	0.4622	PF01044	splice_nonfs		truncation
1625	STAD	intergenic	chr10	123240025	chr10	122791326	FGFR2-N/A	#N/A	I17				TRUE			missense
1626	CHOL_Intrahepatic	in-frame	chr10	1.23242e+08	chr10	118718431	FGFR2-SHTN1	57698	I17				TRUE			missense		missense
1627	BRCA										Full amplification					missense	missense	truncation														deletion
1628	CHOL_Intrahepatic	in-frame	chr10	123242432	chr12	51501036	FGFR2-TFCP2	7024	I17				TRUE	0.9001						deletion		deletion	truncation
1629	STAD	intergenic	chr10	1.23241e+08	chr10	1.23044e+08	FGFR2-N/A	#N/A	I17				TRUE			truncation					amplification
1630	CHOL_Bile duct/Gallbladder											C382R				truncation	missense			deletion		deletion
1631	BRCA										Full amplification					missense																			splice_nonfs
1632	Unknown primary	intergenic	chr10	123242177	chr1	110527358	FGFR2-N/A	#N/A	I17				TRUE							deletion		deletion
1633	ESCA										Full amplification					missense										amplification		amplification	amplification		amplification		truncation									amplification
1634	Unknown primary	in-frame	chr10	123240764	chr2	214015905	FGFR2-IKZF2	22807	I17				TRUE	0.7506	PF00096					missense
1635	PAAD	in-strand (frame-unknown)	chr10	1.2324e+08	chr5	6.63432e+07	FGFR2-MAST4	375449	I17				TRUE	0.7772	PF00069										truncation
1636	LUAD									D794fs*2									truncation				splice_nonfs												deletion
1637	CHOL_Bile duct/Gallbladder	in-strand (frame-unknown)	chr10	123239353	chr10	6.04457e+07	FGFR2-BICC1	80114	E18				TRUE	0.3179	PF00013;PF00536					deletion		deletion			truncation
1638	BRCA	out-of-strand	chr10	123239604	chr14	3.67893e+07	FGFR2-MBIP	51562	I17				TRUE	0.8377		splice_nonfs
1639	PAAD										Full amplification					truncation				deletion		deletion					missense
1640	CHOL_Intrahepatic	in-frame	chr10	1.23242e+08	chr10	6.05453e+07	FGFR2-BICC1	80114	I17		E1-17 amplification		TRUE	0.3179	PF00013;PF00536																						amplification
1641	OV										Full amplification					truncation
1642	UCEC											S252W;K659M				truncation		missense	truncation					missense			missense			truncation
1643	BRCA	in-frame	chr10	123240758	chr10	75857990	FGFR2-VCL	7414	I17				TRUE	0.9197	PF01044		missense									amplification		amplification	amplification		amplification
1644	STAD										Full amplification								truncation
1645	STAD										Full amplification					missense				deletion	amplification	deletion
1646	CESC										Full amplification								truncation																								missense
1647	BRCA										Full amplification					missense
1648	ESCA									splice site 2038-1G>T			TRUE			missense	missense		truncation	deletion		deletion			truncation								truncation	missense					amplification
1649	CHOL_Bile duct/Gallbladder	in-strand (frame-unknown)	chr10	1.2324e+08	chr10	1.15441e+08	FGFR2-CASP7	840	I17				TRUE	0.9823						deletion		deletion
1650	SGC											N549D
1651	CHOL_Intrahepatic	in-frame	chr10	1.2324e+08	chr10	60455917	FGFR2-BICC1	80114	I17				TRUE	0.3179	PF00013;PF00536	splice_nonfs				deletion		deletion
1652	BRCA											N549K						deletion		deletion		deletion				amplification		amplification	amplification		amplification
1653	BRCA										Full amplification					truncation			deletion		amplification
1654	Other											S252L
1655	BRCA										Full amplification					truncation					amplification											deletion
1656	Unknown primary											S252W						splice_nonfs	truncation					splice_nonfs			missense			truncation		truncation
1657	STAD										Full amplification					missense					amplification
1658	LUAD											K659E					missense									amplification		amplification	amplification		amplification
1659	UCEC											C382R;K659E					missense	truncation	truncation																										truncation
1660	UCS											S252W				missense			truncation
1661	UCEC											S252W												missense																			splice_nonfs
1662	BRCA										Full amplification							truncation
1663	Unknown primary	in-frame	chr10	1.23243e+08	chr1	9.3204e+07	FGFR2-EVI5	7813	I17				TRUE	0.6646	PF00566
1664	COAD	in-frame	chr10	1.23242e+08	chr12	1233617	FGFR2-ERC1	23085	I17		E1-17 amplification		TRUE	0.9552		missense				missense																									truncation
1665	STAD										Full amplification					splice_nonfs					amplification															amplification		missense
1666	BRCA	in-frame	chr10	1.2324e+08	chr2	25473747	FGFR2-DNMT3A	1788	I17				TRUE	0.9854	PF00145;PF00855	missense								missense			missense
1667	COAD										Full amplification					missense					amplification
1668	CHOL_Intrahepatic	intergenic	chr10	123242042	chr10	72649607	FGFR2-N/A	#N/A	I17				TRUE							deletion		deletion	truncation
1669	OV										Full amplification					truncation		missense			amplification											deletion
1670	COAD										Full amplification					missense																	truncation
1671	LUAD											S252L															missense											truncation
1672	BRCA										Full amplification					missense		deletion								amplification		amplification	amplification		amplification
1673	BRCA										Full amplification					missense	missense																				amplification
1674	PAAD	in-frame	chr10	123240348	chr10	6.04504e+07	FGFR2-BICC1	80114	I17				TRUE	0.3179	PF00013;PF00536								truncation
1675	ESCA										Full amplification					missense	missense	truncation	truncation		amplification
1676	BRCA	in-frame	chr10	1.23243e+08	chr10	118703426	FGFR2-SHTN1	57698	I17				TRUE				missense																								splice_nonfs
1677	BRCA											N549D				truncation	missense															truncation			splice_nonfs
1678	COAD									L772fs*12			TRUE					truncation															truncation
1679	OV										Full amplification					truncation																			missense
1680	BRCA											N549K					missense																									missense
1681	UCEC										Full amplification					missense		truncation						splice_nonfs	truncation
1682	CHOL_Bile duct/Gallbladder	in-strand (frame-unknown)	chr10	123239469	chr4	122855634	FGFR2-TRPC3	7222	E18				TRUE		PF12796;PF00520
1683	Unknown primary											S252W					missense		truncation						truncation					splice_nonfs															truncation
1684	CHOL_Intrahepatic	in-frame	chr10	123242904	chr5	132258394	FGFR2-AFF4	27125	I17				TRUE	0.3786				splice_nonfs					truncation														amplification
1685	BRCA	in-frame	chr10	123240070	chr10	1.23638e+08	FGFR2-ATE1	11101	I17		Full amplification	C382R	TRUE	0.5787		truncation	missense
1686	BRCA											S252W								deletion		deletion
1687	Unknown primary											S252W					missense	truncation	truncation						truncation									missense
1688	Unknown primary	intergenic	chr10	1.23241e+08	chr21	1.99899e+07	FGFR2-N/A	#N/A	I17		E1-17 amplification		TRUE								amplification
1689	Unknown primary	in-frame	chr10	1.23239e+08	chr12	80028175	FGFR2-PAWR	5074	E18				TRUE	0.8307					truncation	truncation
1690	Other											S252W						truncation						splice_nonfs
1691	BRCA	internal	chr10	1.23242e+08	chr10	123245377	FGFR2-FGFR2	2263	I17		Full amplification		TRUE	0.9813	PF07679;PF07714	missense	missense				amplification
1692	Unknown primary	in-frame	chr10	1.2324e+08	chr10	6.25385e+07	FGFR2-CDK1	983	I17		Full amplification		TRUE	0.9939	PF00069	truncation					amplification
1693	OV										Full amplification					missense		deletion			amplification
1694	OV										Full amplification					truncation					amplification															amplification
1695	CHOL_Intrahepatic	in-frame	chr10	1.23242e+08	chr10	60427557	FGFR2-BICC1	80114	I17				TRUE	0.3179	PF00013;PF00536
1696	STAD	out-of-strand	chr10	123239604	chr4	8.93207e+07	FGFR2-HERC6	55008	I17				TRUE	0.8835	PF00632;PF00415	truncation																			truncation
1697	ESCA										Full amplification					missense			truncation	deletion		deletion
1698	SGC											N549K													splice_nonfs		missense											missense
1699	BRCA										Full amplification															amplification		amplification	amplification		amplification			missense					amplification
1700	UCEC										Full amplification					missense	missense
1701	OV	intergenic	chr10	123240464	chr19	7440980	FGFR2-N/A	#N/A	I17				TRUE																						truncation
1702	OV										Full amplification
1703	PAAD	in-frame	chr10	1.23241e+08	chr10	104406664	FGFR2-TRIM8	81603	I17				TRUE	0.9251						deletion		deletion	truncation
1704	CHOL_Bile duct/Gallbladder	in-frame	chr10	123240040	chr10	6.48974e+07	FGFR2-NRBF2	29982	I17				TRUE	0.7555					truncation		amplification																amplification
1705	ESCA										Full amplification					missense				missense						amplification		amplification	amplification		amplification
1706	BRCA											K659N					missense		truncation																				amplification		deletion
1707	BRCA	intergenic	chr10	1.23241e+08	chr10	122213094	FGFR2-N/A	#N/A	I17				TRUE				missense																						amplification
1708	BRCA										Full amplification					truncation					amplification															amplification	amplification
1709	BRCA											K659E					amplification
1710	ESCA	in-frame	chr10	1.2324e+08	chr10	123635045	FGFR2-ATE1	11101	I17				TRUE	0.5787		missense	missense;amplification				amplification				truncation								missense
1711	STAD										Full amplification					truncation
1712	CHOL_Intrahepatic	in-frame	chr10	1.2324e+08	chr10	6.0556e+07	FGFR2-BICC1	80114	I17				TRUE	0.3179	PF00013;PF00536				truncation											truncation
1713	LUAD	in-frame	chr10	1.23241e+08	chr12	53930119	FGFR2-ATF7	11016	I17				TRUE	0.7119	PF00170	missense										amplification		amplification			amplification
1714	PAAD	in-frame	chr10	123240986	chr11	1648375	FGFR2-MOB2	81532	I17				TRUE	0.3908	PF03637								truncation
1715	LUAD											K659N				splice_nonfs				deletion		deletion				amplification		amplification	amplification		amplification
1716	CHOL_Bile duct/Gallbladder	in-frame	chr10	123242153	chr3	57784612	FGFR2-SLMAP	7871	I17				TRUE	0.4778	PF00498								truncation
1717	OV											C382F				missense
1718	PAAD	in-strand (frame-unknown)	chr10	123239438	chrX	1.68064e+07	FGFR2-TXLNG	55787	E18				TRUE	0.7792									truncation
1719	Unknown primary	in-frame	chr10	1.2324e+08	chr10	2.45284e+07	FGFR2-KIAA1217	56243	I17				TRUE		PF03915		missense			splice_nonfs
1720	LUSC										Full amplification					missense			truncation		amplification
1721	CHOL_Bile duct/Gallbladder	in-frame	chr10	1.2324e+08	chr6	76085357	FGFR2-FILIP1	27145	I17				TRUE	0.094		truncation					amplification						amplification									amplification	amplification
1722	BRCA										Full amplification					missense	missense;amplification									amplification		amplification	amplification		amplification											amplification
1723	CHOL_Intrahepatic										Full amplification					truncation				deletion		deletion				missense
1724	STAD										Full amplification
1725	BRCA										Full amplification					truncation	splice_nonfs															truncation
1726	Unknown primary										Full amplification					missense					amplification
1727	CHOL_Intrahepatic	in-frame	chr10	123240207	chr10	6.04442e+07	FGFR2-BICC1	80114	I17				TRUE	0.3179	PF00013;PF00536								truncation																	truncation
1728	PRAD	intergenic	chr10	123240725	chr10	1.23482e+08	FGFR2-N/A	#N/A	I17				TRUE
1729	Unknown primary	in-frame	chr10	123241885	chr10	6.0441e+07	FGFR2-BICC1	80114	I17				TRUE	0.3179	PF00013;PF00536
1730	LUAD									Y779*			TRUE			splice_nonfs									truncation																		missense
1731	UCEC											S252W					missense							missense								truncation
1732	UCEC									Q778*			TRUE			missense	missense				amplification														deletion								missense
1733	BLCA										Full amplification					missense										amplification
1734	OV											S252W					missense		truncation														truncation
1735	UCEC											S252W						missense						splice_nonfs																				missense
1736	Unknown primary	in-frame	chr10	1.23243e+08	chr10	6.0571e+07	FGFR2-BICC1	80114	I17				TRUE	0.3179	PF00013;PF00536								truncation
1737	BRCA	out-of-strand	chr10	123239866	chr10	123732848	FGFR2-NSMCE4A	54780	I17				TRUE	0.0946		truncation
1738	LUAD										Full amplification					truncation			splice_nonfs														truncation
1739	CHOL_Intrahepatic	in-strand (frame-unknown)	chr10	123239462	chr10	24552089	FGFR2-KIAA1217	56243	E18				TRUE		PF03915
1740	Unknown primary										Full amplification										amplification
1741	UCEC									T821fs*2+							missense	truncation	truncation					truncation						missense			truncation		truncation			truncation	missense		truncation		truncation		missense
1742	STAD	in-frame	chr10	123243045	chr10	123803780	FGFR2-TACC2	10579	I17		Full amplification		TRUE	0.3399	PF05010	missense
1743	CHOL_Intrahepatic											N549K
1744	CHOL_Bile duct/Gallbladder	out-of-strand	chr10	1.23243e+08	chr12	54677034	FGFR2-HNRNPA1	3178	I17				TRUE	0.857	PF00076									missense
1745	OV											S252W				missense					amplification
1746	LUAD									E768*;splice site 2302-1G>T			TRUE			splice_nonfs				truncation													truncation
1747	CHOL_Intrahepatic	in-frame	chr10	1.2324e+08	chr6	1.30409e+08	FGFR2-L3MBTL3	84456	I17				TRUE	0.503	PF02820;PF00536																	truncation
1748	UCEC											N549K				missense								splice_nonfs	truncation
1749	Unknown primary	in-frame	chr10	123241789	chr10	6.04425e+07	FGFR2-BICC1	80114	I17				TRUE	0.3179	PF00013;PF00536				truncation
1750	Unknown primary										Full amplification					truncation					amplification
1751	CHOL_Intrahepatic	intergenic	chr10	123241256	chr10	1.15938e+08	FGFR2-N/A	#N/A	I17				TRUE				missense				amplification
1752	CHOL_Intrahepatic	in-frame	chr10	1.2324e+08	chr10	61587160	FGFR2-CCDC6	8030	I17				TRUE	0.3411									splice_nonfs																				truncation
1753	UCEC									Y769*			TRUE			truncation	missense	truncation	truncation					truncation						missense			truncation		truncation			truncation							truncation
1754	STAD										Full amplification					splice_nonfs																											missense
1755	STAD										Full amplification																											truncation			truncation
1756	CHOL_Intrahepatic	in-frame	chr10	1.2324e+08	chr10	70717305	FGFR2-DDX21	9188	I17				TRUE	0.8124	PF00270;PF00271					deletion		deletion																		truncation
1757	OV	in-frame	chr10	123240809	chr10	1.04405e+08	FGFR2-TRIM8	81603	I17				TRUE	0.9251
1758	ESCA										Full amplification					missense				deletion		deletion
1759	OV											S252W					missense		truncation
1760	LUAD											N549K													truncation														missense				missense
1761	SGC	in-frame	chr10	1.23241e+08	chr6	7.5576e+06	FGFR2-DSP	1832	I17				TRUE	0.8756	PF00681	missense	missense							splice_nonfs
1762	CHOL_Intrahepatic	in-frame	chr10	123241886	chr10	60418790	FGFR2-BICC1	80114	I17				TRUE	0.3179	PF00013;PF00536								truncation
1763	BRCA										Full amplification					missense		truncation	truncation		amplification											truncation
1764	ESCA										Full amplification					truncation					amplification																		amplification
1765	CHOL_Intrahepatic	in-frame	chr10	123240281	chr10	105042515	FGFR2-INA	9118	I17				TRUE	0.4579	PF00038		missense
1766	PAAD	in-frame	chr10	123240662	chr20	18404211	FGFR2-DZANK1	55184	I17				TRUE					missense
1767	OV											S252W								deletion		deletion
1768	UCEC	in-frame	chr10	123243105	chr10	75607148	FGFR2-CAMK2G	818	I17				TRUE	0.9983	PF08332;PF00069	missense
1769	ESCA										Full amplification					truncation			truncation
1770	LGG	in-strand (frame-unknown)	chr10	1.23242e+08	chr10	118708420	FGFR2-SHTN1	57698	I17				TRUE
1771	UCS											S252W					missense							missense														missense
1772	CHOL_Bile duct/Gallbladder	in-frame	chr10	123242847	chr12	8.00823e+07	FGFR2-PAWR	5074	I17				TRUE	0.8307					missense
1773	UCEC											S252W					missense	truncation	truncation						truncation					truncation										truncation
1774	STAD	intergenic	chr10	123241895	chr10	123121348	FGFR2-N/A	#N/A	I17		E1-17 amplification		TRUE																											truncation
1775	COAD											S252W															missense
1776	BRCA	in-frame	chr10	123241919	chr10	6.15882e+07	FGFR2-CCDC6	8030	I17		Full amplification		TRUE	0.3411				truncation
1777	Unknown primary	in-frame	chr10	1.23242e+08	chr10	60447275	FGFR2-BICC1	80114	I17				TRUE	0.3179	PF00013;PF00536				truncation
1778	OV											C382R					missense	missense	truncation															missense
1779	BRCA	out-of-strand	chr10	123241948	chr10	124056690	FGFR2-BTBD16	118663	I17				TRUE	0.0857		truncation	missense															truncation			truncation
1780	LIHC											C382R				missense
1781	CHOL_Intrahepatic	in-frame	chr10	1.23241e+08	chr10	24662429	FGFR2-KIAA1217	56243	I17				TRUE		PF03915		missense						truncation
1782	BRCA										Full amplification					truncation					amplification
1783	STAD	intergenic	chr10	1.2324e+08	chr10	123109369	FGFR2-N/A	#N/A	I17		Full amplification		TRUE			missense					amplification
1784	Unknown primary											S252W					missense	splice_nonfs	truncation					truncation																				missense
1785	Unknown primary	in-frame	chr10	123242476	chr8	17802477	FGFR2-PCM1	5108	I17				TRUE	0.636																								truncation
1786	CHOL_Intrahepatic	in-frame	chr10	1.23241e+08	chr10	6.04597e+07	FGFR2-BICC1	80114	I17				TRUE	0.3179	PF00013;PF00536								missense																				splice_nonfs
1787	CHOL_Intrahepatic	in-frame	chr10	1.23241e+08	chr10	60567854	FGFR2-BICC1	80114	I17				TRUE	0.3179	PF00013;PF00536					deletion			truncation
1788	SARC	intergenic	chr10	1.23241e+08	chr2	1.61407e+08	FGFR2-N/A	#N/A	I17				TRUE
1789	Other											N549S				missense					amplification
1790	BRCA	out-of-strand	chr10	1.23241e+08	chr10	7.44965e+07	FGFR2-MCU	90550	I17				TRUE		PF04678	missense
1791	OV											S252W				missense																				amplification
1792	CESC											S252W				missense		missense														truncation
1793	LUAD									I815fs*5						missense
1794	COAD									S782fs*1			TRUE																					missense
1795	BRCA											N549D									amplification																		amplification			missense
1796	Unknown primary	in-frame	chr10	1.23242e+08	chr1	110532205	FGFR2-AHCYL1	10768	I17				TRUE	0.9758	PF05221	truncation				deletion		deletion
1797	UCS											S252W					missense	truncation						splice_nonfs	truncation									splice_nonfs
1798	SARC										Full amplification					missense				deletion		deletion															amplification	truncation
1799	STAD											N549K								deletion		deletion
1800	READ											K659N						deletion
1801	ESCA										Full amplification					missense																				amplification			amplification
1802	BRCA										Full amplification					missense	missense
1803	COAD	intergenic	chr10	123240888	chr14	7.00726e+07	FGFR2-N/A	#N/A	I17				TRUE			truncation																	truncation
1804	BRCA										Full amplification					missense	missense	truncation			amplification
1805	BRCA	in-strand (frame-unknown)	chr10	123243105	chr10	98846816	FGFR2-SLIT1	6585	I17		E1-17 amplification		TRUE	0.8738	PF00008;PF13855	missense	missense
1806	Unknown primary											C382R
1807	PAAD	intergenic	chr10	123242938	chr10	1.27013e+08	FGFR2-N/A	#N/A	I17		E1-17 amplification		TRUE			truncation				deletion	amplification	deletion					missense
1808	OV	out-of-strand	chr10	1.2324e+08	chr10	135125394	FGFR2-TUBGCP2	10844	I17				TRUE	0.4167	PF04130	truncation								missense												amplification
1809	BRCA										Full amplification					missense	missense															truncation
1810	CHOL_Intrahepatic	in-frame	chr10	1.23241e+08	chr10	60421228	FGFR2-BICC1	80114	I17				TRUE	0.3179	PF00013;PF00536					deletion		deletion
1811	LUAD											N549K								deletion		deletion
1812	ESCA										Full amplification					truncation
1813	CHOL_Bile duct/Gallbladder	in-frame	chr10	1.2324e+08	chr10	60423316	FGFR2-BICC1	80114	I17				TRUE	0.3179	PF00013;PF00536								splice_nonfs
1814	CHOL_Bile duct/Gallbladder									G793fs*3									truncation
1815	CHOL_Bile duct/Gallbladder										Full amplification					truncation				truncation
1816	COAD	intergenic	chr10	123239567	chr10	1.22965e+08	FGFR2-N/A	#N/A	I17				TRUE			missense					amplification					amplification		amplification	amplification		amplification
1817	CHOL_Intrahepatic	in-frame	chr10	123242569	chr10	60456876	FGFR2-BICC1	80114	I17				TRUE	0.3179	PF00013;PF00536					deletion		deletion	truncation
1818	Unknown primary	intergenic	chr10	123242261	chr4	76649129	FGFR2-N/A	#N/A	I17				TRUE							deletion		deletion	truncation
1819	UCEC											N549K				missense	missense	missense	truncation											truncation
1820	STAD											N549K					missense																		truncation								missense		truncation
1821	UCEC											N549D						truncation	truncation					splice_nonfs			missense																	missense
1822	BRCA											K659E					missense										missense												splice_nonfs			missense
1823	BRCA	in-frame	chr10	1.2324e+08	chr1	154823064	FGFR2-KCNN3	3782	I17				TRUE	0.3451	PF07885		missense															truncation					amplification
1824	UCEC											S252W					missense		truncation
1825	UCEC									Y769*			TRUE			missense	missense	missense	truncation																								missense
1826	OV										Full amplification					missense
1827	BRCA										Full amplification					missense	missense				amplification																		amplification
1828	ESCA										Full amplification					truncation		missense			amplification
1829	CHOL_Bile duct/Gallbladder	in-frame	chr10	123241725	chr10	61656405	FGFR2-CCDC6	8030	I17				TRUE	0.3411									splice_nonfs															truncation
1830	OV										Full amplification					splice_nonfs											amplification												amplification
1831	SGC											K659N
1832	CHOL_Intrahepatic	in-frame	chr10	123242004	chr7	1.67349e+07	FGFR2-BZW2	28969	I17				TRUE	0.5007	PF02020	splice_nonfs
1833	CHOL_Intrahepatic	in-frame	chr10	1.23242e+08	chr18	5.52772e+07	FGFR2-NARS1	4677	I17				TRUE		PF00152;PF01336								truncation
1834	GBM											K659E					missense			deletion		deletion
1835	BRCA	intergenic	chr10	123240414	chr12	8.11175e+07	FGFR2-N/A	#N/A	I17		E1-17 amplification		TRUE			missense		truncation
1836	BLCA										Full amplification					missense					amplification																		amplification
1837	CHOL_Intrahepatic	in-strand (frame-unknown)	chr10	1.23239e+08	chrX	1.12055e+08	FGFR2-AMOT	154796	E18				TRUE	0.7652						deletion		deletion	truncation
1838	CHOL_Intrahepatic	in-frame	chr10	123239800	chr10	60405242	FGFR2-BICC1	80114	I17				TRUE	0.3179	PF00013;PF00536
1839	CHOL_Intrahepatic	out-of-strand	chr10	1.23242e+08	chr7	128624625	FGFR2-TNPO3	23534	I17				TRUE	0.6973	PF08389					missense
1840	Unknown primary	in-frame	chr10	1.23242e+08	chr10	115914923	FGFR2-CCDC186	55088	I17				TRUE							deletion		deletion	truncation
1841	UCEC											S252W				missense																				amplification
1842	CHOL_Bile duct/Gallbladder									Y769*			TRUE				missense		truncation						truncation					truncation		truncation						truncation		truncation					truncation
1843	STAD	in-strand (frame-unknown)	chr10	123240339	chr10	123901365	FGFR2-TACC2	10579	I17		Full amplification		TRUE	0.3399	PF05010	truncation					amplification																						missense
1844	CHOL_Intrahepatic	in-frame	chr10	123242120	chr10	6.0428e+07	FGFR2-BICC1	80114	I17				TRUE	0.3179	PF00013;PF00536
1845	BRCA										Full amplification					missense		truncation			amplification
1846	Unknown primary	in-frame	chr10	123242399	chr10	6.03935e+07	FGFR2-BICC1	80114	I17				TRUE	0.3179	PF00013;PF00536
1847	OV										Full amplification					missense																				amplification
1848	ESCA										Full amplification					splice_nonfs				truncation																									truncation
1849	BRCA	intergenic	chr10	123239584	chr10	123168406	FGFR2-N/A	#N/A	I17			K659N	TRUE			missense
1850	OV	in-frame	chr10	123242926	chr10	103645392	FGFR2-ARMH3	79591	I17		E1-17 amplification		TRUE			missense					amplification															amplification
1851	BLCA											C382R				missense																truncation					amplification
1852	BRCA	intergenic	chr10	123241301	chr10	1.23697e+08	FGFR2-N/A	#N/A	I17				TRUE				missense																						missense
1853	STAD										Full amplification					truncation
1854	STAD										Full amplification					missense
1855	STAD	in-strand (frame-unknown)	chr10	123241970	chr10	1.2368e+08	FGFR2-ATE1	11101	I17				TRUE	0.5787											truncation																missense
1856	BRCA										Full amplification					missense		truncation
1857	BRCA	intergenic	chr10	123242379	chr8	107003144	FGFR2-N/A	#N/A	I17		E1-17 amplification		TRUE			splice_nonfs	missense
1858	STAD										Full amplification																							missense
1859	CHOL_Bile duct/Gallbladder											C382R									amplification
1860	OV										Full amplification					missense																					amplification
1861	LUSC											K659M							truncation
1862	OV	intergenic	chr10	123242066	chr10	123236068	FGFR2-N/A	#N/A	I17				TRUE					missense
1863	BRCA										Full amplification					truncation											amplification										amplification
1864	LUSC									splice site 2302-1G>A			TRUE			truncation				missense															truncation
1865	COAD										Full amplification					missense					amplification												truncation
1866	BRCA										Full amplification					splice_nonfs	missense
1867	LUSC											K659E				truncation	amplification															truncation
1868	Unknown primary	in-frame	chr10	1.2324e+08	chr10	60386600	FGFR2-BICC1	80114	I17				TRUE	0.3179	PF00013;PF00536					deletion		deletion
1869	Unknown primary											S252W					missense		truncation																			truncation
1870	CHOL_Intrahepatic	in-frame	chr10	1.2324e+08	chr4	7.76686e+07	FGFR2-SHROOM3	57619	I17				TRUE	0.5263	PF00595		missense																										truncation
1871	SGC											N549D
1872	LUAD											K659E				missense		truncation							truncation																		splice_nonfs
1873	UCEC										Full amplification					missense		splice_nonfs						truncation
1874	UCEC											N549K				truncation	missense	truncation	truncation						truncation									missense						truncation
1875	STAD	intergenic	chr10		chr10		FGFR2-N/A	#N/A	I17		E1-17 amplification		TRUE				missense
1876	BRCA										Full amplification					missense	missense	deletion																		amplification
1877	ESCA										Full amplification					missense																				amplification
1878	PAAD	intergenic	chr10	1.23243e+08	chr10	6.16673e+07	FGFR2-N/A	#N/A	I17				TRUE					missense		deletion		deletion
1879	BRCA										Full amplification					missense	missense				amplification
1880	ESCA										Full amplification					missense			truncation	truncation							amplification
1881	OV										Full amplification					missense					amplification						amplification									amplification
1882	BRCA										Full amplification						amplification							splice_nonfs											truncation
1883	Unknown primary	in-frame	chr10	123242220	chr10	2.88751e+07	FGFR2-WAC	51322	I17				TRUE	0.9036	PF00397								truncation
1884	BLCA											C382R					missense			deletion		deletion			truncation
1885	COAD									splice site 2038-1G>A			TRUE				missense		truncation						truncation								truncation		truncation			truncation							truncation
1886	BRCA	in-frame	chr10	1.2324e+08	chr10	60458516	FGFR2-BICC1	80114	I17				TRUE	0.3179	PF00013;PF00536
1887	STAD										Full amplification					missense																				amplification
1888	ESCA									Y779*			TRUE			missense	missense		truncation						truncation		missense																	truncation	truncation
1889	CHOL_Bile duct/Gallbladder											C382R					splice_nonfs		truncation	truncation
1890	BRCA										Full amplification					truncation
1891	CHOL_Intrahepatic	intergenic	chr10	1.23241e+08	chr7	9.80423e+07	FGFR2-N/A	#N/A	I17				TRUE			missense																												truncation
1892	CHOL_Bile duct/Gallbladder	in-frame	chr10	1.23242e+08	chr1	110539737	FGFR2-AHCYL1	10768	I17				TRUE	0.9758	PF05221					deletion	amplification	deletion
1893	STAD	intergenic	chr10	1.2324e+08	chr10	1.23492e+08	FGFR2-N/A	#N/A	I17		Full amplification		TRUE																												splice_nonfs
1894	UCEC											S252W				missense	missense
1895	UCEC										Full amplification	S252W;C382R					missense	truncation	truncation		missense				truncation	splice_nonfs																		truncation
1896	BRCA	in-strand (frame-unknown)	chr10	1.23242e+08	chr10	8.46239e+07	FGFR2-NRG3	10718	I17		Full amplification		TRUE	0.549		missense	splice_nonfs				amplification					amplification		amplification	amplification		amplification								amplification
1897	CHOL_Intrahepatic	in-frame	chr10	1.2324e+08	chr10	6.05704e+07	FGFR2-BICC1	80114	I17				TRUE	0.3179	PF00013;PF00536						amplification																							missense
1898	ESCA	out-of-strand	chr10	1.23242e+08	chr11	3.50142e+07	FGFR2-PDHX	8050	I17				TRUE	0.9927	PF00198;PF00364	missense	missense				amplification					amplification	amplification	amplification	amplification		amplification
1899	CHOL_Intrahepatic	in-frame	chr10	123240204	chr18	31475314	FGFR2-NOL4	8715	I17				TRUE	0.5097
1900	UCEC											N549K					missense	splice_nonfs	truncation											truncation
1901	STAD										Full amplification					missense			truncation		amplification
1902	UCS											S252W				missense	missense	truncation	truncation													truncation											truncation	missense	truncation
1903	CHOL_Bile duct/Gallbladder											C382R											truncation
1904	Unknown primary	in-frame	chr10	1.23243e+08	chr16	7.29248e+07	FGFR2-ZFHX3	463	I17				TRUE	0.6367	PF00046;PF00096								truncation
1905	OV											S252W				truncation																				amplification
1906	UCEC											N549T;K659E						missense
1907	LUSC										Full amplification					truncation
1908	BRCA											N549K					missense																									missense
1909	COAD											S252L				missense																	truncation
1910	Unknown primary	in-frame	chr10	1.23241e+08	chr10	6.04503e+07	FGFR2-BICC1	80114	I17				TRUE	0.3179	PF00013;PF00536
1911	CHOL_Intrahepatic											C382R
1912	CHOL_Intrahepatic	in-frame	chr10	123241711	chr12	1.22782e+08	FGFR2-CLIP1	6249	I17				TRUE	0.8871	PF01302
1913	UCEC											S252W				missense																											truncation
1914	Unknown primary	in-frame	chr10	1.2324e+08	chr10	118708719	FGFR2-SHTN1	57698	I17				TRUE				missense
1915	Unknown primary	in-frame	chr10	123243116	chr3	168897209	FGFR2-MECOM	2122	I17		Full amplification		TRUE	0.7472	PF00096	missense					amplification															amplification	amplification					amplification
1916	UCEC											S252W					missense	truncation						truncation	truncation					truncation		truncation												missense
1917	BRCA										Full amplification					truncation	missense	deletion								amplification		amplification	amplification		amplification				splice_nonfs
1918	UCEC											S252W						truncation	truncation					splice_nonfs						truncation		truncation											missense
1919	GBM	intergenic	chr10	1.23243e+08	chr14	1.03034e+08	FGFR2-N/A	#N/A	I17				TRUE			missense
1920	LUAD											S252W						missense	truncation					missense																				missense	truncation
1921	Unknown primary	intergenic	chr10	1.23242e+08	chr10	70708416	FGFR2-N/A	#N/A	I17				TRUE							deletion			truncation
1922	CHOL_Intrahepatic	in-frame	chr10	1.2324e+08	chr10	60455322	FGFR2-BICC1	80114	I17				TRUE	0.3179	PF00013;PF00536	missense
1923	COAD	intergenic	chr10	123239957	chr9	122597849	FGFR2-N/A	#N/A	I17				TRUE			truncation
1924	Unknown primary	in-frame	chr10	123242060	chr13	96293704	FGFR2-DZIP1	22873	I17				TRUE	0.1962
1925	CHOL_Intrahepatic										Full amplification					missense						deletion
1926	Unknown primary										Full amplification					missense		truncation	truncation		amplification																		missense
1927	CHOL_Intrahepatic	in-frame	chr10	1.23241e+08	chr10	1.15367e+08	FGFR2-NRAP	4892	I17				TRUE	0.7606	PF00412								truncation
1928	Unknown primary	in-frame	chr10	123240145	chr2	218768561	FGFR2-TNS1	7145	I17				TRUE	0.7267	PF10409;PF00017																									truncation
1929	STAD										Full amplification					splice_nonfs										amplification		amplification	amplification		amplification
1930	UCEC											S252W					missense	truncation	truncation						truncation					truncation				missense
1931	HNSC											S252W												truncation	truncation					truncation
1932	Unknown primary	intergenic	chr10	123241162	chr10	6.06081e+07	FGFR2-N/A	#N/A	I17				TRUE							truncation			truncation
1933	ESCA										Full amplification					missense																				amplification
1934	BRCA	out-of-strand	chr10	123242020	chr2	1.57428e+08	FGFR2-GPD2	2820	I17				TRUE	0.8008	PF01266;PF13499		missense	deletion																							truncation
1935	Unknown primary	in-frame	chr10	1.23242e+08	chr3	5.06607e+07	FGFR2-MAPKAPK3	7867	I17				TRUE	0.9672	PF00069					deletion			deletion
1936	STAD											S252W				missense
1937	CHOL_Intrahepatic	in-frame	chr10	1.23241e+08	chr10	60441784	FGFR2-BICC1	80114	I17				TRUE	0.3179	PF00013;PF00536						amplification
1938	CHOL_Bile duct/Gallbladder	in-frame	chr10	123242305	chr10	6.04466e+07	FGFR2-BICC1	80114	I17		E1-17 amplification		TRUE	0.3179	PF00013;PF00536
1939	BRCA	in-strand (frame-unknown)	chr10	1.23241e+08	chr10	1.23986e+08	FGFR2-TACC2	10579	I17				TRUE	0.3399	PF05010		missense
1940	CHOL_Intrahepatic	in-frame	chr10	1.23242e+08	chr11	58322024	FGFR2-LPXN	9404	I17				TRUE	0.8543	PF00412								truncation																	truncation
1941	BCC										Full amplification					missense				missense
1942	CHOL_Intrahepatic	in-frame	chr10	1.23241e+08	chr10	60457350	FGFR2-BICC1	80114	I17				TRUE	0.3179	PF00013;PF00536																	truncation
1943	BRCA										Full amplification					missense	missense																			amplification
1944	STAD	intergenic	chr10	123242040	chr10	1.22928e+08	FGFR2-N/A	#N/A	I17				TRUE																												truncation
1945	UCEC											N549K					missense	deletion	truncation															missense
1946	CHOL_Intrahepatic	intergenic	chr10	123242997	chr10	105033759	FGFR2-N/A	#N/A	I17				TRUE
1947	LUAD	in-frame	chr10	1.23243e+08	chr1	110540864	FGFR2-AHCYL1	10768	I17				TRUE	0.9758	PF05221					deletion		deletion
1948	BRCA	intergenic	chr10	123240068	chr10	7.99321e+07	FGFR2-N/A	#N/A	I17				TRUE					deletion								amplification		amplification	amplification		amplification
1949	CHOL_Intrahepatic	in-frame	chr10	1.23241e+08	chr10	97177067	FGFR2-SORBS1	10580	I17				TRUE	0.952	PF00018;PF07653;PF14604					deletion		deletion	truncation
1950	Unknown primary	in-frame	chr10	123240263	chr10	60419582	FGFR2-BICC1	80114	I17				TRUE	0.3179	PF00013;PF00536				truncation				truncation																	deletion
1951	STAD										Full amplification					truncation		deletion		deletion		deletion												deletion
1952	UCEC											N549K					missense		truncation
1953	HNSC											S252W																										truncation					missense	truncation
1954	STAD										Full amplification												deletion																	deletion	splice_nonfs
1955	CHOL_Intrahepatic	in-frame	chr10	123239913	chr10	60395403	FGFR2-BICC1	80114	I17				TRUE	0.3179	PF00013;PF00536
1956	Other										Full amplification					splice_nonfs				truncation
1957	CHOL_Intrahepatic											N549K								deletion		deletion
1958	UCEC											S252W					missense	missense	truncation
1959	OV	in-frame	chr10	1.23241e+08	chr6	107418983	FGFR2-BEND3	57673	I17				TRUE	0.0122		truncation																				amplification
1960	CHOL_Intrahepatic	in-frame	chr10	1.23242e+08	chr6	6.40144e+07	FGFR2-LGSN	51557	I17				TRUE	0.7837	PF00120					missense
1961	UCEC											C382R						missense	truncation					splice_nonfs
1962	UCEC											N549K						truncation;deletion	truncation					splice_nonfs	truncation																				truncation
1963	BRCA	intergenic	chr10	123240439	chr10	1.25098e+08	FGFR2-N/A	#N/A	I17				TRUE			missense
1964	CHOL_Intrahepatic	in-frame	chr10	1.2324e+08	chr3	113217430	FGFR2-SPICE1	152185	I17				TRUE										splice_nonfs
1965	BRCA										Full amplification					missense																									deletion
1966	BRCA	in-frame	chr10	1.2324e+08	chr10	60453885	FGFR2-BICC1	80114	I17				TRUE	0.3179	PF00013;PF00536	deletion					amplification																				deletion
1967	CHOL_Bile duct/Gallbladder	in-frame	chr10	1.23242e+08	chr10	60421239	FGFR2-BICC1	80114	I17				TRUE	0.3179	PF00013;PF00536		missense
1968	STAD	in-strand (frame-unknown)	chr10	1.23243e+08	chr20	22549509	FGFR2-LINC00261	140828	I17		Full amplification		TRUE			splice_nonfs
1969	BRCA										Full amplification					truncation	amplification	deletion
1970	UCEC											S252W				missense	missense	truncation	truncation						truncation													truncation					missense
1971	STAD										Full amplification										amplification											splice_nonfs				amplification
1972	CHOL_Intrahepatic	in-frame	chr10	123240966	chr12	5.39254e+07	FGFR2-ATF7	11016	I17				TRUE	0.7119	PF00170																									truncation
1973	CHOL_Intrahepatic	in-frame	chr10	123240581	chr1	1.79493e+08	FGFR2-AXDND1	126859	I17				TRUE										splice_nonfs
1974	UCEC										Full amplification					splice_nonfs
1975	UCEC									Y769*			TRUE			missense	missense	truncation	truncation					truncation	missense							truncation	truncation		truncation			missense		truncation			truncation	truncation
1976	Unknown primary	internal	chr10	123243135	chr10	123299051	FGFR2-FGFR2	2263	I17				TRUE	0.9813	PF07679;PF07714
1977	LUAD	intergenic	chr10	123240594	chr10	55339805	FGFR2-N/A	#N/A	I17				TRUE			missense
1978	ESCA										Full amplification	C382R				truncation				missense												splice_nonfs							amplification
1979	LGG											K659E						deletion																	truncation
1980	CHOL_Intrahepatic	in-frame	chr10	123242110	chr7	9.80166e+07	FGFR2-BAIAP2L1	55971	I17				TRUE	0.9342	PF08397;PF14604					deletion		deletion	truncation
1981	OV	intergenic	chr10	123240355	chr3	5.72237e+07	FGFR2-N/A	#N/A	I17				TRUE			truncation					amplification
1982	READ	intergenic	chr10	1.23243e+08	chr10	124408941	FGFR2-N/A	#N/A	I17				TRUE			missense											missense						truncation
1983	CHOL_Intrahepatic	in-frame	chr10	1.23241e+08	chr2	10129212	FGFR2-GRHL1	29841	I17				TRUE	0.6789						deletion		deletion																						deletion
1984	Unknown primary	intergenic	chr10	123242976	chr18	7502748	FGFR2-N/A	#N/A	I17		Full amplification		TRUE			missense					amplification
1985	CHOL_Intrahepatic	in-frame	chr10	123240001	chr2	1.75967e+08	FGFR2-ATF2	1386	I17				TRUE	0.876	PF00170
1986	CESC	intergenic	chr10	1.23241e+08	chr10	1.23009e+08	FGFR2-N/A	#N/A	I17				TRUE					truncation
1987	BRCA	in-frame	chr10	1.23243e+08	chr10	123560624	FGFR2-ATE1	11101	I17				TRUE	0.5787			splice_nonfs									amplification		amplification	amplification		amplification											missense
1988	STAD											C382R				missense																truncation
1989	READ											S252W				missense																						missense
1990	BRCA										Full amplification						missense				amplification					amplification		amplification	amplification		amplification											amplification
1991	Unknown primary	in-frame	chr10	123242123	chr10	1.15377e+08	FGFR2-NRAP	4892	I17				TRUE	0.7606	PF00412					deletion		deletion
1992	Unknown primary	in-frame	chr10	123240147	chr10	6.0391e+07	FGFR2-BICC1	80114	I17				TRUE	0.3179	PF00013;PF00536					deletion		deletion
1993	ESCA											N549H							truncation
1994	Unknown primary	intergenic	chr10	1.23241e+08	chr4	7.66055e+07	FGFR2-N/A	#N/A	I17				TRUE				missense
1995	LUAD									L776fs*6			TRUE			missense																												truncation
1996	CHOL_Bile duct/Gallbladder	in-frame	chr10	1.23241e+08	chr10	6.0452e+07	FGFR2-BICC1	80114	I17				TRUE	0.3179	PF00013;PF00536								truncation														amplification
1997	UCEC											S252W				missense	missense
1998	HNSC											S252W							truncation
1999	Unknown primary											S252L				splice_nonfs			truncation	truncation
[truncated: 1,068 more rows]

## Sheet: FMI_BRCA
Sample	TCGA_tumor_code	RE_Type	Up.Chr	Up.Pos	Down.Chr	Down.Pos	Fusion	Partner_EntrezID	Breakpoint in FGFR2	FGFR2_truncating/splice site mutations	FGFR2_amp	FGFR2_missense_hotspot_mutations	E18_truncation	SLIPPER score rank	SI domain (Pfam ID)	TP53	PIK3CA	MYC	PTEN	CCND1	ESR1	FGF19	FGF3	FGF4	FGFR1	ZNF703	CDH1	ERBB2	MYST3	RB1	NF1	CDKN2A	RAD21	EMSY	ZNF217	PIK3C2B	MAP2K4	MAP3K1	MCL1	MDM2	AKT3	CDKN2B	MDM4	ARID1A	TBX3
4	BRCA										Full amplification						missense		missense													missense
5	BRCA	in-frame	chr10	123239891	chr10	123993039	FGFR2-TACC2	10579	I17				TRUE	0.3399	PF05010		missense				missense
7	BRCA											S252W					missense		missense		missense																							truncation
9	BRCA										Full amplification					truncation				amplification		amplification	amplification	amplification																				truncation
15	BRCA										Full amplification						missense	amplification	truncation	amplification		amplification		amplification											amplification					amplification
16	BRCA	in-frame	chr10	1.23242e+08	chr10	123562159	FGFR2-ATE1	11101	I17				TRUE	0.5787			missense			amplification		amplification	amplification	amplification			deletion							amplification										truncation
21	BRCA	in-frame	chr10	1.2324e+08	chr10	123990174	FGFR2-TACC2	10579	I17				TRUE	0.3399	PF05010		missense				missense						truncation
23	BRCA										E1-17 amplification		TRUE			missense		amplification															amplification
24	BRCA											N549K					missense										truncation
31	BRCA										Full amplification						missense;amplification	amplification		amplification		amplification	amplification	amplification
35	BRCA	out-of-strand	chr10	1.2324e+08	chr10	1.21023e+08	FGFR2-GRK5	2869	I17		Full amplification		TRUE	0.9044	PF00069;PF00615	missense	missense	amplification	deletion
39	BRCA	internal	chr10	123241101	chr10	1.23271e+08	FGFR2-FGFR2	2263	I17				TRUE	0.9813	PF07679;PF07714
47	BRCA	intergenic	chr10	123243138	chr10	122927999	FGFR2-N/A	#N/A	I17				TRUE				missense	amplification		amplification		amplification	amplification	amplification											amplification
48	BRCA										Full amplification					missense				amplification		amplification				amplification
53	BRCA											N549K							splice_nonfs		missense						truncation
55	BRCA										Full amplification					truncation		amplification										amplification
63	BRCA	out-of-strand	chr10	1.23241e+08	chr10	123534639	FGFR2-ATE1	11101	I17				TRUE	0.5787		missense																					deletion
67	BRCA										Full amplification					missense	amplification		truncation													deletion										deletion
71	BRCA											S252W					missense																		amplification
78	BRCA										Full amplification					missense												amplification
80	BRCA	out-of-strand	chr10	1.23241e+08	chr10	8.21719e+07	FGFR2-FAM213A	84293	I17				TRUE							amplification		amplification	amplification	amplification										amplification				truncation
82	BRCA										Full amplification					missense	amplification
86	BRCA										Full amplification					splice_nonfs		amplification
93	BRCA										Full amplification					truncation	missense																												truncation
96	BRCA	in-strand (frame-unknown)	chr10	123239526	chr8	91087602	FGFR2-CALB1	793	E18		Full amplification		TRUE		PF00036;PF13499	splice_nonfs	missense	amplification			missense;amplification
97	BRCA										Full amplification									amplification		amplification	amplification	amplification													deletion
98	BRCA											S252W					missense			amplification		amplification	amplification	amplification
104	BRCA											C382R				truncation	missense			amplification		amplification	amplification	amplification																					truncation
109	BRCA										Full amplification					missense	missense			amplification		amplification						amplification					amplification
115	BRCA										Full amplification					missense		amplification											amplification						amplification
136	BRCA										Full amplification									amplification		amplification	amplification	amplification		amplification							amplification							amplification
147	BRCA										Full amplification																missense
148	BRCA											K659N					missense										splice_nonfs
153	BRCA										Full amplification					missense
159	BRCA										Full amplification	C382R				missense		amplification															amplification
185	BRCA										Full amplification					missense	missense			amplification		amplification	amplification		amplification				amplification					amplification
199	BRCA											N549K					missense				missense						truncation
216	BRCA									S799fs*22																	truncation																	truncation
218	BRCA										Full amplification								deletion	amplification		amplification	amplification	amplification								deletion		amplification			truncation					deletion
232	BRCA	out-of-strand	chr10	123240746	chr10	124271983	FGFR2-HTRA1	5654	I17				TRUE	0.6863	PF07648	missense;deletion	missense;amplification			amplification		amplification	amplification	amplification	amplification	amplification						deletion							amplification		amplification	deletion
241	BRCA										Full amplification					splice_nonfs	missense														truncation				amplification									truncation	truncation
244	BRCA										Full amplification						amplification				missense;amplification											deletion								amplification		deletion
245	BRCA	intergenic	chr10	123239571	chr10	122964631	FGFR2-N/A	#N/A	I17		Full amplification		TRUE			missense
255	BRCA	in-frame	chr10	1.23241e+08	chr14	102794136	FGFR2-ZNF839	55778	I17				TRUE	0.3542			missense				missense						truncation			deletion											amplification
258	BRCA											K659Q				missense		amplification							amplification	amplification		amplification										deletion			amplification
261	BRCA										Full amplification					missense
264	BRCA										Full amplification						missense											amplification
280	BRCA											N549K																									truncation
285	BRCA										Full amplification					truncation			deletion
287	BRCA											N549K					missense										truncation
299	BRCA										Full amplification					missense	amplification	amplification
301	BRCA	intergenic	chr10	1.23241e+08	chr13	108761586	FGFR2-N/A	#N/A	I17				TRUE																		truncation								amplification
303	BRCA										Full amplification					truncation		amplification		amplification		amplification	amplification	amplification
324	BRCA										Full amplification					truncation		amplification		amplification		amplification	amplification	amplification	amplification	amplification							amplification				deletion	truncation
327	BRCA											K659E									missense						truncation
331	BRCA											N549K					missense
333	BRCA										Full amplification					truncation		amplification		amplification					amplification				amplification					amplification
335	BRCA											K659M									missense
343	BRCA											N549K					missense
346	BRCA	intergenic	chr10	1.23242e+08	chr10	61672145	FGFR2-N/A	#N/A	I17		Full amplification		TRUE			missense	missense	amplification														deletion	amplification									deletion
347	BRCA											N549K					missense				missense
361	BRCA										Full amplification					missense			splice_nonfs
373	BRCA										Full amplification					truncation	missense			amplification		amplification	amplification	amplification
379	BRCA										Full amplification					missense		amplification	truncation							amplification							amplification
385	BRCA										Full amplification																	amplification
390	BRCA											K659E					missense
393	BRCA										Full amplification					missense	amplification	amplification										missense;amplification
396	BRCA										Full amplification																	amplification							amplification				amplification	amplification
400	BRCA										Full amplification					truncation		amplification										amplification						amplification					amplification
401	BRCA										Full amplification					missense	missense
415	BRCA										Full amplification					splice_nonfs		amplification							amplification				amplification
416	BRCA										Full amplification					truncation		amplification														deletion										deletion
420	BRCA											K659E					splice_nonfs				missense										splice_nonfs
425	BRCA										Full amplification
427	BRCA	intergenic	chr10	123240934	chr10	1.25039e+08	FGFR2-N/A	#N/A	I17				TRUE			missense									amplification						truncation
429	BRCA	intergenic	chr10	1.23243e+08	chr1	105829460	FGFR2-N/A	#N/A	I17			K659E	TRUE				missense															truncation
433	BRCA	in-frame	chr10	1.23241e+08	chr10	1.23577e+08	FGFR2-ATE1	11101	I17				TRUE	0.5787		truncation	missense		deletion						amplification	amplification					splice_nonfs		amplification
437	BRCA											N549K					missense
442	BRCA											K659N				truncation	missense										truncation
446	BRCA										Full amplification					missense	missense				amplification																deletion				amplification
464	BRCA										Full amplification					missense
471	BRCA											K659N				missense	missense				missense																deletion							truncation
472	BRCA										Full amplification					truncation
477	BRCA										Full amplification														amplification	amplification
508	BRCA											N549K					splice_nonfs				missense																	truncation
509	BRCA	in-frame	chr10	1.23242e+08	chr12	122789893	FGFR2-CLIP1	6249	I17				TRUE	0.8871	PF01302		missense
512	BRCA	intergenic	chr10	123240221	chr10	1.23383e+08	FGFR2-N/A	#N/A	I17				TRUE																															missense
515	BRCA										Full amplification					missense	missense	amplification	deletion						amplification
516	BRCA											N549K					missense				missense
537	BRCA	out-of-strand	chr10	123242115	chr4	1.70335e+08	FGFR2-NEK1	4750	I17				TRUE	0.9527	PF00069	missense	missense															truncation
540	BRCA	in-frame	chr10	123241631	chr10	123993245	FGFR2-TACC2	10579	I17		Full amplification		TRUE	0.3399	PF05010	missense		amplification	deletion										amplification
541	BRCA											N549K;K659N					missense										missense
543	BRCA										Full amplification					missense		amplification		amplification								amplification				deletion										deletion
549	BRCA										Full amplification					splice_nonfs
554	BRCA	in-strand (frame-unknown)	chr10	1.23243e+08	chr10	1.18403e+08	FGFR2-PNLIPRP2	5408	I17				TRUE	0.8007	PF00151		missense			amplification		amplification	amplification	amplification
562	BRCA											N549K					missense																				truncation	truncation
574	BRCA											N549K					missense
580	BRCA										E1-17 amplification		TRUE			missense	missense;amplification												amplification
581	BRCA											N549K					missense			amplification		amplification	amplification	amplification							splice_nonfs														truncation
587	BRCA											K659M					missense				missense						truncation
588	BRCA									Y812fs*1						missense		amplification			missense				amplification	amplification		amplification					amplification
590	BRCA	in-frame	chr10	123242875	chr1	93701096	FGFR2-CCDC18	343099	I17				TRUE	0.0198			missense				amplification							missense
593	BRCA										Full amplification					truncation														splice_nonfs
596	BRCA											N549K				truncation	missense	amplification
602	BRCA										Full amplification
617	BRCA	in-frame	chr10	123242233	chr10	115532853	FGFR2-PLEKHS1	79949	I17		E1-17 amplification		TRUE		PF00169	missense														deletion									amplification
621	BRCA									L776fs*6			TRUE				missense
634	BRCA										Full amplification					missense		amplification		amplification		amplification	amplification	amplification
638	BRCA											K659E								amplification		amplification	amplification	amplification
640	BRCA	out-of-strand	chr10	1.2324e+08	chr19	5.81872e+07	FGFR2-ZSCAN4	201516	I17				TRUE	0.406	PF02023;PF00096	truncation												amplification
645	BRCA											K659E					missense										truncation			deletion	deletion
653	BRCA										Full amplification					truncation	missense;amplification	amplification																			deletion							truncation
666	BRCA	out-of-strand	chr10	1.23241e+08	chr10	81111412	FGFR2-PPIF	10105	I17				TRUE	0.963	PF00160	splice_nonfs	missense	amplification	deletion
677	BRCA										Full amplification					missense	missense
687	BRCA											S252W					missense		truncation												truncation
699	BRCA										Full amplification					missense				amplification
704	BRCA										Full amplification					missense	missense;amplification								amplification	amplification											splice_nonfs
724	BRCA	intergenic	chr10	123239875	chr2	226676320	FGFR2-N/A	#N/A	I17		Full amplification		TRUE																		deletion
728	BRCA											K659E					missense
730	BRCA										Full amplification					missense			deletion											truncation
732	BRCA										Full amplification						missense			amplification	missense	amplification	amplification	amplification	amplification	amplification					deletion			amplification
735	BRCA										Full amplification					truncation	amplification	amplification							amplification
739	BRCA										Full amplification
742	BRCA											C382R				truncation		amplification							amplification	amplification			amplification										amplification
749	BRCA										Full amplification					missense														deletion
750	BRCA										Full amplification					missense			deletion	amplification		amplification	amplification	amplification																					splice_nonfs
763	BRCA	intergenic	chr10	123240103	chr10	123471085	FGFR2-N/A	#N/A	I17		Full amplification		TRUE			truncation
774	BRCA										Full amplification					truncation		amplification																		amplification			amplification				amplification
779	BRCA	intergenic	chr10	123239498	chr10	6.32771e+07	FGFR2-N/A	#N/A	E18		Full amplification		TRUE			missense
783	BRCA	in-strand (frame-unknown)	chr10	123239829	chr11	1.16029e+07	FGFR2-GALNT18	374378	I17		Full amplification		TRUE		PF00535	truncation	missense
791	BRCA	out-of-strand	chr10	1.23241e+08	chr10	124707865	FGFR2-C10orf88	80007	I17				TRUE	0.6396		missense														deletion									amplification
801	BRCA	in-frame	chr10	1.23243e+08	chr10	75399848	FGFR2-MYOZ1	58529	I17				TRUE	0.7385		missense																deletion										deletion
809	BRCA	intergenic	chr10	123241321	chr10	3.77439e+07	FGFR2-N/A	#N/A	I17		Full amplification		TRUE			missense		amplification							amplification	amplification											truncation
828	BRCA										Full amplification	N549K				missense	missense;amplification											missense		truncation
831	BRCA										Full amplification						missense		deletion						amplification	amplification			amplification
832	BRCA	in-strand (frame-unknown)	chr10	1.23241e+08	chr10	96086451	FGFR2-PLCE1	51196	I17				TRUE	0.859	PF00168;PF00388;PF00788;PF00617					amplification		amplification	amplification	amplification								truncation
839	BRCA											N549K								amplification														amplification
842	BRCA										Full amplification								truncation									amplification						amplification	amplification
848	BRCA	in-frame	chr10	1.2324e+08	chr5	158519030	FGFR2-EBF1	1879	I17				TRUE	0.4986	PF01833	truncation	missense
853	BRCA										Full amplification					missense		amplification			amplification															amplification							amplification
855	BRCA										Full amplification						missense
860	BRCA										Full amplification					missense
866	BRCA	in-frame	chr10	1.2324e+08	chr10	28902772	FGFR2-WAC	51322	I17				TRUE	0.9036	PF00397																	deletion										deletion
875	BRCA	intergenic	chr10	123240081	chr10	9.52424e+07	FGFR2-N/A	#N/A	I17				TRUE				missense																					truncation
876	BRCA										Full amplification					splice_nonfs	missense
883	BRCA											S252W
885	BRCA	out-of-strand	chr10	1.23243e+08	chr10	1.23788e+08	FGFR2-TACC2	10579	I17				TRUE	0.3399	PF05010		missense	amplification
901	BRCA	in-frame	chr10	1.23241e+08	chr10	123993101	FGFR2-TACC2	10579	I17				TRUE	0.3399	PF05010		missense															deletion										deletion
902	BRCA										Full amplification						missense		truncation	amplification		amplification	amplification	amplification	amplification	amplification			amplification											amplification
904	BRCA									Y779fs*3			TRUE				amplification				amplification				amplification	amplification			amplification
906	BRCA										Full amplification					truncation		amplification
911	BRCA										Full amplification					missense	missense														truncation				amplification
912	BRCA										Full amplification					missense			truncation						amplification	amplification												truncation
919	BRCA											N549K
920	BRCA										Full amplification					missense		amplification		amplification		amplification	amplification	amplification																amplification
922	BRCA	internal	chr10	1.23241e+08	chr10	1.23244e+08	FGFR2-FGFR2	2263	I17				TRUE	0.9813	PF07679;PF07714	truncation															deletion
925	BRCA	in-frame	chr10	123242436	chr7	2.78135e+07	FGFR2-TAX1BP1	8887	I17				TRUE	0.8634					truncation
927	BRCA										Full amplification					missense		amplification	deletion
939	BRCA	intergenic	chr10	123240737	chr10	1.24931e+08	FGFR2-N/A	#N/A	I17				TRUE				missense			amplification	missense	amplification	amplification	amplification								truncation		amplification			truncation
941	BRCA											K659E					missense		splice_nonfs		missense
947	BRCA	in-frame	chr10	1.23243e+08	chr10	6.16083e+07	FGFR2-CCDC6	8030	I17				TRUE	0.3411			missense										truncation																		truncation
949	BRCA											N549K					missense			amplification		amplification	amplification	amplification				amplification
950	BRCA										Full amplification					missense	missense;amplification	amplification		amplification		amplification	amplification	amplification	amplification	amplification			amplification					amplification
957	BRCA										Full amplification					missense	missense	amplification															amplification
960	BRCA										Full amplification					truncation
969	BRCA										Full amplification					missense	missense	amplification		amplification		amplification	amplification	amplification	amplification									amplification
972	BRCA										Full amplification								truncation								deletion	missense													amplification
973	BRCA										Full amplification										missense							amplification							amplification
978	BRCA											N549K					missense										truncation																		truncation
990	BRCA										Full amplification					missense		amplification	deletion	amplification		amplification	amplification	amplification	amplification	amplification						deletion										deletion
995	BRCA	intergenic	chr10	1.2324e+08	chr10	1.22695e+08	FGFR2-N/A	#N/A	I17				TRUE						deletion		missense															amplification			amplification		amplification		amplification
996	BRCA										Full amplification					missense			deletion								truncation																		deletion
1006	BRCA	in-strand (frame-unknown)	chr10	1.23242e+08	chr8	144996423	FGFR2-PLEC	5339	I17				TRUE	0.8697	PF00307;PF00681		missense																		amplification										truncation
1014	BRCA										Full amplification					missense									amplification	amplification			amplification							amplification
1017	BRCA											N549T;K659E					splice_nonfs
1020	BRCA										Full amplification								truncation
1031	BRCA											S252W					missense		truncation	missense																								truncation
1036	BRCA										Full amplification	N549D				truncation	missense	amplification													truncation
1038	BRCA											N549D				missense				amplification		amplification		amplification
1040	BRCA										Full amplification					missense		amplification	truncation										amplification
1044	BRCA										Full amplification					missense			splice_nonfs									amplification	amplification			truncation			amplification
1045	BRCA	intergenic	chr10	1.23242e+08	chr10	8.84415e+06	FGFR2-N/A	#N/A	I17				TRUE				missense																				truncation
1049	BRCA	in-frame	chr10	123243014	chr10	1.20816e+08	FGFR2-EIF3A	8661	I17		E1-17 amplification		TRUE	0.7913	PF01399	missense		amplification
1054	BRCA											K659N				truncation	missense																												truncation
1060	BRCA										Full amplification					truncation	missense	amplification	deletion	amplification		amplification	amplification	amplification	amplification	amplification			amplification					amplification
1069	BRCA											N549D;N549K;K659E				missense	missense			amplification	splice_nonfs						truncation
1070	BRCA											K659E				splice_nonfs
1073	BRCA											N549K					missense				missense
1097	BRCA											S252W					missense								amplification	amplification			amplification		truncation									amplification
1102	BRCA										Full amplification					missense			truncation
1104	BRCA	intergenic	chr10	123240998	chr10	1.22688e+08	FGFR2-N/A	#N/A	I17				TRUE			truncation														truncation
1110	BRCA										Full amplification					truncation		amplification
1118	BRCA	intergenic	chr10	123242994	chr11	69699801	FGFR2-N/A	#N/A	I17				TRUE			truncation
1122	BRCA										Full amplification					missense		amplification			amplification				amplification	amplification	deletion		amplification	truncation
1134	BRCA	out-of-strand	chr10	123239825	chr10	124010476	FGFR2-TACC2	10579	I17				TRUE	0.3399	PF05010	truncation	missense			amplification	missense;amplification	amplification	amplification	amplification	amplification	amplification							amplification		amplification						amplification
1142	BRCA	intergenic	chr10	1.23241e+08	chr10	50443158	FGFR2-N/A	#N/A	I17				TRUE						truncation						amplification	amplification
1149	BRCA											K659E					missense														truncation
1157	BRCA	in-frame	chr10	1.2324e+08	chr11	78078195	FGFR2-GAB2	9846	I17				TRUE	0.8969	PF00169	missense
1173	BRCA										Full amplification					missense	missense	amplification																				deletion
1174	BRCA										Full amplification					truncation			splice_nonfs	amplification							missense
1178	BRCA										E1-17 amplification		TRUE																						amplification			truncation						truncation
1183	BRCA										Full amplification	C382R					missense													truncation
1184	BRCA										E1-17 amplification		TRUE				missense										truncation												amplification
1201	BRCA										Full amplification					missense			missense
1202	BRCA										Full amplification																													amplification
1207	BRCA										Full amplification					missense	missense													truncation	truncation
1217	BRCA											N549K					missense										splice_nonfs
1220	BRCA											N549K				missense				amplification		amplification	amplification	amplification
1221	BRCA	out-of-strand	chr10	123241776	chr2	1.02406e+08	FGFR2-MAP4K4	9448	I17		E1-17 amplification		TRUE	0.9356	PF00069	missense	missense;amplification			amplification		amplification	amplification	amplification																amplification
1241	BRCA	intergenic	chr10	1.23242e+08	chr11	9.59018e+06	FGFR2-N/A	#N/A	I17				TRUE			missense	missense
1254	BRCA										Full amplification					missense		amplification			missense					amplification											deletion
1258	BRCA										Full amplification					missense		amplification			amplification				amplification	amplification			amplification
1259	BRCA	in-frame	chr10	1.23242e+08	chr9	131245715	FGFR2-ODF2	4957	I17				TRUE	0.6338			missense				missense
1266	BRCA	in-frame	chr10	1.23242e+08	chr1	174769299	FGFR2-RABGAP1L	9910	I17				TRUE	0.7125			missense
1270	BRCA											N549K;K659E					missense
1275	BRCA										Full amplification					splice_nonfs			deletion											deletion
1276	BRCA											N549K					missense				missense																				amplification
1289	BRCA										Full amplification					truncation		amplification
1293	BRCA	intergenic	chr10	123243077	chr8	75260579	FGFR2-N/A	#N/A	I17		E1-17 amplification		TRUE			missense																		amplification
1303	BRCA										Full amplification					missense	missense;amplification																amplification							amplification
1315	BRCA										Full amplification					truncation	missense			amplification		amplification	amplification	amplification	amplification	amplification			amplification	deletion								truncation
1316	BRCA	intergenic	chr10	123242957	chr10	4.39858e+07	FGFR2-N/A	#N/A	I17		E1-17 amplification		TRUE				missense										splice_nonfs									amplification							amplification
1332	BRCA										Full amplification					missense
1334	BRCA										Full amplification					truncation	missense	amplification							amplification	amplification			amplification								deletion								truncation
1343	BRCA										E1-17 amplification		TRUE			missense	missense										truncation
1346	BRCA										Full amplification					truncation		amplification																		amplification							amplification
1347	BRCA										Full amplification					missense	missense		splice_nonfs									amplification
1352	BRCA									E777*			TRUE																								splice_nonfs				amplification
1355	BRCA										Full amplification	N549H				missense												amplification													amplification
1357	BRCA										Full amplification					missense			missense
1365	BRCA											N549K				missense	missense
1370	BRCA										Full amplification								deletion	amplification	missense	amplification	amplification	amplification
1371	BRCA										Full amplification									amplification		amplification	amplification	amplification										amplification
1386	BRCA	out-of-strand	chr10	123240874	chr6	8.49187e+07	FGFR2-KIAA1009	#N/A	I17				TRUE			missense
1404	BRCA										Full amplification					missense		amplification								amplification
1405	BRCA										Full amplification					missense										amplification			amplification
1407	BRCA											N549K					missense																					truncation
1408	BRCA										Full amplification					missense		amplification										amplification	amplification												amplification
1410	BRCA	intergenic	chr10	1.2324e+08	chr17	60263452	FGFR2-N/A	#N/A	I17		Full amplification		TRUE						deletion		missense							amplification									deletion
1411	BRCA										Full amplification					splice_nonfs		amplification												truncation
1412	BRCA											N549K					missense										truncation
1414	BRCA										Full amplification					truncation				amplification		amplification	amplification	amplification
1415	BRCA											K659M									missense
1422	BRCA										Full amplification					missense	missense		deletion							amplification
1424	BRCA											N549K;K659N					splice_nonfs				missense
1431	BRCA	in-frame	chr10	123242217	chr12	5.46671e+07	FGFR2-CBX5	23468	I17				TRUE	0.9994	PF00385;PF01393					amplification		amplification	amplification	amplification			truncation
1444	BRCA										Full amplification					missense		amplification																					amplification
1446	BRCA										Full amplification						missense	amplification			missense				amplification	amplification			amplification											amplification				truncation
1451	BRCA										Full amplification	N549K					missense										truncation											truncation							truncation
1474	BRCA	in-strand (frame-unknown)	chr10	1.2324e+08	chr17	5.56569e+07	FGFR2-MSI2	124540	I17				TRUE	0.3843	PF00076	missense		amplification	deletion		amplification
1479	BRCA										Full amplification					truncation		amplification		amplification		amplification	amplification	amplification															amplification
1480	BRCA											N549K				missense	missense		missense								truncation
1490	BRCA											N549K					missense
1493	BRCA											N549D				missense	missense										truncation
1499	BRCA										Full amplification					missense											truncation
1504	BRCA											N549K					missense				missense																	truncation
1506	BRCA	internal	chr10	123240783	chr10	123327609	FGFR2-FGFR2	2263	I17		Full amplification		TRUE	0.9813	PF07679;PF07714	missense
1508	BRCA										Full amplification							amplification							amplification	amplification
1517	BRCA										Full amplification					missense		amplification	deletion		amplification															amplification							amplification
1519	BRCA											C382R																																truncation
1520	BRCA	internal	chr10	1.23242e+08	chr10	123238731	FGFR2-FGFR2	2263	I17				TRUE	0.9813	PF07679;PF07714	missense			truncation													deletion										deletion
1525	BRCA											K659N				truncation
1545	BRCA	out-of-strand	chr10	123241445	chr10	1.27733e+08	FGFR2-ADAM12	8038	I17		E1-17 amplification		TRUE	0.8314	PF01421	truncation	missense
1550	BRCA											N549K				missense	missense			amplification		amplification	amplification	amplification												amplification							amplification
1551	BRCA										Full amplification					deletion	missense;amplification		missense																			splice_nonfs
1553	BRCA											N549K				truncation	missense														truncation
1555	BRCA	out-of-strand	chr10	1.2324e+08	chr8	126202026	FGFR2-NSMCE2	286053	I17				TRUE	0.5927
1556	BRCA										Full amplification					missense	missense			amplification		amplification	amplification	amplification															amplification
1564	BRCA	in-frame	chr10	123243049	chr10	1.04413e+08	FGFR2-TRIM8	81603	I17				TRUE	0.9251																					amplification	amplification					amplification		amplification
1566	BRCA											K659M					missense																		amplification
1569	BRCA											N549K					missense
1577	BRCA										Full amplification					missense	amplification
1586	BRCA	intergenic	chr10	123239871	chr4	1.08415e+08	FGFR2-N/A	#N/A	I17				TRUE				missense										truncation										truncation
1599	BRCA										Full amplification					truncation		amplification											amplification
1613	BRCA											N549K																										splice_nonfs
1614	BRCA										Full amplification					missense	missense																				truncation
1619	BRCA									E777*			TRUE						deletion																									truncation
1627	BRCA										Full amplification					missense	missense		truncation											deletion							deletion
1631	BRCA										Full amplification					missense									amplification	amplification			amplification		splice_nonfs
1638	BRCA	out-of-strand	chr10	123239604	chr14	3.67893e+07	FGFR2-MBIP	51562	I17				TRUE	0.8377		splice_nonfs
1643	BRCA	in-frame	chr10	123240758	chr10	75857990	FGFR2-VCL	7414	I17				TRUE	0.9197	PF01044		missense			amplification		amplification	amplification	amplification
1647	BRCA										Full amplification					missense																	amplification			amplification					amplification
1652	BRCA											N549K							deletion	amplification		amplification	amplification	amplification	amplification	amplification			amplification			deletion										deletion
1653	BRCA										Full amplification					truncation		amplification								amplification																		deletion
1655	BRCA										Full amplification					truncation		amplification								amplification				deletion											amplification
1662	BRCA										Full amplification								truncation						amplification	amplification									amplification					amplification					truncation
1666	BRCA	in-frame	chr10	1.2324e+08	chr2	25473747	FGFR2-DNMT3A	1788	I17				TRUE	0.9854	PF00145;PF00855	missense
1672	BRCA										Full amplification					missense			deletion	amplification		amplification	amplification	amplification
1673	BRCA										Full amplification					missense	missense																						amplification
1676	BRCA	in-frame	chr10	1.23243e+08	chr10	118703426	FGFR2-SHTN1	57698	I17				TRUE				missense										splice_nonfs											truncation
1677	BRCA											N549D				truncation	missense													truncation	splice_nonfs
1680	BRCA											N549K					missense				missense
1685	BRCA	in-frame	chr10	123240070	chr10	1.23638e+08	FGFR2-ATE1	11101	I17		Full amplification	C382R	TRUE	0.5787		truncation	missense
1686	BRCA											S252W																				deletion										deletion
1691	BRCA	internal	chr10	1.23242e+08	chr10	123245377	FGFR2-FGFR2	2263	I17		Full amplification		TRUE	0.9813	PF07679;PF07714	missense	missense	amplification																						amplification
1699	BRCA										Full amplification									amplification		amplification	amplification	amplification				amplification					amplification		amplification	amplification							amplification
1706	BRCA											K659N					missense										deletion	amplification																truncation
1707	BRCA	intergenic	chr10	1.23241e+08	chr10	122213094	FGFR2-N/A	#N/A	I17				TRUE				missense											amplification							amplification					amplification					truncation
1708	BRCA										Full amplification					truncation		amplification							amplification	amplification			amplification										amplification
1709	BRCA											K659E					amplification																								amplification		amplification
1722	BRCA										Full amplification					missense	missense;amplification			amplification	amplification	amplification	amplification	amplification	amplification	amplification
1725	BRCA										Full amplification					truncation	splice_nonfs								amplification	amplification				truncation
1737	BRCA	out-of-strand	chr10	123239866	chr10	123732848	FGFR2-NSMCE4A	54780	I17				TRUE	0.0946		truncation
1763	BRCA										Full amplification					missense		amplification	truncation											truncation														truncation
1776	BRCA	in-frame	chr10	123241919	chr10	6.15882e+07	FGFR2-CCDC6	8030	I17		Full amplification		TRUE	0.3411					truncation																					amplification
1779	BRCA	out-of-strand	chr10	123241948	chr10	124056690	FGFR2-BTBD16	118663	I17				TRUE	0.0857		truncation	missense													truncation	truncation
1782	BRCA										Full amplification					truncation		amplification
1790	BRCA	out-of-strand	chr10	1.23241e+08	chr10	7.44965e+07	FGFR2-MCU	90550	I17				TRUE		PF04678	missense
1795	BRCA											N549D						amplification			missense							amplification								amplification					amplification		amplification
1802	BRCA										Full amplification					missense	missense
1804	BRCA										Full amplification					missense	missense	amplification	truncation																amplification
1805	BRCA	in-strand (frame-unknown)	chr10	123243105	chr10	98846816	FGFR2-SLIT1	6585	I17		E1-17 amplification		TRUE	0.8738	PF00008;PF13855	missense	missense
1809	BRCA										Full amplification					missense	missense													truncation
1822	BRCA											K659E					missense				missense							splice_nonfs
1823	BRCA	in-frame	chr10	1.2324e+08	chr1	154823064	FGFR2-KCNN3	3782	I17				TRUE	0.3451	PF07885		missense													truncation						amplification			amplification		amplification		amplification
1827	BRCA										Full amplification					missense	missense	amplification								amplification		amplification
1835	BRCA	intergenic	chr10	123240414	chr12	8.11175e+07	FGFR2-N/A	#N/A	I17		E1-17 amplification		TRUE			missense			truncation																						amplification
1845	BRCA										Full amplification					missense		amplification	truncation														amplification
1849	BRCA	intergenic	chr10	123239584	chr10	123168406	FGFR2-N/A	#N/A	I17			K659N	TRUE			missense
1852	BRCA	intergenic	chr10	123241301	chr10	1.23697e+08	FGFR2-N/A	#N/A	I17				TRUE				missense											missense							amplification
1856	BRCA										Full amplification					missense			truncation
1857	BRCA	intergenic	chr10	123242379	chr8	107003144	FGFR2-N/A	#N/A	I17		E1-17 amplification		TRUE			splice_nonfs	missense
1863	BRCA										Full amplification					truncation																							amplification
1866	BRCA										Full amplification					splice_nonfs	missense
1876	BRCA										Full amplification					missense	missense		deletion
1879	BRCA										Full amplification					missense	missense	amplification
1882	BRCA										Full amplification						amplification														truncation
1886	BRCA	in-frame	chr10	1.2324e+08	chr10	60458516	FGFR2-BICC1	80114	I17				TRUE	0.3179	PF00013;PF00536
1890	BRCA										Full amplification					truncation									amplification
1896	BRCA	in-strand (frame-unknown)	chr10	1.23242e+08	chr10	8.46239e+07	FGFR2-NRG3	10718	I17		Full amplification		TRUE	0.549		missense	splice_nonfs	amplification		amplification		amplification	amplification	amplification				amplification					amplification	amplification
1908	BRCA											N549K					missense				missense
1917	BRCA										Full amplification					truncation	missense		deletion	amplification		amplification	amplification	amplification							splice_nonfs			amplification
1934	BRCA	out-of-strand	chr10	123242020	chr2	1.57428e+08	FGFR2-GPD2	2820	I17				TRUE	0.8008	PF01266;PF13499		missense		deletion								truncation
1939	BRCA	in-strand (frame-unknown)	chr10	1.23241e+08	chr10	1.23986e+08	FGFR2-TACC2	10579	I17				TRUE	0.3399	PF05010		missense																												splice_nonfs
1943	BRCA										Full amplification					missense	missense								amplification	amplification
1948	BRCA	intergenic	chr10	123240068	chr10	7.99321e+07	FGFR2-N/A	#N/A	I17				TRUE						deletion	amplification		amplification	amplification	amplification	amplification	amplification								amplification						amplification
1963	BRCA	intergenic	chr10	123240439	chr10	1.25098e+08	FGFR2-N/A	#N/A	I17				TRUE			missense
1965	BRCA										Full amplification					missense											deletion						amplification			amplification							amplification
1966	BRCA	in-frame	chr10	1.2324e+08	chr10	60453885	FGFR2-BICC1	80114	I17				TRUE	0.3179	PF00013;PF00536	deletion		amplification							amplification	amplification	deletion		amplification							amplification							amplification
1969	BRCA										Full amplification					truncation	amplification		deletion
1987	BRCA	in-frame	chr10	1.23243e+08	chr10	123560624	FGFR2-ATE1	11101	I17				TRUE	0.5787			splice_nonfs			amplification	missense	amplification	amplification	amplification
1990	BRCA										Full amplification						missense	amplification		amplification	amplification	amplification	amplification	amplification									amplification							amplification
2000	BRCA											N549K				missense
2001	BRCA											C382R					missense										splice_nonfs																		truncation
2003	BRCA									Y779fs*1	Full amplification		TRUE			missense
2007	BRCA											N549D					missense			amplification		amplification	amplification	amplification			splice_nonfs
2015	BRCA										Full amplification					truncation												amplification
2016	BRCA										Full amplification					missense		amplification		amplification		amplification	amplification	amplification
2036	BRCA											C382R				missense	missense
2039	BRCA										Full amplification					missense		amplification
2043	BRCA										Full amplification					missense			truncation												truncation	deletion										deletion
2049	BRCA	intergenic	chr10	1.2324e+08	chr4_gl000193_random	8822	FGFR2-N/A	#N/A	E18		Full amplification		TRUE			missense		amplification	deletion													deletion										deletion
2051	BRCA	out-of-strand	chr10	123241887	chr10	1.1259e+08	FGFR2-RBM20	282996	I17		E1-17 amplification		TRUE	0.1761					missense
2056	BRCA										Full amplification					truncation															truncation
2061	BRCA	intergenic	chr10	123242232	chr10	8.49519e+07	FGFR2-N/A	#N/A	I17				TRUE
2063	BRCA											N549K					missense	amplification															amplification
2069	BRCA										Full amplification					missense	missense	amplification												deletion			amplification
2072	BRCA										Full amplification						missense;amplification		deletion		missense											deletion	amplification									deletion
2073	BRCA											N549K					missense																					truncation
2087	BRCA										Full amplification					truncation		amplification	truncation									amplification
2089	BRCA	intergenic	chr10	123241166	chr10	1.18277e+08	FGFR2-N/A	#N/A	I17		E1-17 amplification		TRUE			missense
2091	BRCA										Full amplification						missense
2092	BRCA											N549K				missense	missense										splice_nonfs
2096	BRCA	intergenic	chr10	123240544	chr10	1.23177e+08	FGFR2-N/A	#N/A	I17				TRUE
2104	BRCA	intergenic	chr10	123242393	chr10	1.15702e+08	FGFR2-N/A	#N/A	I17				TRUE			truncation			deletion						amplification	amplification				deletion
2111	BRCA	intergenic	chr10	1.23241e+08	chr10	1.24217e+08	FGFR2-N/A	#N/A	I17				TRUE			missense	missense										missense
2112	BRCA	in-frame	chr10	123242269	chr7	2.88397e+07	FGFR2-CREB5	9586	I17				TRUE	0.6647	PF00170			amplification
2119	BRCA										Full amplification					missense																				amplification
2124	BRCA										Full amplification					missense		amplification	deletion						amplification	amplification												truncation
2127	BRCA	intergenic	chr10	123240974	chr10	61669638	FGFR2-N/A	#N/A	I17				TRUE								missense
2131	BRCA										Full amplification						missense		deletion																amplification
2132	BRCA										Full amplification																						amplification		amplification					amplification
2144	BRCA										Full amplification					truncation		amplification																					amplification
2151	BRCA										Full amplification									amplification		amplification	amplification	amplification
2154	BRCA											N549K					missense																			amplification							amplification
2160	BRCA	in-frame	chr10	123240424	chr10	1.23994e+08	FGFR2-TACC2	10579	I17				TRUE	0.3399	PF05010	deletion	missense		truncation												truncation					amplification							amplification
2163	BRCA											N549K				splice_nonfs	missense		truncation											truncation
2179	BRCA										Full amplification					missense									amplification				amplification						amplification
2187	BRCA										Full amplification					truncation									amplification	amplification
2191	BRCA											N549K									splice_nonfs				amplification					truncation	truncation									amplification
2196	BRCA										Full amplification					missense	amplification	amplification																					amplification		amplification
2198	BRCA	out-of-strand	chr10	123239464	chr10	1.23921e+08	FGFR2-TACC2	10579	E18				TRUE	0.3399	PF05010	splice_nonfs	missense														deletion
2201	BRCA										Full amplification					missense														truncation
2208	BRCA	intergenic	chr10	1.23239e+08	chr16	6.49734e+07	FGFR2-N/A	#N/A	E18				TRUE			missense			truncation	amplification							truncation
2209	BRCA	intergenic	chr10	1.23242e+08	chr10	122788057	FGFR2-N/A	#N/A	I17		Full amplification		TRUE			truncation	missense
2212	BRCA	in-frame	chr10	123241401	chr8	1.24394e+08	FGFR2-ATAD2	29028	I17				TRUE	0.5117	PF00004;PF00439		missense																			amplification		truncation
2219	BRCA										Full amplification					missense		amplification
2221	BRCA	intergenic	chr10	123240282	chr10	82576210	FGFR2-N/A	#N/A	I17				TRUE			truncation	missense		truncation						amplification	amplification				deletion							deletion
2227	BRCA										Full amplification					missense	missense			amplification		amplification	amplification	amplification										amplification
2228	BRCA	intergenic	chr10	1.2324e+08	chr10	1.23366e+08	FGFR2-N/A	#N/A	I17				TRUE			truncation
2229	BRCA											S252L				truncation	missense																	amplification
2234	BRCA	in-frame	chr10	123240364	chr10	1.31572e+07	FGFR2-OPTN	10133	I17				TRUE	0.8343	PF11577	missense																deletion
2239	BRCA	intergenic	chr10	1.23239e+08	chr10	1.23236e+08	FGFR2-N/A	#N/A	E18				TRUE			splice_nonfs	missense	amplification															amplification						amplification
2240	BRCA										Full amplification					missense			deletion												deletion	deletion										deletion
2241	BRCA											N549K					missense				missense												amplification
2249	BRCA	in-strand (frame-unknown)	chr10	1.23241e+08	chr10	78927230	FGFR2-KCNMA1	3778	I17				TRUE	0.8939	PF00520	truncation
2254	BRCA											K659E				truncation	missense														truncation
2257	BRCA											N549K					missense
2270	BRCA										Full amplification					missense
2273	BRCA										Full amplification					missense			deletion																				amplification
2293	BRCA											N549K					missense
2308	BRCA										Full amplification					truncation			truncation											truncation					amplification
2316	BRCA										Full amplification
2318	BRCA										Full amplification					truncation	missense	amplification											missense			deletion			amplification							deletion
2320	BRCA											K659E				truncation			truncation												truncation				amplification		deletion			amplification	amplification		amplification
2335	BRCA	in-frame	chr10	1.23243e+08	chr10	1.23991e+08	FGFR2-TACC2	10579	I17				TRUE	0.3399	PF05010	truncation	missense
2336	BRCA	intergenic	chr10	1.23242e+08	chr4	34983352	FGFR2-N/A	#N/A	I17				TRUE				missense		truncation
2337	BRCA										Full amplification					missense
2345	BRCA											N549K					missense
2353	BRCA										Full amplification					splice_nonfs
2358	BRCA										Full amplification							amplification		amplification		amplification	amplification	amplification									amplification
2363	BRCA											K659M				missense	missense										truncation
2368	BRCA											S252W				truncation		amplification
2370	BRCA	out-of-strand	chr10	123242786	chr10	1.20451e+08	FGFR2-CACUL1	143384	I17		E1-17 amplification		TRUE		PF00888		missense																							amplification
2371	BRCA	out-of-strand	chr10	1.2324e+08	chr10	124159650	FGFR2-PLEKHA1	59338	I17				TRUE	0.9095	PF00169														amplification			deletion										deletion			truncation;deletion
2374	BRCA	in-frame	chr10	1.2324e+08	chrX	71671697	FGFR2-HDAC8	55869	I17				TRUE	0.7299	PF00850	missense															deletion
2380	BRCA										Full amplification					splice_nonfs
2390	BRCA										Full amplification					splice_nonfs															missense									amplification
2404	BRCA										Full amplification					truncation	splice_nonfs		truncation
2408	BRCA	in-frame	chr10	1.23242e+08	chr10	7.53964e+07	FGFR2-MYOZ1	58529	I17		Full amplification		TRUE	0.7385		missense	missense	amplification		amplification		amplification	amplification	amplification
2418	BRCA										Full amplification						missense			amplification		amplification	amplification	amplification																amplification
2430	BRCA										Full amplification					missense			deletion
2431	BRCA										Full amplification					truncation
2432	BRCA	intergenic	chr10	1.2324e+08	chr12	9.12505e+07	FGFR2-N/A	#N/A	I17		E1-17 amplification		TRUE				missense
2439	BRCA										Full amplification					missense	missense			amplification		amplification	amplification	amplification			missense							amplification
2448	BRCA	in-frame	chr10	123240573	chr1	110533435	FGFR2-AHCYL1	10768	I17				TRUE	0.9758	PF05221	truncation	missense																				deletion
2449	BRCA										Full amplification					truncation																							amplification
2455	BRCA										Full amplification					missense
2466	BRCA											N549K							truncation
2467	BRCA										Full amplification					missense
2468	BRCA	out-of-strand	chr10	1.23241e+08	chr10	122655429	FGFR2-WDR11	55717	I17				TRUE	0.1864		truncation
2477	BRCA	in-strand (frame-unknown)	chr10	123239459	chr10	123995188	FGFR2-TACC2	10579	E18				TRUE	0.3399	PF05010	truncation	missense										truncation											truncation						truncation
2480	BRCA										Full amplification					truncation											splice_nonfs																		truncation
2482	BRCA										Full amplification					truncation
2484	BRCA											S252W							truncation	amplification		amplification	amplification				truncation
2487	BRCA										Full amplification						missense	amplification		amplification		amplification	amplification	amplification	amplification								amplification
2504	BRCA										Full amplification						missense
2510	BRCA										Full amplification					truncation												amplification													amplification
2515	BRCA										Full amplification					truncation		amplification	deletion						amplification				amplification
2517	BRCA										Full amplification					truncation	missense								amplification	amplification																			splice_nonfs
2518	BRCA										Full amplification					truncation	missense															deletion		amplification								deletion
2530	BRCA										Full amplification					missense		amplification
2537	BRCA										Full amplification					truncation	missense											splice_nonfs;amplification
2545	BRCA										Full amplification					truncation	splice_nonfs
2548	BRCA										Full amplification	N549D					missense																											truncation
2554	BRCA										Full amplification
2555	BRCA	intergenic	chr10	1.23241e+08	chr10	37029687	FGFR2-N/A	#N/A	I17		E1-17 amplification		TRUE			splice_nonfs	missense						amplification	amplification
2564	BRCA										Full amplification					truncation
2569	BRCA											N549K															truncation
2572	BRCA										Full amplification					missense	missense
2573	BRCA	intergenic	chr10	123240874	chr10	122805053	FGFR2-N/A	#N/A	I17				TRUE			missense																			amplification	amplification							amplification
2578	BRCA										Full amplification					truncation		amplification
2581	BRCA										Full amplification					missense
2583	BRCA										Full amplification					splice_nonfs																							amplification
2590	BRCA	intergenic	chr10	1.23239e+08	chr10	121843549	FGFR2-N/A	#N/A	E18		Full amplification		TRUE			missense	missense																	amplification			truncation
2594	BRCA											N549K					missense				missense
2596	BRCA										Full amplification					missense	missense										truncation					deletion										deletion
2600	BRCA										Full amplification	C382R				missense																				amplification							amplification
2617	BRCA											K659E				missense	missense																				truncation
2620	BRCA										Full amplification					missense			truncation											truncation					amplification
2622	BRCA										Full amplification					truncation	missense												amplification
2626	BRCA										Full amplification					missense		amplification		amplification	missense	amplification	amplification	amplification	amplification	amplification			amplification
2637	BRCA										Full amplification					splice_nonfs
2640	BRCA										Full amplification					missense	missense		truncation						amplification	amplification							amplification
2650	BRCA	intergenic	chr10	1.23242e+08	chr13	109045115	FGFR2-N/A	#N/A	I17				TRUE			truncation
2668	BRCA	intergenic	chr10	123240156	chr2	1.81578e+08	FGFR2-N/A	#N/A	I17				TRUE			truncation		amplification								amplification													amplification
2669	BRCA										Full amplification					truncation		amplification		amplification		amplification	amplification	amplification									amplification
2670	BRCA	intergenic	chr10	123242793	chrX	1.9418e+06	FGFR2-N/A	#N/A	I17		E1-17 amplification		TRUE			splice_nonfs	missense;amplification	amplification							amplification				amplification							amplification	truncation		amplification				amplification
2688	BRCA	in-strand (frame-unknown)	chr10	123240788	chr10	115439804	FGFR2-CASP7	840	I17				TRUE	0.9823			missense										truncation
2689	BRCA										Full amplification					missense	amplification		deletion																amplification
2700	BRCA										Full amplification					truncation
2708	BRCA											N549K					splice_nonfs				missense						splice_nonfs
2710	BRCA	intergenic	chr10	1.23243e+08	chr10	7.37227e+07	FGFR2-N/A	#N/A	I17		E1-17 amplification		TRUE																																truncation
2719	BRCA	intergenic	chr10	1.23241e+08	chr10	1.23096e+08	FGFR2-N/A	#N/A	I17		Full amplification		TRUE			missense	missense								amplification	amplification			amplification												amplification
2730	BRCA											N549K					missense																					truncation
2731	BRCA										Full amplification					missense	missense			amplification		amplification	amplification	amplification	amplification	amplification			amplification
2756	BRCA											C382R				truncation
2761	BRCA										Full amplification					missense		amplification	missense;deletion													deletion		amplification								deletion
2784	BRCA											N549K				splice_nonfs											truncation			truncation
2792	BRCA											N549K					truncation				missense
2793	BRCA										Full amplification					truncation														truncation
2800	BRCA									P781fs*2		N549K	TRUE				missense																					truncation
2808	BRCA										Full amplification					truncation	missense																amplification
2818	BRCA	in-frame	chr10	123242933	chr10	118448335	FGFR2-HSPA12A	259217	I17				TRUE	0.3862		truncation				amplification	missense	amplification	amplification	amplification										amplification
2831	BRCA											N549K					missense
2836	BRCA	intergenic	chr10	1.2324e+08	chr20	3.01951e+06	FGFR2-N/A	#N/A	I17				TRUE				missense																		amplification
2837	BRCA										Full amplification					missense												amplification
2838	BRCA										Full amplification								truncation	amplification		amplification	amplification	amplification
2840	BRCA										Full amplification										missense				amplification
2842	BRCA											N549K					missense										truncation
2849	BRCA										Full amplification					missense				amplification		amplification	amplification	amplification
2853	BRCA	in-frame	chr10	123240426	chr20	32636279	FGFR2-RALY	22913	I17				TRUE	0.6754	PF00076				truncation																					amplification
2859	BRCA										Full amplification					missense	missense								amplification	amplification								amplification					amplification
2860	BRCA										Full amplification					missense		amplification	deletion
2866	BRCA										Full amplification					missense
2873	BRCA										Full amplification					missense			truncation
2884	BRCA	in-frame	chr10	123239958	chr10	8.61373e+07	FGFR2-CCSER2	54462	I17				TRUE				missense																			amplification							amplification
2893	BRCA	intergenic	chr10	123242713	chr10	43170151	FGFR2-N/A	#N/A	I17				TRUE					amplification							amplification	amplification														amplification
2894	BRCA	intergenic	chr10	1.23242e+08	chr19	42175665	FGFR2-N/A	#N/A	I17				TRUE
2896	BRCA										Full amplification					splice_nonfs
2905	BRCA	in-strand (frame-unknown)	chr10	1.2324e+08	chr8	1.02543e+08	FGFR2-GRHL2	79977	I17		Full amplification		TRUE	0.679		missense		amplification												truncation
2918	BRCA	intergenic	chr10	123241117	chr10	122507624	FGFR2-N/A	#N/A	I17				TRUE				missense
2924	BRCA										Full amplification					truncation		amplification	deletion															amplification
2930	BRCA										Full amplification					missense	missense																								amplification
2932	BRCA										Full amplification							amplification														deletion										deletion
2936	BRCA	out-of-strand	chr10	1.2324e+08	chr10	106130591	FGFR2-CCDC147	#N/A	I17		Full amplification		TRUE			missense	missense
2942	BRCA											K659E					missense
2944	BRCA										Full amplification					missense				amplification			amplification
2947	BRCA										Full amplification					missense	missense	amplification										amplification
2949	BRCA										Full amplification					missense
2964	BRCA											N549K					missense																												truncation
2965	BRCA										Full amplification					missense		amplification
2972	BRCA										Full amplification									amplification	missense	amplification	amplification																	amplification
2973	BRCA										Full amplification					truncation				amplification		amplification	amplification	amplification							truncation								amplification	amplification
2974	BRCA										Full amplification					missense													amplification							amplification							amplification
2982	BRCA											N549K					missense														splice_nonfs
2989	BRCA											N549K							deletion	amplification	missense	amplification	amplification	amplification
3001	BRCA											K659E				missense	missense
3011	BRCA										Full amplification					missense		amplification		amplification	missense	amplification	amplification	amplification										amplification		amplification							amplification
3013	BRCA										Full amplification					missense													amplification
3014	BRCA	out-of-strand	chr10	123239929	chr19	57669124	FGFR2-DUXA	503835	I17				TRUE	0.2856	PF00046	missense	missense			amplification														amplification
3022	BRCA	in-frame	chr10	123240765	chr10	6.84598e+07	FGFR2-CTNNA3	29119	I17				TRUE	0.4622	PF01044	truncation			missense
3024	BRCA										Full amplification					splice_nonfs		amplification	truncation	amplification		amplification	amplification	amplification
3025	BRCA									Q774*			TRUE			missense		amplification			amplification										deletion
3040	BRCA										Full amplification					missense											truncation
3043	BRCA											S252W				truncation
3044	BRCA										E1-17 amplification		TRUE			missense	missense	amplification
3045	BRCA	intergenic	chr10	1.2324e+08	chr6	7.62796e+07	FGFR2-N/A	#N/A	I17				TRUE																		truncation	deletion										deletion
3057	BRCA	in-frame	chr10	123240492	chr10	1.2356e+08	FGFR2-ATE1	11101	I17				TRUE	0.5787											amplification	amplification		amplification																	truncation
3058	BRCA										Full amplification					splice_nonfs																				amplification							amplification

## Sheet: FMI_related_to_Fig. 3b
Gene	Frequency	Group	FDR
TP53	0.541401	E18-truncation	0.99062
PIK3CA	0.496815	E18-truncation	0.9375
MYC	0.152866	E18-truncation	0.99062
PTEN	0.152866	E18-truncation	0.99062
CCND1	0.11465	E18-truncation	0.99062
FGF19	0.101911	E18-truncation	0.99062
FGF3	0.10828	E18-truncation	0.99062
FGF4	0.10828	E18-truncation	0.99062
ESR1	0.101911	E18-truncation	0.99062
FGFR1	0.0955414	E18-truncation	0.99062
ZNF703	0.089172	E18-truncation	0.99062
CDH1	0.101911	E18-truncation	0.9375
ERBB2	0.044586	E18-truncation	0.99062
MYST3	0.044586	E18-truncation	0.99062
TP53	0.810714	E1-E18 amp	1.79688e-18
PIK3CA	0.364286	E1-E18 amp	1
MYC	0.332143	E1-E18 amp	8.52162e-09
PTEN	0.239286	E1-E18 amp	0.00441207
CCND1	0.196429	E1-E18 amp	0.0276625
FGF19	0.178571	E1-E18 amp	0.0222392
FGF3	0.171429	E1-E18 amp	0.0317691
FGF4	0.164286	E1-E18 amp	0.0462188
ESR1	0.0714286	E1-E18 amp	1
FGFR1	0.153571	E1-E18 amp	0.00814794
ZNF703	0.15	E1-E18 amp	0.0050271
CDH1	0.0428571	E1-E18 amp	1
ERBB2	0.0964286	E1-E18 amp	0.064463
MYST3	0.110714	E1-E18 amp	0.00441207
TP53	0.307087	Missense hotspot mut	1
PIK3CA	0.724409	Missense hotspot mut	1.06676e-08
MYC	0.0629921	Missense hotspot mut	1
PTEN	0.0944882	Missense hotspot mut	1
CCND1	0.11811	Missense hotspot mut	1
FGF19	0.0944882	Missense hotspot mut	1
FGF3	0.0866142	Missense hotspot mut	1
FGF4	0.0866142	Missense hotspot mut	1
ESR1	0.220472	Missense hotspot mut	0.000196416
FGFR1	0.0393701	Missense hotspot mut	1
ZNF703	0.0314961	Missense hotspot mut	1
CDH1	0.212598	Missense hotspot mut	4.01064e-05
ERBB2	0.0551181	Missense hotspot mut	1
MYST3	0.023622	Missense hotspot mut	1

## Sheet: FMI_related to Fig. 3c
	FGFR2 E18-truncation									FGFR2 E1-E18 amplification									FGFR2 Missense hotspot mutation
Gene	E18-truncation count	E18-truncation total	WT count	WT total	Odds ratio	95% CI, low	95% CI, high	P value	FDR	Amplification count	Amplification total	WT count	WT total	Odds ratio	95% CI, low	95% CI, high	P value	FDR	Hotspot count	Hotspot total	WT count	WT total	Odds ratio	95% CI, low	95% CI, high	P value	FDR
TP53	85	157	12461	22307		0.672647	1.29663	0.687177	0.740036	206	256	12461	22307	3.25516	2.37687	4.53316	2.11675e-16	2.96346e-15	25	98	12461	22307	0.270613	0.164432	0.431776	2.02448e-09	1.41713e-08
PIK3CA	78	157	7547	22307	1.93099	1.39208	2.67773	6.05547e-05	0.000847766	90	256	7547	22307	1.06034	0.809816	1.38088	0.690287	0.690287	72	98	7547	22307	5.4154	3.41213	8.84319	1.621e-15	2.2694e-14
MYC	25	157	4533	22307	0.742631	0.463241	1.14672	0.195368	0.303905	83	256	4533	22307	1.88105	1.42716	2.4629	7.35826e-06	3.43385e-05	7	98	4533	22307	0.301625	0.117856	0.647686	0.000568754	0.00199064
PTEN	24	157	2934	22307	1.19149	0.73613	1.85381	0.407919	0.51917	65	256	2934	22307	2.24697	1.66433	3.00085	2.1642e-07	1.51494e-06	12	98	2934	22307	0.921329	0.457692	1.69615	0.881775	0.881775
CCND1	18	157	3855	22307	0.61985	0.356421	1.0178	0.056115	0.208733	53	256	3855	22307	1.24967	0.903746	1.70204	0.157636	0.275863	14	98	3855	22307	0.79776	0.417804	1.41594	0.504102	0.542879
FGF19	16	149	3597	21577	0.601351	0.3336	1.01466	0.0596381	0.208733	48	252	3597	21577	1.1761	0.838496	1.62127	0.308396	0.431754	12	93	3597	21577	0.740545	0.367115	1.36727	0.402681	0.469794
FGF3	17	149	3497	21577	0.665865	0.376047	1.109	0.118822	0.277252	46	252	3497	21577	1.15446	0.818001	1.59962	0.389877	0.496208	11	93	3497	21577	0.693568	0.332869	1.30878	0.322348	0.410261
FGF4	17	149	3439	21577	0.679266	0.383615	1.13134	0.144328	0.288656	44	252	3439	21577	1.11573	0.785248	1.55428	0.489627	0.570076	11	93	3439	21577	0.707527	0.339558	1.33513	0.321956	0.410261
ESR1	16	157	2663	22307	0.837096	0.464943	1.41013	0.620409	0.72381	18	256	2663	22307	0.55791	0.324447	0.902909	0.0147326	0.034376	25	98	2663	22307	2.52592	1.53354	4.03537	0.000226798	0.00105839
FGFR1	15	157	3005	22307	0.678528	0.369485	1.15949	0.195094	0.303905	41	256	3005	22307	1.22489	0.852872	1.72143	0.232037	0.360947	5	98	3005	22307	0.345349	0.109486	0.836174	0.0111636	0.0195363
ZNF703	14	149	3132	21577	0.610746	0.324744	1.06248	0.0798202	0.223497	40	252	3132	21577	1.1112	0.770247	1.56749	0.529357	0.570076	4	93	3132	21577	0.264693	0.0705538	0.702587	0.00278524	0.00557047
CDH1	16	157	2393	22307	0.944313	0.524438	1.5911	1	1	15	256	2393	22307	0.517965	0.284954	0.873449	0.0105204	0.0294572	21	98	2393	22307	2.26946	1.32757	3.72398	0.00172161	0.00401709
ERBB2	7	157	2892	22307	0.3133	0.123702	0.662544	0.000704926	0.00493448	25	256	2892	22307	0.726562	0.459709	1.1024	0.134626	0.269253	3	98	2892	22307	0.212009	0.0429337	0.639336	0.00133383	0.00373471
MYST3	7	108	1479	15991	0.68007	0.266138	1.45688	0.404441	0.51917	29	183	1479	15991	1.84758	1.1931	2.77253	0.004496	0.015736	3	66	1479	15991	0.467256	0.0937323	1.43215	0.282074	0.410261

## Sheet: FMI_related to ED Fig. 10b
Gene	Frequency	Group	FDR
TP53	0.318452	E18-truncation	0.9999
PIK3CA	0.133929	E18-truncation	0.9999
PTEN	0.078869	E18-truncation	0.9999
ARID1A	0.0758929	E18-truncation	0.9999
CDKN2A	0.235863	E18-truncation	4.94141e-19
MYC	0.101935	E18-truncation	0.9999
CDKN2B	0.168155	E18-truncation	8.49739e-17
BAP1	0.170387	E18-truncation	2.4623e-43
PIK3R1	0.0200893	E18-truncation	0.9999
MLL2	0.030506	E18-truncation	0.9999
CCND1	0.0372024	E18-truncation	0.9999
KRAS	0.0290179	E18-truncation	0.9999
FGF19	0.0349702	E18-truncation	0.9999
FGF3	0.0364583	E18-truncation	0.9999
CTCF	0.00967262	E18-truncation	0.9999
FGF4	0.0357143	E18-truncation	0.9999
RB1	0.0357143	E18-truncation	0.9999
APC	0.0230655	E18-truncation	0.9999
CTNNB1	0.0111607	E18-truncation	0.9999
NF1	0.0327381	E18-truncation	0.9999
CCNE1	0.0290179	E18-truncation	0.9999
MCL1	0.0550595	E18-truncation	0.00132355
ERBB2	0.0200893	E18-truncation	0.9999
ATM	0.0327381	E18-truncation	0.9999
PBRM1	0.0513393	E18-truncation	0.00113219
CDH1	0.030506	E18-truncation	0.9999
ESR1	0.015625	E18-truncation	0.9999
FBXW7	0.0327381	E18-truncation	0.9999
BCOR	0.0133929	E18-truncation	0.9999
RNF43	0.015625	E18-truncation	0.9999
TP53	0.807876	E1-E18 amp	2.97678e-121
PIK3CA	0.161098	E1-E18 amp	0.9999
PTEN	0.121718	E1-E18 amp	0.9999
ARID1A	0.0680191	E1-E18 amp	0.9999
CDKN2A	0.132458	E1-E18 amp	0.9999
MYC	0.238663	E1-E18 amp	2.47644e-31
CDKN2B	0.0835322	E1-E18 amp	0.9999
BAP1	0.00954654	E1-E18 amp	0.9999
PIK3R1	0.0167064	E1-E18 amp	0.9999
MLL2	0.0357995	E1-E18 amp	0.9999
CCND1	0.140811	E1-E18 amp	1.13265e-20
KRAS	0.0871122	E1-E18 amp	7.57625e-05
FGF19	0.127685	E1-E18 amp	6.93497e-26
FGF3	0.121718	E1-E18 amp	2.38007e-23
CTCF	0.00954654	E1-E18 amp	0.9999
FGF4	0.120525	E1-E18 amp	2.50723e-23
RB1	0.0513126	E1-E18 amp	0.845347
APC	0.0620525	E1-E18 amp	0.00702962
CTNNB1	0.0178998	E1-E18 amp	0.9999
NF1	0.0334129	E1-E18 amp	0.9999
CCNE1	0.0847255	E1-E18 amp	1.48375e-11
MCL1	0.0393795	E1-E18 amp	0.9999
ERBB2	0.0799523	E1-E18 amp	7.65907e-11
ATM	0.0274463	E1-E18 amp	0.9999
PBRM1	0.0131265	E1-E18 amp	0.9999
CDH1	0.0429594	E1-E18 amp	0.450268
ESR1	0.0310263	E1-E18 amp	0.9999
FBXW7	0.0155131	E1-E18 amp	0.9999
BCOR	0.00954654	E1-E18 amp	0.9999
RNF43	0.0071599	E1-E18 amp	0.9999
TP53	0.354806	Missense hotspot mut	1
PIK3CA	0.413088	Missense hotspot mut	1.24851e-60
PTEN	0.423313	Missense hotspot mut	9.39291e-98
ARID1A	0.384458	Missense hotspot mut	7.34551e-100
CDKN2A	0.097137	Missense hotspot mut	1
MYC	0.0521472	Missense hotspot mut	1
CDKN2B	0.0603272	Missense hotspot mut	1
BAP1	0.0419223	Missense hotspot mut	1
PIK3R1	0.192229	Missense hotspot mut	3.32992e-64
MLL2	0.155419	Missense hotspot mut	1.77227e-33
CCND1	0.0521472	Missense hotspot mut	1
KRAS	0.0736196	Missense hotspot mut	0.0169646
FGF19	0.0204499	Missense hotspot mut	1
FGF3	0.0194274	Missense hotspot mut	1
CTCF	0.139059	Missense hotspot mut	7.81183e-51
FGF4	0.0194274	Missense hotspot mut	1
RB1	0.0623722	Missense hotspot mut	0.0156842
APC	0.0572597	Missense hotspot mut	0.0169646
CTNNB1	0.110429	Missense hotspot mut	6.32026e-34
NF1	0.0593047	Missense hotspot mut	0.00162593
CCNE1	0.0255624	Missense hotspot mut	1
MCL1	0.0204499	Missense hotspot mut	1
ERBB2	0.0347648	Missense hotspot mut	1
ATM	0.0593047	Missense hotspot mut	0.000336708
PBRM1	0.0368098	Missense hotspot mut	0.837147
CDH1	0.0398773	Missense hotspot mut	0.441841
ESR1	0.0674847	Missense hotspot mut	2.76952e-10
FBXW7	0.0572597	Missense hotspot mut	3.58533e-05
BCOR	0.0756646	Missense hotspot mut	1.48781e-19
RNF43	0.0685072	Missense hotspot mut	1.05042e-16

## Sheet: FMI_related to ED Fig. 10c
	E18-truncation									E1-E18 amplification									Missense hotspot mutation
Gene	E18-truncation count	E18-truncation total	WT count	WT total	Odds ratio	95% CI, low	95% CI, high	P value	FDR	Amplification count	Amplification total	WT count	WT total	Odds ratio	95% CI, low	95% CI, high	P value	FDR	Hotspot count	Hotspot total	WT count	WT total	Odds ratio	95% CI, low	95% CI, high	P value	FDR
TP53	430	1342	136228	224711	0.306245	0.272348	0.343939	2.05099e-98	2.05099e-97	611	742	136228	224711	3.02941	2.50422	3.68789	3.48012e-37	5.22018e-36	315	893	136228	224711	0.353979	0.307534	0.406878	2.18814e-52	1.09407e-51
PIK3CA	180	1342	31453	224711	0.951785	0.808559	1.11501	0.58056	0.725701	122	742	31453	224711	1.20904	0.987059	1.47086	0.056564	0.0771327	373	893	31453	224711	4.40763	3.84619	5.04745	9.92513e-91	5.95508e-90
PTEN	108	1342	22577	224711	0.783604	0.637295	0.954989	0.0138411	0.0319411	100	742	22577	224711	1.39455	1.11757	1.7248	0.00270177	0.00623486	403	893	22577	224711	7.36274	6.43291	8.42336	6.34922e-159	9.52382e-158
ARID1A	105	1299	18479	218490	0.951831	0.771675	1.16349	0.68894	0.826728	50	732	18479	218490	0.793508	0.582886	1.05874	0.125442	0.15053	373	877	18479	218490	8.01024	6.9819	9.18436	7.80042e-161	2.34012e-159
CDKN2A	323	1342	48722	224711	1.14498	1.00671	1.29941	0.0363619	0.0641681	103	742	48722	224711	0.582246	0.468052	0.718099	7.56357e-08	2.26907e-07	86	893	48722	224711	0.384926	0.30448	0.481358	1.95454e-21	5.33055e-21
MYC	139	1342	19444	224711	1.21978	1.01526	1.456	0.0320476	0.0619004	183	742	19444	224711	3.45595	2.90658	4.09375	2.4449e-38	7.3347e-37	49	893	19444	224711	0.612915	0.449656	0.818152	0.000514878	0.000702107
CDKN2B	228	1299	30004	218490	1.33735	1.15345	1.54512	0.000120608	0.00032893	63	732	30004	218490	0.591583	0.449294	0.766965	2.53849e-05	6.92317e-05	51	877	30004	218490	0.387874	0.286322	0.515084	6.42209e-14	1.37616e-13
BAP1	236	1299	4062	218490	11.719	10.1017	13.5541	1.43855e-149	4.31566e-148	6	732	4062	218490	0.436264	0.159479	0.955044	0.0378706	0.0541008	38	877	4062	218490	2.39083	1.67743	3.31506	3.67817e-06	6.89657e-06
PIK3R1	28	1299	6087	218490	0.768723	0.508297	1.11761	0.203241	0.277147	13	732	6087	218490	0.630916	0.334094	1.08665	0.113503	0.145658	190	877	6087	218490	9.65199	8.15707	11.3724	5.42e-106	4.065e-105
MLL2	42	1299	11965	218490	0.57672	0.413354	0.784646	0.00017979	0.000449476	35	732	11965	218490	0.866751	0.598476	1.21792	0.463615	0.49673	151	877	11965	218490	3.59	2.98984	4.28791	3.94315e-35	1.47868e-34
CCND1	50	1342	11585	224711	0.711941	0.525294	0.945043	0.0182929	0.0391991	108	742	11585	224711	3.13378	2.52928	3.85229	8.63041e-22	6.47281e-21	45	893	11585	224711	0.976241	0.706225	1.31876	0.939594	0.9441
KRAS	39	1342	53946	224711	0.0947461	0.0670593	0.130275	3.87277e-104	5.80916e-103	69	742	53946	224711	0.324535	0.249502	0.416321	8.74044e-25	8.74044e-24	65	893	53946	224711	0.248494	0.189965	0.320185	2.46632e-39	1.05699e-38
FGF19	47	1299	10466	218490	0.746146	0.54498	0.999103	0.0501101	0.0835169	97	732	10466	218490	3.03616	2.42405	3.76861	4.94408e-19	2.96645e-18	18	877	10466	218490	0.416498	0.245551	0.662592	3.33963e-05	5.65341e-05
FGF3	49	1299	10172	218490	0.802796	0.590281	1.06886	0.145537	0.207911	92	732	10172	218490	2.9439	2.33752	3.67114	2.0045e-17	8.59072e-17	17	877	10172	218490	0.404829	0.234613	0.652357	3.55099e-05	5.65341e-05
CTCF	13	1299	2147	218490	1.01863	0.539988	1.7519	0.887492	0.940661	8	732	2147	218490	1.11343	0.478243	2.20972	0.705276	0.705276	135	877	2147	218490	18.3273	15.0722	22.1618	3.72541e-111	3.72541e-110
FGF4	48	1299	9958	218490	0.803495	0.588842	1.07281	0.142144	0.207911	91	732	9958	218490	2.97288	2.35783	3.71188	1.63846e-17	8.1923e-17	17	877	9958	218490	0.413954	0.23989	0.667072	6.02091e-05	9.03136e-05
RB1	52	1342	17593	224711	0.474562	0.352354	0.626514	4.89712e-09	1.83642e-08	42	742	17593	224711	0.706342	0.504354	0.96523	0.0281227	0.042184	58	893	17593	224711	0.817736	0.615233	1.06831	0.15072	0.167467
APC	32	1342	28791	224711	0.166227	0.113192	0.235884	3.3201e-42	2.49007e-41	49	742	28791	224711	0.481157	0.352413	0.64351	5.70308e-08	1.90103e-07	55	893	28791	224711	0.446623	0.333496	0.587217	9.91128e-11	1.98226e-10
CTNNB1	21	1342	7683	224711	0.449058	0.276893	0.689829	5.67217e-05	0.000170165	14	742	7683	224711	0.543225	0.295327	0.917938	0.0193099	0.0321831	105	893	7683	224711	3.76432	3.03683	4.62482	3.09485e-27	9.28454e-27
NF1	46	1342	13711	224711	0.546201	0.397665	0.733303	1.26773e-05	4.22577e-05	31	742	13711	224711	0.670962	0.452259	0.961548	0.025772	0.0406927	55	893	13711	224711	1.01003	0.753996	1.32841	0.9441	0.9441
CCNE1	39	1299	8519	218490	0.762893	0.539487	1.04973	0.0980545	0.154823	66	732	8519	218490	2.44249	1.86534	3.1518	6.78599e-10	2.54475e-09	25	877	8519	218490	0.723219	0.465087	1.07584	0.115333	0.133077
MCL1	74	1299	5565	218490	2.31129	1.79984	2.92886	5.22423e-10	2.61212e-09	31	732	5565	218490	1.69201	1.13967	2.42665	0.00660562	0.0123855	20	877	5565	218490	0.892916	0.542181	1.38916	0.746566	0.799892
ERBB2	27	1342	13421	224711	0.323246	0.212111	0.472702	3.49501e-12	2.09701e-11	62	742	13421	224711	1.43539	1.0877	1.86479	0.0082841	0.014619	26	893	13421	224711	0.472117	0.30649	0.696907	3.58049e-05	5.65341e-05
ATM	46	1342	9252	224711	0.826573	0.601637	1.11	0.240505	0.313702	23	742	9252	224711	0.744949	0.468933	1.12743	0.193809	0.223626	55	893	9252	224711	1.52841	1.14071	2.01088	0.00396135	0.00516698
PBRM1	70	1299	5298	218490	2.29193	1.7722	2.92207	2.07367e-09	8.88718e-09	11	732	5298	218490	0.613927	0.304927	1.10602	0.116527	0.145658	34	877	5298	218490	1.62295	1.11518	2.28886	0.00814789	0.00977747
CDH1	42	1342	5029	224711	1.41127	1.01093	1.92124	0.0330135	0.0619004	35	742	5029	224711	2.16253	1.49235	3.04063	5.33091e-05	0.000133273	33	893	5029	224711	1.6762	1.14505	2.37551	0.00616848	0.0077106
ESR1	20	1342	3690	224711	0.906162	0.550998	1.40735	0.74675	0.861634	23	742	3690	224711	1.91605	1.2052	2.90243	0.00523471	0.0104735	61	893	3690	224711	4.39124	3.32212	5.7122	6.06611e-20	1.39987e-19
FBXW7	46	1299	7921	218490	0.975936	0.710145	1.311	0.940661	0.940661	13	732	7921	218490	0.480651	0.254588	0.827693	0.00523676	0.0104735	54	877	7921	218490	1.74424	1.29788	2.3008	0.000263636	0.000376623
BCOR	20	1299	3651	218490	0.920155	0.559442	1.42929	0.827803	0.919781	10	732	3651	218490	0.815013	0.388799	1.50928	0.663395	0.686271	73	877	3651	218490	5.34313	4.13603	6.81174	3.46697e-28	1.15566e-27
RNF43	23	1299	4052	218490	0.953915	0.601746	1.43986	0.917858	0.940661	9	732	4052	218490	0.658775	0.299805	1.25882	0.269667	0.299631	65	877	4052	218490	4.23627	3.23195	5.46993	2.52807e-20	6.32018e-20

## Sheet: FMI_related to ED Fig. 10e
Gene	Frequency	Group	FDR	Tumor type
TP53	0.117417	E18-truncation	0.999999	CHOL
PIK3CA	0.0665362	E18-truncation	0.999999	CHOL
APC	0.00391389	E18-truncation	0.965475	CHOL
MYC	0.0821918	E18-truncation	0.965475	CHOL
ARID1A	0.0567515	E18-truncation	0.999999	CHOL
KRAS	0.0117417	E18-truncation	0.999999	CHOL
PTEN	0.0450098	E18-truncation	0.965475	CHOL
CCNE1	0.00782779	E18-truncation	0.999999	CHOL
BAP1	0.277886	E18-truncation	0.965475	CHOL
CCND1	0.00782779	E18-truncation	0.999999	CHOL
ERBB2	0.00195695	E18-truncation	0.999999	CHOL
FGF3	0.00782779	E18-truncation	0.999999	CHOL
FGF4	0.00782779	E18-truncation	0.999999	CHOL
FGF19	0.00782779	E18-truncation	0.999999	CHOL
TP53	0.875	E1-E18 amp	4.48286e-16	CHOL
PIK3CA	0.0625	E1-E18 amp	0.576923	CHOL
APC	0	E1-E18 amp	0.576923	CHOL
MYC	0	E1-E18 amp	0.799781	CHOL
ARID1A	0	E1-E18 amp	0.758973	CHOL
KRAS	0.25	E1-E18 amp	3.79122e-07	CHOL
PTEN	0	E1-E18 amp	0.63598	CHOL
CCNE1	0.1875	E1-E18 amp	3.79122e-07	CHOL
BAP1	0.125	E1-E18 amp	0.863172	CHOL
CCND1	0.25	E1-E18 amp	1.0216e-11	CHOL
ERBB2	0.0625	E1-E18 amp	0.238569	CHOL
FGF3	0.125	E1-E18 amp	0.00191041	CHOL
FGF4	0.125	E1-E18 amp	0.00191041	CHOL
FGF19	0.125	E1-E18 amp	0.00191041	CHOL
TP53	0.0943396	Missense hotspot mut	0.773279	CHOL
PIK3CA	0.113208	Missense hotspot mut	0.625	CHOL
APC	0	Missense hotspot mut	0.625	CHOL
MYC	0.0943396	Missense hotspot mut	0.625	CHOL
ARID1A	0.150943	Missense hotspot mut	0.188333	CHOL
KRAS	0.0754717	Missense hotspot mut	0.188333	CHOL
PTEN	0.0188679	Missense hotspot mut	0.771649	CHOL
CCNE1	0	Missense hotspot mut	0.663072	CHOL
BAP1	0.320755	Missense hotspot mut	0.625	CHOL
CCND1	0.0188679	Missense hotspot mut	0.625	CHOL
ERBB2	0.0188679	Missense hotspot mut	0.625	CHOL
FGF3	0.0188679	Missense hotspot mut	0.625	CHOL
FGF4	0.0188679	Missense hotspot mut	0.625	CHOL
FGF19	0.0188679	Missense hotspot mut	0.625	CHOL
TP53	0.688889	E18-truncation	0.841165	OV
PIK3CA	0.133333	E18-truncation	0.986491	OV
APC	0	E18-truncation	0.876665	OV
MYC	0.177778	E18-truncation	0.833374	OV
ARID1A	0.0444444	E18-truncation	0.986491	OV
KRAS	0.0666667	E18-truncation	0.833374	OV
PTEN	0.0666667	E18-truncation	0.976357	OV
CCNE1	0.244444	E18-truncation	0.833374	OV
BAP1	0.0222222	E18-truncation	0.833374	OV
CCND1	0	E18-truncation	0.833374	OV
ERBB2	0.0222222	E18-truncation	0.833374	OV
FGF3	0	E18-truncation	0.833374	OV
FGF4	0	E18-truncation	0.833374	OV
FGF19	0	E18-truncation	0.833374	OV
TP53	0.96	E1-E18 amp	5.05879e-07	OV
PIK3CA	0.08	E1-E18 amp	0.999998	OV
APC	0.0666667	E1-E18 amp	0.185792	OV
MYC	0.293333	E1-E18 amp	0.0444747	OV
ARID1A	0	E1-E18 amp	0.999998	OV
KRAS	0.08	E1-E18 amp	0.779202	OV
PTEN	0.0666667	E1-E18 amp	0.999998	OV
CCNE1	0.28	E1-E18 amp	0.303817	OV
BAP1	0	E1-E18 amp	0.991993	OV
CCND1	0.0266667	E1-E18 amp	0.805022	OV
ERBB2	0.04	E1-E18 amp	0.991993	OV
FGF3	0.0266667	E1-E18 amp	0.46709	OV
FGF4	0.0266667	E1-E18 amp	0.46709	OV
FGF19	0.0266667	E1-E18 amp	0.46709	OV
TP53	0.545455	Missense hotspot mut	0.999999	OV
PIK3CA	0.443182	Missense hotspot mut	2.52995e-07	OV
APC	0.0113636	Missense hotspot mut	0.956237	OV
MYC	0.102273	Missense hotspot mut	0.999999	OV
ARID1A	0.363636	Missense hotspot mut	1.23853e-09	OV
KRAS	0.0340909	Missense hotspot mut	0.956237	OV
PTEN	0.238636	Missense hotspot mut	0.00426708	OV
CCNE1	0.136364	Missense hotspot mut	0.999999	OV
BAP1	0.0113636	Missense hotspot mut	0.75	OV
CCND1	0.0113636	Missense hotspot mut	0.75	OV
ERBB2	0.0340909	Missense hotspot mut	0.75	OV
FGF3	0	Missense hotspot mut	0.900912	OV
FGF4	0	Missense hotspot mut	0.900912	OV
FGF19	0	Missense hotspot mut	0.900912	OV
TP53	0.451613	E18-truncation	0.9917	COAD_READ
PIK3CA	0.16129	E18-truncation	0.608696	COAD_READ
APC	0.290323	E18-truncation	0.9917	COAD_READ
MYC	0.0645161	E18-truncation	0.819961	COAD_READ
ARID1A	0.0967742	E18-truncation	0.608696	COAD_READ
KRAS	0.129032	E18-truncation	0.608696	COAD_READ
PTEN	0.16129	E18-truncation	0.608696	COAD_READ
CCNE1	0.0322581	E18-truncation	0.608696	COAD_READ
BAP1	0	E18-truncation	0.608696	COAD_READ
CCND1	0.0645161	E18-truncation	0.608696	COAD_READ
ERBB2	0	E18-truncation	0.971041	COAD_READ
FGF3	0.0967742	E18-truncation	0.608696	COAD_READ
FGF4	0.0645161	E18-truncation	0.608696	COAD_READ
FGF19	0.0645161	E18-truncation	0.608696	COAD_READ
TP53	0.9	E1-E18 amp	0.000664465	COAD_READ
PIK3CA	0.05	E1-E18 amp	0.979706	COAD_READ
APC	0.5	E1-E18 amp	0.979706	COAD_READ
MYC	0.225	E1-E18 amp	0.0651084	COAD_READ
ARID1A	0.075	E1-E18 amp	0.979706	COAD_READ
KRAS	0.1	E1-E18 amp	0.979706	COAD_READ
PTEN	0.075	E1-E18 amp	0.979706	COAD_READ
CCNE1	0	E1-E18 amp	0.979706	COAD_READ
BAP1	0	E1-E18 amp	0.979706	COAD_READ
CCND1	0.05	E1-E18 amp	0.979706	COAD_READ
ERBB2	0.1	E1-E18 amp	0.979706	COAD_READ
FGF3	0.05	E1-E18 amp	0.979706	COAD_READ
FGF4	0.05	E1-E18 amp	0.979706	COAD_READ
FGF19	0.05	E1-E18 amp	0.979706	COAD_READ
TP53	0.526316	Missense hotspot mut	0.961469	COAD_READ
PIK3CA	0.184211	Missense hotspot mut	0.630013	COAD_READ
APC	0.578947	Missense hotspot mut	0.567336	COAD_READ
MYC	0.0263158	Missense hotspot mut	0.961469	COAD_READ
ARID1A	0.131579	Missense hotspot mut	0.7	COAD_READ
KRAS	0.157895	Missense hotspot mut	0.7	COAD_READ
PTEN	0.236842	Missense hotspot mut	0.567336	COAD_READ
CCNE1	0	Missense hotspot mut	0.7	COAD_READ
BAP1	0.0263158	Missense hotspot mut	0.7	COAD_READ
CCND1	0.0263158	Missense hotspot mut	0.76881	COAD_READ
ERBB2	0.0789474	Missense hotspot mut	0.7	COAD_READ
FGF3	0	Missense hotspot mut	0.957343	COAD_READ
FGF4	0	Missense hotspot mut	0.936917	COAD_READ
FGF19	0	Missense hotspot mut	0.936917	COAD_READ
TP53	0.704	E18-truncation	0.926156	ESCA_STAD
PIK3CA	0.072	E18-truncation	0.826745	ESCA_STAD
APC	0.056	E18-truncation	0.826745	ESCA_STAD
MYC	0.136	E18-truncation	0.826745	ESCA_STAD
ARID1A	0.08	E18-truncation	0.828977	ESCA_STAD
KRAS	0.08	E18-truncation	0.826745	ESCA_STAD
PTEN	0.032	E18-truncation	0.826745	ESCA_STAD
CCNE1	0.056	E18-truncation	0.826745	ESCA_STAD
BAP1	0.008	E18-truncation	0.826745	ESCA_STAD
CCND1	0.096	E18-truncation	0.826745	ESCA_STAD
ERBB2	0.104	E18-truncation	0.826745	ESCA_STAD
FGF3	0.104	E18-truncation	0.826745	ESCA_STAD
FGF4	0.096	E18-truncation	0.826745	ESCA_STAD
FGF19	0.096	E18-truncation	0.826745	ESCA_STAD
TP53	0.828704	E1-E18 amp	0.00188522	ESCA_STAD
PIK3CA	0.0231481	E1-E18 amp	0.998014	ESCA_STAD
APC	0.0416667	E1-E18 amp	0.78456	ESCA_STAD
MYC	0.180556	E1-E18 amp	0.78456	ESCA_STAD
ARID1A	0.0972222	E1-E18 amp	0.78456	ESCA_STAD
KRAS	0.0694444	E1-E18 amp	0.998014	ESCA_STAD
PTEN	0.0277778	E1-E18 amp	0.78456	ESCA_STAD
CCNE1	0.0740741	E1-E18 amp	0.78456	ESCA_STAD
BAP1	0.00462963	E1-E18 amp	0.797633	ESCA_STAD
CCND1	0.12963	E1-E18 amp	0.78456	ESCA_STAD
ERBB2	0.0972222	E1-E18 amp	0.797633	ESCA_STAD
FGF3	0.12037	E1-E18 amp	0.78456	ESCA_STAD
FGF4	0.125	E1-E18 amp	0.78456	ESCA_STAD
FGF19	0.125	E1-E18 amp	0.78456	ESCA_STAD
TP53	0.4	Missense hotspot mut	0.999992	ESCA_STAD
PIK3CA	0.2	Missense hotspot mut	0.0387201	ESCA_STAD
APC	0	Missense hotspot mut	0.928887	ESCA_STAD
MYC	0.0333333	Missense hotspot mut	0.992422	ESCA_STAD
ARID1A	0.2	Missense hotspot mut	0.291974	ESCA_STAD
KRAS	0.2	Missense hotspot mut	0.171714	ESCA_STAD
PTEN	0.0333333	Missense hotspot mut	0.763158	ESCA_STAD
CCNE1	0	Missense hotspot mut	0.928887	ESCA_STAD
BAP1	0.0333333	Missense hotspot mut	0.763158	ESCA_STAD
CCND1	0.0333333	Missense hotspot mut	0.928887	ESCA_STAD
ERBB2	0.133333	Missense hotspot mut	0.763158	ESCA_STAD
FGF3	0.0333333	Missense hotspot mut	0.928887	ESCA_STAD
FGF4	0.0333333	Missense hotspot mut	0.928887	ESCA_STAD
FGF19	0.0333333	Missense hotspot mut	0.928887	ESCA_STAD
TP53	0.661972	E18-truncation	0.921021	LUAD_LUSC
PIK3CA	0.0985915	E18-truncation	0.904749	LUAD_LUSC
APC	0.0422535	E18-truncation	0.904749	LUAD_LUSC
MYC	0.084507	E18-truncation	0.904749	LUAD_LUSC
ARID1A	0.084507	E18-truncation	0.904749	LUAD_LUSC
KRAS	0.056338	E18-truncation	0.904749	LUAD_LUSC
PTEN	0.0985915	E18-truncation	0.921021	LUAD_LUSC
CCNE1	0.028169	E18-truncation	0.904749	LUAD_LUSC
BAP1	0.028169	E18-truncation	0.904749	LUAD_LUSC
CCND1	0.056338	E18-truncation	0.904749	LUAD_LUSC
ERBB2	0.0140845	E18-truncation	0.904749	LUAD_LUSC
FGF3	0.0422535	E18-truncation	0.904749	LUAD_LUSC
FGF4	0.056338	E18-truncation	0.904749	LUAD_LUSC
FGF19	0.056338	E18-truncation	0.904749	LUAD_LUSC
TP53	0.803571	E1-E18 amp	0.645734	LUAD_LUSC
PIK3CA	0.0714286	E1-E18 amp	0.934059	LUAD_LUSC
APC	0.0892857	E1-E18 amp	0.645734	LUAD_LUSC
MYC	0.160714	E1-E18 amp	0.497112	LUAD_LUSC
ARID1A	0.0892857	E1-E18 amp	0.853315	LUAD_LUSC
KRAS	0.142857	E1-E18 amp	0.497112	LUAD_LUSC
PTEN	0.107143	E1-E18 amp	0.934059	LUAD_LUSC
CCNE1	0.0535714	E1-E18 amp	0.645734	LUAD_LUSC
BAP1	0.0178571	E1-E18 amp	0.725	LUAD_LUSC
CCND1	0.0714286	E1-E18 amp	0.725	LUAD_LUSC
ERBB2	0.0535714	E1-E18 amp	0.645734	LUAD_LUSC
FGF3	0.0714286	E1-E18 amp	0.645734	LUAD_LUSC
FGF4	0.0714286	E1-E18 amp	0.725	LUAD_LUSC
FGF19	0.0714286	E1-E18 amp	0.725	LUAD_LUSC
TP53	0.735294	Missense hotspot mut	0.763158	LUAD_LUSC
PIK3CA	0.191176	Missense hotspot mut	0.313164	LUAD_LUSC
APC	0.0588235	Missense hotspot mut	0.763158	LUAD_LUSC
MYC	0.0441176	Missense hotspot mut	0.929573	LUAD_LUSC
ARID1A	0.176471	Missense hotspot mut	0.41395	LUAD_LUSC
KRAS	0.0441176	Missense hotspot mut	0.904865	LUAD_LUSC
PTEN	0.25	Missense hotspot mut	0.197998	LUAD_LUSC
CCNE1	0.0147059	Missense hotspot mut	0.843996	LUAD_LUSC
BAP1	0.0294118	Missense hotspot mut	0.763158	LUAD_LUSC
CCND1	0.0588235	Missense hotspot mut	0.763158	LUAD_LUSC
ERBB2	0.0294118	Missense hotspot mut	0.763158	LUAD_LUSC
FGF3	0.0294118	Missense hotspot mut	0.843996	LUAD_LUSC
FGF4	0.0294118	Missense hotspot mut	0.843996	LUAD_LUSC
FGF19	0.0294118	Missense hotspot mut	0.843996	LUAD_LUSC
