# Supplementary material for: Truncated FGFR2 is a clinically actionable oncogene in multiple cancers
Source: Nature. 2022 Aug 10;608(7923):609–17. doi: 10.1038/s41586-022-05066-5 (PMC9436779; doi:10.1038/s41586-022-05066-5)
Supplement: Supplementary file 5 — List of samples expressing FGFR2ΔE18 variants identified in the TCGA cohort. [file 41586_2022_5066_MOESM5_ESM.xlsx]

## Sheet: TCGA_FGFR2_REs
Sample	TCGA_tumor_code	LeftBreakpoint	RightBreakpoint	RE_type	FGFR2 in RE	RE_name	Breakpoint in FGFR2	Junction_count	FFPM	FGFR2_amp	E18_truncation
TCGA-02-2483-01	GBM	chr10:121482104:-	chr10:126884907:+	intergenic	upstream	FGFR2-N/A	I17	12	0.174007	Full amplification	TRUE
TCGA-02-2483-01	GBM	chr10:121482106:-	chr10:126884905:+	intergenic	upstream	FGFR2-N/A	I17	11	0.159507	Full amplification	TRUE
TCGA-02-2483-01	GBM	chr10:121482104:-	chr10:126884906:+	intergenic	upstream	FGFR2-N/A	I17	4	0.0580024	Full amplification	TRUE
TCGA-20-1687-01	OV	chr11:63976533:+	chr10:121496840:-	out-of-frame	downstream	AP000721.1-FGFR2	5' to I17	4	0.0531171	Full amplification	FALSE
TCGA-20-1687-01	OV	chr11:63976543:+	chr10:121496830:-	out-of-frame	downstream	AP000721.1-FGFR2	5' to I17	4	0.0531171	Full amplification	FALSE
TCGA-21-1075-01	LUSC	chr10:121563925:-	chr17:81510421:+	out-of-strand	upstream	FGFR2-ACTG1	5' to I17	5	0.0620007	No amplification	FALSE
TCGA-24-1424-01	OV	chr10:121593709:-	chr16:84758716:+	in-frame	upstream	FGFR2-USP10	5' to I17	272	2.9644	No amplification	FALSE
TCGA-24-1424-01	OV	chr10:121593709:-	chr15:73712193:+	out-of-frame	upstream	FGFR2-CD276	5' to I17	14	0.116578	No amplification	FALSE
TCGA-24-1424-01	OV	chr10:121593709:-	chr15:73712193:+	out-of-frame	upstream	FGFR2-CD276	5' to I17	14	0.116578	No amplification	FALSE
TCGA-29-1762-01	OV	chr11:63976543:+	chr10:121496830:-	out-of-frame	downstream	AP000721.1-FGFR2	5' to I17	17	0.127797	Full amplification	FALSE
TCGA-29-1762-01	OV	chr11:63976533:+	chr10:121496840:-	out-of-frame	downstream	AP000721.1-FGFR2	5' to I17	7	0.0526223	Full amplification	FALSE
TCGA-5B-A90C-01	UCEC	chr10:121483698:-	chr10:116948997:-	in-frame	upstream	FGFR2-SHTN1	I17	203	16.6249	E1-17 amplification	TRUE
TCGA-66-2765-01	LUSC	chr10:121483698:-	chr8:22606607:+	in-frame	upstream	FGFR2-CCAR2	I17	6	0.638	No amplification	TRUE
TCGA-66-2765-01	LUSC	chr8:22604842:+	chr10:121480021:-	out-of-frame	downstream	CCAR2-FGFR2	I17	15	0.4988	No amplification	FALSE
TCGA-66-2765-01	LUSC	chr8:22604842:+	chr10:121480113:-	out-of-frame	downstream	CCAR2-FGFR2	I17	10	0.4408	No amplification	FALSE
TCGA-A8-A08A-01	BRCA	chr10:121483698:-	chr10:121085711:-	intergenic	upstream	FGFR2-N/A	I17	26	0.362357	No amplification	TRUE
TCGA-A8-A08A-01	BRCA	chr10:121483698:-	chr10:121064168:-	intergenic	upstream	FGFR2-N/A	I17	5	0.0696841	No amplification	TRUE
TCGA-A8-A08A-01	BRCA	chr10:121483698:-	chr10:121119349:-	intergenic	upstream	FGFR2-N/A	I17	4	0.0557473	No amplification	TRUE
TCGA-AN-A0AL-01	BRCA	chr10:121483698:-	chr10:113697494:+	in-frame	upstream	FGFR2-CASP7	I17	1	0.1689	No amplification	TRUE
TCGA-AO-A03V-01	BRCA	chr10:121483698:-	chr7:25113312:-	intergenic	upstream	FGFR2-N/A	I17	4	0.0592364	Full amplification	TRUE
TCGA-AQ-A04L-01	BRCA	chr10:121483698:-	chr7:40448041:-	out-of-strand	upstream	FGFR2-SUGCT	I17	17	0.221722	Full amplification	TRUE
TCGA-AQ-A04L-01	BRCA	chr10:121496532:-	chr19:16203459:+	in-frame	upstream	FGFR2-AP1M1	5' to I17	5	0.1826	Full amplification	FALSE
TCGA-AQ-A04L-01	BRCA	chr10:121496532:-	chr7:25544783:+	intergenic	upstream	FGFR2-N/A	5' to I17	788	10.2775	Full amplification	FALSE
TCGA-AQ-A04L-01	BRCA	chr10:121496532:-	chr7:25537518:+	intergenic	upstream	FGFR2-N/A	5' to I17	558	7.27771	Full amplification	FALSE
TCGA-AQ-A04L-01	BRCA	chr10:121496532:-	chr7:25560869:+	intergenic	upstream	FGFR2-N/A	5' to I17	87	1.1347	Full amplification	FALSE
TCGA-AQ-A04L-01	BRCA	chr10:121496532:-	chr7:25592852:+	intergenic	upstream	FGFR2-N/A	5' to I17	78	1.01731	Full amplification	FALSE
TCGA-AQ-A04L-01	BRCA	chr10:121496532:-	chr7:25534378:+	intergenic	upstream	FGFR2-N/A	5' to I17	73	0.952102	Full amplification	FALSE
TCGA-AQ-A04L-01	BRCA	chr10:121496532:-	chr7:25555259:+	intergenic	upstream	FGFR2-N/A	5' to I17	69	0.899932	Full amplification	FALSE
TCGA-AQ-A04L-01	BRCA	chr10:121496532:-	chr7:25528347:+	intergenic	upstream	FGFR2-N/A	5' to I17	38	0.495615	Full amplification	FALSE
TCGA-AQ-A04L-01	BRCA	chr10:121496532:-	chr7:25552819:+	intergenic	upstream	FGFR2-N/A	5' to I17	20	0.26085	Full amplification	FALSE
TCGA-AQ-A04L-01	BRCA	chr10:121496532:-	chr7:25558192:+	intergenic	upstream	FGFR2-N/A	5' to I17	10	0.130425	Full amplification	FALSE
TCGA-AQ-A04L-01	BRCA	chr10:121496532:-	chr7:25592402:+	intergenic	upstream	FGFR2-N/A	5' to I17	5	0.0652124	Full amplification	FALSE
TCGA-AQ-A04L-01	BRCA	chr10:121496532:-	chr7:25609666:+	out-of-strand	upstream	FGFR2-AC005165.1	5' to I17	14	0.182595	Full amplification	FALSE
TCGA-AX-A05W-01	UCEC	chr10:121559858:-	chr22:22904990:+	intergenic	upstream	FGFR2-N/A	5' to I17	5	0.0939837	No amplification	FALSE
TCGA-BA-A6D8-01	HNSC	chr11:63976533:+	chr10:121496840:-	out-of-frame	downstream	AP000721.1-FGFR2	5' to I17	4	0.0740382	No amplification	FALSE
TCGA-BH-A1EY-01	BRCA	chr10:121496532:-	chr10:121739648:+	out-of-frame	upstream	FGFR2-AC025947.1	5' to I17	50	2.3468	Full amplification	FALSE
TCGA-BH-A1EY-01	BRCA	chr10:121496532:-	chr10:121741148:+	out-of-strand	upstream	FGFR2-ATE1	5' to I17	3	0.0541569	Full amplification	FALSE
TCGA-BH-A203-01	BRCA	chr10:121483698:-	chr10:121467107:+	intergenic	upstream	FGFR2-N/A	I17	406	5.01268	E1-17 amplification	TRUE
TCGA-BH-A203-01	BRCA	chr10:121483698:-	chr10:121472298:+	intergenic	upstream	FGFR2-N/A	I17	130	1.60505	E1-17 amplification	TRUE
TCGA-BH-A203-01	BRCA	chr10:121483698:-	chr10:121449358:+	intergenic	upstream	FGFR2-N/A	I17	92	1.13588	E1-17 amplification	TRUE
TCGA-BH-A203-01	BRCA	chr10:121483698:-	chr10:121464068:+	intergenic	upstream	FGFR2-N/A	I17	21	0.259277	E1-17 amplification	TRUE
TCGA-BH-A203-01	BRCA	chr10:121482745:-	chr10:121449306:+	intergenic	upstream	FGFR2-N/A	I17	10	0.123465	E1-17 amplification	TRUE
TCGA-BH-A203-01	BRCA	chr10:121483698:-	chr10:121460343:+	intergenic	upstream	FGFR2-N/A	I17	9	0.111119	E1-17 amplification	TRUE
TCGA-BH-A203-01	BRCA	chr10:121483698:-	chr10:121466229:+	intergenic	upstream	FGFR2-N/A	I17	7	0.0864256	E1-17 amplification	TRUE
TCGA-BH-A203-01	BRCA	chr10:121482743:-	chr10:121449308:+	intergenic	upstream	FGFR2-N/A	I17	6	0.0740791	E1-17 amplification	TRUE
TCGA-BJ-A0Z0-01	THCA	chr10:121483698:-	chrX:13736478:+	in-frame	upstream	FGFR2-OFD1	I17	38	1.9562	No amplification	TRUE
TCGA-BR-6452-01	STAD	chr11:63976533:+	chr10:121496840:-	out-of-frame	downstream	AP000721.1-FGFR2	5' to I17	9	0.079316	No amplification	FALSE
TCGA-BR-6452-01	STAD	chr11:63976543:+	chr10:121496830:-	out-of-frame	downstream	AP000721.1-FGFR2	5' to I17	9	0.079316	No amplification	FALSE
TCGA-BR-6457-01	STAD	chr13:53050875:+	chr10:121516683:-	out-of-frame	downstream	OLFM4-FGFR2	5' to I17	5	0.0546205	Full amplification	FALSE
TCGA-BR-6457-01	STAD	chr17:32369398:+	chr10:121532352:-	out-of-frame	downstream	ZNF207-FGFR2	5' to I17	5	0.0546205	Full amplification	FALSE
TCGA-BR-6803-01	STAD	chr11:63976533:+	chr10:121496840:-	out-of-frame	downstream	AP000721.1-FGFR2	5' to I17	12	0.123074	Full amplification	FALSE
TCGA-BR-8080-01	STAD	chr10:121483698:-	chr10:122237395:+	in-frame	upstream	FGFR2-TACC2	I17	58	0.7742	Full amplification	TRUE
TCGA-BR-8296-01	STAD	chr10:121575880:-	chr8:92197142:+	intergenic	upstream	FGFR2-N/A	5' to I17	11	0.0990825	Full amplification	FALSE
TCGA-BR-8296-01	STAD	chr10:121575863:-	chr8:92197159:+	intergenic	upstream	FGFR2-N/A	5' to I17	10	0.090075	Full amplification	FALSE
TCGA-BR-8296-01	STAD	chr20:59156536:+	chr10:121581944:-	out-of-frame	downstream	ZNF831-FGFR2	5' to I17	15	0.135113	Full amplification	FALSE
TCGA-BR-8296-01	STAD	chr11:63976533:+	chr10:121496840:-	out-of-frame	downstream	AP000721.1-FGFR2	5' to I17	9	0.0810675	Full amplification	FALSE
TCGA-BR-8296-01	STAD	chr20:59156538:+	chr10:121581942:-	out-of-frame	downstream	ZNF831-FGFR2	5' to I17	9	0.0810675	Full amplification	FALSE
TCGA-BR-8296-01	STAD	chr11:63976543:+	chr10:121496830:-	out-of-frame	downstream	AP000721.1-FGFR2	5' to I17	8	0.07206	Full amplification	FALSE
TCGA-BR-8296-01	STAD	chr1:168251335:+	chr10:121581934:-	out-of-frame	downstream	SFT2D2-FGFR2	5' to I17	6	0.054045	Full amplification	FALSE
TCGA-BR-A4J8-01	STAD	chr8:69660912:+	chr10:121496831:-	out-of-frame	downstream	SULF1-FGFR2	5' to I17	10	0.071702	No amplification	FALSE
TCGA-BR-A4J8-01	STAD	chr11:63976543:+	chr10:121496830:-	out-of-frame	downstream	AP000721.1-FGFR2	5' to I17	8	0.0573616	No amplification	FALSE
TCGA-CD-8527-01	STAD	chr11:63976543:+	chr10:121496830:-	out-of-frame	downstream	AP000721.1-FGFR2	5' to I17	25	0.264093	Full amplification	FALSE
TCGA-CD-8527-01	STAD	chr11:63976533:+	chr10:121496840:-	out-of-frame	downstream	AP000721.1-FGFR2	5' to I17	16	0.169019	Full amplification	FALSE
TCGA-CG-4437-01	STAD	chr11:63976543:+	chr10:121496830:-	out-of-frame	downstream	AP000721.1-FGFR2	5' to I17	7	0.0781428	No amplification	FALSE
TCGA-CG-4469-01	STAD	chr10:121483698:-	chr10:120910901:+	intergenic	upstream	FGFR2-N/A	I17	12	0.130784	E1-17 amplification	TRUE
TCGA-CG-4469-01	STAD	chr10:121481043:-	chr10:120909058:+	out-of-frame	upstream	FGFR2-WDR11	I17	228	2.48489	E1-17 amplification	TRUE
TCGA-CG-4469-01	STAD	chr10:121481050:-	chr10:120909051:+	out-of-frame	upstream	FGFR2-WDR11	I17	215	2.3432	E1-17 amplification	TRUE
TCGA-CG-4469-01	STAD	chr10:121483698:-	chr10:120939610:+	out-of-strand	upstream	FGFR2-AC010998.1	I17	9	0.0980877	E1-17 amplification	TRUE
TCGA-CG-4469-01	STAD	chr10:121483698:-	chr10:120929668:+	out-of-strand	upstream	FGFR2-AC010998.1	I17	5	0.0544931	E1-17 amplification	TRUE
TCGA-CG-4469-01	STAD	chr11:63976543:+	chr10:121496830:-	out-of-frame	downstream	AP000721.1-FGFR2	5' to I17	5	0.0544931	E1-17 amplification	FALSE
TCGA-D7-6519-01	STAD	chr11:63976543:+	chr10:121496830:-	out-of-frame	downstream	AP000721.1-FGFR2	5' to I17	14	0.120365	Full amplification	FALSE
TCGA-D7-A6EZ-01	STAD	chr11:63976543:+	chr10:121496830:-	out-of-frame	downstream	AP000721.1-FGFR2	5' to I17	30	0.319325	Full amplification	FALSE
TCGA-D7-A6EZ-01	STAD	chr11:63976533:+	chr10:121496840:-	out-of-frame	downstream	AP000721.1-FGFR2	5' to I17	22	0.234171	Full amplification	FALSE
TCGA-D7-A6EZ-01	STAD	chr8:69660903:+	chr10:121496840:-	out-of-frame	downstream	SULF1-FGFR2	5' to I17	7	0.0745091	Full amplification	FALSE
TCGA-D7-A6EZ-01	STAD	chr8:69660912:+	chr10:121496831:-	out-of-frame	downstream	SULF1-FGFR2	5' to I17	7	0.0745091	Full amplification	FALSE
TCGA-D8-A13Z-01	BRCA	chr10:121483698:-	chr10:59852702:-	in-frame	upstream	FGFR2-CCDC6	I17	18	0.6017	No amplification	TRUE
TCGA-D8-A142-01	BRCA	chr10:121593709:-	chr10:121743858:-	in-frame	upstream	FGFR2-ATE1	5' to I17	3	0.3772	Full amplification	FALSE
TCGA-D8-A142-01	BRCA	chr10:121538592:-	chr10:121743858:-	in-frame	upstream	FGFR2-ATE1	5' to I17	2	0.3678	Full amplification	FALSE
TCGA-D8-A142-01	BRCA	chr10:121593709:-	chr10:121924329:-	in-frame	upstream	FGFR2-ATE1	5' to I17	1	0.3583	Full amplification	FALSE
TCGA-D8-A142-01	BRCA	chr10:121564502:-	chr10:121971069:-	in-frame	upstream	FGFR2-NSMCE4A	5' to I17	3	0.1697	Full amplification	FALSE
TCGA-D8-A142-01	BRCA	chr10:121593709:-	chr10:121971069:-	in-frame	upstream	FGFR2-NSMCE4A	5' to I17	3	0.1697	Full amplification	FALSE
TCGA-D8-A142-01	BRCA	chr10:121538592:-	chr10:121971069:-	in-frame	upstream	FGFR2-NSMCE4A	5' to I17	1	0.1508	Full amplification	FALSE
TCGA-D8-A142-01	BRCA	chr10:121597962:-	chr10:121687569:+	intergenic	upstream	FGFR2-N/A	5' to I17	23	0.216884	Full amplification	FALSE
TCGA-D8-A142-01	BRCA	chr10:121597962:-	chr10:121924329:-	out-of-frame	upstream	FGFR2-ATE1	5' to I17	10	0.4432	Full amplification	FALSE
TCGA-D8-A142-01	BRCA	chr10:121551290:-	chr10:121743858:-	out-of-frame	upstream	FGFR2-ATE1	5' to I17	1	0.3583	Full amplification	FALSE
TCGA-DD-AA3A-01	LIHC	chr10:121483698:-	chr5:70938839:+	in-frame	upstream	FGFR2-SMN1	I17	168	8.135	No amplification	TRUE
TCGA-DD-AA3A-01	LIHC	chr5:70925184:+	chr10:121480113:-	in-frame	downstream	SMN1-FGFR2	I17	8	0.5944	No amplification	FALSE
TCGA-DD-AA3A-01	LIHC	chr5:70925184:+	chr10:121480021:-	in-frame	downstream	SMN1-FGFR2	I17	6	0.5572	No amplification	FALSE
TCGA-ED-A7PX-01	LIHC	chr10:121483698:-	chr10:58702074:+	in-frame	upstream	FGFR2-BICC1	I17	70	3.0308	No amplification	TRUE
TCGA-EM-A3FP-01	THCA	chr10:73998375:+	chr10:121480021:-	in-frame	downstream	VCL-FGFR2	I17	13	0.4886	No amplification	FALSE
TCGA-EM-A3FP-01	THCA	chr10:73998375:+	chr10:121480113:-	in-frame	downstream	VCL-FGFR2	I17	8	0.4259	No amplification	FALSE
TCGA-FP-8099-01	STAD	chr11:63976543:+	chr10:121496830:-	out-of-frame	downstream	AP000721.1-FGFR2	5' to I17	14	0.117365	Full amplification	FALSE
TCGA-HU-8602-01	STAD	chr11:63976543:+	chr10:121496830:-	out-of-frame	downstream	AP000721.1-FGFR2	5' to I17	10	0.0945542	No amplification	FALSE
TCGA-HU-8602-01	STAD	chr11:63976533:+	chr10:121496840:-	out-of-frame	downstream	AP000721.1-FGFR2	5' to I17	8	0.0756434	No amplification	FALSE
TCGA-HU-A4GY-01	STAD	chr10:121478335:-	chr3:95614507:+	intergenic	upstream	FGFR2-N/A	5' to I17	8	0.0646343	Full amplification	FALSE
TCGA-HU-A4GY-01	STAD	chr11:63976543:+	chr10:121496830:-	out-of-frame	downstream	AP000721.1-FGFR2	5' to I17	7	0.056555	Full amplification	FALSE
TCGA-HU-A4GY-01	STAD	chr10:121509512:-	chr6:160100809:-	out-of-strand	upstream	FGFR2-IGF2R	5' to I17	7	0.056555	Full amplification	FALSE
TCGA-L5-A4OI-01	ESCA	chr11:63976543:+	chr10:121496830:-	out-of-frame	downstream	AP000721.1-FGFR2	5' to I17	8	0.0778638	No amplification	FALSE
TCGA-QK-A6IG-01	HNSC	chr10:121563925:-	chr17:81510421:+	out-of-strand	upstream	FGFR2-ACTG1	5' to I17	3	0.0621424	No amplification	FALSE
TCGA-R6-A6DQ-01	ESCA	chr11:63976543:+	chr10:121496830:-	out-of-frame	downstream	AP000721.1-FGFR2	5' to I17	10	0.0839568	Full amplification	FALSE
TCGA-R6-A6DQ-01	ESCA	chr11:63976533:+	chr10:121496840:-	out-of-frame	downstream	AP000721.1-FGFR2	5' to I17	6	0.0503741	Full amplification	FALSE
TCGA-RD-A8N9-01	STAD	chr11:63976543:+	chr10:121496830:-	out-of-frame	downstream	AP000721.1-FGFR2	5' to I17	12	0.115892	No amplification	FALSE
TCGA-UY-A9PE-01	BLCA	chr10:121506538:-	chr2:88861923:-	intergenic	upstream	FGFR2-N/A	5' to I17	3	0.0643843	Full amplification	FALSE
TCGA-VQ-A925-01	STAD	chr11:63976543:+	chr10:121496830:-	out-of-frame	downstream	AP000721.1-FGFR2	5' to I17	9	0.0594765	Full amplification	FALSE
TCGA-VQ-A92D-01	STAD	chr11:63976543:+	chr10:121496830:-	out-of-frame	downstream	AP000721.1-FGFR2	5' to I17	7	0.0551151	Full amplification	FALSE
TCGA-VQ-AA64-01	STAD	chr11:63976543:+	chr10:121496830:-	out-of-frame	downstream	AP000721.1-FGFR2	5' to I17	10	0.0705573	Full amplification	FALSE
TCGA-VQ-AA64-01	STAD	chr8:69660912:+	chr10:121496831:-	out-of-frame	downstream	SULF1-FGFR2	5' to I17	8	0.0564458	Full amplification	FALSE
TCGA-W5-AA2Q-01	CHOL	chr10:121483698:-	chr10:116948997:-	in-frame	upstream	FGFR2-SHTN1	I17	257	19.8194	E1-17 amplification	TRUE
TCGA-W5-AA2W-01	CHOL	chr10:121483698:-	chr10:58806584:+	in-frame	upstream	FGFR2-BICC1	I17	276	17.1196	No amplification	TRUE
TCGA-W5-AA2W-01	CHOL	chr10:58803242:+	chr10:121480021:-	in-frame	downstream	BICC1-FGFR2	I17	27	1.7744	No amplification	FALSE
TCGA-W5-AA2W-01	CHOL	chr10:58803242:+	chr10:121480113:-	in-frame	downstream	BICC1-FGFR2	I17	9	1.3649	No amplification	FALSE
TCGA-W5-AA2Z-01	CHOL	chr10:121483698:-	chr10:114151220:-	in-frame	upstream	FGFR2-CCDC186	I17	49	3.1847	No amplification	TRUE
TCGA-W5-AA2Z-01	CHOL	chr9:128191780:+	chr10:121480113:-	out-of-frame	downstream	DNM1-FGFR2	I17	4	0.2583	No amplification	FALSE
TCGA-W5-AA2Z-01	CHOL	chr9:128191780:+	chr10:121480021:-	out-of-frame	downstream	DNM1-FGFR2	I17	3	0.241	No amplification	FALSE
TCGA-W5-AA34-01	CHOL	chr10:121563925:-	chr17:81510421:+	out-of-strand	upstream	FGFR2-ACTG1	5' to I17	3	0.0555763	No amplification	FALSE
TCGA-ZF-A9RC-01	BLCA	chr10:121563925:-	chr17:81510421:+	out-of-strand	upstream	FGFR2-ACTG1	5' to I17	3	0.0651148	Full amplification	FALSE
TCGA-ZH-A8Y1-01	CHOL	chr10:121503790:-	chr6:116003998:-	in-frame	upstream	FGFR2-FRK	5' to I17	2	0.328	No amplification	FALSE
TCGA-ZH-A8Y5-01	CHOL	chr10:121483698:-	chr10:58702074:+	in-frame	upstream	FGFR2-BICC1	I17	101	4.3342	E1-17 amplification	TRUE
TCGA-ZH-A8Y5-01	CHOL	chr10:121483698:-	chr20:58001076:+	intergenic	upstream	FGFR2-N/A	I17	14	0.173868	E1-17 amplification	TRUE

## Sheet: TCGA_FGFR2_E18-truncated
Sample	Gender	TCGA_code	FGFR2_truncating mutations	FGFR2_amp	FGFR2_exp (log2FPKM)	RE_type	LeftBreakpoint	RightBreakpoint	RE_name	Exon_C3_high	Exon_C3_ratio_junc	Exon_C4_high	Exon_C4_ratio_junc
TCGA-02-2483-01	Male	GBM		Full amplification	4.5743	intergenic	chr10:121482104:-	chr10:126884907:+	FGFR2-N/A	TRUE	0.960976	FALSE	0
TCGA-3G-AB0T-01	Male	THYM			1.69741					TRUE	0.3	FALSE	0
TCGA-5B-A90C-01	Female	UCEC		E1-17 amplification	5.91097	inframe	chr10:121483698:-	chr10:116948997:-	FGFR2-SHTN1	FALSE	0.031477	FALSE	0.0169492
TCGA-5P-A9JW-01	Male	KIRP			1.85148					TRUE	0.263158	FALSE	0
TCGA-5P-A9KH-01	Male	KIRP			1.34586					TRUE	0.153846	FALSE	0
TCGA-5U-AB0E-01	Male	THYM			2.73062					TRUE	0.259259	FALSE	0
TCGA-66-2765-01	Male	LUSC			2.62645	inframe	chr10:121483698:-	chr8:22606607:+	FGFR2-CCAR2	FALSE	0	FALSE	0
TCGA-A8-A08A-01	Female	BRCA			3.80939	intergenic	chr10:121483698:-	chr10:121085711:-	FGFR2-N/A	TRUE	0.8	FALSE	0
TCGA-AN-A0AL-01	Female	BRCA			3.97551	inframe	chr10:121483698:-	chr10:113697494:+	FGFR2-CASP7	FALSE	0.0639535	FALSE	0
TCGA-AO-A03V-01	Female	BRCA		Full amplification	6.9913	intergenic	chr10:121483698:-	chr7:25113312:-	FGFR2-N/A	FALSE	0.0117417	FALSE	0.00195695
TCGA-AP-A0LE-01	Female	UCEC			2.8143					TRUE	0.333333	FALSE	0
TCGA-AP-A3K1-01	Female	UCEC			4.26027					FALSE	0	TRUE	0.0746269
TCGA-AX-A05W-01	Female	UCEC			2.96012					TRUE	0.384615	FALSE	0
TCGA-AX-A1C7-01	Female	UCEC			3.94846					TRUE	0.285714	FALSE	0
TCGA-BA-A6D8-01	Male	HNSC			3.45455					TRUE	0.227273	FALSE	0
TCGA-BH-A18S-01	Female	BRCA			2.94005					FALSE	0	TRUE	0.0481928
TCGA-BH-A18V-01	Female	BRCA			2.08731					FALSE	0	TRUE	0.0615385
TCGA-BH-A203-01	Female	BRCA		E1-17 amplification	6.36149	intergenic	chr10:121483698:-	chr10:121467107:+	FGFR2-N/A	FALSE	0.0266041	FALSE	0.00312989
TCGA-BJ-A0Z0-01	Male	THCA			3.64479	inframe	chr10:121483698:-	chrX:13736478:+	FGFR2-OFD1	FALSE	0	FALSE	0
TCGA-BP-4765-01	Male	KIRC			2.28574					FALSE	0	TRUE	0.056338
TCGA-BR-8080-01	Female	STAD		Full amplification	7.59393	inframe	chr10:121483698:-	chr10:122237395:+	FGFR2-TACC2	FALSE	0.00195408	FALSE	0.00390816
TCGA-BS-A0TA-01	Female	UCEC			3.64783					TRUE	0.1875	FALSE	0
TCGA-BS-A0UV-01	Female	UCEC	Y769*		2.57453					FALSE	0	FALSE	0
TCGA-CC-A123-01	Female	LIHC			2.8293					TRUE	1	FALSE	0
TCGA-CG-4444-01	Male	STAD			2.79366					FALSE	0	TRUE	0.0480769
TCGA-CG-4469-01	Male	STAD		E1-17 amplification	6.73077	out-of-frame	chr10:121481043:-	chr10:120909058:+	FGFR2-WDR11	TRUE	0.939439	FALSE	0
TCGA-CQ-5333-01	Male	HNSC			2.44039					TRUE	0.15625	FALSE	0
TCGA-CV-A6JU-01	Female	HNSC			2.90052					TRUE	0.269231	FALSE	0
TCGA-D6-A6EP-01	Male	HNSC			3.37021					TRUE	0.209302	FALSE	0
TCGA-D8-A13Z-01	Female	BRCA			1.44532	inframe	chr10:121483698:-	chr10:59852702:-	FGFR2-CCDC6	TRUE	1	FALSE	0
TCGA-DD-A4NE-01	Female	LIHC			2.79355					FALSE	0.0333333	TRUE	0.05
TCGA-DD-AA3A-01	Female	LIHC			4.72857	inframe	chr10:121483698:-	chr5:70938839:+	FGFR2-SMN1	FALSE	0	FALSE	0
TCGA-DD-AACL-01	Female	LIHC			2.8817					TRUE	0.181818	FALSE	0
TCGA-DK-AA6X-01	Male	BLCA			3.72814					FALSE	0	TRUE	0.0547945
TCGA-DX-A1KU-01	Male	SARC			3.55509					FALSE	0.0218978	TRUE	0.0583942
TCGA-DX-A7EQ-01	Male	SARC			4.02029					TRUE	0.785714	FALSE	0
TCGA-E2-A572-01	Female	BRCA			3.17105					TRUE	0.368421	FALSE	0
TCGA-ED-A7PX-01	Female	LIHC			3.91503	inframe	chr10:121483698:-	chr10:58702074:+	FGFR2-BICC1	FALSE	0	FALSE	0
TCGA-EM-A2CR-01	Female	THCA			3.18142					TRUE	0.35	FALSE	0
TCGA-EM-A3FP-01	Female	THCA			2.9254					TRUE	0.553191	FALSE	0
TCGA-EO-A3AV-01	Female	UCEC			2.8857					TRUE	0.3	FALSE	0
TCGA-EO-A3AY-01	Female	UCEC			3.81398					TRUE	0.625	FALSE	0
TCGA-ER-A2NB-01	Male	SKCM			0.611287					TRUE	0.363636	FALSE	0
TCGA-ES-A2HS-01	Male	LIHC			4.28972					FALSE	0.0606061	TRUE	0.121212
TCGA-EY-A1GV-01	Female	UCEC			1.94296					TRUE	0.214286	FALSE	0
TCGA-FB-A4P5-01	Female	PAAD			2.57236					TRUE	0.15625	FALSE	0
TCGA-FD-A6TK-01	Male	BLCA			1.68178					TRUE	0.25	FALSE	0
TCGA-FI-A2EY-01	Female	UCEC			2.60377					TRUE	0.375	FALSE	0
TCGA-FV-A495-01	Female	LIHC			3.3807					TRUE	0.258065	FALSE	0
TCGA-GV-A3QF-01	Male	BLCA			2.38995					FALSE	0	TRUE	0.0625
TCGA-GV-A3QI-01	Male	BLCA			2.14845					FALSE	0.0793651	TRUE	0.047619
TCGA-JW-A852-01	Female	CESC			2.73993					TRUE	0.454545	FALSE	0
TCGA-KU-A6H7-06	Female	HNSC			1.86879					TRUE	0.3	FALSE	0
TCGA-OR-A5JE-01	Female	ACC			2.60364					TRUE	0.296296	FALSE	0
TCGA-QK-A6IG-01	Male	HNSC			1.55088					TRUE	0.176471	FALSE	0
TCGA-QQ-A5V2-01	Male	SARC			3.47117					TRUE	0.714286	FALSE	0
TCGA-QS-A8F1-01	Female	UCEC			3.65031					TRUE	1	FALSE	0
TCGA-RC-A7SH-01	Male	LIHC			5.73869					FALSE	0.0616114	TRUE	0.0521327
TCGA-RD-A8N9-01	Female	STAD			2.16586					FALSE	0	TRUE	0.0869565
TCGA-SL-A6J9-01	Female	UCEC			1.56872					TRUE	0.190476	FALSE	0
TCGA-W5-AA2Q-01	Male	CHOL		E1-17 amplification	6.0529	inframe	chr10:121483698:-	chr10:116948997:-	FGFR2-SHTN1	FALSE	0	FALSE	0
TCGA-W5-AA2W-01	Female	CHOL			4.91891	inframe	chr10:121483698:-	chr10:58806584:+	FGFR2-BICC1	FALSE	0	FALSE	0
TCGA-W5-AA2Z-01	Female	CHOL			3.49938	inframe	chr10:121483698:-	chr10:114151220:-	FGFR2-CCDC186	FALSE	0	FALSE	0
TCGA-XF-AAMG-01	Male	BLCA			1.33166					TRUE	0.2	FALSE	0
TCGA-ZF-AA4W-01	Male	BLCA			0.8572					TRUE	0.3	FALSE	0
TCGA-ZF-AA53-01	Male	BLCA			2.0827					TRUE	0.357143	FALSE	0
TCGA-ZH-A8Y5-01	Male	CHOL		E1-17 amplification	3.21489	inframe	chr10:121483698:-	chr10:58702074:+	FGFR2-BICC1	FALSE	0	FALSE	0
