# Supplementary material for: Truncated FGFR2 is a clinically actionable oncogene in multiple cancers
Source: Nature. 2022 Aug 10;608(7923):609–17. doi: 10.1038/s41586-022-05066-5 (PMC9436779; doi:10.1038/s41586-022-05066-5)
Supplement: Supplementary file 6 — Expression of lentiviral FGFR2 constructs. [file 41586_2022_5066_MOESM6_ESM.xlsx]

## Sheet: Sheet-1_NMuMG
Expression of indicated lentiviral constructs in mouse NMuMG cells
Relative expression normalised to Usf1 housekeeping gene expression and Fgfr2 expression in GFP-T2A-Puro cells, log10 values are shown
	Amplified cDNA segments
Lentiviral construct	Fgfr2 E5–E6	Fgfr2 E17–E18	T2A–Puro	GFP–T2A	Fgfr2 E18–T2A #1	Fgfr2 E18–T2A #2	Fgfr2 E17–T2A	Bicc1 E20–T2A	Bicc1 E19–T2A	Fgfr2 E18–Bicc1 E3	Fgfr2 E17–Bicc1 E3	Ate1 E12–T2A	Fgfr2 E18–Ate1 E11	Fgfr2 E17–Ate1 E11	Tacc2 E21–T2A	Fgfr2 E18–Tacc2 E15	Fgfr2 E17–Tacc2 E15	IGR1–T2A	Fgfr2 E17–IGR1	Fgfr2 E18-C2–T2A	Fgfr2 E17–E18-C2	Fgfr2 E18-C4–T2A	Fgfr2 E17–E18-C4
GFP-T2A-Puro	-0.298312	0.175181	2.7879	2.49556	-3.43036	-3.8482
Fgfr2-T2A-Puro	3.15357	3.60953	2.6073		3.45242		-2.63158
Fgfr2-dE18-T2A-Puro	2.9014	-1.77995	2.6115				3.21707
Fgfr2-Bicc1-T2A-Puro	3.0845	3.27	2.6617		-2.81238			2.8266	1.2397	2.9635	-1.49191
Fgfr2-dE18-Bicc1-T2A-Puro	3.01662	-1.62109	2.7066				-2.90993	3.03239	1.6488		3.42954
Fgfr2-dE18-Bicc1-dSAM-T2A-Puro	2.986	-1.1692	2.6455		-1.1692		-3.3253	-1.4052	2.9604	-3.335	3.2906
Fgfr2-K422R-T2A-Puro	2.8153	2.9651	2.628		2.6498		-2.3966
Fgfr2-K422R-dE18-T2A-Puro	2.8551	-0.2864	2.7148		-3.5062		2.9711
Fgfr2-K422R-Bicc1-T2A-Puro	2.9154	3.1618	2.6378		-1.8044		-1.0045	2.7492	1.7302	3.3045	-2.9158
Fgfr2-K422R-dE18-Bicc1-T2A-Puro	2.9093	-0.1331	2.6093		-4.1846		-1.3243	2.7746	1.8747	-3.2005	3.2079
Fgfr2-Ate1-T2A-Puro	2.6298	3.0506	2.3578		-2.92877		-2.53362					3.02884	2.83461	-1.19417
Fgfr2-dE18-Ate1-T2A-Puro	2.6933	-0.4966	2.6074		-2.80932		-3.73902					2.93093		2.98974
Fgfr2-Tacc2-T2A-Puro	2.6826	3.0925	2.4948		-3.60605		-2.35954								2.77368	2.951	-1.62344
Fgfr2-dE18-Tacc2-T2A-Puro	2.5983	-1.4463	2.4409		-3.41993		-3.58921								2.89342		2.90357
Fgfr2-dE18-IGR1-T2A-Puro	2.7063	-1.0421	2.6194		-4.11198		-3.77389											2.74163	2.22345
Fgfr2-dE18-IGR2-T2A-Puro	2.7012	-0.4919	2.5823		-4.68763		2.9627
Fgfr2-E18-C2-T2A-Puro	2.6374	-0.0423	2.4016		-4.35614		-3.37724													2.87785	2.94582
Fgfr2-E18-C3-T2A-Puro	2.7896	-0.4637	2.6339		-3.85744		2.9949
Fgfr2-E18-C4-T2A-Puro	2.74	-0.815	2.5126		-4.23932		-3.64718															2.78546	2.78913
Fgfr2-Y674*-T2A-Puro	2.836	-1.2387	2.4879				3.0809
Fgfr2-T678*-T2A-Puro	2.8377	-0.7447	2.4645		-3.4184		3.0859
Fgfr2-P686*-T2A-Puro	2.9157	2.9944	2.5322		-3.6254		3.0896
Fgfr2-S694*-T2A-Puro	3.0828	3.1146	2.6443			3.0502	3.2087
Fgfr2-V702*-T2A-Puro	2.723	2.7781	2.5628		-3.9702	2.9608
Fgfr2-Y717*-T2A-Puro	2.6119	2.7998	2.3832		2.448	2.6348
Fgfr2-L681fs*6-T2A-Puro	2.8913	0.0331	2.6053				3.1377
Fgfr2-S687fs*3-T2A-Puro	2.8392	2.8375	2.6148		-3.3861		2.9347
Fgfr2-S697fs*4-T2A-Puro	2.8333	3.0082	2.6586		-3.6002	2.7982	2.8663
Fgfr2-S704fs*22-T2A-Puro	2.7568	2.9498	2.4585		2.7139	2.9416
Fgfr2-S156W-T2A-Puro	2.828	3.0668	2.5487		2.8141
Fgfr2-C287R-T2A-Puro	2.7027	2.9191	2.4554		2.6508
Fgfr2-N454K-T2A-Puro	2.4835	2.8569	2.3313		2.605
Fgfr2-K564E-T2A-Puro	2.7975	3.0158	2.4928		2.7739

## Sheet: Sheet-2_KATO-III
Expression of indicated lentiviral constructs in human KATO-III cells
Relative expression normalised to USF1 housekeeping gene expression and FGFR2 expression in MCF7, log10 values are shown
		Amplified cDNA segments
		All FGFR2 transcripts		Endogeneous FGFR2 transcripts			Lentiviral overexpression
Cell line	Lentiviral construct	FGFR2 E5–E6	FGFR2 E14–E16	FGFR2 E1–E2 (5’-UTR)	FGFR2 E18-C1 (3’-UTR)	FGFR2 E18-C3 (3’-UTR)	T2A–Puro	GFP–T2A	FGFR2 E18-C1–T2A	FGFR2 E17–T2A
MCF7	none	0.0811	-0.0998	0.2605	-0.0563
KATO-III	none	3.612	3.3533	3.4796	2.0557	2.9135	-1.6853
KATO-III	GFP-T2A-Puro	3.6298	3.347	3.4186	2.0026	2.9597	3.4395	4.0589	-3.1805
KATO-III	FGFR2-E18-C1-T2A-Puro	4.0024	3.9948	3.2539	1.882	2.8292	3.4084		3.9199	-1.1074
KATO-III	FGFR2-E18-C3-T2A-Puro	3.9779	3.9426	3.1779	1.8077	3.0306	3.4627	-1.8528	-1.3609	3.6218
KATO-III	FGFR2-K517R-E18-C1-T2A-Puro	4.1437	4.0124	3.5952	2.1355	3.2064	3.403		4.0632	-1.31314
KATO-III	FGFR2-K517R-E18-C3-T2A-Puro	4.1367	4.0034	3.5542	2.0558	2.994	3.4932		-3.036	3.8192
