# Supplementary material for: Truncated FGFR2 is a clinically actionable oncogene in multiple cancers
Source: Nature. 2022 Aug 10;608(7923):609–17. doi: 10.1038/s41586-022-05066-5 (PMC9436779; doi:10.1038/s41586-022-05066-5)
Supplement: Supplementary file 7 — A list of FGF/FGFR alterations identified in CCLE cell lines with FGFRi responses. [file 41586_2022_5066_MOESM7_ESM.xlsx]

## Sheet: AZD4547 response
Cell_name	TCGA_tumor_code	AUC	FGF_AMP	FGFR_AMP	FGFR_missense_hotspot_mut	FGFR1_exp	FGFR2_exp	FGFR3_exp	FGFR4_exp	FGFR_composite_exp	FGFR2_C3_usage	FGFR1_fusion	FGFR2_fusion	FGFR3_fusion	E18_truncation
697	LAML/LCML	0.71256	NA	NA	none	4.18591	3.15026	0.041022	0.278125	0.359415	FALSE	none	none	none	FALSE
5637	BLCA	0.876517	NA	NA	none	3.19297	1.55172	0.334773	0.125941	-0.0856675	FALSE	none	none	none	FALSE
2313287	STAD	0.894688	NA	NA	none	0.0421256	0.528836	1.95497	5.40705	1.1544	FALSE	none	none	none	FALSE
22RV1	PRAD	0.895115	NA	NA	none	1.80971	0.0760647	4.40915	2.15664	0.285777	FALSE	none	none	none	FALSE
253J	BLCA	0.865821	NA	NA	none	3.63766	2.29716	1.26676	2.96244	0.344928	FALSE	none	none	none	FALSE
253JBV	BLCA	0.926537	NA	NA	none	5.05199	1.7863	1.5622	4.20083	1.46945	FALSE	none	none	none	FALSE
42MGBA	GBM	0.781367	NA	NA	none	4.62882	1.51406	1.11865	0.416213	0.512281	FALSE	none	none	none	FALSE
639V	BLCA	0.894352	NA	NA	FGFR3 R248C	3.85722	0.0216725	0.317048	0.98897	0.103683	FALSE	none	none	none	FALSE
647V	BLCA	0.830885	NA	NA	none	1.96923	1.01616	0.466174	0.531924	-0.278167	FALSE	none	none	none	FALSE
769P	KIRC	0.936202	NA	NA	none	4.46557	0.0667527	3.45887	6.57556	4.01097	FALSE	none	none	none	FALSE
786O	KIRC	0.851583	NA	NA	none	3.66601	1.55583	1.57063	2.97178	0.330961	FALSE	none	none	none	FALSE
8305C	THCA	0.814503	NA	NA	none	2.98044	0.0404315	0.0905989	0.2281	-0.170503	FALSE	none	none	none	FALSE
8505C	THCA	0.889334	NA	NA	none	4.591	0.0188728	1.11794	0.354229	0.450804	FALSE	none	none	none	FALSE
8MGBA	GBM	0.956187	NA	NA	none	4.67883	0.392214	0.534576	1.93196	0.586135	FALSE	none	none	none	FALSE
A101D	SKCM	0.861705	no AMP	no AMP	none	0.270033	0.0269211	0.236851	2.77983	-0.204738	FALSE	none	none	none	FALSE
A172	GBM	0.418518	no AMP	no AMP	none	5.47693	0.0477373	3.74584	1.74132	1.54725	FALSE	none	none	none	FALSE
A204	Rhabdoid	0.576927	no AMP	no AMP	none	7.6877	0.240611	3.27829	3.55517	7.6531	FALSE	none	none	none	FALSE
A2058	SKCM	0.83061	no AMP	no AMP	none	2.15733	0.123096	2.45261	3.12917	0.0891598	FALSE	none	none	none	FALSE
A253	HNSC	0.952232	FGF3/4/19_AMP	no AMP	none	1.72349	3.85382	4.65211	2.69381	0.709713	FALSE	none	none	none	FALSE
A2780	OV	0.594028	no AMP	no AMP	none	5.14234	0.0530659	2.25177	3.6897	1.3457	FALSE	none	none	none	FALSE
A375	SKCM	0.82701	no AMP	no AMP	none	2.49635	0.156042	1.87026	2.59105	-0.010875	FALSE	none	none	none	FALSE
A3KAW	DLBC	0.783785	no AMP	no AMP	none	0.127419	0.0108169	0.11526	0.244893	-0.41771	FALSE	none	none	none	FALSE
A498	KIRC	0.948524	no AMP	no AMP	none	4.69451	2.50784	1.67976	4.95058	1.7091	FALSE	none	none	none	FALSE
A549	LUAD/LUSC	0.839196	no AMP	no AMP	none	4.54371	0.0953148	0.84054	3.65879	0.826283	FALSE	none	none	none	FALSE
ACCMESO1	LUAD/LUSC	0.80576	no AMP	no AMP	none	3.86495	0.0882317	0.929325	0.359083	0.0981643	FALSE	none	none	none	FALSE
ACHN	KIRC	0.887359	no AMP	no AMP	none	5.47588	1.69114	0.843365	3.52252	1.59907	FALSE	none	none	none	FALSE
AGS	STAD	0.958837	no AMP	no AMP	none	0.0506652	2.32081	3.03986	4.69081	0.728401	FALSE	none	none	none	FALSE
AM38	GBM	0.76984	no AMP	no AMP	none	3.6078	0.0995904	0.0772006	0.0817063	-0.0173665	FALSE	none	none	none	FALSE
AML193	LAML/LCML	0.792391	no AMP	no AMP	none	0.465408	0.320473	0.299449	1.29531	-0.35278	FALSE	none	none	none	FALSE
AMO1	LAML/LCML	0.883345	no AMP	no AMP	none	3.35218	0.0137379	0.155915	1.19189	-0.0447365	FALSE	none	none	none	FALSE
AN3CA	UCEC	0.524289	no AMP	no AMP	FGFR2 N549K	7.05694	5.39149	3.52247	3.04283	5.70815	FALSE	none	none	none	FALSE
ASPC1	PAAD	0.872019	no AMP	no AMP	none	3.14858	2.77675	1.07908	3.39903	0.345272	FALSE	none	none	none	FALSE
AU565	BRCA	0.917584	no AMP	no AMP	none	0.161026	2.84109	1.54484	3.47424	0.109328	FALSE	none	none	none	FALSE
BC3C	BLCA	0.830133	no AMP	no AMP	none	3.27103	0.529203	0.777473	1.2099	-0.0408018	FALSE	none	none	none	FALSE
BCPAP	THCA	0.817352	no AMP	no AMP	none	3.57618	0.0260264	0.177499	0.484522	-0.0137991	FALSE	none	none	none	FALSE
BEN	LUAD/LUSC	0.933638	no AMP	no AMP	none	5.46151	0.0283341	1.21278	4.13248	1.77211	FALSE	none	none	none	FALSE
BFTC905	BLCA	0.878937	no AMP	no AMP	none	0.811423	1.95201	4.62136	1.71685	0.317379	FALSE	none	none	none	FALSE
BFTC909	KIRC	0.861221	no AMP	no AMP	none	4.13263	0.0274318	0.511695	3.33715	0.514038	FALSE	none	none	none	FALSE
BHT101	THCA	0.847084	no AMP	no AMP	none	2.64202	0.0206672	1.23388	2.2915	-0.0640603	FALSE	none	none	none	FALSE
BHY	HNSC	0.824267	no AMP	no AMP	none	0.51244	2.13631	5.32317	0.468439	0.625849	FALSE	none	none	none	FALSE
BICR16	HNSC	0.812138	no AMP	no AMP	none	1.76604	1.36143	2.62355	3.04082	0.077609	FALSE	none	none	none	FALSE
BICR31	HNSC	0.865405	no AMP	no AMP	none	2.70737	2.67655	5.92194	1.56786	1.41475	FALSE	none	none	none	FALSE
BICR56	HNSC	0.955462	no AMP	no AMP	none	0.127724	1.31743	4.22301	1.15656	0.0818536	FALSE	none	none	none	FALSE
BICR6	HNSC	0.863687	FGF3/4/19_AMP	no AMP	none	0.93298	1.48089	4.80244	0.81097	0.327193	FALSE	none	none	none	FALSE
BL41	DLBC	0.910414	no AMP	no AMP	none	0.122924	0.00903308	0.0492206	1.92745	-0.323992	FALSE	none	none	none	FALSE
BT12	Rhabdoid	0.889253	NA	NA	none	5.05803	0.0104758	4.49135	0.997837	1.31214	FALSE	none	none	none	FALSE
BT20	BRCA	0.949365	no AMP	no AMP	none	0.464178	1.65217	2.14332	1.88022	-0.192814	FALSE	none	none	none	FALSE
BT474	BRCA	0.9158	no AMP	no AMP	none	3.04893	0.333774	3.22083	5.28709	1.42587	FALSE	none	none	none	FALSE
BT549	BRCA	0.858359	no AMP	no AMP	none	4.60056	2.87195	0.990426	0.951398	0.599439	FALSE	none	none	none	FALSE
BV173	LAML/LCML	0.817437	no AMP	no AMP	none	0.154384	0.0176975	0.120086	0.279846	-0.415721	FALSE	none	none	none	FALSE
BXPC3	PAAD	0.859178	no AMP	no AMP	none	0.604765	2.53416	4.9191	0.425256	0.414666	FALSE	none	none	none	FALSE
C2BBE1	COAD	0.793119	no AMP	no AMP	none	2.97491	3.6518	4.39947	5.41826	2.05686	FALSE	none	none	none	FALSE
C32	SKCM	0.919432	no AMP	no AMP	none	0.172216	0.0765083	2.56184	0.940299	-0.270337	FALSE	none	none	none	FALSE
CA46	DLBC	0.779463	no AMP	no AMP	none	0.217885	0.0134997	0.105489	1.91249	-0.321643	FALSE	none	none	none	FALSE
CAKI1	KIRC	0.897703	no AMP	no AMP	none	3.39578	1.04999	0.65167	4.00369	0.498028	FALSE	none	none	none	FALSE
CAKI2	KIRC	0.893518	no AMP	no AMP	none	4.33396	1.70818	1.415	5.16282	1.61778	FALSE	none	none	none	FALSE
CAL120	BRCA	0.859327	no AMP	no AMP	none	7.06684	0.237915	0.429514	1.28106	4.48222	FALSE	none	none	none	FALSE
CAL12T	LUAD/LUSC	0.825484	no AMP	no AMP	none	2.0629	0.0618832	1.38142	1.93586	-0.171274	FALSE	none	none	none	FALSE
CAL148	BRCA	0.913288	no AMP	no AMP	none	3.77859	0.617185	0.529096	5.60651	1.78718	FALSE	none	none	none	FALSE
CAL27	HNSC	0.873245	no AMP	no AMP	none	0.171695	2.81396	5.27859	1.77652	0.710717	FALSE	none	none	none	FALSE
CAL29	BLCA	0.892236	FGF3/4/19_AMP	no AMP	none	1.18725	4.575	4.34307	0.419105	0.550457	FALSE	none	none	none	FALSE
CAL33	HNSC	0.814576	no AMP	no AMP	none	0.228313	3.0564	5.56141	1.44986	0.919072	FALSE	none	none	none	FALSE
CAL51	BRCA	0.820556	no AMP	no AMP	none	4.40648	4.97167	5.03604	3.88767	2.18433	FALSE	none	none	none	FALSE
CAL54	KIRC	0.799373	no AMP	no AMP	none	5.43414	2.17693	2.67354	3.92473	1.82503	FALSE	none	none	none	FALSE
CAL62	THCA	0.91507	no AMP	no AMP	none	2.05478	0.0403617	0.0331236	0.895961	-0.282667	FALSE	none	none	none	FALSE
CAL78	SARC	0.446774	no AMP	no AMP	none	4.84496	0.834459	1.12654	0.557595	0.642233	FALSE	none	none	none	FALSE
CAL851	BRCA	0.844144	no AMP	no AMP	none	0.348039	0.331327	0.49322	0.718525	-0.381533	FALSE	none	none	none	FALSE
CALU1	LUAD/LUSC	0.922992	no AMP	no AMP	none	4.18771	0.0840297	0.430492	0.243541	0.213928	FALSE	none	none	none	FALSE
CALU3	LUAD/LUSC	0.891874	no AMP	no AMP	none	2.53568	2.93152	3.46259	6.14108	2.64661	FALSE	none	none	none	FALSE
CALU6	LUAD/LUSC	0.899112	no AMP	no AMP	none	2.97827	0.0795028	2.42388	0.658766	-0.0498235	FALSE	none	none	none	FALSE
CAMA1	BRCA	0.95363	no AMP	no AMP	none	3.9445	1.11722	1.8574	8.14176	10.3975	FALSE	none	none	none	FALSE
CAOV3	OV	0.901494	no AMP	no AMP	none	0.997433	3.62929	2.62898	3.14482	0.241352	FALSE	none	none	none	FALSE
CAPAN1	PAAD	0.913907	no AMP	no AMP	none	0.214559	1.03141	1.22913	3.47936	-0.00210157	FALSE	none	none	none	FALSE
CAPAN2	PAAD	0.900097	no AMP	no AMP	none	1.41424	0.462307	0.593611	1.75697	-0.263013	FALSE	none	none	none	FALSE
CAS1	GBM	0.802667	no AMP	no AMP	none	4.60049	0.946767	0.540479	1.27549	0.498371	FALSE	none	none	none	FALSE
CCFSTTG1	GBM	0.774717	no AMP	no AMP	none	4.40722	0.680098	1.36472	0.190673	0.362296	FALSE	none	none	none	FALSE
CCK81	COAD	0.911174	no AMP	no AMP	none	1.17325	1.56178	4.04581	4.83963	1.03857	FALSE	none	none	none	FALSE
CFPAC1	PAAD	0.928149	no AMP	no AMP	none	2.42314	1.88101	2.34717	2.98069	0.1323	FALSE	none	none	none	FALSE
CHP126	Neuroblastoma	0.837977	no AMP	no AMP	none	2.94909	0.986385	0.361235	1.68603	-0.0783409	FALSE	none	none	none	FALSE
CL11	COAD	0.878739	no AMP	no AMP	none	0.506422	1.84079	3.28867	2.91391	0.0888794	FALSE	none	none	none	FALSE
CMK	LAML/LCML	0.834816	no AMP	no AMP	none	0.55179	0.0101743	5.01547	0.672451	0.379455	FALSE	none	none	none	FALSE
CMLT1	LAML/LCML	0.74764	no AMP	no AMP	none	4.46477	0.0207397	0.495526	0.538699	0.36489	FALSE	none	none	none	FALSE
COLO201	COAD	0.861605	no AMP	no AMP	none	0.227941	1.72607	2.26373	4.58865	0.552052	FALSE	none	none	none	FALSE
COLO320	COAD	0.857426	no AMP	no AMP	none	4.66674	0.0716682	0.816108	3.76808	0.936925	FALSE	none	none	none	FALSE
COLO680N	ESCA	0.907599	no AMP	no AMP	none	0.527016	2.95008	4.39525	3.22857	0.514632	FALSE	none	none	none	FALSE
COLO792	SKCM	0.786963	no AMP	no AMP	none	0.444207	0.0125466	0.236201	1.66875	-0.333192	FALSE	none	none	none	FALSE
COLO829	SKCM	0.88545	no AMP	no AMP	none	1.9437	0.022674	0.475504	1.97328	-0.210118	FALSE	none	none	none	FALSE
CORL105	LUAD/LUSC	0.913731	no AMP	no AMP	none	2.33901	1.1689	1.96664	2.31361	-0.0419558	FALSE	none	none	none	FALSE
COV362	OV	0.825892	no AMP	no AMP	none	3.71465	1.31988	0.484728	1.24751	0.100924	FALSE	none	none	none	FALSE
COV434	OV	0.687724	no AMP	no AMP	none	3.16803	0.069485	2.1527	1.26607	-0.00222354	FALSE	none	none	none	FALSE
COV644	OV	0.83682	no AMP	no AMP	none	2.84731	1.42461	2.06988	0.856462	-0.0631549	FALSE	none	none	none	FALSE
CW2	COAD	0.96179	no AMP	FGFR1_AMP	none	2.74575	1.19802	4.47094	3.84631	0.809816	FALSE	none	none	none	FALSE
D283MED	GBM	0.798824	no AMP	no AMP	none	1.78151	4.53338	1.00601	2.62489	0.305167	FALSE	none	none	none	FALSE
DANG	PAAD	0.931104	no AMP	no AMP	none	1.98551	1.684	0.451442	2.16422	-0.143359	FALSE	none	none	none	FALSE
DAOY	GBM	0.901685	no AMP	no AMP	none	4.19916	0.530973	0.660273	0.297721	0.234123	FALSE	none	none	none	FALSE
DBTRG05MG	GBM	0.929952	no AMP	no AMP	none	2.65452	0.511032	1.32988	0.248506	-0.184643	FALSE	none	none	none	FALSE
DEL	DLBC	0.816439	no AMP	no AMP	none	1.19254	0.0127962	0.0837607	0.287817	-0.373486	FALSE	none	none	none	FALSE
DETROIT562	HNSC	0.87835	no AMP	no AMP	none	0.953335	3.42169	3.77227	1.09326	0.146954	FALSE	none	none	none	FALSE
DKMG	GBM	0.834844	no AMP	no AMP	none	5.00231	0.199048	0.662429	0.292374	0.726714	FALSE	none	none	none	FALSE
DMS114	LUAD/LUSC	0.67389	FGF3/4/19_AMP	no AMP	none	5.25437	0.572044	3.04405	3.72928	1.55714	FALSE	none	none	none	FALSE
DMS273	LUAD/LUSC	0.925738	no AMP	no AMP	none	1.64429	3.03569	1.85268	1.95914	-0.0424503	FALSE	none	none	none	FALSE
DMS454	LUAD/LUSC	0.809741	no AMP	no AMP	none	4.33191	0.0817004	1.33615	6.37525	3.28287	FALSE	none	none	none	FALSE
DMS53	LUAD/LUSC	0.919578	no AMP	no AMP	none	5.10977	0.379208	0.968488	2.94116	1.06354	FALSE	none	none	none	FALSE
DMS79	LUAD/LUSC	0.859386	no AMP	no AMP	none	0.798433	0.840045	1.75371	0.622334	-0.309665	FALSE	none	none	none	FALSE
DND41	LAML/LCML	0.886412	no AMP	no AMP	none	1.26442	0.0840761	1.93415	0.190956	-0.303197	FALSE	none	none	none	FALSE
DU145	PRAD	0.856471	no AMP	no AMP	none	3.82635	1.00503	1.41025	3.00045	0.365082	FALSE	none	none	none	FALSE
DU4475	BRCA	0.754547	no AMP	no AMP	none	1.93437	0.0693356	3.31278	0.669991	-0.0849891	FALSE	none	none	none	FALSE
EB1	DLBC	0.762308	no AMP	no AMP	none	3.64592	0.0203112	0.0445161	0.630458	0.0106008	FALSE	none	none	none	FALSE
EBC1	LUAD/LUSC	0.810687	no AMP	no AMP	none	1.56093	0.123373	0.0934446	0.610001	-0.336424	FALSE	none	none	none	FALSE
ECC10	STAD	0.651394	no AMP	no AMP	none	7.5577	0.0329414	1.91101	3.22554	6.7695	FALSE	none	none	none	FALSE
ECC12	STAD	0.792721	no AMP	no AMP	none	0.222594	0.0289367	1.97769	6.16159	2.21089	FALSE	none	none	none	FALSE
EFE184	UCEC	0.958637	no AMP	no AMP	none	3.09259	1.46488	0.903625	2.63696	0.0897458	FALSE	none	none	none	FALSE
EFO21	OV	0.952636	no AMP	no AMP	none	2.97639	1.90927	1.90134	3.08972	0.214289	FALSE	none	none	none	FALSE
EFO27	OV	0.957385	no AMP	no AMP	none	4.5651	2.04665	1.09382	2.88591	0.717268	FALSE	none	none	none	FALSE
EHEB	DLBC	0.85791	no AMP	no AMP	none	3.87311	0.0651995	0.0746145	0.33274	0.0790718	FALSE	none	none	none	FALSE
EJM	LAML/LCML	0.801825	no AMP	no AMP	none	0.190598	0.0431272	0.234251	0.713885	-0.396668	FALSE	none	none	none	FALSE
EKVX	LUAD/LUSC	0.926619	no AMP	no AMP	none	4.66649	1.20214	1.97302	2.9477	0.800006	FALSE	none	none	none	FALSE
EM2	LAML/LCML	0.76088	no AMP	no AMP	none	0.0986529	0.0380619	0.0596396	1.31619	-0.371755	FALSE	none	none	none	FALSE
EN	UCEC	0.933905	no AMP	no AMP	none	4.22158	3.87622	2.39962	3.81243	1.06013	FALSE	none	none	none	FALSE
EOL1	LAML/LCML	0.520155	no AMP	no AMP	none	1.9933	0.0139441	2.08375	0.172691	-0.236901	FALSE	none	none	none	FALSE
EPLC272H	LUAD/LUSC	0.89452	no AMP	no AMP	none	1.48468	2.36959	0.8762	1.98647	-0.154743	FALSE	none	none	none	FALSE
ES2	OV	0.948975	FGF3/4/19_AMP	no AMP	none	4.41981	0.0192456	0.0930645	0.331545	0.324693	FALSE	none	none	none	FALSE
ESS1	UCEC	0.829805	no AMP	no AMP	none	4.63114	1.77035	1.6953	3.51885	0.918476	FALSE	none	none	none	FALSE
F36P	LAML/LCML	0.825921	no AMP	no AMP	none	0.750664	0.0562035	0.642612	0.209675	-0.384859	FALSE	none	none	none	FALSE
FADU	HNSC	0.94851	FGF3/4/19_AMP	no AMP	none	0.475543	2.40908	5.55681	1.90207	0.900962	FALSE	none	none	none	FALSE
FTC133	THCA	0.943908	no AMP	no AMP	none	4.30674	0.669278	0.288021	0.213314	0.277409	FALSE	none	none	none	FALSE
FTC238	THCA	0.913148	no AMP	no AMP	none	4.47082	0.024005	0.496278	0.376433	0.362725	FALSE	none	none	none	FALSE
FU97	STAD	0.636008	no AMP	no AMP	none	3.64048	4.13503	6.11627	7.04029	6.73517	FALSE	none	none	none	FALSE
FUOV1	OV	0.786393	no AMP	no AMP	none	2.34807	2.66725	3.12075	4.69394	0.916422	FALSE	none	none	none	FALSE
G361	SKCM	0.821226	no AMP	no AMP	none	1.58324	0.0812468	0.244209	2.94857	-0.107655	FALSE	none	none	none	FALSE
G402	KIRC	0.659528	no AMP	no AMP	none	7.51845	0.0187316	1.98895	1.41447	6.34743	FALSE	none	none	none	FALSE
GA10	DLBC	0.749855	no AMP	no AMP	none	0.459157	0.0160127	0.135102	0.43658	-0.400869	FALSE	none	none	none	FALSE
GAMG	GBM	0.680945	no AMP	no AMP	none	5.46552	0.0253964	0.538638	0.377348	1.16579	FALSE	none	none	none	FALSE
GB1	GBM	0.832175	no AMP	no AMP	none	3.68221	0.228331	2.94434	0.139016	0.172992	FALSE	none	none	none	FALSE
GCT	SARC	0.850721	no AMP	no AMP	none	3.99289	0.022437	0.109939	0.398971	0.127475	FALSE	none	none	none	FALSE
GDM1	LAML/LCML	0.881589	no AMP	no AMP	none	0.232633	0.254707	3.28892	0.435235	-0.191298	FALSE	none	none	none	FALSE
GI1	GBM	0.769156	no AMP	no AMP	none	5.57991	1.17092	0.674117	0.536066	1.33179	FALSE	none	none	none	FALSE
GMS10	GBM	0.900732	no AMP	no AMP	none	5.46747	0.337883	0.926464	0.178555	1.17773	FALSE	none	none	none	FALSE
GOS3	GBM	0.846107	no AMP	no AMP	none	6.02652	5.31156	4.57805	0.848386	3.25859	FALSE	none	none	none	FALSE
GRANTA519	DLBC	0.757366	no AMP	no AMP	none	2.28855	0.0194045	0.15912	0.739861	-0.26096	FALSE	none	none	none	FALSE
GSS	STAD	0.713282	no AMP	no AMP	none	0.0431282	2.01209	1.90539	4.11177	0.289322	FALSE	none	none	none	FALSE
GSU	STAD	0.860551	no AMP	no AMP	none	0.0250362	3.35822	4.7532	5.04469	1.55226	FALSE	none	none	none	FALSE
HARA	LUAD/LUSC	0.905553	no AMP	no AMP	none	1.29611	1.78289	4.49506	2.62024	0.387659	FALSE	none	none	none	FALSE
HCC1143	BRCA	0.939393	no AMP	no AMP	none	3.17827	1.67801	2.88936	3.02803	0.323866	FALSE	none	none	none	FALSE
HCC1171	LUAD/LUSC	0.902594	no AMP	no AMP	none	2.35907	0.723999	1.80769	1.81198	-0.114083	FALSE	none	none	none	FALSE
HCC1195	LUAD/LUSC	0.949035	no AMP	no AMP	none	0.65933	0.0222189	1.73062	3.43413	0.00448741	FALSE	none	none	none	FALSE
HCC1395	BRCA	0.806717	no AMP	no AMP	none	3.68035	2.59275	0.650296	2.78809	0.327654	FALSE	none	none	none	FALSE
HCC1438	LUAD/LUSC	0.818421	NA	NA	none	4.31623	0.0108683	0.151116	3.41151	0.612191	FALSE	none	none	none	FALSE
HCC15	LUAD/LUSC	0.818264	no AMP	no AMP	none	1.96796	0.0618222	0.875137	0.79971	-0.275624	FALSE	none	none	none	FALSE
HCC1500	BRCA	0.869966	no AMP	no AMP	none	5.58157	2.68792	2.25063	5.09109	2.6783	FALSE	none	none	none	FALSE
HCC1588	LUAD/LUSC	0.878586	NA	NA	none	0.405399	2.04114	1.15403	4.11946	0.267603	FALSE	none	none	none	FALSE
HCC1806	BRCA	0.921775	no AMP	no AMP	none	0.244986	3.49885	5.05716	3.14301	0.857006	FALSE	none	none	none	FALSE
HCC1833	LUAD/LUSC	0.886554	NA	NA	none	5.48692	0.0181975	1.64936	4.20471	1.85333	FALSE	none	none	none	FALSE
HCC1937	BRCA	0.950064	no AMP	no AMP	none	1.90081	3.34557	4.7782	2.65651	0.691847	FALSE	none	none	none	FALSE
HCC1954	BRCA	0.877519	no AMP	FGFR4_AMP	none	0.818815	1.05692	0.898407	4.56064	0.460554	FALSE	none	none	none	FALSE
HCC2108	LUAD/LUSC	0.877808	NA	NA	none	5.31688	0.0248035	0.784985	1.72122	1.08735	FALSE	none	none	none	FALSE
HCC2218	BRCA	0.942483	no AMP	no AMP	none	1.51806	0.206763	2.99203	6.06323	2.20287	FALSE	none	none	none	FALSE
HCC2279	LUAD/LUSC	0.888118	no AMP	no AMP	none	4.66439	0.0198401	0.675844	1.39598	0.531679	FALSE	none	none	none	FALSE
HCC2935	LUAD/LUSC	0.929184	no AMP	no AMP	none	0.231601	1.92871	4.36202	0.465279	0.12622	FALSE	none	none	none	FALSE
HCC366	LUAD/LUSC	0.918214	no AMP	no AMP	none	1.87671	0.00460062	1.33023	1.71811	-0.21219	FALSE	none	none	none	FALSE
HCC38	BRCA	0.851045	no AMP	no AMP	none	2.81364	4.03571	2.43544	2.78693	0.413992	FALSE	none	none	none	FALSE
HCC44	LUAD/LUSC	0.839283	no AMP	no AMP	none	2.99518	0.0650812	1.93096	0.492819	-0.0910601	FALSE	none	none	none	FALSE
HCC78	LUAD/LUSC	0.939088	no AMP	no AMP	none	0.752787	0.01422	0.297903	1.11034	-0.357121	FALSE	none	none	none	FALSE
HCC827	LUAD/LUSC	0.897149	no AMP	no AMP	none	1.60768	0.667382	1.17685	3.382	0.0292605	FALSE	none	none	none	FALSE
HCC95	LUAD/LUSC	0.858899	no AMP	no AMP	none	2.75592	4.65883	4.5021	2.92028	1.02592	FALSE	none	none	none	FALSE
HCT116	COAD	0.946078	no AMP	no AMP	none	3.44814	2.08902	2.69541	4.08214	0.708161	FALSE	none	none	none	FALSE
HDLM2	DLBC	0.795422	no AMP	no AMP	none	3.5006	0.0165062	0.0362332	1.23365	-0.00413135	FALSE	none	none	none	FALSE
HDMYZ	DLBC	0.855729	no AMP	no AMP	none	4.17774	0.0482623	0.0441749	1.62198	0.269814	FALSE	none	none	none	FALSE
HDQP1	BRCA	0.95007	no AMP	no AMP	none	0.739263	0.519388	1.16571	1.02103	-0.329169	FALSE	none	none	none	FALSE
HEC108	UCEC	0.949423	no AMP	no AMP	none	5.51759	4.66778	3.95532	4.62387	2.89635	FALSE	none	none	none	FALSE
HEC151	UCEC	0.887869	no AMP	no AMP	none	3.26952	1.45396	2.84687	4.5074	0.860578	FALSE	none	none	none	FALSE
HEC1A	UCEC	0.856863	no AMP	no AMP	none	2.83986	1.74409	2.62975	4.86694	0.990966	FALSE	none	none	none	FALSE
HEC1B	UCEC	0.924394	no AMP	FGFR1_AMP	none	3.32435	1.53516	4.13987	6.06756	2.74278	FALSE	none	none	none	FALSE
HEC251	UCEC	0.939948	no AMP	no AMP	none	0.754161	0.845167	4.93433	4.47645	1.10965	FALSE	none	none	none	FALSE
HEC265	UCEC	0.966606	no AMP	no AMP	none	3.29692	3.00661	2.09122	3.31527	0.434673	FALSE	none	none	none	FALSE
HEC50B	UCEC	0.879977	no AMP	no AMP	none	5.21444	1.0343	1.54627	5.6356	2.72233	FALSE	none	none	none	FALSE
HEC59	UCEC	0.908513	no AMP	no AMP	none	4.35979	4.92655	5.32025	5.06597	2.9951	FALSE	none	none	none	FALSE
HEC6	UCEC	0.920329	no AMP	no AMP	none	5.20534	2.10312	2.76525	4.27612	1.75193	FALSE	none	none	none	FALSE
HEL	LAML/LCML	0.857281	no AMP	no AMP	none	0.116775	0.0143837	4.64136	0.277866	0.170088	FALSE	none	none	none	FALSE
HELA	CESC	0.776536	NA	NA	none	2.08315	0.0118232	0.790048	0.969457	-0.259167	FALSE	none	none	none	FALSE
HEP3B217	LIHC	0.569979	no AMP	no AMP	none	1.85469	3.1475	6.76689	6.9594	6.95357	FALSE	none	none	none	FALSE
HEPG2	LIHC	0.789531	no AMP	no AMP	none	3.6187	0.582548	6.04606	6.81402	5.63905	FALSE	none	none	none	FALSE
HEYA8	OV	0.951944	no AMP	no AMP	none	3.04548	0.0603472	0.0833897	0.993974	-0.127315	FALSE	none	none	none	FALSE
HGC27	STAD	0.799296	no AMP	no AMP	none	0.0882046	2.29112	4.62822	4.40033	0.962324	FALSE	none	none	none	FALSE
HLF	LIHC	0.820829	no AMP	no AMP	none	5.51723	0.0541066	0.571199	1.78601	1.30377	FALSE	none	none	none	FALSE
HMC18	BRCA	0.867461	no AMP	no AMP	none	3.04771	0.168267	0.675809	1.59253	-0.0748616	FALSE	none	none	none	FALSE
HMCB	SKCM	0.762366	no AMP	no AMP	none	4.14196	2.75959	4.78053	4.48345	1.71676	FALSE	none	none	none	FALSE
HOP62	LUAD/LUSC	0.805484	no AMP	no AMP	none	4.26799	0.051763	2.15826	1.6674	0.400407	FALSE	none	none	none	FALSE
HOP92	LUAD/LUSC	0.897954	no AMP	no AMP	none	3.92478	0.0632866	0.876864	1.06779	0.148148	FALSE	none	none	none	FALSE
HOS	SARC	0.860514	no AMP	no AMP	none	4.07458	2.06037	2.49383	2.53724	0.497879	FALSE	none	none	none	FALSE
HPAC	PAAD	0.841707	no AMP	no AMP	none	1.25717	2.45463	1.18291	1.58112	-0.188013	FALSE	none	none	none	FALSE
HPAFII	PAAD	0.938962	no AMP	no AMP	none	2.59383	2.71058	3.25713	3.69633	0.506893	FALSE	none	none	none	FALSE
HPBALL	LAML/LCML	0.831748	no AMP	no AMP	none	1.92249	0.0154506	0.0561161	0.488285	-0.312497	FALSE	none	none	none	FALSE
HS294T	SKCM	0.851057	no AMP	no AMP	none	1.54893	0.00951544	0.306612	2.82022	-0.133792	FALSE	none	none	none	FALSE
HS578T	BRCA	0.53438	no AMP	no AMP	none	5.01275	0.0203331	1.73869	0.663618	0.78877	FALSE	none	none	none	FALSE
HS611T	DLBC	0.783129	no AMP	no AMP	none	0.376493	0.044052	0.107881	0.211609	-0.410867	FALSE	none	none	none	FALSE
HS688AT	Fibroblast	0.686553	no AMP	no AMP	none	4.5818	2.22576	0.753304	0.115518	0.497988	FALSE	none	none	none	FALSE
HS729	Fibroblast	0.702069	no AMP	no AMP	none	5.00485	0.0512519	0.830695	0.231709	0.729571	FALSE	none	none	none	FALSE
HS746T	STAD	0.873465	no AMP	no AMP	none	4.32448	0.0667801	0.10213	0.0766014	0.268261	FALSE	none	none	none	FALSE
HS766T	PAAD	0.865714	no AMP	no AMP	none	3.21411	0.138007	1.89822	0.135954	-0.055691	FALSE	none	none	none	FALSE
HS822T	Fibroblast	0.730422	no AMP	no AMP	none	4.73979	0.464951	0.0979743	0.112955	0.519191	FALSE	none	none	none	FALSE
HS839T	Fibroblast	0.768267	no AMP	no AMP	none	5.21978	0.613872	0.835994	0.0562612	0.922459	FALSE	none	none	none	FALSE
HS852T	SKCM	0.879454	FGF3/4/19_AMP	FGFR3_AMP	none	2.7454	0.462837	2.00835	2.73365	0.064783	FALSE	none	none	none	FALSE
HS888T	Fibroblast	0.766181	no AMP	no AMP	none	5.77522	0.0194137	0.172231	0.709547	1.55537	FALSE	none	none	none	FALSE
HS895T	Fibroblast	0.754041	no AMP	no AMP	none	5.39029	0.0249293	0.289074	0.431268	1.0801	FALSE	none	none	none	FALSE
HS934T	Fibroblast	0.76593	no AMP	no AMP	none	5.3739	0.0733054	0.39954	0.0917456	1.05564	FALSE	none	none	none	FALSE
HS936T	SKCM	0.845313	no AMP	no AMP	none	2.54995	0.0669199	0.363447	0.918385	-0.212774	FALSE	none	none	none	FALSE
HS940T	Fibroblast	0.749923	no AMP	no AMP	none	4.56869	0.0889581	1.08056	0.698479	0.449454	FALSE	none	none	none	FALSE
HS944T	SKCM	0.920588	no AMP	no AMP	none	1.80481	0.133073	0.281955	2.86039	-0.104617	FALSE	none	none	none	FALSE
HSC2	HNSC	0.887909	no AMP	no AMP	none	0.174699	3.35018	4.42964	0.115715	0.2632	FALSE	none	none	none	FALSE
HSC3	HNSC	0.887015	no AMP	no AMP	none	0.609146	2.96648	0.734364	0.115469	-0.258006	FALSE	none	none	none	FALSE
HSC4	HNSC	0.936217	no AMP	no AMP	none	1.85137	4.49921	5.05092	1.11541	0.921267	FALSE	none	none	none	FALSE
HT	DLBC	0.886761	no AMP	no AMP	none	0.154219	0.00554041	0.0410384	2.71398	-0.223221	FALSE	none	none	none	FALSE
HT1080	SARC	0.889476	no AMP	no AMP	none	3.71278	0.0587835	1.62367	0.55084	0.08017	FALSE	none	none	none	FALSE
HT115	COAD	0.841301	no AMP	no AMP	none	0.181564	0.967353	2.91589	5.05196	0.922449	FALSE	none	none	none	FALSE
HT1376	BLCA	0.883533	no AMP	no AMP	none	0.079784	3.57377	3.08458	0.136908	-0.0266799	FALSE	none	none	none	FALSE
HT144	SKCM	0.907498	no AMP	no AMP	none	2.09055	0.00555363	1.26211	2.98342	-0.0260078	FALSE	none	none	none	FALSE
HT29	COAD	0.894161	no AMP	no AMP	none	0.0595913	3.01336	4.11786	4.96449	1.20945	FALSE	none	none	none	FALSE
HT55	COAD	0.813758	no AMP	no AMP	none	0.147809	0.0662043	3.89262	4.94898	1.00039	FALSE	none	none	none	FALSE
HUCCT1	CHOL	0.938706	no AMP	no AMP	none	2.30617	1.06711	0.0764531	0.207573	-0.257821	FALSE	none	none	none	FALSE
HUH1	LIHC	0.836665	no AMP	no AMP	none	3.80595	0.0252388	3.73987	4.60412	1.19395	FALSE	none	none	none	FALSE
HUH28	CHOL	0.677902	no AMP	no AMP	none	2.93019	3.32886	0.425889	1.16266	0.041895	FALSE	none	none	none	FALSE
HUH6	LIHC	0.77416	no AMP	no AMP	none	4.99454	3.27112	4.5488	6.15847	3.97202	FALSE	none	none	none	FALSE
HUPT3	PAAD	0.895576	no AMP	no AMP	none	2.86722	0.237051	0.285197	2.98149	0.0586846	FALSE	none	none	none	FALSE
HUPT4	PAAD	0.825307	no AMP	no AMP	none	0.0804437	0.713046	1.85771	0.485248	-0.336329	FALSE	none	none	none	FALSE
HUT78	DLBC	0.807391	no AMP	no AMP	none	4.57747	0.0497529	0.793312	0.277623	0.429879	FALSE	none	none	none	FALSE
IALM	LUAD/LUSC	0.761494	no AMP	no AMP	none	4.96237	0.0519229	0.892868	1.29198	0.743824	FALSE	none	none	none	FALSE
IGR1	SKCM	0.797317	no AMP	no AMP	none	1.93914	0.0233373	0.279634	2.40044	-0.165778	FALSE	none	none	none	FALSE
IGR37	SKCM	0.898256	no AMP	no AMP	none	3.45396	0.111364	0.112233	0.771537	-0.0379328	FALSE	none	none	none	FALSE
IGR39	SKCM	0.830207	no AMP	no AMP	none	3.65795	0.112541	0.38025	0.356644	0.0126614	FALSE	none	none	none	FALSE
IGROV1	OV	0.880098	no AMP	no AMP	none	4.85829	3.8292	4.29589	4.41086	2.04341	FALSE	none	none	none	FALSE
IM95	STAD	0.825868	no AMP	FGFR1_AMP	none	0.0647703	1.85416	2.93968	5.62938	1.54749	FALSE	none	none	none	FALSE
IPC298	SKCM	0.860908	no AMP	no AMP	none	0.783811	0.0220242	0.051621	1.93237	-0.300246	FALSE	none	none	none	FALSE
ISHIKAWAHERAKLIO02ER	UCEC	0.969062	no AMP	no AMP	none	2.87082	2.52376	2.91198	2.89212	0.286784	FALSE	none	none	none	FALSE
ISTMES1	LUAD/LUSC	0.769043	no AMP	no AMP	none	4.58919	1.52916	1.84095	0.814689	0.53855	FALSE	none	none	none	FALSE
J82	BLCA	0.775519	no AMP	no AMP	FGFR3 K650E	5.4136	0.0125708	1.1768	0.069161	1.1195	FALSE	none	none	none	FALSE
JHH1	LIHC	0.841199	no AMP	no AMP	none	3.69777	4.76561	5.75664	5.27194	3.19055	FALSE	none	none	none	FALSE
JHH2	LIHC	0.88762	no AMP	no AMP	none	5.09615	0.091827	1.22642	2.79017	1.02883	FALSE	none	none	none	FALSE
JHH4	LIHC	0.782169	no AMP	no AMP	none	4.59597	2.60899	1.76853	5.57486	2.26764	FALSE	none	none	none	FALSE
JHH5	LIHC	0.88613	no AMP	no AMP	none	2.23376	1.45755	5.10606	5.91947	2.72215	FALSE	none	none	none	FALSE
JHH6	LIHC	0.963534	no AMP	no AMP	none	5.23353	0.0251921	1.1479	0.404884	0.946327	FALSE	none	none	none	FALSE
JHOC5	OV	0.93141	no AMP	no AMP	none	6.13081	0.819224	0.698839	3.36271	2.45404	FALSE	none	none	none	FALSE
JHOM1	OV	0.791368	no AMP	no AMP	none	5.08119	1.71153	0.273269	0.601169	0.835408	FALSE	none	none	none	FALSE
JHOS2	OV	0.862951	no AMP	no AMP	none	1.13557	4.22629	0.788778	0.982257	0.0139115	FALSE	none	none	none	FALSE
JHUEM2	UCEC	0.400343	no AMP	no AMP	FGFR2 C382R	4.1931	5.59722	2.33608	2.42051	1.3861	FALSE	none	none	none	FALSE
JHUEM3	UCEC	0.780281	no AMP	no AMP	none	2.27323	1.18958	1.56544	3.67081	0.208966	FALSE	none	none	none	FALSE
JIMT1	BRCA	0.950062	no AMP	no AMP	none	4.42778	2.04121	2.88011	3.63959	0.951291	FALSE	none	none	none	FALSE
JJN3	LAML/LCML	0.84031	no AMP	no AMP	none	2.73805	0.0768249	0.109257	0.993618	-0.184357	FALSE	none	none	none	FALSE
JL1	LUAD/LUSC	0.916312	no AMP	no AMP	none	5.99695	1.16844	2.35656	2.00136	2.09524	FALSE	none	none	none	FALSE
JMSU1	BLCA	0.273455	no AMP	no AMP	none	6.62668	0.010567	0.243714	2.81883	3.35834	FALSE	none	none	none	FALSE
JURKAT	LAML/LCML	0.788882	no AMP	no AMP	none	4.07052	0.0481578	3.36892	1.23213	0.424814	FALSE	none	none	none	FALSE
JURLMK1	LAML/LCML	0.781063	no AMP	no AMP	none	2.63049	0.0041464	0.706287	2.61469	-0.0391918	FALSE	none	none	none	FALSE
JVM2	DLBC	0.888557	no AMP	no AMP	none	3.8098	0.0135892	0.0666924	0.274367	0.053473	FALSE	none	none	none	FALSE
JVM3	LAML/LCML	0.784189	no AMP	no AMP	none	3.15422	0.0322314	0.0269881	0.194301	-0.135922	FALSE	none	none	none	FALSE
K029AX	SKCM	0.871913	no AMP	no AMP	none	1.68096	0.162274	0.520271	2.16046	-0.210609	FALSE	none	none	none	FALSE
KALS1	GBM	0.913681	no AMP	no AMP	none	4.52913	1.80573	1.8175	0.264145	0.49306	FALSE	none	none	none	FALSE
KARPAS299	DLBC	0.772091	no AMP	no AMP	none	0.414683	0	0.0657965	0.847066	-0.387706	FALSE	none	none	none	FALSE
KARPAS422	DLBC	0.850828	no AMP	no AMP	none	0.405305	0.0584169	0.0657075	0.538732	-0.399777	FALSE	none	none	none	FALSE
KARPAS620	LAML/LCML	0.99199	no AMP	no AMP	none	3.16719	0.325054	1.57651	0.451965	-0.0720811	FALSE	none	none	none	FALSE
KASUMI1	LAML/LCML	0.565604	no AMP	no AMP	none	3.31315	0.0321054	0.16548	0.658264	-0.0798706	FALSE	none	none	none	FALSE
KASUMI2	LAML/LCML	0.805261	no AMP	no AMP	none	4.34786	3.5918	0.0476561	0.742736	0.517289	FALSE	none	none	none	FALSE
KATOIII	STAD	0.376169	no AMP	FGFR2_AMP	none	0.0485643	10.0236	1.85241	4.82394	20.9933	TRUE	none	upstream:5'-I17:out-of-frame	none	TRUE
KCL22	LAML/LCML	0.857113	no AMP	no AMP	none	0.177078	0	1.15294	2.6667	-0.200946	FALSE	none	none	none	FALSE
KE37	LAML/LCML	0.801737	no AMP	no AMP	none	4.3881	0.00769856	0.316103	0.660321	0.323658	FALSE	none	none	none	FALSE
KE39	STAD	0.850854	no AMP	no AMP	none	0.0363923	3.06125	5.77488	5.18204	2.31809	FALSE	none	none	none	FALSE
KE97	STAD	0.810259	no AMP	no AMP	none	1.12263	0.0273474	0.0613327	0.223767	-0.379551	FALSE	none	none	none	FALSE
KELLY	Neuroblastoma	0.847459	no AMP	no AMP	none	2.91434	1.71559	0.579327	1.9735	-0.0286069	FALSE	none	none	none	FALSE
KG1C	GBM	0.811373	no AMP	no AMP	none	4.82448	0.337065	1.42053	0.513789	0.627827	FALSE	none	none	none	FALSE
KHM1B	LAML/LCML	0.690969	no AMP	no AMP	none	0.208416	0.0145777	0.0455358	0.123731	-0.420082	FALSE	none	none	none	FALSE
KIJK	DLBC	0.793236	no AMP	no AMP	none	0.451163	0.0126498	0.0671828	0.142136	-0.411503	FALSE	none	none	none	FALSE
KLE	UCEC	0.931216	no AMP	no AMP	none	4.02045	2.96596	4.46285	3.47922	1.14445	FALSE	none	none	none	FALSE
KM12	COAD	0.625841	no AMP	no AMP	none	0.174374	1.14724	0.555381	4.76958	0.563828	FALSE	none	none	none	FALSE
KMBC2	BLCA	0.943724	no AMP	no AMP	none	1.31024	1.59999	5.51533	0.495517	0.778706	FALSE	none	none	none	FALSE
KMH2	DLBC	0.700153	no AMP	no AMP	none	3.76933	2.4217	1.28676	0.251094	0.158042	FALSE	none	none	none	FALSE
KMRC1	KIRC	0.864678	no AMP	no AMP	none	2.9159	0.0370292	0.491113	1.87757	-0.0838874	FALSE	none	none	none	FALSE
KMRC2	KIRC	0.785733	no AMP	no AMP	none	4.78935	0.294226	1.21315	3.78398	1.04164	FALSE	none	none	none	FALSE
KMRC20	KIRC	0.892746	no AMP	no AMP	none	4.87488	2.74564	3.16158	4.62855	1.7714	FALSE	none	none	none	FALSE
KMRC3	KIRC	0.812239	no AMP	no AMP	none	5.1331	0.501189	1.65517	3.3823	1.21534	FALSE	none	none	none	FALSE
KMS11	LAML/LCML	0.527647	no AMP	no AMP	FGFR3 Y373C	1.06654	4.13455	9.34763	2.34901	16.0788	FALSE	none	none	none	FALSE
KMS12BM	LAML/LCML	0.784563	no AMP	no AMP	none	0.148003	0.0738531	0.154551	1.34008	-0.36664	FALSE	none	none	none	FALSE
KMS18	LAML/LCML	0.712678	no AMP	no AMP	none	0.323395	0.0353959	9.14865	0.390025	13.5228	FALSE	none	none	none	FALSE
KMS20	LAML/LCML	0.790166	no AMP	no AMP	none	4.30564	0.159784	0.329055	2.43781	0.423047	FALSE	none	none	none	FALSE
KMS21BM	LAML/LCML	0.805498	no AMP	no AMP	none	0.106304	0.0226586	0.203975	0.878237	-0.392729	FALSE	none	none	none	FALSE
KMS26	LAML/LCML	0.793309	no AMP	no AMP	none	1.50964	0.0987571	5.98416	0.144831	1.17453	FALSE	none	none	none	FALSE
KMS27	LAML/LCML	0.826551	no AMP	no AMP	none	1.72933	0.0120408	0.0852401	0.2372	-0.337463	FALSE	none	none	none	FALSE
KMS34	LAML/LCML	0.790307	no AMP	no AMP	none	0.157089	0.101837	8.04661	0.844099	6.08163	FALSE	none	none	none	FALSE
KNS42	GBM	0.916709	no AMP	no AMP	none	4.39588	2.78902	4.74654	0.238886	1.0584	FALSE	none	none	none	FALSE
KNS60	GBM	0.764382	no AMP	no AMP	none	3.73655	1.68231	0.538983	0.105246	0.0763832	FALSE	none	none	none	FALSE
KNS62	LUAD/LUSC	0.961049	no AMP	no AMP	none	0.696722	3.24654	3.11074	0.775939	-0.0273969	FALSE	none	none	none	FALSE
KNS81	GBM	0.861037	no AMP	no AMP	none	5.29351	2.16715	1.75365	0.231362	1.09553	FALSE	none	none	none	FALSE
KO52	LAML/LCML	0.803512	no AMP	no AMP	none	0.552452	0.0235383	0.429615	0.214655	-0.398308	FALSE	none	none	none	FALSE
KP2	PAAD	0.949253	no AMP	no AMP	none	1.42269	0.632925	0.830662	0.6279	-0.31902	FALSE	none	none	none	FALSE
KP3	PAAD	0.871939	no AMP	no AMP	none	3.22079	0.0793915	1.30665	3.96855	0.442554	FALSE	none	none	none	FALSE
KP4	PAAD	0.906219	no AMP	no AMP	none	4.5648	0.748292	2.74306	1.99105	0.657207	FALSE	none	none	none	FALSE
KPL1	BRCA	0.821595	no AMP	no AMP	none	2.91841	2.51033	2.88008	2.95367	0.302375	FALSE	none	none	none	FALSE
KPNSI9S	Neuroblastoma	0.748301	no AMP	no AMP	none	4.49436	0.0956307	1.68616	1.91679	0.51141	FALSE	none	none	none	FALSE
KPNYN	Neuroblastoma	0.719787	no AMP	no AMP	none	4.84544	0.0358573	0.11031	0.55106	0.600355	FALSE	none	none	none	FALSE
KU1919	BLCA	0.923771	FGF3/4/19_AMP	no AMP	none	1.31014	1.15706	1.53062	3.40816	0.0435115	FALSE	none	none	none	FALSE
KURAMOCHI	OV	0.945144	no AMP	no AMP	none	4.90651	3.11888	3.71242	2.40164	1.23011	FALSE	none	none	none	FALSE
KYM1	Rhabdoid	0.857131	no AMP	no AMP	none	7.75962	0.890917	0.209523	2.09101	7.56808	FALSE	none	none	none	FALSE
KYO1	LAML/LCML	0.807745	no AMP	no AMP	none	1.17087	0.0142596	2.94915	2.94317	0.0239958	FALSE	none	none	none	FALSE
KYSE140	ESCA	0.928058	no AMP	no AMP	none	2.99369	5.29727	3.46519	2.88018	1.05222	FALSE	none	none	none	FALSE
KYSE150	ESCA	0.96591	no AMP	no AMP	none	0.0428813	4.41936	3.17327	2.45976	0.331203	FALSE	none	none	none	FALSE
KYSE180	ESCA	0.928522	no AMP	no AMP	none	0.848925	4.46193	3.3311	3.31972	0.56023	FALSE	none	none	none	FALSE
KYSE30	ESCA	0.895278	no AMP	no AMP	none	0.658584	0.791974	4.98186	1.05803	0.397152	FALSE	none	none	none	FALSE
KYSE410	ESCA	0.873687	no AMP	no AMP	none	2.44065	2.72443	1.40892	0.7945	-0.0914081	FALSE	none	none	none	FALSE
KYSE450	ESCA	0.960219	no AMP	no AMP	none	1.34995	3.17284	0.478459	2.74453	0.000118396	FALSE	none	none	none	FALSE
KYSE510	ESCA	0.953171	no AMP	no AMP	none	1.18486	2.9276	4.32744	3.22476	0.517967	FALSE	none	none	none	FALSE
KYSE520	ESCA	0.937562	no AMP	no AMP	none	2.61082	0.638262	5.13585	2.05499	0.721558	FALSE	none	none	none	FALSE
KYSE70	ESCA	0.938351	no AMP	no AMP	none	3.20393	3.8448	1.17984	0.926347	0.194917	FALSE	none	none	none	FALSE
L33	PAAD	0.955317	no AMP	no AMP	none	2.94632	2.30578	4.32325	3.15212	0.645694	FALSE	none	none	none	FALSE
L363	LAML/LCML	0.81345	no AMP	no AMP	none	0.177182	0.0653978	1.99518	1.20925	-0.303242	FALSE	none	none	none	FALSE
L428	DLBC	0.870349	no AMP	no AMP	none	2.04842	0.0248755	0.0582275	1.44207	-0.252025	FALSE	none	none	none	FALSE
L540	DLBC	0.79331	no AMP	no AMP	none	4.95874	0.011315	0.014276	0.137692	0.670626	FALSE	none	none	none	FALSE
LAMA84	LAML/LCML	0.815166	no AMP	no AMP	none	0.40162	0.0569089	4.11402	0.79214	0.0102619	FALSE	none	none	none	FALSE
LC1F	LUAD/LUSC	0.596472	no AMP	no AMP	none	2.29703	3.37201	1.152	4.14753	0.532873	FALSE	none	none	none	FALSE
LCLC103H	LUAD/LUSC	0.915813	no AMP	no AMP	none	5.08901	0.124749	0.564002	3.08626	1.05918	FALSE	none	none	none	FALSE
LCLC97TM1	LUAD/LUSC	0.84741	no AMP	no AMP	none	0.237654	0.020644	0.36459	1.48982	-0.350459	FALSE	none	none	none	FALSE
LI7	LIHC	0.498617	FGF3/4/19_AMP	no AMP	none	3.82291	2.74765	4.25819	5.72353	2.48876	FALSE	none	none	none	FALSE
LN18	GBM	0.8499	no AMP	no AMP	none	3.38149	0.821675	0.735254	1.89513	0.043368	FALSE	none	none	none	FALSE
LN229	GBM	0.858769	no AMP	no AMP	none	3.4849	0.0769859	1.90436	2.03972	0.122976	FALSE	none	none	none	FALSE
LOUNH91	LUAD/LUSC	0.868358	no AMP	no AMP	none	3.97035	0.00380082	0.810502	0.699703	0.14591	FALSE	none	none	none	FALSE
LOVO	COAD	0.833677	no AMP	no AMP	none	2.94448	1.32696	3.06217	4.25222	0.679815	FALSE	none	none	none	FALSE
LOXIMVI	SKCM	0.780408	no AMP	no AMP	none	5.23477	0.0448403	1.20109	0.642416	0.958425	FALSE	none	none	none	FALSE
LP1	LAML/LCML	0.776489	no AMP	no AMP	none	0.648911	0.369734	2.19689	0.281621	-0.307591	FALSE	none	none	none	FALSE
LS1034	COAD	0.836076	no AMP	no AMP	none	0.742211	0.0202463	3.6816	5.19419	1.17835	FALSE	none	none	none	FALSE
LS123	COAD	0.965532	no AMP	no AMP	none	2.84951	0.443953	1.39125	0.95112	-0.122969	FALSE	none	none	none	FALSE
LS180	COAD	0.887976	no AMP	no AMP	none	0.0709461	2.59338	3.20375	3.26073	0.184042	FALSE	none	none	none	FALSE
LS411N	COAD	0.92113	no AMP	no AMP	none	0.122082	3.52922	3.31458	5.49571	1.60132	FALSE	none	none	none	FALSE
LS513	COAD	0.877213	no AMP	no AMP	none	0.871896	1.91694	1.4341	4.19478	0.324911	FALSE	none	none	none	FALSE
LU65	LUAD/LUSC	0.85833	no AMP	no AMP	none	0.277023	0.010109	0.188873	1.57309	-0.346988	FALSE	none	none	none	FALSE
LU99	LUAD/LUSC	0.802285	no AMP	no AMP	none	4.60802	0.0326386	1.52958	3.28192	0.785688	FALSE	none	none	none	FALSE
LXF289	LUAD/LUSC	0.777251	no AMP	no AMP	none	4.87782	0.0218129	0.989938	2.07882	0.746392	FALSE	none	none	none	FALSE
M059K	GBM	0.730509	no AMP	no AMP	none	4.43335	1.62432	1.38873	0.126354	0.40468	FALSE	none	none	none	FALSE
M07E	LAML/LCML	0.824656	no AMP	no AMP	none	0.106344	0.462505	3.34661	0.783589	-0.168055	FALSE	none	none	none	FALSE
MC116	DLBC	0.936742	no AMP	no AMP	none	0.0922334	0.0208577	0.0590792	1.12671	-0.383301	FALSE	none	none	none	FALSE
MCAS	OV	0.92386	no AMP	no AMP	none	2.63178	2.83607	0.249362	0.319027	-0.106717	FALSE	none	none	none	FALSE
MCF7	BRCA	0.856108	no AMP	no AMP	none	1.40218	2.29566	1.48002	2.60245	-0.0653997	FALSE	none	none	none	FALSE
MDAMB157	BRCA	0.963723	no AMP	no AMP	none	4.62054	1.33057	2.09094	3.66012	0.962241	FALSE	none	none	none	FALSE
MDAMB231	BRCA	0.897478	no AMP	no AMP	none	4.72913	0.0650732	1.71502	0.681741	0.578862	FALSE	none	none	none	FALSE
MDAMB361	BRCA	0.951377	no AMP	no AMP	none	4.57136	0.815073	4.4744	6.05704	3.31717	FALSE	none	none	none	FALSE
MDAMB435S	SKCM	0.857664	no AMP	no AMP	none	0.104662	0.0241169	0.0503051	0.233936	-0.419648	FALSE	none	none	none	FALSE
MDAMB453	BRCA	0.752715	no AMP	no AMP	none	2.07691	0.762856	0.67544	9.1044	19.6588	FALSE	none	none	none	FALSE
MDAMB468	BRCA	0.817265	no AMP	no AMP	none	2.77194	2.1333	1.57688	2.07236	0.0139025	FALSE	none	none	none	FALSE
MDST8	COAD	0.957084	no AMP	no AMP	none	5.3184	0.00891839	0.243723	0.926009	1.02469	FALSE	none	none	none	FALSE
ME1	LAML/LCML	0.930977	no AMP	no AMP	none	2.75543	0.00577019	0.108399	0.235603	-0.211959	FALSE	none	none	none	FALSE
MELHO	SKCM	0.831727	no AMP	no AMP	none	1.34074	0.0767992	0.0495449	0.709734	-0.349138	FALSE	none	none	none	FALSE
MELJUSO	SKCM	0.875743	no AMP	no AMP	none	1.771	0.0190698	0.35696	2.89424	-0.101345	FALSE	none	none	none	FALSE
MESSA	SARC	0.791919	no AMP	no AMP	none	2.54138	0.716256	3.15014	2.50355	0.121521	FALSE	none	none	none	FALSE
MFE296	UCEC	0.808093	no AMP	no AMP	FGFR2 N549K	3.40749	3.69228	3.72393	2.59052	0.636416	FALSE	none	none	none	FALSE
MFE319	UCEC	0.960376	no AMP	no AMP	FGFR2 S252W	3.675	1.87571	3.3615	3.5567	0.670211	FALSE	none	none	none	FALSE
MG63	SARC	0.744672	no AMP	no AMP	none	5.44705	1.06801	0.323232	5.71574	3.02196	FALSE	none	none	none	FALSE
MHHCALL3	LAML/LCML	0.892817	no AMP	no AMP	none	1.80743	2.99699	0.0396744	2.8601	0.025809	FALSE	none	none	none	FALSE
MHHCALL4	LAML/LCML	0.872307	no AMP	no AMP	none	2.359	0.00752448	0.032387	0.275347	-0.271212	FALSE	none	none	none	FALSE
MHHES1	SARC	0.78775	no AMP	no AMP	none	4.44211	0.0445999	0.576574	4.20162	0.969841	FALSE	none	none	none	FALSE
MHHNB11	Neuroblastoma	0.722021	no AMP	no AMP	none	4.28707	0.195111	0.411035	3.08639	0.527817	FALSE	none	none	none	FALSE
MIAPACA2	PAAD	0.825538	no AMP	no AMP	none	1.32651	0.497393	2.97274	2.37478	-0.0465678	FALSE	none	none	none	FALSE
MKN1	STAD	0.926139	no AMP	no AMP	none	3.15014	0.153258	3.09642	1.66879	0.124055	FALSE	none	none	none	FALSE
MKN45	STAD	0.963963	no AMP	no AMP	none	2.07852	2.86038	2.72815	5.13799	1.19029	FALSE	none	none	none	FALSE
MKN7	STAD	0.963552	no AMP	no AMP	none	3.41926	0.492423	0.555157	1.40921	0.00296439	FALSE	none	none	none	FALSE
MKN74	STAD	0.934988	no AMP	no AMP	none	0.102277	3.31613	2.20124	1.10582	-0.121517	FALSE	none	none	none	FALSE
ML1	THCA	0.690939	no AMP	no AMP	none	3.12874	2.748	1.24619	1.45965	0.0615177	FALSE	none	none	none	FALSE
MM1S	LAML/LCML	0.755087	no AMP	no AMP	none	0.645267	0.870235	0.153209	0.983632	-0.354983	FALSE	none	none	none	FALSE
MOLM13	LAML/LCML	0.531097	no AMP	no AMP	none	1.02666	0.049654	0.0892096	0.693468	-0.367533	FALSE	none	none	none	FALSE
MOLM16	LAML/LCML	0.749009	no AMP	no AMP	none	2.86918	0.0205708	2.98918	0.248562	-0.0224464	FALSE	none	none	none	FALSE
MOLP2	LAML/LCML	0.910809	no AMP	no AMP	none	0.65028	0.00697441	0.0408076	0.77145	-0.382771	FALSE	none	none	none	FALSE
MOLP8	LAML/LCML	0.762012	no AMP	no AMP	none	0.313873	2.57613	0.0818336	0.184778	-0.317529	FALSE	none	none	none	FALSE
MOLT13	LAML/LCML	0.938863	no AMP	no AMP	none	5.28105	0.0448213	0.468856	0.421556	0.972598	FALSE	none	none	none	FALSE
MOLT16	LAML/LCML	0.783951	no AMP	no AMP	none	2.67174	0.0087641	0.147202	0.361679	-0.221157	FALSE	none	none	none	FALSE
MOLT3	LAML/LCML	0.745902	no AMP	no AMP	none	6.23657	0.00513952	0.482545	0.531623	2.30686	FALSE	none	none	none	FALSE
MONOMAC1	LAML/LCML	0.737425	no AMP	no AMP	none	1.32011	0.0556695	0.25654	0.551916	-0.352974	FALSE	none	none	none	FALSE
MONOMAC6	LAML/LCML	0.824164	no AMP	no AMP	none	0.323195	0.0401711	0.330623	0.857377	-0.384483	FALSE	none	none	none	FALSE
MORCPR	LUAD/LUSC	0.89402	no AMP	no AMP	none	1.24904	0.0542554	3.5167	3.40195	0.22517	FALSE	none	none	none	FALSE
MPP89	LUAD/LUSC	0.563506	no AMP	no AMP	none	4.88483	0.226979	1.75792	1.92685	0.773644	FALSE	none	none	none	FALSE
MSTO211H	LUAD/LUSC	0.609879	no AMP	no AMP	none	3.74587	0.0102144	0.115044	0.753382	0.0494482	FALSE	none	none	none	FALSE
NALM6	LAML/LCML	0.746899	no AMP	no AMP	none	3.57107	0.0824786	0.0382026	0.166424	-0.0271495	FALSE	none	none	none	FALSE
NAMALWA	DLBC	0.798144	no AMP	no AMP	none	0.888566	0.0194625	0.0899404	1.96902	-0.291306	FALSE	none	none	none	FALSE
NB1	Neuroblastoma	0.818642	no AMP	no AMP	none	4.15786	0.87743	0.634402	0.577771	0.231785	FALSE	none	none	none	FALSE
NB4	LAML/LCML	0.783245	no AMP	no AMP	FGFR3 S249F	2.1498	0.142075	0.144725	1.00588	-0.263519	FALSE	none	none	none	FALSE
NCIH1105	LUAD/LUSC	0.857755	no AMP	no AMP	none	3.32354	0.653475	0.358851	1.05602	-0.0443335	FALSE	none	none	none	FALSE
NCIH1155	LUAD/LUSC	0.861405	no AMP	no AMP	none	1.84645	0.0324826	0.990659	1.25885	-0.260111	FALSE	none	none	none	FALSE
NCIH1184	LUAD/LUSC	0.767284	no AMP	no AMP	none	2.39169	1.16247	1.14195	0.563719	-0.20394	FALSE	none	none	none	FALSE
NCIH1299	LUAD/LUSC	0.965736	no AMP	no AMP	none	3.92459	0.0426953	0.686774	1.96766	0.208095	FALSE	none	none	none	FALSE
NCIH1339	LUAD/LUSC	0.949092	no AMP	no AMP	none	2.87385	0.0604297	1.00803	1.55884	-0.103004	FALSE	none	none	none	FALSE
NCIH1341	LUAD/LUSC	0.558628	no AMP	no AMP	none	3.45337	4.69676	3.67195	1.3359	0.765142	FALSE	none	none	none	FALSE
NCIH1355	LUAD/LUSC	0.891252	no AMP	no AMP	none	5.13282	0.012359	0.990922	3.91383	1.34715	FALSE	none	none	none	FALSE
NCIH1373	LUAD/LUSC	0.855755	no AMP	no AMP	none	2.87473	0.0392803	0.656218	2.74055	0.0218094	FALSE	none	none	none	FALSE
NCIH1385	LUAD/LUSC	0.907097	no AMP	no AMP	none	3.35154	0.552191	0.0802706	2.02208	0.0271501	FALSE	none	none	none	FALSE
NCIH1395	LUAD/LUSC	0.957517	no AMP	no AMP	none	0.17853	0.306957	0.223269	0.478183	-0.402159	FALSE	none	none	none	FALSE
NCIH1435	LUAD/LUSC	0.839847	no AMP	no AMP	none	1.35707	0.0344118	3.64328	4.28168	0.579742	FALSE	none	none	none	FALSE
NCIH1563	LUAD/LUSC	0.798148	no AMP	no AMP	none	2.40292	0.692538	0.247616	0.387655	-0.245867	FALSE	none	none	none	FALSE
NCIH1573	LUAD/LUSC	0.889251	no AMP	no AMP	none	2.18439	0.549609	1.6394	3.154	0.0470868	FALSE	none	none	none	FALSE
NCIH1581	LUAD/LUSC	0.51324	no AMP	no AMP	none	5.36763	4.77143	1.94664	2.45975	1.78672	FALSE	none	none	none	FALSE
NCIH1650	LUAD/LUSC	0.90945	no AMP	no AMP	none	3.10959	3.62308	1.28799	2.39372	0.259687	FALSE	none	none	none	FALSE
NCIH1651	LUAD/LUSC	0.94817	no AMP	no AMP	none	1.17388	3.78345	2.9841	3.63481	0.450442	FALSE	none	none	none	FALSE
NCIH1666	LUAD/LUSC	0.780189	no AMP	no AMP	none	0.614274	1.54433	0.584158	1.30007	-0.30775	FALSE	none	none	none	FALSE
NCIH1694	LUAD/LUSC	0.820059	no AMP	no AMP	none	3.06108	2.64766	2.31841	2.15615	0.164353	FALSE	none	none	none	FALSE
NCIH1703	LUAD/LUSC	0.763539	no AMP	no AMP	none	6.03497	0.362739	2.87316	2.32914	2.22984	FALSE	none	none	none	FALSE
NCIH1734	LUAD/LUSC	0.862185	no AMP	no AMP	none	4.06605	0.170042	3.40977	2.92746	0.622881	FALSE	none	none	none	FALSE
NCIH1755	LUAD/LUSC	0.843209	no AMP	no AMP	none	2.75663	0.0347123	0.749905	1.87297	-0.106294	FALSE	none	none	none	FALSE
NCIH1792	LUAD/LUSC	0.846884	no AMP	no AMP	none	3.43826	0.0576237	0.105258	1.36132	-0.011862	FALSE	none	none	none	FALSE
NCIH1793	LUAD/LUSC	0.94102	no AMP	no AMP	none	2.98423	0.271871	0.37953	0.564278	-0.149279	FALSE	none	none	none	FALSE
NCIH1838	LUAD/LUSC	0.898977	no AMP	no AMP	none	3.31503	0.484343	1.03144	2.28125	0.0698192	FALSE	none	none	none	FALSE
NCIH1869	LUAD/LUSC	0.883683	no AMP	no AMP	none	0.389606	0.838436	0.287504	1.03424	-0.359787	FALSE	none	none	none	FALSE
NCIH1915	LUAD/LUSC	0.883552	no AMP	no AMP	none	4.05202	0.027909	0.310587	2.11772	0.265459	FALSE	none	none	none	FALSE
NCIH1944	LUAD/LUSC	0.718644	no AMP	no AMP	none	3.20546	0.0374879	4.60282	4.15368	1.05286	FALSE	none	none	none	FALSE
NCIH196	LUAD/LUSC	0.93454	no AMP	no AMP	none	4.5543	2.12855	1.54306	0.180652	0.507571	FALSE	none	none	none	FALSE
NCIH1975	LUAD/LUSC	0.893318	no AMP	no AMP	none	2.90052	0.112782	1.03161	2.17847	-0.0390813	FALSE	none	none	none	FALSE
NCIH2009	LUAD/LUSC	0.718926	no AMP	no AMP	none	1.2189	0.0193452	0.589173	2.1069	-0.24888	FALSE	none	none	none	FALSE
NCIH2023	LUAD/LUSC	0.886117	no AMP	no AMP	none	4.27704	0.0955167	2.1713	2.81202	0.54606	FALSE	none	none	none	FALSE
NCIH2029	LUAD/LUSC	0.818482	no AMP	no AMP	none	3.14533	0.543425	0.0648644	0.565841	-0.116533	FALSE	none	none	none	FALSE
NCIH2030	LUAD/LUSC	0.947201	no AMP	no AMP	none	3.28171	0.229597	0.569963	1.04003	-0.0584603	FALSE	none	none	none	FALSE
NCIH2052	LUAD/LUSC	0.890421	no AMP	no AMP	none	4.01712	0.0786822	0.884465	1.02548	0.182979	FALSE	none	none	none	FALSE
NCIH2081	LUAD/LUSC	0.66699	no AMP	no AMP	none	2.87874	0.012024	0.129798	1.04028	-0.15761	FALSE	none	none	none	FALSE
NCIH2085	LUAD/LUSC	0.66798	no AMP	no AMP	none	2.44124	3.15024	2.37764	3.03394	0.249945	FALSE	none	none	none	FALSE
NCIH2087	LUAD/LUSC	0.837569	no AMP	no AMP	none	2.51235	0.184633	0.504756	4.19329	0.382171	FALSE	none	none	none	FALSE
NCIH2106	LUAD/LUSC	0.845888	no AMP	no AMP	none	1.85194	1.9794	3.725	1.29921	0.0763442	FALSE	none	none	none	FALSE
NCIH211	LUAD/LUSC	0.71106	no AMP	no AMP	none	2.00973	0.506361	0.714072	3.68763	0.135697	FALSE	none	none	none	FALSE
NCIH2110	LUAD/LUSC	0.86107	no AMP	no AMP	none	1.15301	0.0137874	2.33089	2.98842	-0.0343152	FALSE	none	none	none	FALSE
NCIH2122	LUAD/LUSC	0.85837	no AMP	no AMP	none	0.847805	0.278993	0.4465	1.87041	-0.291325	FALSE	none	none	none	FALSE
NCIH2126	LUAD/LUSC	0.873737	no AMP	no AMP	none	1.20094	0.021321	3.38719	1.96384	-0.0443778	FALSE	none	none	none	FALSE
NCIH2170	LUAD/LUSC	0.947038	no AMP	no AMP	none	0.103129	0.555964	2.65232	1.18926	-0.241599	FALSE	none	none	none	FALSE
NCIH2172	LUAD/LUSC	0.908707	no AMP	no AMP	none	1.71905	0.903786	0.98722	0.942894	-0.271774	FALSE	none	none	none	FALSE
NCIH2228	LUAD/LUSC	0.881664	no AMP	no AMP	none	4.02906	0.0240694	0.357245	0.200445	0.141034	FALSE	none	none	none	FALSE
NCIH226	LUAD/LUSC	0.874117	no AMP	no AMP	none	4.94248	0.562694	2.32055	1.25081	0.811562	FALSE	none	none	none	FALSE
NCIH2286	LUAD/LUSC	0.920642	no AMP	no AMP	none	4.60694	0.0660732	2.84694	3.55036	0.963622	FALSE	none	none	none	FALSE
NCIH2291	LUAD/LUSC	0.908695	no AMP	no AMP	none	0.321219	0.115155	1.28864	2.48315	-0.217134	FALSE	none	none	none	FALSE
NCIH23	LUAD/LUSC	0.790834	no AMP	no AMP	none	3.0255	0.924868	1.2483	3.32349	0.208753	FALSE	none	none	none	FALSE
NCIH2342	LUAD/LUSC	0.950248	no AMP	no AMP	none	1.15546	4.99934	4.79676	0.917267	0.912708	FALSE	none	none	none	FALSE
NCIH2405	LUAD/LUSC	0.838809	no AMP	no AMP	none	5.26132	0.091735	2.68068	5.07946	2.25636	FALSE	none	none	none	FALSE
NCIH2444	LUAD/LUSC	0.997042	no AMP	no AMP	none	2.61257	0.849463	1.88063	2.92266	0.077005	FALSE	none	none	none	FALSE
NCIH2452	LUAD/LUSC	0.893999	no AMP	no AMP	none	5.26225	0.102211	0.974443	0.471957	0.971093	FALSE	none	none	none	FALSE
NCIH28	LUAD/LUSC	0.82661	no AMP	no AMP	none	5.01487	2.80747	3.50104	5.28363	2.46048	FALSE	none	none	none	FALSE
NCIH322	LUAD/LUSC	0.891567	no AMP	no AMP	none	1.21266	1.76322	3.43474	1.40647	-0.0338463	FALSE	none	none	none	FALSE
NCIH358	LUAD/LUSC	0.854655	no AMP	no AMP	none	0.992077	1.36046	1.04125	1.56998	-0.265758	FALSE	none	none	none	FALSE
NCIH441	LUAD/LUSC	0.935517	no AMP	no AMP	none	0.0838831	0.00726929	0.0710865	2.19313	-0.296767	FALSE	none	none	none	FALSE
NCIH446	LUAD/LUSC	0.774248	no AMP	no AMP	none	3.83969	3.34723	1.29283	3.20576	0.5692	FALSE	none	none	none	FALSE
NCIH460	LUAD/LUSC	0.971421	no AMP	no AMP	none	2.50504	0.118918	1.84052	1.51779	-0.126792	FALSE	none	none	none	FALSE
NCIH508	COAD	0.932087	no AMP	no AMP	none	0.148729	1.43254	3.57558	5.23577	1.20729	FALSE	none	none	none	FALSE
NCIH520	LUAD/LUSC	0.709725	no AMP	no AMP	none	6.50933	0.0628133	4.04394	2.19826	3.36476	FALSE	none	none	none	FALSE
NCIH522	LUAD/LUSC	0.69937	no AMP	no AMP	none	6.2048	0.0589784	2.01153	1.4903	2.36207	FALSE	none	none	none	FALSE
NCIH526	LUAD/LUSC	0.864456	no AMP	no AMP	none	0.845976	1.73007	2.43229	1.65155	-0.169667	FALSE	none	none	none	FALSE
NCIH647	LUAD/LUSC	0.877098	no AMP	no AMP	none	2.14086	0.011762	0.902859	1.27279	-0.232777	FALSE	none	none	none	FALSE
NCIH650	LUAD/LUSC	0.882157	no AMP	no AMP	none	3.97261	0.0333965	0.93196	3.46886	0.493946	FALSE	none	none	none	FALSE
NCIH661	LUAD/LUSC	0.910728	no AMP	no AMP	none	4.64086	0.491259	3.12241	3.35382	0.974832	FALSE	none	none	none	FALSE
NCIH69	LUAD/LUSC	0.871206	no AMP	no AMP	none	2.38358	0.295433	2.00879	0.578272	-0.179574	FALSE	none	none	none	FALSE
NCIH716	COAD	0.075382	no AMP	FGFR2_AMP	none	0.245711	10.0794	2.55144	1.76362	20.9525	TRUE	none	upstream:I17:in-frame	none	TRUE
NCIH727	LUAD/LUSC	0.860903	no AMP	no AMP	none	3.00952	1.32266	2.68296	5.01496	1.12706	FALSE	none	none	none	FALSE
NCIH747	COAD	0.884362	no AMP	no AMP	none	1.14808	0.332761	1.42309	1.91075	-0.239056	FALSE	none	none	none	FALSE
NCIH838	LUAD/LUSC	0.829822	no AMP	no AMP	none	3.6353	0.0496053	1.81155	1.85425	0.143668	FALSE	none	none	none	FALSE
NCIH841	LUAD/LUSC	0.850021	no AMP	no AMP	none	3.75419	0.118426	2.77996	4.15359	0.780899	FALSE	none	none	none	FALSE
NCIH889	LUAD/LUSC	0.943933	no AMP	no AMP	none	2.79716	0.0450046	0.338471	0.686698	-0.183926	FALSE	none	none	none	FALSE
NCIH929	LAML/LCML	0.659732	no AMP	no AMP	none	0.708392	0.153594	6.39891	1.3585	1.70251	FALSE	none	none	none	FALSE
NCIN87	STAD	0.900949	no AMP	no AMP	none	0.0978145	1.53762	1.86328	3.73072	0.12031	FALSE	none	none	none	FALSE
NMCG1	GBM	0.874014	no AMP	no AMP	none	4.02213	0.0510438	0.617132	0.177572	0.144122	FALSE	none	none	none	FALSE
NUDUL1	DLBC	0.773714	no AMP	no AMP	none	1.05951	0.0065949	0.0687732	1.08292	-0.348596	FALSE	none	none	none	FALSE
NUGC3	STAD	0.90867	no AMP	no AMP	none	2.22339	0.19459	0.552925	1.83556	-0.188708	FALSE	none	none	none	FALSE
NUGC4	STAD	0.908825	no AMP	no AMP	none	0.181277	4.12825	5.05143	6.16286	3.25305	FALSE	none	none	none	FALSE
OAW28	OV	0.857402	no AMP	no AMP	none	3.07151	3.15114	5.42228	2.87734	1.25454	FALSE	none	none	none	FALSE
OAW42	OV	0.900822	no AMP	no AMP	none	5.51735	3.60205	4.57313	6.24397	4.69613	FALSE	none	none	none	FALSE
OC314	OV	0.912956	no AMP	no AMP	none	2.54173	3.89626	1.93169	3.2664	0.399957	FALSE	none	none	none	FALSE
OCIAML2	LAML/LCML	0.7889	no AMP	no AMP	none	2.17449	0.0651121	0.0755949	0.143853	-0.295911	FALSE	none	none	none	FALSE
OCIAML5	LAML/LCML	0.796926	no AMP	no AMP	none	3.60716	0.0367704	0.0987943	1.1947	0.0266063	FALSE	none	none	none	FALSE
OCILY19	DLBC	0.722426	no AMP	no AMP	none	5.42483	0.00549183	0.0616429	0.422907	1.1122	FALSE	none	none	none	FALSE
OCILY3	DLBC	0.866681	no AMP	no AMP	none	1.98774	0.0383433	0.0698514	0.230413	-0.313881	FALSE	none	none	none	FALSE
OCUM1	STAD	0.781059	no AMP	no AMP	none	5.38679	3.91948	4.12229	5.60253	3.46573	FALSE	none	none	none	FALSE
OE19	ESCA	0.87365	no AMP	no AMP	none	0.225348	1.63124	3.98232	4.40286	0.712874	FALSE	none	none	none	FALSE
ONCODG1	OV	0.953241	no AMP	no AMP	none	4.08594	2.6404	3.58722	3.82079	1.00242	FALSE	none	none	none	FALSE
ONS76	GBM	0.91128	no AMP	no AMP	none	3.53052	3.99162	5.54048	0.420846	1.37873	FALSE	none	none	none	FALSE
OPM2	LAML/LCML	0.358666	no AMP	no AMP	FGFR3 K650E	0.149534	0.0494289	8.81183	0.439605	10.6135	FALSE	none	none	none	FALSE
OSRC2	KIRC	0.866085	no AMP	no AMP	none	5.60856	3.59499	1.39192	3.43603	1.92481	FALSE	none	none	none	FALSE
OUMS23	COAD	0.844347	no AMP	no AMP	none	0.0863074	3.2603	3.13219	3.35254	0.265807	FALSE	none	none	none	FALSE
OV56	OV	0.959039	no AMP	no AMP	none	4.50195	0.308232	0.164753	1.93024	0.468786	FALSE	none	none	none	FALSE
OV7	OV	0.838847	no AMP	no AMP	none	3.6158	0.0134274	0.2125	0.19169	-0.0105193	FALSE	none	none	none	FALSE
OV90	OV	0.964052	no AMP	no AMP	none	1.52385	3.8006	3.49824	3.82447	0.622883	FALSE	none	none	none	FALSE
OVCAR4	OV	0.898217	no AMP	no AMP	none	3.28761	3.52592	2.44801	2.97837	0.454715	FALSE	none	none	none	FALSE
OVCAR8	OV	0.913833	no AMP	no AMP	none	5.35211	0.032539	2.82402	4.69836	2.07784	FALSE	none	none	none	FALSE
OVISE	OV	0.933301	no AMP	no AMP	none	5.50888	4.07624	3.54546	4.3026	2.44587	FALSE	none	none	none	FALSE
OVK18	OV	0.83657	no AMP	no AMP	none	3.26861	5.43883	1.82346	2.01382	0.887338	FALSE	none	none	none	FALSE
OVSAHO	OV	0.938466	no AMP	no AMP	none	2.5757	3.80787	1.27338	2.62417	0.227823	FALSE	none	none	none	FALSE
OVTOKO	OV	0.895528	no AMP	no AMP	none	5.67876	1.06263	1.13266	3.53047	1.83367	FALSE	none	none	none	FALSE
P12ICHIKAWA	LAML/LCML	0.841476	no AMP	no AMP	none	2.70156	0.00854655	1.10507	0.784383	-0.17477	FALSE	none	none	none	FALSE
P31FUJ	LAML/LCML	0.761055	no AMP	no AMP	none	2.94351	0.0056285	0.323635	0.400398	-0.168266	FALSE	none	none	none	FALSE
P3HR1	DLBC	0.933292	no AMP	no AMP	none	0.0919783	0.00854483	0.048776	1.47487	-0.362026	FALSE	none	none	none	FALSE
PANC0203	PAAD	0.947466	no AMP	no AMP	none	2.80615	0.0207664	0.348502	1.90326	-0.105112	FALSE	none	none	none	FALSE
PANC0327	PAAD	0.90352	no AMP	no AMP	none	2.03343	0.342401	0.349199	1.63178	-0.229095	FALSE	none	none	none	FALSE
PANC0403	PAAD	0.952054	no AMP	no AMP	none	0.344051	0.840423	1.09358	1.10895	-0.334809	FALSE	none	none	none	FALSE
PANC0504	PAAD	0.881446	no AMP	no AMP	none	2.54555	0.88628	0.449063	0.776135	-0.202246	FALSE	none	none	none	FALSE
PANC0813	PAAD	0.862434	no AMP	no AMP	none	0.781237	0.253753	0.489677	0.420347	-0.377819	FALSE	none	none	none	FALSE
PANC1005	PAAD	0.867078	no AMP	no AMP	none	0.20454	0.0761843	0.575765	1.98331	-0.304085	FALSE	none	none	none	FALSE
PATU8902	PAAD	0.917151	no AMP	no AMP	none	0.07482	0.0220063	0.561908	1.33964	-0.360463	FALSE	none	none	none	FALSE
PATU8988S	PAAD	0.816218	no AMP	no AMP	none	1.21674	3.61832	3.7205	6.21776	2.80403	FALSE	none	none	none	FALSE
PATU8988T	PAAD	0.949185	no AMP	no AMP	none	4.21754	0.291321	0.57827	3.16563	0.517321	FALSE	none	none	none	FALSE
PC14	LUAD/LUSC	0.847827	no AMP	no AMP	none	0.509556	0.0147293	2.42649	1.82113	-0.214781	FALSE	none	none	none	FALSE
PC3	PRAD	0.966349	no AMP	no AMP	none	2.6385	0.020825	0.183503	3.07622	0.0339137	FALSE	none	none	none	FALSE
PECAPJ15	HNSC	0.840655	no AMP	no AMP	none	1.95817	2.73252	3.12695	2.13278	0.0988466	FALSE	none	none	none	FALSE
PECAPJ41CLONED2	HNSC	0.956174	no AMP	no AMP	none	0.179447	2.83168	1.79994	0.853453	-0.215001	FALSE	none	none	none	FALSE
PEER	LAML/LCML	0.738927	no AMP	no AMP	none	4.15487	0.0122192	0.685937	0.0866047	0.199965	FALSE	none	none	none	FALSE
PF382	LAML/LCML	0.806986	no AMP	no AMP	none	6.01664	0.0232491	1.38725	0.773764	1.95821	FALSE	none	none	none	FALSE
PFEIFFER	DLBC	0.71143	no AMP	no AMP	none	0.415781	0.00967567	0.169703	1.30602	-0.361159	FALSE	none	none	none	FALSE
PK1	PAAD	0.866049	no AMP	no AMP	none	0.822565	2.49142	3.04551	1.56786	-0.0616904	FALSE	none	none	none	FALSE
PK45H	PAAD	0.893656	no AMP	no AMP	none	3.66203	0.035165	0.440279	0.115523	0.00706632	FALSE	none	none	none	FALSE
PK59	PAAD	0.864261	no AMP	no AMP	none	0.38833	1.48958	2.97277	0.563548	-0.197521	FALSE	none	none	none	FALSE
PL21	LAML/LCML	0.761939	no AMP	no AMP	none	0.123864	0.0157684	0.0471951	0.113995	-0.422698	FALSE	none	none	none	FALSE
PLCPRF5	LIHC	0.954778	no AMP	no AMP	none	3.47571	0.0181308	3.84736	6.15232	2.81397	FALSE	none	none	none	FALSE
PSN1	PAAD	0.884257	no AMP	no AMP	none	4.05682	0.0271794	0.269232	1.28491	0.197508	FALSE	none	none	none	FALSE
QGP1	PAAD	0.623121	no AMP	no AMP	none	3.41578	0.445855	0.246698	1.52779	0.00245394	FALSE	none	none	none	FALSE
RAJI	DLBC	0.910385	no AMP	no AMP	none	0.716684	0.0235306	0.0484576	2.69625	-0.206422	FALSE	none	none	none	FALSE
RCC10RGB	KIRC	0.913393	no AMP	no AMP	none	5.09414	2.26355	1.45129	4.09363	1.4786	FALSE	none	none	none	FALSE
RCHACV	LAML/LCML	0.854817	no AMP	no AMP	none	4.25851	0.824352	0.130283	1.70688	0.330542	FALSE	none	none	none	FALSE
RCM1	COAD	0.899424	no AMP	no AMP	none	2.95892	0.209974	3.01648	4.92539	1.06104	FALSE	none	none	none	FALSE
RD	SARC	0.759528	no AMP	no AMP	none	4.12873	0.0438378	0.630372	5.76277	2.11957	FALSE	none	none	none	FALSE
REC1	DLBC	0.975986	no AMP	no AMP	none	1.11121	0.0249578	0.431347	1.03629	-0.34065	FALSE	none	none	none	FALSE
REH	LAML/LCML	0.900955	no AMP	no AMP	none	4.87039	0.0202103	0.37137	1.99162	0.714845	FALSE	none	none	none	FALSE
RERFLCAD1	LUAD/LUSC	0.930144	no AMP	no AMP	none	2.68889	0.352459	0.66945	0.415856	-0.199419	FALSE	none	none	none	FALSE
RERFLCAD2	LUAD/LUSC	0.885013	no AMP	no AMP	none	2.53733	0.474973	0.921575	1.67423	-0.145741	FALSE	none	none	none	FALSE
RERFLCAI	LUAD/LUSC	0.889495	no AMP	no AMP	none	4.30725	0.575435	1.15092	1.54635	0.364219	FALSE	none	none	none	FALSE
RERFLCMS	LUAD/LUSC	0.893352	no AMP	no AMP	none	3.79146	0.0543474	1.0616	3.17559	0.357229	FALSE	none	none	none	FALSE
RH18	SARC	0.658452	no AMP	no AMP	none	4.3658	0.0806451	0.344206	2.9253	0.531949	FALSE	none	none	none	FALSE
RH30	SARC	0.74428	no AMP	no AMP	none	3.54061	0.0218764	0.721246	7.88886	8.54094	FALSE	none	none	none	FALSE
RH41	SARC	0.577915	no AMP	no AMP	none	4.85539	2.21546	1.87035	8.00308	10.0009	FALSE	none	none	none	FALSE
RI1	DLBC	0.800173	no AMP	no AMP	none	2.31756	0.013331	0.328619	1.16394	-0.23329	FALSE	none	none	none	FALSE
RKN	SARC	0.957996	no AMP	no AMP	none	4.56954	0.0340724	0.567324	0.533058	0.427238	FALSE	none	none	none	FALSE
RKO	COAD	0.953326	no AMP	no AMP	none	4.08795	0.589793	2.09319	1.71717	0.326441	FALSE	none	none	none	FALSE
RL952	UCEC	0.856204	no AMP	no AMP	none	3.41873	4.41948	3.87161	2.24759	0.794133	FALSE	none	none	none	FALSE
RMGI	OV	0.862778	no AMP	no AMP	none	6.1256	0.753204	1.83236	3.35261	2.48835	FALSE	none	none	none	FALSE
RPMI7951	SKCM	0.850494	no AMP	no AMP	none	4.81422	0.144914	0.115578	2.26082	0.700382	FALSE	none	none	none	FALSE
RPMI8226	LAML/LCML	0.834056	no AMP	no AMP	none	0.284437	1.2103	0.459074	2.23183	-0.252893	FALSE	none	none	none	FALSE
RPMI8402	LAML/LCML	0.769972	no AMP	no AMP	none	4.02415	0.21728	1.03721	0.623966	0.175065	FALSE	none	none	none	FALSE
RS411	LAML/LCML	0.760396	no AMP	no AMP	none	0.912494	0.0276837	0.106304	1.42738	-0.334248	FALSE	none	none	none	FALSE
RT112	BLCA	0.473724	no AMP	no AMP	none	0.480969	2.8358	7.21238	0.807662	3.35402	FALSE	none	none	upstream:I17:in-frame	TRUE
RT4	BLCA	0.777493	no AMP	no AMP	none	0.0995284	2.53969	6.27693	0.265642	1.55645	FALSE	none	none	upstream:I17:out-of-frame	TRUE
RVH421	SKCM	0.911767	no AMP	no AMP	none	2.73025	0.0208044	0.0465034	1.01487	-0.186512	FALSE	none	none	none	FALSE
SAOS2	SARC	0.798432	NA	NA	none	4.06044	3.67464	2.65586	0.809791	0.529675	FALSE	none	none	none	FALSE
SBC5	LUAD/LUSC	0.959846	no AMP	no AMP	none	5.04171	2.00608	3.38083	3.64292	1.44144	FALSE	none	none	none	FALSE
SCABER	BLCA	0.891368	no AMP	no AMP	none	0.212603	2.65858	1.16803	1.54792	-0.219623	FALSE	none	none	none	FALSE
SCC25	HNSC	0.850685	no AMP	no AMP	none	1.53496	2.05707	2.28147	1.46038	-0.140377	FALSE	none	none	none	FALSE
SCC4	HNSC	0.80286	FGF3/4/19_AMP	no AMP	none	1.23419	2.10523	4.61295	1.89561	0.359862	FALSE	none	none	none	FALSE
SCC9	HNSC	0.884415	no AMP	no AMP	none	0.161091	0.566319	4.59563	0.692544	0.176048	FALSE	none	none	none	FALSE
SEM	LAML/LCML	0.658343	no AMP	no AMP	none	2.64712	0.012694	0.10533	0.139522	-0.232468	FALSE	none	none	none	FALSE
SF126	GBM	0.779722	no AMP	no AMP	none	4.74864	0.521062	1.51871	1.45399	0.63058	FALSE	none	none	none	FALSE
SF268	GBM	0.790582	no AMP	no AMP	none	5.51948	0.853338	0.395899	0.440443	1.24133	FALSE	none	none	none	FALSE
SF295	GBM	0.933105	no AMP	no AMP	none	4.31679	0.0219669	1.01361	0.309343	0.293707	FALSE	none	none	none	FALSE
SF539	GBM	0.713313	no AMP	no AMP	none	5.38552	1.40926	1.08462	0.89678	1.14789	FALSE	none	none	none	FALSE
SH10TC	STAD	0.94506	no AMP	no AMP	none	5.6755	0.0545839	2.02912	1.39039	1.53106	FALSE	none	none	none	FALSE
SH4	SKCM	0.699358	no AMP	no AMP	none	0.719294	0.0207337	0.057039	2.61322	-0.219357	FALSE	none	none	none	FALSE
SHP77	LUAD/LUSC	0.925434	no AMP	no AMP	none	0.737504	0.0450396	0.0680189	0.890396	-0.372875	FALSE	none	none	none	FALSE
SIMA	Neuroblastoma	0.6421	no AMP	no AMP	none	3.43397	3.51275	0.300444	1.15338	0.181431	FALSE	none	none	none	FALSE
SJSA1	SARC	0.833491	no AMP	no AMP	none	3.49205	0.383446	2.29694	0.516417	0.0613533	FALSE	none	none	none	FALSE
SKCO1	COAD	0.854361	no AMP	no AMP	none	0.0972835	0.72068	1.50637	4.1109	0.221397	FALSE	none	none	none	FALSE
SKES1	SARC	0.75528	no AMP	no AMP	none	3.80206	0.0146285	2.96238	2.27089	0.34794	FALSE	none	none	none	FALSE
SKHEP1	LIHC	0.924941	no AMP	no AMP	none	3.46513	0.0346873	0.310959	3.63488	0.35695	FALSE	none	none	none	FALSE
SKLMS1	SARC	0.883682	no AMP	no AMP	none	4.89504	0.0137924	0.105446	0.12411	0.622972	FALSE	none	none	none	FALSE
SKLU1	LUAD/LUSC	0.785163	no AMP	no AMP	none	4.71381	0.0119212	0.190897	0.511196	0.508761	FALSE	none	none	none	FALSE
SKM1	LAML/LCML	0.765593	no AMP	no AMP	none	3.83345	0.0153934	0.836791	2.06469	0.18806	FALSE	none	none	none	FALSE
SKMEL1	SKCM	0.894308	no AMP	no AMP	none	3.68227	0.00677124	0.21281	0.335963	0.0148147	FALSE	none	none	none	FALSE
SKMEL24	SKCM	0.845176	no AMP	no AMP	none	3.74526	0.0123039	0.126904	0.5121	0.0400653	FALSE	none	none	none	FALSE
SKMEL28	SKCM	0.959039	no AMP	no AMP	none	1.27258	0.0500126	0.225177	2.49803	-0.204794	FALSE	none	none	none	FALSE
SKMEL30	SKCM	0.935078	no AMP	no AMP	none	1.64258	0.0352695	0.142987	2.24103	-0.214318	FALSE	none	none	none	FALSE
SKMEL31	SKCM	0.962977	no AMP	no AMP	none	2.10874	0.0548208	0.481124	0.814525	-0.271239	FALSE	none	none	none	FALSE
SKMEL5	SKCM	0.864238	no AMP	no AMP	none	2.94426	0.189416	0.132853	2.51745	-0.00933766	FALSE	none	none	none	FALSE
SKMES1	LUAD/LUSC	0.776536	no AMP	no AMP	none	4.06387	0.0481968	0.883758	1.81546	0.25582	FALSE	none	none	none	FALSE
SKMM2	LAML/LCML	0.910461	no AMP	no AMP	none	0.0909072	0.0282973	0.161096	0.376786	-0.413487	FALSE	none	none	none	FALSE
SKNAS	Neuroblastoma	0.775507	no AMP	no AMP	none	4.59151	0.0306501	0.385781	2.10618	0.539917	FALSE	none	none	none	FALSE
SKNBE2	Neuroblastoma	0.661649	no AMP	no AMP	none	4.71768	2.23196	0.291019	1.04697	0.608863	FALSE	none	none	none	FALSE
SKNMC	SARC	0.757732	no AMP	no AMP	none	4.953	0.0156905	4.64757	3.4378	1.6111	FALSE	none	none	upstream:I17:in-frame	TRUE
SKNSH	Neuroblastoma	0.779409	no AMP	no AMP	none	3.49959	0.308783	1.2916	1.7251	0.0696541	FALSE	none	none	none	FALSE
SKOV3	OV	0.813939	no AMP	no AMP	none	4.51365	1.98429	3.20006	3.8297	1.10493	FALSE	none	none	none	FALSE
SKUT1	SARC	0.836639	no AMP	no AMP	none	4.10888	0.137239	2.27456	4.23639	0.906439	FALSE	none	none	none	FALSE
SNB75	GBM	0.841281	no AMP	no AMP	none	4.43936	3.42359	2.94184	0.995331	0.715033	FALSE	none	none	none	FALSE
SNGM	UCEC	0.930454	no AMP	no AMP	none	5.75093	2.83308	2.98799	4.17765	2.40666	FALSE	none	none	none	FALSE
SNU1033	COAD	0.862932	no AMP	no AMP	none	2.51065	1.48265	2.2625	4.81929	0.858254	FALSE	none	none	none	FALSE
SNU1041	HNSC	0.929416	NA	NA	none	2.05645	4.70553	3.79642	2.47873	0.65964	FALSE	none	none	none	FALSE
SNU1066	HNSC	0.946226	NA	NA	none	1.04444	2.35927	5.54685	1.179	0.860472	FALSE	none	none	none	FALSE
SNU1076	HNSC	0.82901	no AMP	no AMP	none	0.183021	2.27007	3.39746	0.422123	-0.10331	FALSE	none	none	none	FALSE
SNU1077	UCEC	0.758292	no AMP	no AMP	none	3.29594	1.99194	2.82013	3.22321	0.401483	FALSE	none	none	none	FALSE
SNU1105	GBM	0.644825	no AMP	no AMP	none	4.85745	2.29166	1.31089	0.353976	0.712593	FALSE	none	none	none	FALSE
SNU119	OV	0.866781	no AMP	no AMP	none	2.1285	3.0081	1.56393	4.76096	0.826872	FALSE	none	none	none	FALSE
SNU1196	CHOL	0.883813	no AMP	no AMP	none	0.163005	2.42552	2.28125	3.33765	0.085605	FALSE	none	none	none	FALSE
SNU1214	HNSC	0.82575	no AMP	no AMP	none	1.0725	2.80181	5.71679	1.09677	1.03718	FALSE	none	none	none	FALSE
SNU1272	KIRC	0.916621	no AMP	no AMP	none	5.23676	0.108052	1.30271	3.60273	1.34967	FALSE	none	none	none	FALSE
SNU16	STAD	0.197175	no AMP	FGFR2_AMP	none	0.0237019	9.26118	1.30081	2.67649	11.7999	FALSE	none	upstream:I17:out-of-frame	none	TRUE
SNU175	COAD	0.763966	no AMP	no AMP	none	1.90447	1.20729	0.579673	4.2371	0.355994	FALSE	none	none	none	FALSE
SNU182	LIHC	0.750151	no AMP	no AMP	none	2.7545	2.02003	2.89462	1.72997	0.081677	FALSE	none	none	none	FALSE
SNU201	GBM	0.593694	no AMP	no AMP	none	5.00041	1.74927	0.900201	0.596518	0.78594	FALSE	none	none	none	FALSE
SNU213	PAAD	0.893751	no AMP	no AMP	none	2.4505	1.88413	0.618343	1.23329	-0.152361	FALSE	none	none	none	FALSE
SNU216	STAD	0.864517	no AMP	no AMP	none	0.623278	3.32703	1.45316	2.08187	-0.07323	FALSE	none	none	none	FALSE
SNU245	CHOL	0.961439	no AMP	no AMP	none	3.41039	2.2942	3.87929	5.20626	1.63848	FALSE	none	none	none	FALSE
SNU308	CHOL	0.897474	no AMP	no AMP	none	0.426215	1.84607	4.67423	1.88231	0.334123	FALSE	none	none	none	FALSE
SNU387	LIHC	0.795732	FGF3/4/19_AMP	no AMP	none	4.65512	0.0323027	0.698448	0.0629237	0.468942	FALSE	none	none	none	FALSE
SNU398	LIHC	0.92255	no AMP	no AMP	none	4.07963	0.393898	4.22305	4.07594	1.16625	FALSE	none	none	none	FALSE
SNU407	COAD	0.877169	no AMP	no AMP	none	3.08647	2.39478	2.61013	2.7245	0.25562	FALSE	none	none	none	FALSE
SNU410	PAAD	0.944825	no AMP	no AMP	none	3.73393	0.0435119	1.23821	1.50798	0.119304	FALSE	none	none	none	FALSE
SNU449	LIHC	0.94546	no AMP	no AMP	none	7.32759	0.02259	1.02169	5.58241	7.1145	FALSE	none	none	none	FALSE
SNU46	HNSC	0.781216	no AMP	no AMP	none	3.93043	0.860358	1.6278	1.93946	0.259385	FALSE	none	none	none	FALSE
SNU466	GBM	0.600298	no AMP	no AMP	none	4.38654	0.0415703	3.53442	0.58488	0.574683	FALSE	none	none	none	FALSE
SNU475	LIHC	0.807084	no AMP	no AMP	none	4.67483	1.39398	1.29777	1.96824	0.63768	FALSE	none	none	none	FALSE
SNU478	CHOL	0.878709	no AMP	no AMP	none	0.932739	1.47257	1.55011	2.24514	-0.178897	FALSE	none	none	none	FALSE
SNU489	GBM	0.807567	no AMP	no AMP	none	5.53676	1.19687	0.411806	0.282208	1.26622	FALSE	none	none	none	FALSE
SNU5	STAD	0.87844	no AMP	no AMP	none	3.28562	0.0825484	1.0523	3.94019	0.437319	FALSE	none	none	none	FALSE
SNU503	COAD	0.851688	no AMP	no AMP	none	3.11693	3.78755	4.12657	2.38392	0.658605	FALSE	none	none	none	FALSE
SNU601	STAD	0.898009	no AMP	no AMP	none	0.146345	2.26363	2.59589	4.98702	0.887283	FALSE	none	none	none	FALSE
SNU61	COAD	0.833471	no AMP	no AMP	none	0.510226	1.13866	2.89282	4.38096	0.487045	FALSE	none	none	none	FALSE
SNU620	STAD	0.852925	no AMP	no AMP	none	0.0646041	2.97001	2.94814	4.56176	0.6917	FALSE	none	none	none	FALSE
SNU626	GBM	0.938174	no AMP	no AMP	none	4.41815	3.11456	4.7551	0.173347	1.10663	FALSE	none	none	none	FALSE
SNU668	STAD	0.90364	no AMP	no AMP	none	1.5349	0.0370639	1.5348	1.96304	-0.208451	FALSE	none	none	none	FALSE
SNU685	UCEC	0.883524	no AMP	no AMP	none	4.8268	0.0307199	0.930982	2.28443	0.730824	FALSE	none	none	none	FALSE
SNU719	STAD	0.878549	no AMP	no AMP	none	0.081361	2.50838	3.31624	4.5172	0.679209	FALSE	none	none	none	FALSE
SNU738	GBM	0.745351	no AMP	no AMP	none	4.46922	0.162892	0.740391	2.55639	0.536635	FALSE	none	none	none	FALSE
SNU761	LIHC	0.968547	FGF3/4/19_AMP	FGFR1_AMP	none	3.72982	2.39581	4.74853	5.67455	2.55451	FALSE	none	none	none	FALSE
SNU8	OV	0.927649	no AMP	no AMP	none	0.233691	1.422	1.86801	1.65501	-0.247498	FALSE	none	none	none	FALSE
SNU840	OV	0.852995	no AMP	no AMP	none	2.55525	2.5271	0.481445	1.37518	-0.0913658	FALSE	none	none	none	FALSE
SNU869	CHOL	0.949601	no AMP	no AMP	none	2.36429	3.07678	2.87897	4.72899	0.949458	FALSE	none	none	none	FALSE
SNU878	LIHC	0.910905	no AMP	no AMP	none	3.54926	1.17377	1.87826	5.28966	1.43403	FALSE	none	none	none	FALSE
SNU886	LIHC	0.512164	no AMP	no AMP	none	4.48986	0.0277234	0.487082	4.11725	0.956113	FALSE	none	none	none	FALSE
SNU899	HNSC	0.886054	no AMP	no AMP	none	0.262119	2.0111	6.06713	0.242965	1.26742	FALSE	none	none	none	FALSE
SNUC2A	COAD	0.865002	no AMP	no AMP	none	3.4921	0.562168	4.77547	1.45456	0.664927	FALSE	none	none	none	FALSE
SNUC4	COAD	0.965778	no AMP	no AMP	none	2.37876	0.981936	3.5895	4.95286	1.1015	FALSE	none	none	none	FALSE
SNUC5	COAD	0.936899	no AMP	no AMP	none	0.614517	1.58388	1.23211	3.14082	-0.0544737	FALSE	none	none	none	FALSE
SQ1	LUAD/LUSC	0.937856	no AMP	no AMP	none	2.12792	0.0162769	1.55159	3.54175	0.126976	FALSE	none	none	none	FALSE
SR786	DLBC	0.834168	no AMP	no AMP	none	0.956054	0.0337239	0.0548092	0.222949	-0.388253	FALSE	none	none	none	FALSE
SU8686	PAAD	0.944102	no AMP	no AMP	none	0.945714	1.12139	2.5026	1.87707	-0.161418	FALSE	none	none	none	FALSE
SUDHL1	DLBC	0.767167	no AMP	no AMP	none	0.579877	0.00155424	0.0267556	0.678781	-0.389669	FALSE	none	none	none	FALSE
SUDHL10	DLBC	0.807852	no AMP	no AMP	none	0.234158	0.0282012	0.0369888	0.673417	-0.400945	FALSE	none	none	none	FALSE
SUDHL4	DLBC	0.820861	no AMP	no AMP	none	0.110981	0.0153401	0.32166	1.74472	-0.33537	FALSE	none	none	none	FALSE
SUDHL6	DLBC	0.83783	no AMP	no AMP	none	2.4888	0.0227815	0.0944405	1.40283	-0.200253	FALSE	none	none	none	FALSE
SUDHL8	DLBC	0.87962	no AMP	no AMP	none	0.139989	0.0106621	0.0436813	0.249791	-0.418507	FALSE	none	none	none	FALSE
SUIT2	PAAD	0.964053	no AMP	no AMP	none	1.88006	0.138725	2.09693	4.33835	0.448253	FALSE	none	none	none	FALSE
SUPM2	DLBC	0.753669	no AMP	no AMP	none	0.493276	0.0253173	0.047593	0.76722	-0.388478	FALSE	none	none	none	FALSE
SUPT1	LAML/LCML	0.77808	no AMP	no AMP	none	0.510349	0.0074932	0.781862	0.130883	-0.393282	FALSE	none	none	none	FALSE
SUPT11	LAML/LCML	0.842092	no AMP	no AMP	none	0.170379	0.0425415	0.768614	1.48809	-0.342002	FALSE	none	none	none	FALSE
SW1088	GBM	0.806714	no AMP	no AMP	none	4.02513	0.0477024	0.707603	0.723547	0.166632	FALSE	none	none	none	FALSE
SW1116	COAD	0.915049	no AMP	no AMP	none	0.476024	1.19031	3.13096	4.34909	0.503655	FALSE	none	none	none	FALSE
SW1271	LUAD/LUSC	0.835702	no AMP	no AMP	none	1.60747	0.0291919	0.855971	0.930614	-0.302189	FALSE	none	none	none	FALSE
SW1353	SARC	0.806157	no AMP	no AMP	none	5.05429	1.34093	0.933942	0.604416	0.815477	FALSE	none	none	none	FALSE
SW1573	LUAD/LUSC	0.963581	no AMP	no AMP	none	4.07233	3.65406	1.83688	1.79373	0.526257	FALSE	none	none	none	FALSE
SW1710	BLCA	0.915427	no AMP	no AMP	none	5.04522	1.75895	1.209	3.90253	1.32208	FALSE	none	none	none	FALSE
SW1783	GBM	0.785031	no AMP	no AMP	none	4.94304	0.166114	1.12866	0.301604	0.694339	FALSE	none	none	none	FALSE
SW48	COAD	0.764181	no AMP	no AMP	none	0.337464	1.83118	3.1493	3.23617	0.129036	FALSE	none	none	none	FALSE
SW579	THCA	0.563842	no AMP	no AMP	none	4.07199	0.0241174	0.338534	0.0502874	0.154475	FALSE	none	none	none	FALSE
SW620	COAD	0.878543	no AMP	no AMP	none	4.02243	0.0430968	1.03185	5.66873	1.96213	FALSE	none	none	none	FALSE
SW948	COAD	0.796934	no AMP	no AMP	none	0.0630023	0.0937392	3.36889	5.24013	1.13801	FALSE	none	none	none	FALSE
T24	BLCA	0.903547	no AMP	no AMP	none	3.1554	0.0123195	0.172395	0.334171	-0.129046	FALSE	none	none	none	FALSE
T3M10	LUAD/LUSC	0.931242	no AMP	no AMP	none	1.55347	0.0523883	0.10162	0.512513	-0.341474	FALSE	none	none	none	FALSE
T47D	BRCA	0.930496	no AMP	no AMP	none	2.32913	3.64824	3.78159	3.23119	0.560761	FALSE	none	none	none	FALSE
T84	COAD	0.817029	no AMP	no AMP	none	0.114101	0.204226	3.32113	5.79507	1.77635	FALSE	none	none	none	FALSE
T98G	GBM	0.773388	no AMP	no AMP	none	4.17809	0.0311383	1.19469	0.367319	0.23576	FALSE	none	none	none	FALSE
TALL1	LAML/LCML	0.789204	no AMP	no AMP	none	4.59695	0.0190904	0.0882614	0.165376	0.421515	FALSE	none	none	none	FALSE
TCCPAN2	PAAD	0.855998	no AMP	no AMP	none	2.09108	0.0656018	1.85041	4.22541	0.396498	FALSE	none	none	none	FALSE
TCCSUP	BLCA	0.847814	no AMP	no AMP	none	4.5312	0.166588	0.17124	0.0870713	0.383765	FALSE	none	none	none	FALSE
TE1	ESCA	0.918923	no AMP	no AMP	none	2.99133	3.60767	2.97876	2.91119	0.448471	FALSE	none	none	none	FALSE
TE10	ESCA	0.889784	FGF3/4/19_AMP	no AMP	none	1.29882	3.19454	1.71094	1.44787	-0.0984354	FALSE	none	none	none	FALSE
TE14	ESCA	0.908214	FGF3/4/19_AMP	no AMP	none	1.05499	1.05387	5.90599	1.63397	1.1566	FALSE	none	none	none	FALSE
TE15	ESCA	0.776906	no AMP	no AMP	none	0.115758	3.2608	5.88145	0.271757	1.17374	FALSE	none	none	none	FALSE
TE4	ESCA	0.881016	no AMP	no AMP	none	1.97007	1.41353	2.71528	1.74236	-0.0690406	FALSE	none	none	none	FALSE
TE441T	SARC	0.760005	no AMP	no AMP	none	5.9255	0.0711928	4.4737	0.432596	2.28343	FALSE	none	none	none	FALSE
TE6	ESCA	0.990212	FGF3/4/19_AMP	no AMP	none	2.41499	4.65658	2.92368	3.34839	0.697649	FALSE	none	none	none	FALSE
TE8	ESCA	0.74355	FGF3/4/19_AMP	no AMP	none	4.68605	1.62891	3.04807	3.619	1.10092	FALSE	none	none	none	FALSE
TE9	ESCA	0.910195	FGF3/4/19_AMP	no AMP	none	1.73236	3.79594	5.19473	1.92108	0.884239	FALSE	none	none	none	FALSE
THP1	LAML/LCML	0.880483	no AMP	no AMP	none	3.3558	0.0385474	1.14529	1.66807	0.0159622	FALSE	none	none	none	FALSE
TM31	GBM	0.815395	no AMP	no AMP	none	6.17298	0.217694	1.25009	1.25673	2.24991	FALSE	none	none	none	FALSE
TOLEDO	DLBC	0.894763	no AMP	no AMP	none	0.228895	0.0193338	0.198714	0.578125	-0.401931	FALSE	none	none	none	FALSE
TOV112D	OV	0.947199	no AMP	no AMP	none	5.09993	0.0898694	1.1062	3.31659	1.13804	FALSE	none	none	none	FALSE
TOV21G	OV	0.94957	no AMP	no AMP	none	7.03803	4.0815	0.351889	3.37069	4.97961	FALSE	none	none	none	FALSE
TT2609C02	THCA	0.899494	no AMP	no AMP	none	4.81464	0.0357366	0.222638	1.04182	0.601925	FALSE	none	none	none	FALSE
TTC709	Rhabdoid	0.52189	NA	NA	none	4.04154	5.72254	3.35295	0.734785	1.39883	FALSE	none	none	none	FALSE
TUHR10TKB	KIRC	0.92225	no AMP	no AMP	none	4.15384	0.588362	0.472221	2.84488	0.425991	FALSE	none	none	none	FALSE
TUHR14TKB	KIRC	0.735885	no AMP	no AMP	none	4.86077	3.5368	3.137	4.09119	1.57402	FALSE	none	none	none	FALSE
TUHR4TKB	KIRC	0.89504	no AMP	no AMP	none	3.94614	0.434526	1.4206	4.83599	1.14372	FALSE	none	none	none	FALSE
TYKNU	OV	0.875388	no AMP	no AMP	none	4.051	0.0245394	0.0904449	1.14313	0.183297	FALSE	none	none	none	FALSE
U118MG	GBM	0.871434	no AMP	no AMP	none	4.81573	0.00748416	0.0234998	0.0584469	0.561676	FALSE	none	none	none	FALSE
U251MG	GBM	0.880794	no AMP	no AMP	none	3.56635	0.523711	2.58787	0.636602	0.117138	FALSE	none	none	none	FALSE
U266B1	LAML/LCML	0.823533	no AMP	no AMP	none	0.603506	0.0512194	0.279721	0.504116	-0.389907	FALSE	none	none	none	FALSE
U2OS	SARC	0.818362	no AMP	no AMP	none	4.27671	2.24103	1.41612	3.80439	0.824643	FALSE	none	none	none	FALSE
U87MG	GBM	0.926377	no AMP	no AMP	none	4.87783	0.0261145	0.0970022	0.0624162	0.608473	FALSE	none	none	none	FALSE
U937	LAML/LCML	0.872376	no AMP	no AMP	none	1.17469	0.0319009	0.227981	0.16514	-0.375119	FALSE	none	none	none	FALSE
UACC257	SKCM	0.873011	no AMP	no AMP	none	1.72642	0.0974181	0.145513	1.7775	-0.253733	FALSE	none	none	none	FALSE
UACC62	SKCM	0.958611	no AMP	no AMP	none	2.73606	0.170189	2.13722	2.80672	0.0800388	FALSE	none	none	none	FALSE
UBLC1	BLCA	0.848223	NA	NA	none	2.5054	1.63686	0.342879	0.786578	-0.185309	FALSE	none	none	none	FALSE
UMUC1	BLCA	0.290184	no AMP	no AMP	none	0.348623	4.66259	5.05383	0.872179	0.87874	FALSE	none	none	none	FALSE
UMUC3	BLCA	0.970885	no AMP	no AMP	none	4.59809	0.0734432	1.01361	1.13011	0.485215	FALSE	none	none	none	FALSE
UO31	KIRC	0.779173	no AMP	no AMP	none	3.97058	0.458276	0.436923	1.86591	0.216786	FALSE	none	none	none	FALSE
VMCUB1	BLCA	0.895269	no AMP	no AMP	none	2.29016	2.03097	3.47002	2.43811	0.180543	FALSE	none	none	none	FALSE
VMRCRCW	KIRC	0.871612	no AMP	no AMP	none	3.74849	0.7148	2.88934	4.17272	0.811767	FALSE	none	none	none	FALSE
VMRCRCZ	KIRC	0.944499	no AMP	no AMP	none	5.31322	1.8255	2.94528	4.67968	2.09077	FALSE	none	none	none	FALSE
WM115	SKCM	0.854654	no AMP	no AMP	none	3.65707	0.425054	1.17531	0.844301	0.0597225	FALSE	none	none	none	FALSE
WM1799	SKCM	0.857077	no AMP	no AMP	none	2.54113	0.0193387	0.171729	1.13404	-0.207616	FALSE	none	none	none	FALSE
WM2664	SKCM	0.917215	no AMP	no AMP	none	2.28689	0.0374413	0.32083	0.513828	-0.26645	FALSE	none	none	none	FALSE
WM793	SKCM	0.940592	no AMP	no AMP	none	4.25927	0.0157112	1.36544	0.778009	0.296218	FALSE	none	none	none	FALSE
WM983B	SKCM	0.844932	no AMP	no AMP	none	2.60554	0.0390894	0.21498	1.93104	-0.138066	FALSE	none	none	none	FALSE
WSUDLCL2	DLBC	0.853581	no AMP	no AMP	none	0.552791	0.0705038	0.363061	0.39694	-0.393457	FALSE	none	none	none	FALSE
YAPC	PAAD	0.847879	no AMP	no AMP	none	2.4121	2.33327	3.64342	1.22047	0.137588	FALSE	none	none	none	FALSE
YD10B	HNSC	0.746754	no AMP	no AMP	none	1.49019	3.15415	4.10397	1.52687	0.25724	FALSE	none	none	none	FALSE
YD15	HNSC	0.794791	no AMP	no AMP	none	0.648416	0.0400683	3.2897	0.820635	-0.165068	FALSE	none	none	none	FALSE
YD38	HNSC	0.883433	no AMP	no AMP	none	0.557867	2.07	1.8805	0.790091	-0.257716	FALSE	none	none	none	FALSE
YD8	HNSC	0.55305	no AMP	no AMP	none	3.73255	0.774575	2.14332	1.09482	0.157076	FALSE	none	none	none	FALSE
YH13	GBM	0.766978	no AMP	no AMP	none	5.29307	0.331364	0.472645	0.631547	0.996599	FALSE	none	none	none	FALSE
YKG1	GBM	0.831016	no AMP	no AMP	none	4.65862	0.0277675	1.44565	0.667562	0.517928	FALSE	none	none	none	FALSE
ZR751	BRCA	0.954326	no AMP	no AMP	none	4.36755	1.7366	3.47838	5.79776	2.56377	FALSE	none	none	none	FALSE
ZR7530	BRCA	0.785291	no AMP	no AMP	none	1.7973	2.13622	1.32229	4.7441	0.700084	FALSE	none	none	none	FALSE

## Sheet: PD173074 response
Cell_name	Tumor_type	TCGA_tumor_code	AUC	FGF_AMP	FGFR_AMP	FGFR_missense_hotspot_mut	FGFR1_exp	FGFR2_exp	FGFR3_exp	FGFR4_exp	FGFR_composite_exp	FGFR2_C3_usage	FGFR1_RE	FGFR2_RE	FGFR3_RE	E18_truncation
697	LAML	LAML	0.942656	NA	NA	none	4.18591	3.15026	0.041022	0.278125	0.359415	FALSE	none	none	none	FALSE
5637	BLCA	BLCA	0.986647	NA	NA	none	3.19297	1.55172	0.334773	0.125941	-0.0856675	FALSE	none	none	none	FALSE
2313287	STAD	STAD	0.944931	NA	NA	none	0.0421256	0.528836	1.95497	5.40705	1.1544	FALSE	none	none	none	FALSE
22RV1	Prostate Cancer	PRAD	0.985442	NA	NA	none	1.80971	0.0760647	4.40915	2.15664	0.285777	FALSE	none	none	none	FALSE
42MGBA	Brain Cancer	GBM	0.975515	NA	NA	none	4.62882	1.51406	1.11865	0.416213	0.512281	FALSE	none	none	none	FALSE
639V	Bladder Cancer	BLCA	0.983575	NA	NA	FGFR3 R248C	3.85722	0.0216725	0.317048	0.98897	0.103683	FALSE	none	none	none	FALSE
647V	Bladder Cancer	BLCA	0.991485	NA	NA	none	1.96923	1.01616	0.466174	0.531924	-0.278167	FALSE	none	none	none	FALSE
769P	Kidney Cancer	KIRC	0.977997	NA	NA	none	4.46557	0.0667527	3.45887	6.57556	4.01097	FALSE	none	none	none	FALSE
8305C	Thyroid Cancer	THCA	0.94148	NA	NA	none	2.98044	0.0404315	0.0905989	0.2281	-0.170503	FALSE	none	none	none	FALSE
8505C	Thyroid Cancer	THCA	0.985353	NA	NA	none	4.591	0.0188728	1.11794	0.354229	0.450804	FALSE	none	none	none	FALSE
8MGBA	Brain Cancer	GBM	0.98921	NA	NA	none	4.67883	0.392214	0.534576	1.93196	0.586135	FALSE	none	none	none	FALSE
A101D	Skin Cancer	SKCM	0.984633	no AMP	no AMP	none	0.270033	0.0269211	0.236851	2.77983	-0.204738	FALSE	none	none	none	FALSE
A172	Brain Cancer	GBM	0.934369	no AMP	no AMP	none	5.47693	0.0477373	3.74584	1.74132	1.54725	FALSE	none	none	none	FALSE
A204	Rhabdoid	Rhabdoid	0.944714	no AMP	no AMP	none	7.6877	0.240611	3.27829	3.55517	7.6531	FALSE	none	none	none	FALSE
A2058	Skin Cancer	SKCM	0.995744	no AMP	no AMP	none	2.15733	0.123096	2.45261	3.12917	0.0891598	FALSE	none	none	none	FALSE
A253	Head and Neck Cancer	HNSC	0.994394	FGF3/4/19_AMP	no AMP	none	1.72349	3.85382	4.65211	2.69381	0.709713	FALSE	none	none	none	FALSE
A2780	Ovarian Cancer	OV	0.765254	no AMP	no AMP	none	5.14234	0.0530659	2.25177	3.6897	1.3457	FALSE	none	none	none	FALSE
A375	Skin Cancer	SKCM	0.994264	no AMP	no AMP	none	2.49635	0.156042	1.87026	2.59105	-0.010875	FALSE	none	none	none	FALSE
A3KAW	Lymphoma	DLBC	0.970628	no AMP	no AMP	none	0.127419	0.0108169	0.11526	0.244893	-0.41771	FALSE	none	none	none	FALSE
A498	Kidney Cancer	KIRC	0.973211	no AMP	no AMP	none	4.69451	2.50784	1.67976	4.95058	1.7091	FALSE	none	none	none	FALSE
A549	Lung Cancer	LUAD/LUSC	0.989819	no AMP	no AMP	none	4.54371	0.0953148	0.84054	3.65879	0.826283	FALSE	none	none	none	FALSE
A673	Bone Cancer	SARC	0.992988	no AMP	no AMP	none	4.07364	0.210045	1.78777	2.75	0.418323	FALSE	none	none	none	FALSE
A704	Kidney Cancer	KIRC	0.890316	no AMP	no AMP	none	3.97075	0.862672	2.96588	4.12425	0.885098	FALSE	none	none	none	FALSE
ACHN	Kidney Cancer	KIRC	0.93601	no AMP	no AMP	none	5.47588	1.69114	0.843365	3.52252	1.59907	FALSE	none	none	none	FALSE
AGS	Gastric Cancer	STAD	0.974247	no AMP	no AMP	none	0.0506652	2.32081	3.03986	4.69081	0.728401	FALSE	none	none	none	FALSE
ALLSIL	Leukemia	LAML/LCML	0.98527	no AMP	no AMP	none	5.17272	0.0151463	1.68777	0.121325	0.905768	FALSE	none	none	none	FALSE
AM38	Brain Cancer	GBM	0.991428	no AMP	no AMP	none	3.6078	0.0995904	0.0772006	0.0817063	-0.0173665	FALSE	none	none	none	FALSE
AMO1	Myeloma	LAML/LCML	0.992536	no AMP	no AMP	none	3.35218	0.0137379	0.155915	1.19189	-0.0447365	FALSE	none	none	none	FALSE
AN3CA	Endometrial/Uterine Cancer	UCEC	0.916548	no AMP	no AMP	FGFR2 N549K	7.05694	5.39149	3.52247	3.04283	5.70815	FALSE	none	none	none	FALSE
AU565	Breast Cancer	BRCA	0.959425	no AMP	no AMP	none	0.161026	2.84109	1.54484	3.47424	0.109328	FALSE	none	none	none	FALSE
BCPAP	Thyroid Cancer	THCA	0.983275	no AMP	no AMP	none	3.57618	0.0260264	0.177499	0.484522	-0.0137991	FALSE	none	none	none	FALSE
BFTC905	Bladder Cancer	BLCA	0.992583	no AMP	no AMP	none	0.811423	1.95201	4.62136	1.71685	0.317379	FALSE	none	none	none	FALSE
BFTC909	Kidney Cancer	KIRC	0.965695	no AMP	no AMP	none	4.13263	0.0274318	0.511695	3.33715	0.514038	FALSE	none	none	none	FALSE
BHT101	Thyroid Cancer	THCA	0.988727	no AMP	no AMP	none	2.64202	0.0206672	1.23388	2.2915	-0.0640603	FALSE	none	none	none	FALSE
BICR22	Head and Neck Cancer	HNSC	0.991513	no AMP	no AMP	none	0.109962	1.36245	4.49223	0.182263	0.13739	FALSE	none	none	none	FALSE
BL41	Lymphoma	DLBC	0.99927	no AMP	no AMP	none	0.122924	0.00903308	0.0492206	1.92745	-0.323992	FALSE	none	none	none	FALSE
BT20	Breast Cancer	BRCA	0.991866	no AMP	no AMP	none	0.464178	1.65217	2.14332	1.88022	-0.192814	FALSE	none	none	none	FALSE
BT474	Breast Cancer	BRCA	0.972599	no AMP	no AMP	none	3.04893	0.333774	3.22083	5.28709	1.42587	FALSE	none	none	none	FALSE
BT483	Breast Cancer	BRCA	0.962984	no AMP	no AMP	none	3.93238	1.76912	4.63723	5.92403	2.89197	FALSE	none	none	none	FALSE
BT549	Breast Cancer	BRCA	0.871307	no AMP	no AMP	none	4.60056	2.87195	0.990426	0.951398	0.599439	FALSE	none	none	none	FALSE
BV173	Leukemia	LAML/LCML	0.979979	no AMP	no AMP	none	0.154384	0.0176975	0.120086	0.279846	-0.415721	FALSE	none	none	none	FALSE
C32	Skin Cancer	SKCM	0.991107	no AMP	no AMP	none	0.172216	0.0765083	2.56184	0.940299	-0.270337	FALSE	none	none	none	FALSE
CA46	Lymphoma	DLBC	0.975543	no AMP	no AMP	none	0.217885	0.0134997	0.105489	1.91249	-0.321643	FALSE	none	none	none	FALSE
CADOES1	Bone Cancer	SARC	0.992501	no AMP	FGFR1_AMP	none	3.6933	0.0384219	0.676619	1.2122	0.0679294	FALSE	none	none	none	FALSE
CAL120	Breast Cancer	BRCA	0.939427	no AMP	no AMP	none	7.06684	0.237915	0.429514	1.28106	4.48222	FALSE	none	none	none	FALSE
CAL148	Breast Cancer	BRCA	0.98859	no AMP	no AMP	none	3.77859	0.617185	0.529096	5.60651	1.78718	FALSE	none	none	none	FALSE
CAL27	Head and Neck Cancer	HNSC	0.989411	no AMP	no AMP	none	0.171695	2.81396	5.27859	1.77652	0.710717	FALSE	none	none	none	FALSE
CAL29	Bladder Cancer	BLCA	0.9795	FGF3/4/19_AMP	no AMP	none	1.18725	4.575	4.34307	0.419105	0.550457	FALSE	none	none	none	FALSE
CAL33	Head and Neck Cancer	HNSC	0.989919	no AMP	no AMP	none	0.228313	3.0564	5.56141	1.44986	0.919072	FALSE	none	none	none	FALSE
CAL51	Breast Cancer	BRCA	0.94932	no AMP	no AMP	none	4.40648	4.97167	5.03604	3.88767	2.18433	FALSE	none	none	none	FALSE
CAL54	Kidney Cancer	KIRC	0.975414	no AMP	no AMP	none	5.43414	2.17693	2.67354	3.92473	1.82503	FALSE	none	none	none	FALSE
CAL62	Thyroid Cancer	THCA	0.987973	no AMP	no AMP	none	2.05478	0.0403617	0.0331236	0.895961	-0.282667	FALSE	none	none	none	FALSE
CAL78	Bone Cancer	SARC	0.924524	no AMP	no AMP	none	4.84496	0.834459	1.12654	0.557595	0.642233	FALSE	none	none	none	FALSE
CAL851	Breast Cancer	BRCA	0.984755	no AMP	no AMP	none	0.348039	0.331327	0.49322	0.718525	-0.381533	FALSE	none	none	none	FALSE
CAMA1	Breast Cancer	BRCA	0.974609	no AMP	no AMP	none	3.9445	1.11722	1.8574	8.14176	10.3975	FALSE	none	none	none	FALSE
CAPAN1	Pancreatic Cancer	PAAD	0.985801	no AMP	no AMP	none	0.214559	1.03141	1.22913	3.47936	-0.00210157	FALSE	none	none	none	FALSE
CAPAN2	Pancreatic Cancer	PAAD	0.977679	no AMP	no AMP	none	1.41424	0.462307	0.593611	1.75697	-0.263013	FALSE	none	none	none	FALSE
CAS1	Brain Cancer	GBM	0.94745	no AMP	no AMP	none	4.60049	0.946767	0.540479	1.27549	0.498371	FALSE	none	none	none	FALSE
CCK81	Colon/Colorectal Cancer	COAD	0.990013	no AMP	no AMP	none	1.17325	1.56178	4.04581	4.83963	1.03857	FALSE	none	none	none	FALSE
CFPAC1	Pancreatic Cancer	PAAD	0.976812	no AMP	no AMP	none	2.42314	1.88101	2.34717	2.98069	0.1323	FALSE	none	none	none	FALSE
CHP212	Neuroblastoma	Neuroblastoma	0.988862	no AMP	no AMP	none	4.83728	0.0880984	3.3007	0.645408	0.814544	FALSE	none	none	none	FALSE
CL11	Colon/Colorectal Cancer	COAD	0.976726	no AMP	no AMP	none	0.506422	1.84079	3.28867	2.91391	0.0888794	FALSE	none	none	none	FALSE
CL40	Colon/Colorectal Cancer	COAD	0.985945	no AMP	no AMP	none	0.133046	0.389812	3.31566	3.28127	0.116455	FALSE	none	none	none	FALSE
CMLT1	Leukemia	LAML/LCML	0.995753	no AMP	no AMP	none	4.46477	0.0207397	0.495526	0.538699	0.36489	FALSE	none	none	none	FALSE
COLO668	Lung Cancer	LUAD/LUSC	0.981369	no AMP	no AMP	none	2.36353	0.709446	0.128827	0.768613	-0.238641	FALSE	none	none	none	FALSE
COLO678	Colon/Colorectal Cancer	COAD	0.981254	no AMP	no AMP	none	2.70885	1.77422	1.20884	0.576968	-0.130709	FALSE	none	none	none	FALSE
COLO679	Skin Cancer	SKCM	0.987919	no AMP	no AMP	none	0.230594	0.00562979	0.631687	4.30023	0.268752	FALSE	none	none	none	FALSE
COLO680N	Esophageal Cancer	ESCA	0.985603	no AMP	no AMP	none	0.527016	2.95008	4.39525	3.22857	0.514632	FALSE	none	none	none	FALSE
COLO684	Endometrial/Uterine Cancer	UCEC	0.987983	no AMP	no AMP	none	3.05144	0.0259838	4.5371	2.27051	0.521141	FALSE	none	none	none	FALSE
COLO792	Skin Cancer	SKCM	0.990127	no AMP	no AMP	none	0.444207	0.0125466	0.236201	1.66875	-0.333192	FALSE	none	none	none	FALSE
COLO829	Skin Cancer	SKCM	0.977086	no AMP	no AMP	none	1.9437	0.022674	0.475504	1.97328	-0.210118	FALSE	none	none	none	FALSE
CORL105	Lung Cancer	LUAD/LUSC	0.968531	no AMP	no AMP	none	2.33901	1.1689	1.96664	2.31361	-0.0419558	FALSE	none	none	none	FALSE
CORL23	Lung Cancer	LUAD/LUSC	0.984383	no AMP	no AMP	none	3.44792	0.0249768	0.532053	2.9652	0.189647	FALSE	none	none	none	FALSE
CORL279	Lung Cancer	LUAD/LUSC	0.984887	no AMP	no AMP	none	1.39362	0.215775	0.248636	1.97	-0.256999	FALSE	none	none	none	FALSE
CORL311	Lung Cancer	LUAD/LUSC	0.979714	no AMP	no AMP	none	2.27554	1.08873	3.76191	1.49462	0.107039	FALSE	none	none	none	FALSE
CORL88	Lung Cancer	LUAD/LUSC	0.968414	no AMP	no AMP	none	3.70254	0.257748	0.453839	0.983628	0.0563129	FALSE	none	none	none	FALSE
CW2	Colon/Colorectal Cancer	COAD	0.988757	no AMP	FGFR1_AMP	none	2.74575	1.19802	4.47094	3.84631	0.809816	FALSE	none	none	none	FALSE
D283MED	Brain Cancer	GBM	0.944296	no AMP	no AMP	none	1.78151	4.53338	1.00601	2.62489	0.305167	FALSE	none	none	none	FALSE
DANG	Pancreatic Cancer	PAAD	0.99243	no AMP	no AMP	none	1.98551	1.684	0.451442	2.16422	-0.143359	FALSE	none	none	none	FALSE
DB	Lymphoma	DLBC	0.991663	no AMP	no AMP	none	0.0896279	0.0522375	0.0509597	1.42087	-0.365151	FALSE	none	none	none	FALSE
DBTRG05MG	Brain Cancer	GBM	0.975247	no AMP	no AMP	none	2.65452	0.511032	1.32988	0.248506	-0.184643	FALSE	none	none	none	FALSE
DEL	Lymphoma	DLBC	0.973552	no AMP	no AMP	none	1.19254	0.0127962	0.0837607	0.287817	-0.373486	FALSE	none	none	none	FALSE
DKMG	Brain Cancer	GBM	0.980781	no AMP	no AMP	none	5.00231	0.199048	0.662429	0.292374	0.726714	FALSE	none	none	none	FALSE
DMS114	Lung Cancer	LUAD/LUSC	0.969504	FGF3/4/19_AMP	no AMP	none	5.25437	0.572044	3.04405	3.72928	1.55714	FALSE	none	none	none	FALSE
DMS273	Lung Cancer	LUAD/LUSC	0.992547	no AMP	no AMP	none	1.64429	3.03569	1.85268	1.95914	-0.0424503	FALSE	none	none	none	FALSE
DMS53	Lung Cancer	LUAD/LUSC	0.972046	no AMP	no AMP	none	5.10977	0.379208	0.968488	2.94116	1.06354	FALSE	none	none	none	FALSE
DND41	Leukemia	LAML/LCML	0.996304	no AMP	no AMP	none	1.26442	0.0840761	1.93415	0.190956	-0.303197	FALSE	none	none	none	FALSE
DU145	Prostate Cancer	PRAD	0.992232	no AMP	no AMP	none	3.82635	1.00503	1.41025	3.00045	0.365082	FALSE	none	none	none	FALSE
DU4475	Breast Cancer	BRCA	0.980284	no AMP	no AMP	none	1.93437	0.0693356	3.31278	0.669991	-0.0849891	FALSE	none	none	none	FALSE
EBC1	Lung Cancer	LUAD/LUSC	0.983914	no AMP	no AMP	none	1.56093	0.123373	0.0934446	0.610001	-0.336424	FALSE	none	none	none	FALSE
ECC10	Gastric Cancer	STAD	0.902773	no AMP	no AMP	none	7.5577	0.0329414	1.91101	3.22554	6.7695	FALSE	none	none	none	FALSE
ECGI10	Esophageal Cancer	ESCA	0.989473	no AMP	no AMP	none	0.851489	1.917	4.25148	2.82215	0.317877	FALSE	none	none	none	FALSE
EFM19	Breast Cancer	BRCA	0.951247	no AMP	no AMP	FGFR2 K659E	0.601383	4.22794	5.16901	2.10783	0.916503	FALSE	none	none	none	FALSE
EFM192A	Breast Cancer	BRCA	0.972939	no AMP	no AMP	none	1.23113	2.03559	3.75891	5.63092	1.75054	FALSE	none	none	none	FALSE
EFO21	Ovarian Cancer	OV	0.974944	no AMP	no AMP	none	2.97639	1.90927	1.90134	3.08972	0.214289	FALSE	none	none	none	FALSE
EJM	Myeloma	LAML/LCML	0.993548	no AMP	no AMP	none	0.190598	0.0431272	0.234251	0.713885	-0.396668	FALSE	none	none	none	FALSE
EM2	Leukemia	LAML/LCML	0.990319	no AMP	no AMP	none	0.0986529	0.0380619	0.0596396	1.31619	-0.371755	FALSE	none	none	none	FALSE
EN	Endometrial/Uterine Cancer	UCEC	0.986937	no AMP	no AMP	none	4.22158	3.87622	2.39962	3.81243	1.06013	FALSE	none	none	none	FALSE
EPLC272H	Lung Cancer	LUAD/LUSC	0.982955	no AMP	no AMP	none	1.48468	2.36959	0.8762	1.98647	-0.154743	FALSE	none	none	none	FALSE
ES2	Ovarian Cancer	OV	0.986759	FGF3/4/19_AMP	no AMP	none	4.41981	0.0192456	0.0930645	0.331545	0.324693	FALSE	none	none	none	FALSE
ESS1	Endometrial/Uterine Cancer	UCEC	0.938334	no AMP	no AMP	none	4.63114	1.77035	1.6953	3.51885	0.918476	FALSE	none	none	none	FALSE
FADU	Head and Neck Cancer	HNSC	0.988435	FGF3/4/19_AMP	no AMP	none	0.475543	2.40908	5.55681	1.90207	0.900962	FALSE	none	none	none	FALSE
FTC133	Thyroid Cancer	THCA	0.986608	no AMP	no AMP	none	4.30674	0.669278	0.288021	0.213314	0.277409	FALSE	none	none	none	FALSE
FU97	Gastric Cancer	STAD	0.971571	no AMP	no AMP	none	3.64048	4.13503	6.11627	7.04029	6.73517	FALSE	none	none	none	FALSE
FUOV1	Ovarian Cancer	OV	0.975905	no AMP	no AMP	none	2.34807	2.66725	3.12075	4.69394	0.916422	FALSE	none	none	none	FALSE
G361	Skin Cancer	SKCM	0.983687	no AMP	no AMP	none	1.58324	0.0812468	0.244209	2.94857	-0.107655	FALSE	none	none	none	FALSE
G401	Rhabdoid	Rhabdoid	0.728637	no AMP	no AMP	none	4.5344	6.00209	3.19505	2.25517	1.9511	FALSE	none	none	none	FALSE
G402	Kidney Cancer	KIRC	0.829264	no AMP	no AMP	none	7.51845	0.0187316	1.98895	1.41447	6.34743	FALSE	none	none	none	FALSE
GA10	Lymphoma	DLBC	0.980487	no AMP	no AMP	none	0.459157	0.0160127	0.135102	0.43658	-0.400869	FALSE	none	none	none	FALSE
GAMG	Brain Cancer	GBM	0.992279	no AMP	no AMP	none	5.46552	0.0253964	0.538638	0.377348	1.16579	FALSE	none	none	none	FALSE
GB1	Brain Cancer	GBM	0.932236	no AMP	no AMP	none	3.68221	0.228331	2.94434	0.139016	0.172992	FALSE	none	none	none	FALSE
GCIY	Gastric Cancer	STAD	0.98663	no AMP	no AMP	none	3.92365	2.50248	4.42515	4.63416	1.54663	FALSE	none	none	none	FALSE
GCT	Sarcoma	SARC	0.988243	no AMP	no AMP	none	3.99289	0.022437	0.109939	0.398971	0.127475	FALSE	none	none	none	FALSE
GDM1	Leukemia	LAML/LCML	0.874424	no AMP	no AMP	none	0.232633	0.254707	3.28892	0.435235	-0.191298	FALSE	none	none	none	FALSE
GI1	Brain Cancer	GBM	0.98293	no AMP	no AMP	none	5.57991	1.17092	0.674117	0.536066	1.33179	FALSE	none	none	none	FALSE
GRANTA519	Lymphoma	DLBC	0.988453	no AMP	no AMP	none	2.28855	0.0194045	0.15912	0.739861	-0.26096	FALSE	none	none	none	FALSE
H4	Brain Cancer	GBM	0.989529	no AMP	no AMP	none	4.14739	0.68367	2.23049	3.46176	0.645539	FALSE	none	none	none	FALSE
HARA	Lung Cancer	LUAD/LUSC	0.962223	no AMP	no AMP	none	1.29611	1.78289	4.49506	2.62024	0.387659	FALSE	none	none	none	FALSE
HCC1143	Breast Cancer	BRCA	0.973021	no AMP	no AMP	none	3.17827	1.67801	2.88936	3.02803	0.323866	FALSE	none	none	none	FALSE
HCC1187	Breast Cancer	BRCA	0.979597	no AMP	no AMP	none	4.20184	2.17074	2.22375	2.22894	0.496791	FALSE	none	none	none	FALSE
HCC1395	Breast Cancer	BRCA	0.851181	no AMP	no AMP	none	3.68035	2.59275	0.650296	2.78809	0.327654	FALSE	none	none	none	FALSE
HCC1419	Breast Cancer	BRCA	0.976158	no AMP	no AMP	none	3.10267	0.054939	5.08849	6.33338	3.5501	FALSE	none	none	none	FALSE
HCC1428	Breast Cancer	BRCA	0.954307	no AMP	no AMP	none	2.27717	3.3616	1.49145	4.40788	0.670692	FALSE	none	none	none	FALSE
HCC15	Lung Cancer	LUAD/LUSC	0.985496	no AMP	no AMP	none	1.96796	0.0618222	0.875137	0.79971	-0.275624	FALSE	none	none	none	FALSE
HCC1500	Breast Cancer	BRCA	0.972421	no AMP	no AMP	none	5.58157	2.68792	2.25063	5.09109	2.6783	FALSE	none	none	none	FALSE
HCC1569	Breast Cancer	BRCA	0.908725	no AMP	no AMP	none	3.14311	3.70103	3.03273	4.91839	1.32858	FALSE	none	none	none	FALSE
HCC1599	Breast Cancer	BRCA	0.956023	no AMP	no AMP	none	3.23711	1.24276	0.925054	2.64998	0.117512	FALSE	none	none	none	FALSE
HCC1806	Breast Cancer	BRCA	0.97848	no AMP	no AMP	none	0.244986	3.49885	5.05716	3.14301	0.857006	FALSE	none	none	none	FALSE
HCC1937	Breast Cancer	BRCA	0.964084	no AMP	no AMP	none	1.90081	3.34557	4.7782	2.65651	0.691847	FALSE	none	none	none	FALSE
HCC1954	Breast Cancer	BRCA	0.98073	no AMP	FGFR4_AMP	none	0.818815	1.05692	0.898407	4.56064	0.460554	FALSE	none	none	none	FALSE
HCC202	Breast Cancer	BRCA	0.990233	no AMP	no AMP	none	1.3605	0.0154832	1.69559	5.93797	1.87144	FALSE	none	none	none	FALSE
HCC2157	Breast Cancer	BRCA	0.979739	no AMP	no AMP	none	1.65737	1.90455	0.727229	2.42473	-0.123036	FALSE	none	none	none	FALSE
HCC2218	Breast Cancer	BRCA	0.990412	no AMP	no AMP	none	1.51806	0.206763	2.99203	6.06323	2.20287	FALSE	none	none	none	FALSE
HCC38	Breast Cancer	BRCA	0.959866	no AMP	no AMP	none	2.81364	4.03571	2.43544	2.78693	0.413992	FALSE	none	none	none	FALSE
HCC44	Lung Cancer	LUAD/LUSC	0.988086	no AMP	no AMP	none	2.99518	0.0650812	1.93096	0.492819	-0.0910601	FALSE	none	none	none	FALSE
HCC70	Breast Cancer	BRCA	0.977292	no AMP	no AMP	none	1.47844	0.445102	0.90884	1.30637	-0.282763	FALSE	none	none	none	FALSE
HCC78	Lung Cancer	LUAD/LUSC	0.981449	no AMP	no AMP	none	0.752787	0.01422	0.297903	1.11034	-0.357121	FALSE	none	none	none	FALSE
HCC827	Lung Cancer	LUAD/LUSC	0.98313	no AMP	no AMP	none	1.60768	0.667382	1.17685	3.382	0.0292605	FALSE	none	none	none	FALSE
HCT116	Colon/Colorectal Cancer	COAD	0.988709	no AMP	no AMP	none	3.44814	2.08902	2.69541	4.08214	0.708161	FALSE	none	none	none	FALSE
HCT15	Colon/Colorectal Cancer	COAD	0.984082	no AMP	no AMP	none	1.73381	0.67744	0.697078	0.476048	-0.304032	FALSE	none	none	none	FALSE
HDLM2	Lymphoma	DLBC	0.992752	no AMP	no AMP	none	3.5006	0.0165062	0.0362332	1.23365	-0.00413135	FALSE	none	none	none	FALSE
HDMYZ	Lymphoma	DLBC	0.972106	no AMP	no AMP	none	4.17774	0.0482623	0.0441749	1.62198	0.269814	FALSE	none	none	none	FALSE
HDQP1	Breast Cancer	BRCA	0.968685	no AMP	no AMP	none	0.739263	0.519388	1.16571	1.02103	-0.329169	FALSE	none	none	none	FALSE
HGC27	Gastric Cancer	STAD	0.992308	no AMP	no AMP	none	0.0882046	2.29112	4.62822	4.40033	0.962324	FALSE	none	none	none	FALSE
HH	Lymphoma	DLBC	0.935707	no AMP	no AMP	none	6.34625	0.0158792	0.108133	0.64402	2.52039	FALSE	none	none	none	FALSE
HL60	Leukemia	LAML/LCML	0.99342	no AMP	no AMP	none	0.81913	0.0737259	0.283083	0.125733	-0.392471	FALSE	none	none	none	FALSE
HOP62	Lung Cancer	LUAD/LUSC	0.988832	no AMP	no AMP	none	4.26799	0.051763	2.15826	1.6674	0.400407	FALSE	none	none	none	FALSE
HOP92	Lung Cancer	LUAD/LUSC	0.983887	no AMP	no AMP	none	3.92478	0.0632866	0.876864	1.06779	0.148148	FALSE	none	none	none	FALSE
HOS	Bone Cancer	SARC	0.99275	no AMP	no AMP	none	4.07458	2.06037	2.49383	2.53724	0.497879	FALSE	none	none	none	FALSE
HPAC	Pancreatic Cancer	PAAD	0.980193	no AMP	no AMP	none	1.25717	2.45463	1.18291	1.58112	-0.188013	FALSE	none	none	none	FALSE
HPAFII	Pancreatic Cancer	PAAD	0.980371	no AMP	no AMP	none	2.59383	2.71058	3.25713	3.69633	0.506893	FALSE	none	none	none	FALSE
HSC2	Head and Neck Cancer	HNSC	0.991556	no AMP	no AMP	none	0.174699	3.35018	4.42964	0.115715	0.2632	FALSE	none	none	none	FALSE
HSC3	Head and Neck Cancer	HNSC	0.950446	no AMP	no AMP	none	0.609146	2.96648	0.734364	0.115469	-0.258006	FALSE	none	none	none	FALSE
HSC4	Head and Neck Cancer	HNSC	0.990686	no AMP	no AMP	none	1.85137	4.49921	5.05092	1.11541	0.921267	FALSE	none	none	none	FALSE
HT1080	Sarcoma	SARC	0.987645	no AMP	no AMP	none	3.71278	0.0587835	1.62367	0.55084	0.08017	FALSE	none	none	none	FALSE
HT1197	Bladder Cancer	BLCA	0.981314	no AMP	no AMP	none	2.17732	2.02056	1.55645	1.74746	-0.108428	FALSE	none	none	none	FALSE
HT1376	Bladder Cancer	BLCA	0.970636	no AMP	no AMP	none	0.079784	3.57377	3.08458	0.136908	-0.0266799	FALSE	none	none	none	FALSE
HT144	Skin Cancer	SKCM	0.990442	no AMP	no AMP	none	2.09055	0.00555363	1.26211	2.98342	-0.0260078	FALSE	none	none	none	FALSE
HT29	Colon/Colorectal Cancer	COAD	0.990662	no AMP	no AMP	none	0.0595913	3.01336	4.11786	4.96449	1.20945	FALSE	none	none	none	FALSE
HT55	Colon/Colorectal Cancer	COAD	0.986075	no AMP	no AMP	none	0.147809	0.0662043	3.89262	4.94898	1.00039	FALSE	none	none	none	FALSE
IALM	Lung Cancer	LUAD/LUSC	0.960273	no AMP	no AMP	none	4.96237	0.0519229	0.892868	1.29198	0.743824	FALSE	none	none	none	FALSE
IGR1	Skin Cancer	SKCM	0.993307	no AMP	no AMP	none	1.93914	0.0233373	0.279634	2.40044	-0.165778	FALSE	none	none	none	FALSE
IGR37	Skin Cancer	SKCM	0.993896	no AMP	no AMP	none	3.45396	0.111364	0.112233	0.771537	-0.0379328	FALSE	none	none	none	FALSE
IGROV1	Ovarian Cancer	OV	0.952131	no AMP	no AMP	none	4.85829	3.8292	4.29589	4.41086	2.04341	FALSE	none	none	none	FALSE
IM95	Gastric Cancer	STAD	0.989327	no AMP	FGFR1_AMP	none	0.0647703	1.85416	2.93968	5.62938	1.54749	FALSE	none	none	none	FALSE
ISTMES1	Lung Cancer	LUAD/LUSC	0.969117	no AMP	no AMP	none	4.58919	1.52916	1.84095	0.814689	0.53855	FALSE	none	none	none	FALSE
J82	Bladder Cancer	BLCA	0.984167	no AMP	no AMP	FGFR3 K650E	5.4136	0.0125708	1.1768	0.069161	1.1195	FALSE	none	none	none	FALSE
JHH1	Liver Cancer	LIHC	0.987333	no AMP	no AMP	none	3.69777	4.76561	5.75664	5.27194	3.19055	FALSE	none	none	none	FALSE
JHH2	Liver Cancer	LIHC	0.981785	no AMP	no AMP	none	5.09615	0.091827	1.22642	2.79017	1.02883	FALSE	none	none	none	FALSE
JHH4	Liver Cancer	LIHC	0.977667	no AMP	no AMP	none	4.59597	2.60899	1.76853	5.57486	2.26764	FALSE	none	none	none	FALSE
JHH6	Liver Cancer	LIHC	0.984059	no AMP	no AMP	none	5.23353	0.0251921	1.1479	0.404884	0.946327	FALSE	none	none	none	FALSE
JHH7	Liver Cancer	LIHC	0.968483	FGF3/4/19_AMP	no AMP	none	3.16466	2.76954	6.17475	6.60668	5.22725	FALSE	none	none	none	FALSE
JIMT1	Breast Cancer	BRCA	0.984921	no AMP	no AMP	none	4.42778	2.04121	2.88011	3.63959	0.951291	FALSE	none	none	none	FALSE
JJN3	Myeloma	LAML/LCML	0.990575	no AMP	no AMP	none	2.73805	0.0768249	0.109257	0.993618	-0.184357	FALSE	none	none	none	FALSE
JVM2	Lymphoma	DLBC	0.958733	no AMP	no AMP	none	3.8098	0.0135892	0.0666924	0.274367	0.053473	FALSE	none	none	none	FALSE
JVM3	Leukemia	LAML/LCML	0.947095	no AMP	no AMP	none	3.15422	0.0322314	0.0269881	0.194301	-0.135922	FALSE	none	none	none	FALSE
K562	Leukemia	LAML/LCML	0.989716	no AMP	no AMP	none	0.114401	0.0133328	3.34627	3.30074	0.120094	FALSE	none	none	none	FALSE
KALS1	Brain Cancer	GBM	0.977786	no AMP	no AMP	none	4.52913	1.80573	1.8175	0.264145	0.49306	FALSE	none	none	none	FALSE
KARPAS299	Lymphoma	DLBC	0.993612	no AMP	no AMP	none	0.414683	0	0.0657965	0.847066	-0.387706	FALSE	none	none	none	FALSE
KARPAS422	Lymphoma	DLBC	0.990988	no AMP	no AMP	none	0.405305	0.0584169	0.0657075	0.538732	-0.399777	FALSE	none	none	none	FALSE
KARPAS620	Myeloma	LAML/LCML	0.993363	no AMP	no AMP	none	3.16719	0.325054	1.57651	0.451965	-0.0720811	FALSE	none	none	none	FALSE
KATOIII	Gastric Cancer	STAD	0.751355	no AMP	FGFR2_AMP	none	0.0485643	10.0236	1.85241	4.82394	20.9933	TRUE	none	upstream:5'-I17:out-of-frame	none	TRUE
KCL22	Leukemia	LAML/LCML	0.991092	no AMP	no AMP	none	0.177078	0	1.15294	2.6667	-0.200946	FALSE	none	none	none	FALSE
KE37	Leukemia	LAML/LCML	0.948508	no AMP	no AMP	none	4.3881	0.00769856	0.316103	0.660321	0.323658	FALSE	none	none	none	FALSE
KELLY	Neuroblastoma	Neuroblastoma	0.99315	no AMP	no AMP	none	2.91434	1.71559	0.579327	1.9735	-0.0286069	FALSE	none	none	none	FALSE
KG1	Leukemia	LAML/LCML	0.88424	no AMP	no AMP	none	4.31889	0.806162	0.264142	0.749189	0.305041	FALSE	downstream:5'-I17:in-frame	none	none	FALSE
KLE	Endometrial/Uterine Cancer	UCEC	0.976019	no AMP	no AMP	none	4.02045	2.96596	4.46285	3.47922	1.14445	FALSE	none	none	none	FALSE
KM12	Colon/Colorectal Cancer	COAD	0.989448	no AMP	no AMP	none	0.174374	1.14724	0.555381	4.76958	0.563828	FALSE	none	none	none	FALSE
KMH2	Lymphoma	DLBC	0.988156	no AMP	no AMP	none	3.76933	2.4217	1.28676	0.251094	0.158042	FALSE	none	none	none	FALSE
KMRC1	Kidney Cancer	KIRC	0.959442	no AMP	no AMP	none	2.9159	0.0370292	0.491113	1.87757	-0.0838874	FALSE	none	none	none	FALSE
KMRC20	Kidney Cancer	KIRC	0.989638	no AMP	no AMP	none	4.87488	2.74564	3.16158	4.62855	1.7714	FALSE	none	none	none	FALSE
KMS12BM	Myeloma	LAML/LCML	0.981466	no AMP	no AMP	none	0.148003	0.0738531	0.154551	1.34008	-0.36664	FALSE	none	none	none	FALSE
KNS62	Lung Cancer	LUAD/LUSC	0.986439	no AMP	no AMP	none	0.696722	3.24654	3.11074	0.775939	-0.0273969	FALSE	none	none	none	FALSE
KOPN8	Leukemia	LAML/LCML	0.982313	no AMP	no AMP	none	3.94326	0.00367577	0.0736249	1.39216	0.154354	FALSE	none	none	none	FALSE
KP2	Pancreatic Cancer	PAAD	0.989064	no AMP	no AMP	none	1.42269	0.632925	0.830662	0.6279	-0.31902	FALSE	none	none	none	FALSE
KP3	Pancreatic Cancer	PAAD	0.981451	no AMP	no AMP	none	3.22079	0.0793915	1.30665	3.96855	0.442554	FALSE	none	none	none	FALSE
KP4	Pancreatic Cancer	PAAD	0.990618	no AMP	no AMP	none	4.5648	0.748292	2.74306	1.99105	0.657207	FALSE	none	none	none	FALSE
KPNYN	Neuroblastoma	Neuroblastoma	0.96509	no AMP	no AMP	none	4.84544	0.0358573	0.11031	0.55106	0.600355	FALSE	none	none	none	FALSE
KS1	Brain Cancer	GBM	0.990067	no AMP	no AMP	none	5.41046	1.02031	5.11844	3.91024	2.44237	FALSE	none	none	none	FALSE
KU1919	Bladder Cancer	BLCA	0.98993	FGF3/4/19_AMP	no AMP	none	1.31014	1.15706	1.53062	3.40816	0.0435115	FALSE	none	none	none	FALSE
KU812	Leukemia	LAML/LCML	0.980871	no AMP	no AMP	none	0.0877462	0.0155898	2.2557	0.868327	-0.304675	FALSE	none	none	none	FALSE
KURAMOCHI	Ovarian Cancer	OV	0.973505	no AMP	no AMP	none	4.90651	3.11888	3.71242	2.40164	1.23011	FALSE	none	none	none	FALSE
KYM1	Rhabdoid	Rhabdoid	0.988012	no AMP	no AMP	none	7.75962	0.890917	0.209523	2.09101	7.56808	FALSE	none	none	none	FALSE
KYSE140	Esophageal Cancer	ESCA	0.990236	no AMP	no AMP	none	2.99369	5.29727	3.46519	2.88018	1.05222	FALSE	none	none	none	FALSE
KYSE150	Esophageal Cancer	ESCA	0.97765	no AMP	no AMP	none	0.0428813	4.41936	3.17327	2.45976	0.331203	FALSE	none	none	none	FALSE
KYSE180	Esophageal Cancer	ESCA	0.99462	no AMP	no AMP	none	0.848925	4.46193	3.3311	3.31972	0.56023	FALSE	none	none	none	FALSE
KYSE270	Esophageal Cancer	ESCA	0.990625	no AMP	no AMP	none	2.46189	2.43213	3.05983	4.36433	0.712201	FALSE	none	none	none	FALSE
KYSE410	Esophageal Cancer	ESCA	0.980387	no AMP	no AMP	none	2.44065	2.72443	1.40892	0.7945	-0.0914081	FALSE	none	none	none	FALSE
KYSE450	Esophageal Cancer	ESCA	0.986592	no AMP	no AMP	none	1.34995	3.17284	0.478459	2.74453	0.000118396	FALSE	none	none	none	FALSE
KYSE520	Esophageal Cancer	ESCA	0.984291	no AMP	no AMP	none	2.61082	0.638262	5.13585	2.05499	0.721558	FALSE	none	none	none	FALSE
KYSE70	Esophageal Cancer	ESCA	0.98967	no AMP	no AMP	none	3.20393	3.8448	1.17984	0.926347	0.194917	FALSE	none	none	none	FALSE
L1236	Lymphoma	DLBC	0.978941	no AMP	no AMP	none	1.86832	0.00354899	0.10805	1.43169	-0.269812	FALSE	none	none	none	FALSE
L363	Myeloma	LAML/LCML	0.994177	no AMP	no AMP	none	0.177182	0.0653978	1.99518	1.20925	-0.303242	FALSE	none	none	none	FALSE
L428	Lymphoma	DLBC	0.994407	no AMP	no AMP	none	2.04842	0.0248755	0.0582275	1.44207	-0.252025	FALSE	none	none	none	FALSE
L540	Lymphoma	DLBC	0.982514	no AMP	no AMP	none	4.95874	0.011315	0.014276	0.137692	0.670626	FALSE	none	none	none	FALSE
LAMA84	Leukemia	LAML/LCML	0.985758	no AMP	no AMP	none	0.40162	0.0569089	4.11402	0.79214	0.0102619	FALSE	none	none	none	FALSE
LCLC103H	Lung Cancer	LUAD/LUSC	0.983213	no AMP	no AMP	none	5.08901	0.124749	0.564002	3.08626	1.05918	FALSE	none	none	none	FALSE
LCLC97TM1	Lung Cancer	LUAD/LUSC	0.992003	no AMP	no AMP	none	0.237654	0.020644	0.36459	1.48982	-0.350459	FALSE	none	none	none	FALSE
LK2	Lung Cancer	LUAD/LUSC	0.91005	no AMP	no AMP	none	7.11405	0.354144	2.22657	3.73894	5.12505	FALSE	none	none	none	FALSE
LN18	Brain Cancer	GBM	0.990722	no AMP	no AMP	none	3.38149	0.821675	0.735254	1.89513	0.043368	FALSE	none	none	none	FALSE
LN229	Brain Cancer	GBM	0.988589	no AMP	no AMP	none	3.4849	0.0769859	1.90436	2.03972	0.122976	FALSE	none	none	none	FALSE
LOUCY	Leukemia	LAML/LCML	0.976106	no AMP	no AMP	none	5.07432	0.00447176	0.704687	0.199207	0.78202	FALSE	none	none	none	FALSE
LOUNH91	Lung Cancer	LUAD/LUSC	0.98535	no AMP	no AMP	none	3.97035	0.00380082	0.810502	0.699703	0.14591	FALSE	none	none	none	FALSE
LOXIMVI	Skin Cancer	SKCM	0.939931	no AMP	no AMP	none	5.23477	0.0448403	1.20109	0.642416	0.958425	FALSE	none	none	none	FALSE
LS1034	Colon/Colorectal Cancer	COAD	0.994259	no AMP	no AMP	none	0.742211	0.0202463	3.6816	5.19419	1.17835	FALSE	none	none	none	FALSE
LS123	Colon/Colorectal Cancer	COAD	0.981057	no AMP	no AMP	none	2.84951	0.443953	1.39125	0.95112	-0.122969	FALSE	none	none	none	FALSE
LS180	Colon/Colorectal Cancer	COAD	0.987246	no AMP	no AMP	none	0.0709461	2.59338	3.20375	3.26073	0.184042	FALSE	none	none	none	FALSE
LS411N	Colon/Colorectal Cancer	COAD	0.988067	no AMP	no AMP	none	0.122082	3.52922	3.31458	5.49571	1.60132	FALSE	none	none	none	FALSE
LU65	Lung Cancer	LUAD/LUSC	0.980593	no AMP	no AMP	none	0.277023	0.010109	0.188873	1.57309	-0.346988	FALSE	none	none	none	FALSE
LXF289	Lung Cancer	LUAD/LUSC	0.99446	no AMP	no AMP	none	4.87782	0.0218129	0.989938	2.07882	0.746392	FALSE	none	none	none	FALSE
MCF7	Breast Cancer	BRCA	0.988105	no AMP	no AMP	none	1.40218	2.29566	1.48002	2.60245	-0.0653997	FALSE	none	none	none	FALSE
MDAMB157	Breast Cancer	BRCA	0.969773	no AMP	no AMP	none	4.62054	1.33057	2.09094	3.66012	0.962241	FALSE	none	none	none	FALSE
MDAMB175VII	Breast Cancer	BRCA	0.974342	no AMP	no AMP	none	3.15642	0.613348	1.89221	1.20627	-0.0170451	FALSE	none	none	none	FALSE
MDAMB231	Breast Cancer	BRCA	0.951647	no AMP	no AMP	none	4.72913	0.0650732	1.71502	0.681741	0.578862	FALSE	none	none	none	FALSE
MDAMB361	Breast Cancer	BRCA	0.976173	no AMP	no AMP	none	4.57136	0.815073	4.4744	6.05704	3.31717	FALSE	none	none	none	FALSE
MDAMB415	Breast Cancer	BRCA	0.980757	FGF3/4/19_AMP	no AMP	none	1.15498	4.53212	2.41465	5.41621	1.66846	FALSE	none	none	none	FALSE
MDAMB436	Breast Cancer	BRCA	0.983549	no AMP	no AMP	none	4.17028	1.68036	0.927182	3.02506	0.514084	FALSE	none	none	none	FALSE
MDAMB453	Breast Cancer	BRCA	0.892855	no AMP	no AMP	none	2.07691	0.762856	0.67544	9.1044	19.6588	FALSE	none	none	none	FALSE
MDAMB468	Breast Cancer	BRCA	0.988479	no AMP	no AMP	none	2.77194	2.1333	1.57688	2.07236	0.0139025	FALSE	none	none	none	FALSE
MDST8	Colon/Colorectal Cancer	COAD	0.98898	no AMP	no AMP	none	5.3184	0.00891839	0.243723	0.926009	1.02469	FALSE	none	none	none	FALSE
ME1	Leukemia	LAML/LCML	0.995481	no AMP	no AMP	none	2.75543	0.00577019	0.108399	0.235603	-0.211959	FALSE	none	none	none	FALSE
MEG01	Leukemia	LAML/LCML	0.992471	no AMP	no AMP	none	1.96952	0.00358439	1.09023	1.78354	-0.207249	FALSE	none	none	none	FALSE
MELJUSO	Skin Cancer	SKCM	0.990174	no AMP	no AMP	none	1.771	0.0190698	0.35696	2.89424	-0.101345	FALSE	none	none	none	FALSE
MESSA	Sarcoma	SARC	0.979838	no AMP	no AMP	none	2.54138	0.716256	3.15014	2.50355	0.121521	FALSE	none	none	none	FALSE
MFE280	Endometrial/Uterine Cancer	UCEC	0.960631	no AMP	no AMP	FGFR2 S252W	5.43825	1.13942	3.11727	4.06944	1.89876	FALSE	none	none	none	FALSE
MFE296	Endometrial/Uterine Cancer	UCEC	0.990301	no AMP	no AMP	FGFR2 N549K	3.40749	3.69228	3.72393	2.59052	0.636416	FALSE	none	none	none	FALSE
MFE319	Endometrial/Uterine Cancer	UCEC	0.991616	no AMP	no AMP	FGFR2 S252W	3.675	1.87571	3.3615	3.5567	0.670211	FALSE	none	none	none	FALSE
MG63	Bone Cancer	SARC	0.981596	no AMP	no AMP	none	5.44705	1.06801	0.323232	5.71574	3.02196	FALSE	none	none	none	FALSE
MHHCALL2	Leukemia	LAML/LCML	0.98424	no AMP	no AMP	none	3.86267	0.0188202	0.0719456	3.39203	0.409868	FALSE	none	none	none	FALSE
MHHES1	Bone Cancer	SARC	0.991825	no AMP	no AMP	none	4.44211	0.0445999	0.576574	4.20162	0.969841	FALSE	none	none	none	FALSE
MKN1	Gastric Cancer	STAD	0.984191	no AMP	no AMP	none	3.15014	0.153258	3.09642	1.66879	0.124055	FALSE	none	none	none	FALSE
MKN45	Gastric Cancer	STAD	0.980837	no AMP	no AMP	none	2.07852	2.86038	2.72815	5.13799	1.19029	FALSE	none	none	none	FALSE
MKN7	Gastric Cancer	STAD	0.932128	no AMP	no AMP	none	3.41926	0.492423	0.555157	1.40921	0.00296439	FALSE	none	none	none	FALSE
MM1S	Myeloma	LAML/LCML	0.984412	no AMP	no AMP	none	0.645267	0.870235	0.153209	0.983632	-0.354983	FALSE	none	none	none	FALSE
MOLM13	Leukemia	LAML/LCML	0.990721	no AMP	no AMP	none	1.02666	0.049654	0.0892096	0.693468	-0.367533	FALSE	none	none	none	FALSE
MOLP8	Myeloma	LAML/LCML	0.992506	no AMP	no AMP	none	0.313873	2.57613	0.0818336	0.184778	-0.317529	FALSE	none	none	none	FALSE
MOLT13	Leukemia	LAML/LCML	0.994173	no AMP	no AMP	none	5.28105	0.0448213	0.468856	0.421556	0.972598	FALSE	none	none	none	FALSE
MOLT16	Leukemia	LAML/LCML	0.997251	no AMP	no AMP	none	2.67174	0.0087641	0.147202	0.361679	-0.221157	FALSE	none	none	none	FALSE
MONOMAC6	Leukemia	LAML/LCML	0.991931	no AMP	no AMP	none	0.323195	0.0401711	0.330623	0.857377	-0.384483	FALSE	none	none	none	FALSE
MPP89	Lung Cancer	LUAD/LUSC	0.974381	no AMP	no AMP	none	4.88483	0.226979	1.75792	1.92685	0.773644	FALSE	none	none	none	FALSE
MSTO211H	Lung Cancer	LUAD/LUSC	0.854086	no AMP	no AMP	none	3.74587	0.0102144	0.115044	0.753382	0.0494482	FALSE	none	none	none	FALSE
MV411	Leukemia	LAML/LCML	0.994455	no AMP	no AMP	none	1.72408	0.0394586	0.728252	0.902032	-0.297828	FALSE	none	none	none	FALSE
NALM6	Leukemia	LAML/LCML	0.970691	no AMP	no AMP	none	3.57107	0.0824786	0.0382026	0.166424	-0.0271495	FALSE	none	none	none	FALSE
NAMALWA	Lymphoma	DLBC	0.968186	no AMP	no AMP	none	0.888566	0.0194625	0.0899404	1.96902	-0.291306	FALSE	none	none	none	FALSE
NB1	Neuroblastoma	Neuroblastoma	0.983516	no AMP	no AMP	none	4.15786	0.87743	0.634402	0.577771	0.231785	FALSE	none	none	none	FALSE
NCIH1048	Lung Cancer	LUAD/LUSC	0.990792	no AMP	no AMP	none	3.70393	4.1031	3.71309	2.2008	0.75382	FALSE	none	none	none	FALSE
NCIH1092	Lung Cancer	LUAD/LUSC	0.990617	no AMP	no AMP	none	3.25521	1.48604	0.0909351	0.326306	-0.0724557	FALSE	none	none	none	FALSE
NCIH1155	Lung Cancer	LUAD/LUSC	0.990226	no AMP	no AMP	none	1.84645	0.0324826	0.990659	1.25885	-0.260111	FALSE	none	none	none	FALSE
NCIH1299	Lung Cancer	LUAD/LUSC	0.989625	no AMP	no AMP	none	3.92459	0.0426953	0.686774	1.96766	0.208095	FALSE	none	none	none	FALSE
NCIH1341	Lung Cancer	LUAD/LUSC	0.971899	no AMP	no AMP	none	3.45337	4.69676	3.67195	1.3359	0.765142	FALSE	none	none	none	FALSE
NCIH1355	Lung Cancer	LUAD/LUSC	0.982776	no AMP	no AMP	none	5.13282	0.012359	0.990922	3.91383	1.34715	FALSE	none	none	none	FALSE
NCIH1435	Lung Cancer	LUAD/LUSC	0.996457	no AMP	no AMP	none	1.35707	0.0344118	3.64328	4.28168	0.579742	FALSE	none	none	none	FALSE
NCIH1563	Lung Cancer	LUAD/LUSC	0.985733	no AMP	no AMP	none	2.40292	0.692538	0.247616	0.387655	-0.245867	FALSE	none	none	none	FALSE
NCIH1568	Lung Cancer	LUAD/LUSC	0.981143	no AMP	no AMP	none	2.26138	4.26498	2.97356	1.32668	0.28851	FALSE	none	none	none	FALSE
NCIH1573	Lung Cancer	LUAD/LUSC	0.98674	no AMP	no AMP	none	2.18439	0.549609	1.6394	3.154	0.0470868	FALSE	none	none	none	FALSE
NCIH1581	Lung Cancer	LUAD/LUSC	0.862045	no AMP	no AMP	none	5.36763	4.77143	1.94664	2.45975	1.78672	FALSE	none	none	none	FALSE
NCIH1623	Lung Cancer	LUAD/LUSC	0.981183	no AMP	no AMP	none	0.179008	0.257549	0.988008	2.13868	-0.273614	FALSE	none	none	none	FALSE
NCIH1648	Lung Cancer	LUAD/LUSC	0.985179	no AMP	no AMP	none	0.424855	2.21428	4.73113	2.37631	0.434449	FALSE	none	none	none	FALSE
NCIH1650	Lung Cancer	LUAD/LUSC	0.973242	no AMP	no AMP	none	3.10959	3.62308	1.28799	2.39372	0.259687	FALSE	none	none	none	FALSE
NCIH1651	Lung Cancer	LUAD/LUSC	0.991198	no AMP	no AMP	none	1.17388	3.78345	2.9841	3.63481	0.450442	FALSE	none	none	none	FALSE
NCIH1666	Lung Cancer	LUAD/LUSC	0.979543	no AMP	no AMP	none	0.614274	1.54433	0.584158	1.30007	-0.30775	FALSE	none	none	none	FALSE
NCIH1693	Lung Cancer	LUAD/LUSC	0.971841	no AMP	no AMP	none	1.81108	1.37717	1.33995	3.71652	0.171246	FALSE	none	none	none	FALSE
NCIH1694	Lung Cancer	LUAD/LUSC	0.989736	no AMP	no AMP	none	3.06108	2.64766	2.31841	2.15615	0.164353	FALSE	none	none	none	FALSE
NCIH1703	Lung Cancer	LUAD/LUSC	0.971859	no AMP	no AMP	none	6.03497	0.362739	2.87316	2.32914	2.22984	FALSE	none	none	none	FALSE
NCIH1755	Lung Cancer	LUAD/LUSC	0.950453	no AMP	no AMP	none	2.75663	0.0347123	0.749905	1.87297	-0.106294	FALSE	none	none	none	FALSE
NCIH1781	Lung Cancer	LUAD/LUSC	0.976797	no AMP	no AMP	none	1.3244	2.29315	6.36047	1.26605	1.7481	FALSE	none	none	none	FALSE
NCIH1792	Lung Cancer	LUAD/LUSC	0.994074	no AMP	no AMP	none	3.43826	0.0576237	0.105258	1.36132	-0.011862	FALSE	none	none	none	FALSE
NCIH1793	Lung Cancer	LUAD/LUSC	0.978269	no AMP	no AMP	none	2.98423	0.271871	0.37953	0.564278	-0.149279	FALSE	none	none	none	FALSE
NCIH1838	Lung Cancer	LUAD/LUSC	0.981118	no AMP	no AMP	none	3.31503	0.484343	1.03144	2.28125	0.0698192	FALSE	none	none	none	FALSE
NCIH1869	Lung Cancer	LUAD/LUSC	0.985496	no AMP	no AMP	none	0.389606	0.838436	0.287504	1.03424	-0.359787	FALSE	none	none	none	FALSE
NCIH1876	Lung Cancer	LUAD/LUSC	0.989537	no AMP	no AMP	none	4.69349	0.920993	2.53864	0.902076	0.643629	FALSE	none	none	none	FALSE
NCIH1915	Lung Cancer	LUAD/LUSC	0.984816	no AMP	no AMP	none	4.05202	0.027909	0.310587	2.11772	0.265459	FALSE	none	none	none	FALSE
NCIH1944	Lung Cancer	LUAD/LUSC	0.980662	no AMP	no AMP	none	3.20546	0.0374879	4.60282	4.15368	1.05286	FALSE	none	none	none	FALSE
NCIH196	Lung Cancer	LUAD/LUSC	0.988737	no AMP	no AMP	none	4.5543	2.12855	1.54306	0.180652	0.507571	FALSE	none	none	none	FALSE
NCIH1963	Lung Cancer	LUAD/LUSC	0.987247	no AMP	no AMP	none	3.88014	0.654961	0.848212	1.13681	0.144501	FALSE	none	none	none	FALSE
NCIH1975	Lung Cancer	LUAD/LUSC	0.983882	no AMP	no AMP	none	2.90052	0.112782	1.03161	2.17847	-0.0390813	FALSE	none	none	none	FALSE
NCIH2009	Lung Cancer	LUAD/LUSC	0.989172	no AMP	no AMP	none	1.2189	0.0193452	0.589173	2.1069	-0.24888	FALSE	none	none	none	FALSE
NCIH2023	Lung Cancer	LUAD/LUSC	0.972411	no AMP	no AMP	none	4.27704	0.0955167	2.1713	2.81202	0.54606	FALSE	none	none	none	FALSE
NCIH2052	Lung Cancer	LUAD/LUSC	0.987919	no AMP	no AMP	none	4.01712	0.0786822	0.884465	1.02548	0.182979	FALSE	none	none	none	FALSE
NCIH2066	Lung Cancer	LUAD/LUSC	0.982061	no AMP	no AMP	none	1.91263	3.19773	2.21915	6.18027	2.51676	FALSE	none	upstream:I17:in-frame	none	TRUE
NCIH2085	Lung Cancer	LUAD/LUSC	0.974747	no AMP	no AMP	none	2.44124	3.15024	2.37764	3.03394	0.249945	FALSE	none	none	none	FALSE
NCIH2087	Lung Cancer	LUAD/LUSC	0.988751	no AMP	no AMP	none	2.51235	0.184633	0.504756	4.19329	0.382171	FALSE	none	none	none	FALSE
NCIH209	Lung Cancer	LUAD/LUSC	0.988009	no AMP	no AMP	none	2.76059	0.0162065	1.26548	0.42429	-0.172355	FALSE	none	none	none	FALSE
NCIH211	Lung Cancer	LUAD/LUSC	0.965163	no AMP	no AMP	none	2.00973	0.506361	0.714072	3.68763	0.135697	FALSE	none	none	none	FALSE
NCIH2122	Lung Cancer	LUAD/LUSC	0.992311	no AMP	no AMP	none	0.847805	0.278993	0.4465	1.87041	-0.291325	FALSE	none	none	none	FALSE
NCIH2170	Lung Cancer	LUAD/LUSC	0.972551	no AMP	no AMP	none	0.103129	0.555964	2.65232	1.18926	-0.241599	FALSE	none	none	none	FALSE
NCIH2228	Lung Cancer	LUAD/LUSC	0.975766	no AMP	no AMP	none	4.02906	0.0240694	0.357245	0.200445	0.141034	FALSE	none	none	none	FALSE
NCIH226	Lung Cancer	LUAD/LUSC	0.931604	no AMP	no AMP	none	4.94248	0.562694	2.32055	1.25081	0.811562	FALSE	none	none	none	FALSE
NCIH23	Lung Cancer	LUAD/LUSC	0.991098	no AMP	no AMP	none	3.0255	0.924868	1.2483	3.32349	0.208753	FALSE	none	none	none	FALSE
NCIH2342	Lung Cancer	LUAD/LUSC	0.988138	no AMP	no AMP	none	1.15546	4.99934	4.79676	0.917267	0.912708	FALSE	none	none	none	FALSE
NCIH2347	Lung Cancer	LUAD/LUSC	0.975238	no AMP	no AMP	none	2.94069	0.0236798	1.61268	2.49381	0.0324066	FALSE	none	none	none	FALSE
NCIH2405	Lung Cancer	LUAD/LUSC	0.958352	no AMP	no AMP	none	5.26132	0.091735	2.68068	5.07946	2.25636	FALSE	none	none	none	FALSE
NCIH2452	Lung Cancer	LUAD/LUSC	0.925447	no AMP	no AMP	none	5.26225	0.102211	0.974443	0.471957	0.971093	FALSE	none	none	none	FALSE
NCIH28	Lung Cancer	LUAD/LUSC	0.977205	no AMP	no AMP	none	5.01487	2.80747	3.50104	5.28363	2.46048	FALSE	none	none	none	FALSE
NCIH3122	Lung Cancer	LUAD/LUSC	0.986772	NA	NA	none	0.262128	0.217314	3.6371	1.81434	-0.0468291	FALSE	none	none	none	FALSE
NCIH358	Lung Cancer	LUAD/LUSC	0.984688	no AMP	no AMP	none	0.992077	1.36046	1.04125	1.56998	-0.265758	FALSE	none	none	none	FALSE
NCIH441	Lung Cancer	LUAD/LUSC	0.954486	no AMP	no AMP	none	0.0838831	0.00726929	0.0710865	2.19313	-0.296767	FALSE	none	none	none	FALSE
NCIH446	Lung Cancer	LUAD/LUSC	0.926925	no AMP	no AMP	none	3.83969	3.34723	1.29283	3.20576	0.5692	FALSE	none	none	none	FALSE
NCIH520	Lung Cancer	LUAD/LUSC	0.941482	no AMP	no AMP	none	6.50933	0.0628133	4.04394	2.19826	3.36476	FALSE	none	none	none	FALSE
NCIH522	Lung Cancer	LUAD/LUSC	0.991182	no AMP	no AMP	none	6.2048	0.0589784	2.01153	1.4903	2.36207	FALSE	none	none	none	FALSE
NCIH524	Lung Cancer	LUAD/LUSC	0.995668	no AMP	no AMP	none	2.18721	2.48004	1.29106	2.17787	-0.0472796	FALSE	none	none	none	FALSE
NCIH526	Lung Cancer	LUAD/LUSC	0.981941	no AMP	no AMP	none	0.845976	1.73007	2.43229	1.65155	-0.169667	FALSE	none	none	none	FALSE
NCIH596	Lung Cancer	LUAD/LUSC	0.945167	no AMP	no AMP	none	3.33708	2.88786	3.90219	0.857999	0.399692	FALSE	none	none	none	FALSE
NCIH650	Lung Cancer	LUAD/LUSC	0.992654	no AMP	no AMP	none	3.97261	0.0333965	0.93196	3.46886	0.493946	FALSE	none	none	none	FALSE
NCIH661	Lung Cancer	LUAD/LUSC	0.988409	no AMP	no AMP	none	4.64086	0.491259	3.12241	3.35382	0.974832	FALSE	none	none	none	FALSE
NCIH69	Lung Cancer	LUAD/LUSC	0.9934	no AMP	no AMP	none	2.38358	0.295433	2.00879	0.578272	-0.179574	FALSE	none	none	none	FALSE
NCIH716	Colon/Colorectal Cancer	COAD	0.443279	no AMP	FGFR2_AMP	none	0.245711	10.0794	2.55144	1.76362	20.9525	TRUE	none	upstream:I17:in-frame	none	TRUE
NCIH727	Lung Cancer	LUAD/LUSC	0.986753	no AMP	no AMP	none	3.00952	1.32266	2.68296	5.01496	1.12706	FALSE	none	none	none	FALSE
NCIH747	Colon/Colorectal Cancer	COAD	0.978525	no AMP	no AMP	none	1.14808	0.332761	1.42309	1.91075	-0.239056	FALSE	none	none	none	FALSE
NCIH810	Lung Cancer	LUAD/LUSC	0.992725	no AMP	no AMP	none	0.595101	0.168733	2.68856	5.4308	1.25443	FALSE	none	none	none	FALSE
NCIH82	Lung Cancer	LUAD/LUSC	0.995738	no AMP	no AMP	none	3.5986	3.11607	1.04062	2.8849	0.382973	FALSE	none	none	none	FALSE
NCIH841	Lung Cancer	LUAD/LUSC	0.987636	no AMP	no AMP	none	3.75419	0.118426	2.77996	4.15359	0.780899	FALSE	none	none	none	FALSE
NCIH929	Myeloma	LAML/LCML	0.987831	no AMP	no AMP	none	0.708392	0.153594	6.39891	1.3585	1.70251	FALSE	none	none	none	FALSE
NCIN87	Gastric Cancer	STAD	0.970555	no AMP	no AMP	none	0.0978145	1.53762	1.86328	3.73072	0.12031	FALSE	none	none	none	FALSE
NOMO1	Leukemia	LAML/LCML	0.990612	no AMP	no AMP	none	3.38516	0.11956	2.34021	0.74403	0.0403607	FALSE	none	none	none	FALSE
NUGC3	Gastric Cancer	STAD	0.982207	no AMP	no AMP	none	2.22339	0.19459	0.552925	1.83556	-0.188708	FALSE	none	none	none	FALSE
NUGC4	Gastric Cancer	STAD	0.98112	no AMP	no AMP	none	0.181277	4.12825	5.05143	6.16286	3.25305	FALSE	none	none	none	FALSE
OAW28	Ovarian Cancer	OV	0.985468	no AMP	no AMP	none	3.07151	3.15114	5.42228	2.87734	1.25454	FALSE	none	none	none	FALSE
OAW42	Ovarian Cancer	OV	0.98364	no AMP	no AMP	none	5.51735	3.60205	4.57313	6.24397	4.69613	FALSE	none	none	none	FALSE
OC314	Ovarian Cancer	OV	0.992916	no AMP	no AMP	none	2.54173	3.89626	1.93169	3.2664	0.399957	FALSE	none	none	none	FALSE
OCIAML2	Leukemia	LAML/LCML	0.997014	no AMP	no AMP	none	2.17449	0.0651121	0.0755949	0.143853	-0.295911	FALSE	none	none	none	FALSE
OCIAML3	Leukemia	LAML/LCML	0.99164	no AMP	no AMP	none	0.855757	0.0309197	0.443612	0.813163	-0.363725	FALSE	none	none	none	FALSE
OCIM1	Leukemia	LAML/LCML	0.99623	no AMP	no AMP	none	2.78002	0.0329714	1.37214	1.01888	-0.139397	FALSE	none	none	none	FALSE
OCUM1	Gastric Cancer	STAD	0.963573	no AMP	no AMP	none	5.38679	3.91948	4.12229	5.60253	3.46573	FALSE	none	none	none	FALSE
OE19	Esophageal Cancer	ESCA	0.946189	no AMP	no AMP	none	0.225348	1.63124	3.98232	4.40286	0.712874	FALSE	none	none	none	FALSE
OE21	Esophageal Cancer	ESCA	0.988389	no AMP	no AMP	none	0.241355	2.3878	5.19381	1.68221	0.615177	FALSE	none	none	none	FALSE
OE33	Esophageal Cancer	ESCA	0.967122	no AMP	no AMP	none	0.583091	2.05663	2.75975	2.92363	0.0311219	FALSE	none	none	none	FALSE
ONS76	Brain Cancer	GBM	0.988377	no AMP	no AMP	none	3.53052	3.99162	5.54048	0.420846	1.37873	FALSE	none	none	none	FALSE
OPM2	Myeloma	LAML/LCML	0.79419	no AMP	no AMP	FGFR3 K650E	0.149534	0.0494289	8.81183	0.439605	10.6135	FALSE	none	none	none	FALSE
OSRC2	Kidney Cancer	KIRC	0.987294	no AMP	no AMP	none	5.60856	3.59499	1.39192	3.43603	1.92481	FALSE	none	none	none	FALSE
OV56	Ovarian Cancer	OV	0.985066	no AMP	no AMP	none	4.50195	0.308232	0.164753	1.93024	0.468786	FALSE	none	none	none	FALSE
OV90	Ovarian Cancer	OV	0.985325	no AMP	no AMP	none	1.52385	3.8006	3.49824	3.82447	0.622883	FALSE	none	none	none	FALSE
OVCAR4	Ovarian Cancer	OV	0.98306	no AMP	no AMP	none	3.28761	3.52592	2.44801	2.97837	0.454715	FALSE	none	none	none	FALSE
OVCAR8	Ovarian Cancer	OV	0.98991	no AMP	no AMP	none	5.35211	0.032539	2.82402	4.69836	2.07784	FALSE	none	none	none	FALSE
OVISE	Ovarian Cancer	OV	0.988123	no AMP	no AMP	none	5.50888	4.07624	3.54546	4.3026	2.44587	FALSE	none	none	none	FALSE
OVKATE	Ovarian Cancer	OV	0.931962	no AMP	no AMP	none	4.26205	4.57428	2.04358	1.17329	0.801957	FALSE	none	none	none	FALSE
OVTOKO	Ovarian Cancer	OV	0.958507	no AMP	no AMP	none	5.67876	1.06263	1.13266	3.53047	1.83367	FALSE	none	none	none	FALSE
P12ICHIKAWA	Leukemia	LAML/LCML	0.986119	no AMP	no AMP	none	2.70156	0.00854655	1.10507	0.784383	-0.17477	FALSE	none	none	none	FALSE
P31FUJ	Leukemia	LAML/LCML	0.983909	no AMP	no AMP	none	2.94351	0.0056285	0.323635	0.400398	-0.168266	FALSE	none	none	none	FALSE
PANC0203	Pancreatic Cancer	PAAD	0.978568	no AMP	no AMP	none	2.80615	0.0207664	0.348502	1.90326	-0.105112	FALSE	none	none	none	FALSE
PANC0327	Pancreatic Cancer	PAAD	0.984892	no AMP	no AMP	none	2.03343	0.342401	0.349199	1.63178	-0.229095	FALSE	none	none	none	FALSE
PANC0403	Pancreatic Cancer	PAAD	0.970898	no AMP	no AMP	none	0.344051	0.840423	1.09358	1.10895	-0.334809	FALSE	none	none	none	FALSE
PANC0813	Pancreatic Cancer	PAAD	0.985407	no AMP	no AMP	none	0.781237	0.253753	0.489677	0.420347	-0.377819	FALSE	none	none	none	FALSE
PANC1005	Pancreatic Cancer	PAAD	0.980131	no AMP	no AMP	none	0.20454	0.0761843	0.575765	1.98331	-0.304085	FALSE	none	none	none	FALSE
PATU8902	Pancreatic Cancer	PAAD	0.981681	no AMP	no AMP	none	0.07482	0.0220063	0.561908	1.33964	-0.360463	FALSE	none	none	none	FALSE
PATU8988T	Pancreatic Cancer	PAAD	0.985449	no AMP	no AMP	none	4.21754	0.291321	0.57827	3.16563	0.517321	FALSE	none	none	none	FALSE
PC14	Lung Cancer	LUAD/LUSC	0.993653	no AMP	no AMP	none	0.509556	0.0147293	2.42649	1.82113	-0.214781	FALSE	none	none	none	FALSE
PC3	Prostate Cancer	PRAD	0.983163	no AMP	no AMP	none	2.6385	0.020825	0.183503	3.07622	0.0339137	FALSE	none	none	none	FALSE
PF382	Leukemia	LAML/LCML	0.984104	no AMP	no AMP	none	6.01664	0.0232491	1.38725	0.773764	1.95821	FALSE	none	none	none	FALSE
PSN1	Pancreatic Cancer	PAAD	0.98792	no AMP	no AMP	none	4.05682	0.0271794	0.269232	1.28491	0.197508	FALSE	none	none	none	FALSE
RCC10RGB	Kidney Cancer	KIRC	0.966007	no AMP	no AMP	none	5.09414	2.26355	1.45129	4.09363	1.4786	FALSE	none	none	none	FALSE
RCM1	Colon/Colorectal Cancer	COAD	0.981947	no AMP	no AMP	none	2.95892	0.209974	3.01648	4.92539	1.06104	FALSE	none	none	none	FALSE
RD	Sarcoma	SARC	0.987843	no AMP	no AMP	none	4.12873	0.0438378	0.630372	5.76277	2.11957	FALSE	none	none	none	FALSE
REH	Leukemia	LAML/LCML	0.996171	no AMP	no AMP	none	4.87039	0.0202103	0.37137	1.99162	0.714845	FALSE	none	none	none	FALSE
RERFGC1B	Gastric Cancer	STAD	0.922176	no AMP	no AMP	none	1.72999	6.40793	5.56255	3.12212	2.7151	FALSE	none	none	none	FALSE
RERFLCKJ	Lung Cancer	LUAD/LUSC	0.985937	no AMP	no AMP	none	0.245323	0.0265216	3.24667	1.71408	-0.131263	FALSE	none	none	none	FALSE
RH41	Sarcoma	SARC	0.991743	no AMP	no AMP	none	4.85539	2.21546	1.87035	8.00308	10.0009	FALSE	none	none	none	FALSE
RKN	Sarcoma	SARC	0.98749	no AMP	no AMP	none	4.56954	0.0340724	0.567324	0.533058	0.427238	FALSE	none	none	none	FALSE
RKO	Colon/Colorectal Cancer	COAD	0.98564	no AMP	no AMP	none	4.08795	0.589793	2.09319	1.71717	0.326441	FALSE	none	none	none	FALSE
RL952	Endometrial/Uterine Cancer	UCEC	0.99037	no AMP	no AMP	none	3.41873	4.41948	3.87161	2.24759	0.794133	FALSE	none	none	none	FALSE
RMGI	Ovarian Cancer	OV	0.982438	no AMP	no AMP	none	6.1256	0.753204	1.83236	3.35261	2.48835	FALSE	none	none	none	FALSE
RPMI7951	Skin Cancer	SKCM	0.992095	no AMP	no AMP	none	4.81422	0.144914	0.115578	2.26082	0.700382	FALSE	none	none	none	FALSE
RPMI8226	Myeloma	LAML/LCML	0.992975	no AMP	no AMP	none	0.284437	1.2103	0.459074	2.23183	-0.252893	FALSE	none	none	none	FALSE
RPMI8402	Leukemia	LAML/LCML	0.970272	no AMP	no AMP	none	4.02415	0.21728	1.03721	0.623966	0.175065	FALSE	none	none	none	FALSE
RS411	Leukemia	LAML/LCML	0.99445	no AMP	no AMP	none	0.912494	0.0276837	0.106304	1.42738	-0.334248	FALSE	none	none	none	FALSE
RT112	Bladder Cancer	BLCA	0.808146	no AMP	no AMP	none	0.480969	2.8358	7.21238	0.807662	3.35402	FALSE	none	none	upstream:I17:in-frame	TRUE
RT4	Bladder Cancer	BLCA	0.903434	no AMP	no AMP	none	0.0995284	2.53969	6.27693	0.265642	1.55645	FALSE	none	none	upstream:I17:out-of-frame	TRUE
SBC5	Lung Cancer	LUAD/LUSC	0.992905	no AMP	no AMP	none	5.04171	2.00608	3.38083	3.64292	1.44144	FALSE	none	none	none	FALSE
SCC15	Head and Neck Cancer	HNSC	0.987536	FGF3/4/19_AMP	no AMP	none	2.19217	1.62758	2.67197	1.02813	-0.0891369	FALSE	none	none	none	FALSE
SCC4	Head and Neck Cancer	HNSC	0.986827	FGF3/4/19_AMP	no AMP	none	1.23419	2.10523	4.61295	1.89561	0.359862	FALSE	none	none	none	FALSE
SCC9	Head and Neck Cancer	HNSC	0.989631	no AMP	no AMP	none	0.161091	0.566319	4.59563	0.692544	0.176048	FALSE	none	none	none	FALSE
SF268	Brain Cancer	GBM	0.985708	no AMP	no AMP	none	5.51948	0.853338	0.395899	0.440443	1.24133	FALSE	none	none	none	FALSE
SF539	Brain Cancer	GBM	0.992559	no AMP	no AMP	none	5.38552	1.40926	1.08462	0.89678	1.14789	FALSE	none	none	none	FALSE
SH4	Skin Cancer	SKCM	0.988045	no AMP	no AMP	none	0.719294	0.0207337	0.057039	2.61322	-0.219357	FALSE	none	none	none	FALSE
SHP77	Lung Cancer	LUAD/LUSC	0.98552	no AMP	no AMP	none	0.737504	0.0450396	0.0680189	0.890396	-0.372875	FALSE	none	none	none	FALSE
SIMA	Neuroblastoma	Neuroblastoma	0.987072	no AMP	no AMP	none	3.43397	3.51275	0.300444	1.15338	0.181431	FALSE	none	none	none	FALSE
SJSA1	Bone Cancer	SARC	0.986097	no AMP	no AMP	none	3.49205	0.383446	2.29694	0.516417	0.0613533	FALSE	none	none	none	FALSE
SKCO1	Colon/Colorectal Cancer	COAD	0.988991	no AMP	no AMP	none	0.0972835	0.72068	1.50637	4.1109	0.221397	FALSE	none	none	none	FALSE
SKES1	Bone Cancer	SARC	0.976718	no AMP	no AMP	none	3.80206	0.0146285	2.96238	2.27089	0.34794	FALSE	none	none	none	FALSE
SKHEP1	Liver Cancer	LIHC	0.992216	no AMP	no AMP	none	3.46513	0.0346873	0.310959	3.63488	0.35695	FALSE	none	none	none	FALSE
SKLMS1	Sarcoma	SARC	0.991286	no AMP	no AMP	none	4.89504	0.0137924	0.105446	0.12411	0.622972	FALSE	none	none	none	FALSE
SKLU1	Lung Cancer	LUAD/LUSC	0.980682	no AMP	no AMP	none	4.71381	0.0119212	0.190897	0.511196	0.508761	FALSE	none	none	none	FALSE
SKMEL1	Skin Cancer	SKCM	0.985576	no AMP	no AMP	none	3.68227	0.00677124	0.21281	0.335963	0.0148147	FALSE	none	none	none	FALSE
SKMEL24	Skin Cancer	SKCM	0.988592	no AMP	no AMP	none	3.74526	0.0123039	0.126904	0.5121	0.0400653	FALSE	none	none	none	FALSE
SKMES1	Lung Cancer	LUAD/LUSC	0.989357	no AMP	no AMP	none	4.06387	0.0481968	0.883758	1.81546	0.25582	FALSE	none	none	none	FALSE
SKMM2	Myeloma	LAML/LCML	0.993308	no AMP	no AMP	none	0.0909072	0.0282973	0.161096	0.376786	-0.413487	FALSE	none	none	none	FALSE
SKNAS	Neuroblastoma	Neuroblastoma	0.981097	no AMP	no AMP	none	4.59151	0.0306501	0.385781	2.10618	0.539917	FALSE	none	none	none	FALSE
SKNDZ	Neuroblastoma	Neuroblastoma	0.962459	no AMP	no AMP	none	3.48503	1.64844	1.38044	0.407052	0.0346028	FALSE	none	none	none	FALSE
SKNFI	Neuroblastoma	Neuroblastoma	0.981866	no AMP	no AMP	none	4.2291	0.630826	0.676903	0.146821	0.246201	FALSE	none	none	none	FALSE
SKNSH	Neuroblastoma	Neuroblastoma	0.972648	no AMP	no AMP	none	3.49959	0.308783	1.2916	1.7251	0.0696541	FALSE	none	none	none	FALSE
SKOV3	Ovarian Cancer	OV	0.980367	no AMP	no AMP	none	4.51365	1.98429	3.20006	3.8297	1.10493	FALSE	none	none	none	FALSE
SKPNDW	Bone Cancer	SARC	0.993825	NA	NA	none	3.66067	2.39219	0.361903	1.67	0.163787	FALSE	none	none	none	FALSE
SKUT1	Sarcoma	SARC	0.990623	no AMP	no AMP	none	4.10888	0.137239	2.27456	4.23639	0.906439	FALSE	none	none	none	FALSE
SNGM	Endometrial/Uterine Cancer	UCEC	0.994677	no AMP	no AMP	none	5.75093	2.83308	2.98799	4.17765	2.40666	FALSE	none	none	none	FALSE
SNU1	Gastric Cancer	STAD	0.992846	no AMP	no AMP	none	3.61153	1.86279	4.23585	0.555731	0.48634	FALSE	none	none	none	FALSE
SNU16	Gastric Cancer	STAD	0.530289	no AMP	FGFR2_AMP	none	0.0237019	9.26118	1.30081	2.67649	11.7999	FALSE	none	upstream:I17:out-of-frame	none	TRUE
SNU175	Colon/Colorectal Cancer	COAD	0.990652	no AMP	no AMP	none	1.90447	1.20729	0.579673	4.2371	0.355994	FALSE	none	none	none	FALSE
SNU182	Liver Cancer	LIHC	0.982583	no AMP	no AMP	none	2.7545	2.02003	2.89462	1.72997	0.081677	FALSE	none	none	none	FALSE
SNU387	Liver Cancer	LIHC	0.978636	FGF3/4/19_AMP	no AMP	none	4.65512	0.0323027	0.698448	0.0629237	0.468942	FALSE	none	none	none	FALSE
SNU398	Liver Cancer	LIHC	0.984927	no AMP	no AMP	none	4.07963	0.393898	4.22305	4.07594	1.16625	FALSE	none	none	none	FALSE
SNU407	Colon/Colorectal Cancer	COAD	0.989313	no AMP	no AMP	none	3.08647	2.39478	2.61013	2.7245	0.25562	FALSE	none	none	none	FALSE
SNU423	Liver Cancer	LIHC	0.982233	no AMP	no AMP	none	4.13976	0.0510648	0.275554	0.557506	0.198825	FALSE	none	none	none	FALSE
SNU449	Liver Cancer	LIHC	0.976643	no AMP	no AMP	none	7.32759	0.02259	1.02169	5.58241	7.1145	FALSE	none	none	none	FALSE
SNU5	Gastric Cancer	STAD	0.990239	no AMP	no AMP	none	3.28562	0.0825484	1.0523	3.94019	0.437319	FALSE	none	none	none	FALSE
SNU61	Colon/Colorectal Cancer	COAD	0.988513	no AMP	no AMP	none	0.510226	1.13866	2.89282	4.38096	0.487045	FALSE	none	none	none	FALSE
SNUC1	Colon/Colorectal Cancer	COAD	0.987828	no AMP	no AMP	none	0.293858	0.111057	3.25315	4.10544	0.378189	FALSE	none	none	none	FALSE
SNUC5	Colon/Colorectal Cancer	COAD	0.973698	no AMP	no AMP	none	0.614517	1.58388	1.23211	3.14082	-0.0544737	FALSE	none	none	none	FALSE
ST486	Lymphoma	DLBC	0.986938	no AMP	no AMP	none	0.311455	0.066599	0.141962	0.676704	-0.396011	FALSE	none	none	none	FALSE
SU8686	Pancreatic Cancer	PAAD	0.977173	no AMP	no AMP	none	0.945714	1.12139	2.5026	1.87707	-0.161418	FALSE	none	none	none	FALSE
SUDHL10	Lymphoma	DLBC	0.996182	no AMP	no AMP	none	0.234158	0.0282012	0.0369888	0.673417	-0.400945	FALSE	none	none	none	FALSE
SUDHL5	Lymphoma	DLBC	0.969135	no AMP	no AMP	none	0.243293	0.0708377	0.0640569	0.853462	-0.391901	FALSE	none	none	none	FALSE
SUDHL6	Lymphoma	DLBC	0.996853	no AMP	no AMP	none	2.4888	0.0227815	0.0944405	1.40283	-0.200253	FALSE	none	none	none	FALSE
SUDHL8	Lymphoma	DLBC	0.999355	no AMP	no AMP	none	0.139989	0.0106621	0.0436813	0.249791	-0.418507	FALSE	none	none	none	FALSE
SUIT2	Pancreatic Cancer	PAAD	0.978764	no AMP	no AMP	none	1.88006	0.138725	2.09693	4.33835	0.448253	FALSE	none	none	none	FALSE
SUPB15	Leukemia	LAML/LCML	0.994579	no AMP	no AMP	none	2.46867	0.0217799	0.0676788	0.171203	-0.258691	FALSE	none	none	none	FALSE
SUPM2	Lymphoma	DLBC	0.990557	no AMP	no AMP	none	0.493276	0.0253173	0.047593	0.76722	-0.388478	FALSE	none	none	none	FALSE
SUPT1	Leukemia	LAML/LCML	0.989307	no AMP	no AMP	none	0.510349	0.0074932	0.781862	0.130883	-0.393282	FALSE	none	none	none	FALSE
SW1088	Brain Cancer	GBM	0.96611	no AMP	no AMP	none	4.02513	0.0477024	0.707603	0.723547	0.166632	FALSE	none	none	none	FALSE
SW1116	Colon/Colorectal Cancer	COAD	0.991277	no AMP	no AMP	none	0.476024	1.19031	3.13096	4.34909	0.503655	FALSE	none	none	none	FALSE
SW1271	Lung Cancer	LUAD/LUSC	0.983652	no AMP	no AMP	none	1.60747	0.0291919	0.855971	0.930614	-0.302189	FALSE	none	none	none	FALSE
SW1417	Colon/Colorectal Cancer	COAD	0.972521	no AMP	no AMP	none	2.84629	1.81511	1.61117	5.13648	1.13595	FALSE	none	none	none	FALSE
SW1463	Colon/Colorectal Cancer	COAD	0.989634	no AMP	no AMP	none	2.31477	0.291108	3.09783	5.08773	1.10324	FALSE	none	none	none	FALSE
SW1573	Lung Cancer	LUAD/LUSC	0.98334	no AMP	no AMP	none	4.07233	3.65406	1.83688	1.79373	0.526257	FALSE	none	none	none	FALSE
SW1710	Bladder Cancer	BLCA	0.989865	no AMP	no AMP	none	5.04522	1.75895	1.209	3.90253	1.32208	FALSE	none	none	none	FALSE
SW1783	Brain Cancer	GBM	0.964825	no AMP	no AMP	none	4.94304	0.166114	1.12866	0.301604	0.694339	FALSE	none	none	none	FALSE
SW1990	Pancreatic Cancer	PAAD	0.987649	no AMP	no AMP	none	3.38008	0.52892	1.60079	0.976765	0.00671203	FALSE	none	none	none	FALSE
SW48	Colon/Colorectal Cancer	COAD	0.984581	no AMP	no AMP	none	0.337464	1.83118	3.1493	3.23617	0.129036	FALSE	none	none	none	FALSE
SW620	Colon/Colorectal Cancer	COAD	0.989589	no AMP	no AMP	none	4.02243	0.0430968	1.03185	5.66873	1.96213	FALSE	none	none	none	FALSE
SW780	Bladder Cancer	BLCA	0.915016	no AMP	no AMP	none	0.570596	1.75219	4.57296	0.717438	0.218144	FALSE	none	none	upstream:I17:in-frame	TRUE
SW837	Colon/Colorectal Cancer	COAD	0.98949	no AMP	no AMP	none	2.16408	0.621051	4.47512	4.54827	1.0427	FALSE	none	none	none	FALSE
SW900	Lung Cancer	LUAD/LUSC	0.981169	no AMP	no AMP	none	3.65632	0.916743	2.18335	1.60366	0.171464	FALSE	none	none	none	FALSE
SW948	Colon/Colorectal Cancer	COAD	0.980872	no AMP	no AMP	none	0.0630023	0.0937392	3.36889	5.24013	1.13801	FALSE	none	none	none	FALSE
T47D	Breast Cancer	BRCA	0.953249	no AMP	no AMP	none	2.32913	3.64824	3.78159	3.23119	0.560761	FALSE	none	none	none	FALSE
T84	Colon/Colorectal Cancer	COAD	0.990126	no AMP	no AMP	none	0.114101	0.204226	3.32113	5.79507	1.77635	FALSE	none	none	none	FALSE
T98G	Brain Cancer	GBM	0.992089	no AMP	no AMP	none	4.17809	0.0311383	1.19469	0.367319	0.23576	FALSE	none	none	none	FALSE
TC71	Bone Cancer	SARC	0.991711	no AMP	no AMP	none	4.22958	0.0360847	4.15711	3.42743	0.985913	FALSE	none	none	none	FALSE
TCCSUP	Bladder Cancer	BLCA	0.986649	no AMP	no AMP	none	4.5312	0.166588	0.17124	0.0870713	0.383765	FALSE	none	none	none	FALSE
TE1	Esophageal Cancer	ESCA	0.987252	no AMP	no AMP	none	2.99133	3.60767	2.97876	2.91119	0.448471	FALSE	none	none	none	FALSE
TE4	Esophageal Cancer	ESCA	0.986501	no AMP	no AMP	none	1.97007	1.41353	2.71528	1.74236	-0.0690406	FALSE	none	none	none	FALSE
TE5	Esophageal Cancer	ESCA	0.988822	no AMP	no AMP	none	0.667689	3.85421	4.42111	0.76965	0.382897	FALSE	none	none	none	FALSE
TE6	Esophageal Cancer	ESCA	0.968567	FGF3/4/19_AMP	no AMP	none	2.41499	4.65658	2.92368	3.34839	0.697649	FALSE	none	none	none	FALSE
TE8	Esophageal Cancer	ESCA	0.972102	FGF3/4/19_AMP	no AMP	none	4.68605	1.62891	3.04807	3.619	1.10092	FALSE	none	none	none	FALSE
TE9	Esophageal Cancer	ESCA	0.991108	FGF3/4/19_AMP	no AMP	none	1.73236	3.79594	5.19473	1.92108	0.884239	FALSE	none	none	none	FALSE
TGBC11TKB	Gastric Cancer	STAD	0.989221	no AMP	no AMP	none	0.324663	1.98362	0.152157	2.71778	-0.15769	FALSE	none	none	none	FALSE
TOV112D	Ovarian Cancer	OV	0.989948	no AMP	no AMP	none	5.09993	0.0898694	1.1062	3.31659	1.13804	FALSE	none	none	none	FALSE
TOV21G	Ovarian Cancer	OV	0.96593	no AMP	no AMP	none	7.03803	4.0815	0.351889	3.37069	4.97961	FALSE	none	none	none	FALSE
TT	Thyroid Cancer	THCA	0.988395	FGF3/4/19_AMP	no AMP	none	1.02756	4.43705	5.04498	2.01211	0.909816	FALSE	none	none	none	FALSE
TT	Thyroid Cancer	THCA	0.979891	FGF3/4/19_AMP	no AMP	none	1.02756	4.43705	5.04498	2.01211	0.909816	FALSE	none	none	none	FALSE
TT2609C02	Thyroid Cancer	THCA	0.981112	no AMP	no AMP	none	4.81464	0.0357366	0.222638	1.04182	0.601925	FALSE	none	none	none	FALSE
U118MG	Brain Cancer	GBM	0.984991	no AMP	no AMP	none	4.81573	0.00748416	0.0234998	0.0584469	0.561676	FALSE	none	none	none	FALSE
U2OS	Bone Cancer	SARC	0.929209	no AMP	no AMP	none	4.27671	2.24103	1.41612	3.80439	0.824643	FALSE	none	none	none	FALSE
U87MG	Brain Cancer	GBM	0.988973	no AMP	no AMP	none	4.87783	0.0261145	0.0970022	0.0624162	0.608473	FALSE	none	none	none	FALSE
UACC257	Skin Cancer	SKCM	0.987491	no AMP	no AMP	none	1.72642	0.0974181	0.145513	1.7775	-0.253733	FALSE	none	none	none	FALSE
UACC62	Skin Cancer	SKCM	0.98599	no AMP	no AMP	none	2.73606	0.170189	2.13722	2.80672	0.0800388	FALSE	none	none	none	FALSE
UACC812	Breast Cancer	BRCA	0.950152	no AMP	no AMP	none	4.95051	1.50739	3.01392	5.94679	3.07296	FALSE	none	none	none	FALSE
UACC893	Breast Cancer	BRCA	0.964067	no AMP	no AMP	none	3.10737	1.91612	3.50838	6.06767	2.55549	FALSE	none	none	none	FALSE
UMUC3	Bladder Cancer	BLCA	0.992011	no AMP	no AMP	none	4.59809	0.0734432	1.01361	1.13011	0.485215	FALSE	none	none	none	FALSE
VMCUB1	Bladder Cancer	BLCA	0.990854	no AMP	no AMP	none	2.29016	2.03097	3.47002	2.43811	0.180543	FALSE	none	none	none	FALSE
VMRCRCZ	Kidney Cancer	KIRC	0.981891	no AMP	no AMP	none	5.31322	1.8255	2.94528	4.67968	2.09077	FALSE	none	none	none	FALSE
WM115	Skin Cancer	SKCM	0.987091	no AMP	no AMP	none	3.65707	0.425054	1.17531	0.844301	0.0597225	FALSE	none	none	none	FALSE
WSUDLCL2	Lymphoma	DLBC	0.975984	no AMP	no AMP	none	0.552791	0.0705038	0.363061	0.39694	-0.393457	FALSE	none	none	none	FALSE
YAPC	Pancreatic Cancer	PAAD	0.985418	no AMP	no AMP	none	2.4121	2.33327	3.64342	1.22047	0.137588	FALSE	none	none	none	FALSE
YH13	Brain Cancer	GBM	0.981515	no AMP	no AMP	none	5.29307	0.331364	0.472645	0.631547	0.996599	FALSE	none	none	none	FALSE
ZR7530	Breast Cancer	BRCA	0.976209	no AMP	no AMP	none	1.7973	2.13622	1.32229	4.7441	0.700084	FALSE	none	none	none	FALSE
