# Supplementary material for: Truncated FGFR2 is a clinically actionable oncogene in multiple cancers
Source: Nature. 2022 Aug 10;608(7923):609–17. doi: 10.1038/s41586-022-05066-5 (PMC9436779; doi:10.1038/s41586-022-05066-5)
Supplement: Supplementary file 8 — A list of FGF/FGFR alterations identified in PDX models with debio-1347 response. [file 41586_2022_5066_MOESM8_ESM.xlsx]

## Sheet: PDX_models
PDX	Histotype	DT/DC	FGF_AMP	FGFR_AMP	FGFR_missense_hotspot_mut	FGFR1_exp	FGFR2_exp	FGFR3_exp	FGFR4_exp	FGFR_exp_comp	FGFR1_RE	FGFR2_RE	FGFR3_RE	FGFR2_exon.C3	FGFR2_exon.C4	E18_truncation
BL0597	BLCA	-0.86362	FALSE	none	none	1.67328	3.53018	10.2896	0.907474	2.71079	NA	NA	upstream:5'-I17:out-of-frame	0	0	FALSE
BL5001	BLCA	-0.00108786	TRUE	none	none	0.968913	12.6557	9.21435	0.791289	4.8914	NA	upstream:I17:out-of-frame	NA	0.00867453	0.00173491	TRUE
BL5002	BLCA	0.226537	FALSE	none	FGFR3 S249C	3.22624	1.56323	10.1335	1.96654	2.41563	NA	NA	downstream:5'-I17:out-of-frame	0	0	FALSE
BN2289	GBM	-0.058116	FALSE	none	none	7.7272	4.55451	6.81355	0.761443	0.233021	NA	NA	upstream:I17:in-frame	0	0	TRUE
BR0438	BRCA	0.191333	FALSE	none	none	5.56859	7.28794	3.17684	2.57744	-0.18395	NA	NA	NA	0.0486726	0	FALSE
BR1115	BRCA	-0.0141206	FALSE	FGFR2	none	6.23146	7.5874	1.74475	4.24649	-0.00782751	NA	upstream:I17:in-frame	NA	0.134503	0.00584795	TRUE
CR1428	COAD	0.694986	FALSE	none	none	0.629202	1.27203	6.29115	7.94133	2.0693	NA	NA	NA	0	0	FALSE
CR3151	COAD	0.69645	FALSE	none	none	0.936437	2.61288	3.50155	6.26474	0.32087	NA	NA	NA	0	0	FALSE
ES0042	ESCA	0.911738	FALSE	none	none	0.815797	6.25538	7.2573	1.42166	0.0188762	NA	NA	NA	0.0363636	0.00909091	FALSE
ES0136	ESCA	-1.08061	TRUE	none	none	11.1048	6.997	2.93926	3.32976	3.48066	NA	NA	NA	0.0240964	0	FALSE
ES0189	ESCA	0.320515	FALSE	FGFR1	none	4.05952	6.46496	7.13415	2.7709	0.058929	NA	NA	NA	0	0.04	FALSE
ES0204	ESCA	-0.258308	TRUE	none	none	11.4814	6.67459	3.76335	5.21041	4.8449	NA	NA	NA	0.0075188	0	FALSE
ES0215	ESCA	-0.25774	FALSE	none	none	8.83815	5.09751	0.795997	0.576136	0.377658	NA	NA	NA	0	0	FALSE
ES0218	ESCA	-0.188667	FALSE	none	none	10.655	5.34576	3.80275	3.2747	2.44289	NA	NA	NA	0	0	FALSE
ES2116	ESCA	0.486663	FALSE	none	none	0.298103	4.60724	4.37961	7.26659	1.07732	NA	NA	NA	0	0	FALSE
GA0080	STAD	0.0692313	FALSE	none	none	8.04406	3.28796	4.42428	5.1887	0.412568	NA	NA	NA	0.0666667	0	TRUE
GA0087	STAD	-0.535603	FALSE	none	none	3.79776	7.63339	5.91496	7.57097	1.63979	NA	NA	NA	0	0	FALSE
GA0114	STAD	-0.486378	FALSE	FGFR2	none	5.78252	8.83608	6.83462	6.38074	0.994673	NA	NA	NA	0.00440529	0.00734214	FALSE
GA1224	STAD	-0.506246	FALSE	FGFR2	none	6.35877	12.5311	4.28891	5.8281	3.79665	NA	upstream:I17:out-of-frame	NA	0.00755884	0.004123	TRUE
GA3055	STAD	-1.2121	FALSE	FGFR2	none	0.456874	12.5058	4.47685	7.27491	4.52548	downstream:5'-E17:out-of-frame	upstream:I17:out-of-frame	NA	0.00875971	0.00736612	TRUE
GL0720	CHOL	1.21039	FALSE	none	none	1.85491	3.23165	7.43893	3.44395	0.110331	NA	NA	NA	0	0	FALSE
HN0366	HNSC	-0.180737	FALSE	none	none	2.88872	4.30472	9.92111	3.31563	2.09615	NA	NA	NA	0	0	FALSE
HN0696	HNSC	0.43585	FALSE	FGFR1	none	3.78912	6.95729	6.73586	2.41253	-0.0230392	NA	NA	upstream:5'-I17:intergenic	0.00636943	0.0318471	FALSE
HN1420	HNSC	1.25519	FALSE	none	none	3.77063	7.30343	7.56219	2.31245	0.198495	NA	NA	NA	0.00564972	0	FALSE
KI0551	KIRC	0.701969	FALSE	none	none	7.05416	3.98126	6.80039	8.88084	4.49849	NA	NA	NA	0	0	FALSE
LI0612	LIHC	0.72816	FALSE	none	none	3.02231	1.86224	6.48252	7.36264	1.34693	NA	NA	NA	0	0	FALSE
LI1035	LIHC	-0.538567	FALSE	none	none	7.84175	8.39632	9.60043	8.06687	4.60089	NA	upstream:5'-I17:out-of-frame	NA	0.0141243	0.00847458	FALSE
LI1055	LIHC	-0.749769	FALSE	none	none	8.09525	8.22118	9.39832	8.152	4.55285	NA	upstream:I17:in-frame	NA	0.00793651	0.00793651	TRUE
LU0755	LUAD/LUSC	0.298714	FALSE	none	none	6.25932	7.48377	8.45448	2.63794	0.732175	NA	NA	NA	0.00483092	0.00483092	FALSE
LU1302	LUAD/LUSC	0.351172	FALSE	none	none	4.54964	7.3671	6.7209	2.22676	0.00864747	NA	NA	NA	0.0227273	0	FALSE
LU1380	LUAD/LUSC	0.661148	FALSE	none	none	6.72866	9.14847	6.41791	1.81862	0.326664	NA	NA	NA	0.00497738	0.00452489	FALSE
LU1429	LUAD/LUSC	0.21798	FALSE	FGFR3	none	0.789591	3.35944	7.71329	2.6006	0.152958	NA	NA	NA	0	0	FALSE
LU1901	LUAD/LUSC	0.806452	FALSE	none	none	9.85138	0	0.1854	2.29521	1.17729	NA	NA	NA	NA	NA	FALSE
LU2504	LUAD/LUSC	-0.360631	FALSE	none	none	3.00054	6.47198	9.00527	1.25412	0.932593	NA	NA	NA	0	0	FALSE
PA1332	PAAD	0.909673	FALSE	none	none	3.36714	2.90398	8.90436	2.8698	0.848043	NA	NA	NA	0	0	FALSE
PA3013	PAAD	0.853852	FALSE	FGFR1	none	6.15151	0	3.07664	0.485233	-0.280455	NA	NA	NA	NA	NA	FALSE
