# Supplementary material for: Truncated FGFR2 is a clinically actionable oncogene in multiple cancers
Source: Nature. 2022 Aug 10;608(7923):609–17. doi: 10.1038/s41586-022-05066-5 (PMC9436779; doi:10.1038/s41586-022-05066-5)
Supplement: Supplementary file 10 — Source Data Fig. 1 [file 41586_2022_5066_MOESM10_ESM.xlsx]

## Sheet: Fig. 1b
Samples	SB-insertion clonality in Fgfr2	Gene
11KOU018	1	Fgfr2
11KOU028-L5	1	Fgfr2
11KOU035-R4	1	Fgfr2
11KOU049-R3	1	Fgfr2
11KOU052	1	Fgfr2
11KOU053	1	Fgfr2
12SKA005	1	Fgfr2
12SKA022	1	Fgfr2
12SKA062-R4	1	Fgfr2
12SKA068-L3	1	Fgfr2
12SKA068-R5	1	Fgfr2
12SKA073-R3	1	Fgfr2
12SKA086-R3	1	Fgfr2
12SKA090-R2	1	Fgfr2
12SKA092-L2	1	Fgfr2
12SKA093-R3	1	Fgfr2
12SKA097-R3	1	Fgfr2
12SKA102-R3	1	Fgfr2
12SKA110-L3	1	Fgfr2
12SKA110-L4	1	Fgfr2
12SKA119-R3	1	Fgfr2
12SKA133-L2-L3	1	Fgfr2
13SKA001-L4	1	Fgfr2
13SKA002-L3	1	Fgfr2
13SKA011-L3	1	Fgfr2
13SKA017-L4	1	Fgfr2
12SKA100-R3	1	Fgfr2
11KOU032-R3	1	Fgfr2
12SKA014	0.948052	Fgfr2
13SKA012-L2	0.9	Fgfr2
12SKA058-L3	0.884615	Fgfr2
13SKA018-L3	0.866667	Fgfr2
12SKA091-R4	0.859375	Fgfr2
13SKA012-L3	0.83908	Fgfr2
12SKA028	0.833333	Fgfr2
12SKA101-L3	0.822222	Fgfr2
12SKA132-R5	0.78125	Fgfr2
12SKA027	0.75	Fgfr2
13SKA008-Leg-right	0.744681	Fgfr2
11KOU031-L3	0.738095	Fgfr2
11KOU058	0.729167	Fgfr2
11KOU062-R3	0.710526	Fgfr2
12SKA095-R3	0.666667	Fgfr2
11KOU050	0.666667	Fgfr2
11KOU051-L2	0.62963	Fgfr2
11KOU051-R3	0.626866	Fgfr2
12SKA092-L4-L5	0.615385	Fgfr2
12SKA062-L4	0.611111	Fgfr2
12SKA013-R3	0.589474	Fgfr2
12SKA127-R3	0.564103	Fgfr2
11KOU031-R5	0.555556	Fgfr2
12SKA104-R3	0.545455	Fgfr2
11KOU062-L3	0.52809	Fgfr2
12SKA018-R3	0.526316	Fgfr2
12SKA119-L5	0.5	Fgfr2
11KOU032-L3	0.5	Fgfr2
11KOU023	0.5	Fgfr2
12SKA064-R4-R5	0.473684	Fgfr2
12SKA082-L3-neck	0.447059	Fgfr2
11KOU028-L4	0.414286	Fgfr2
12SKA108-R3	0.403846	Fgfr2
12SKA079-L3	0.365079	Fgfr2
13SKA014-R3	0.294118	Fgfr2
11KOU035-R3	0.25	Fgfr2
11KOU012-R3	0.25	Fgfr2
11KOU012-R5	0.207792	Other
11KOU015	0.185185	Other
11KOU024	0.181818	Other
11KOU028-R3	0.136364	Other
11KOU029-R1	0.116883	Other
11KOU029-R5	0.111111	Other
11KOU037	0.101124	Other
11KOU039	0.0909091	Other
11KOU049-L5	0.0909091	Other
11KOU057-L2	0.0882353	Other
11KOU057-R3	0.0789474	Other
11KOU065	0.0777778	Other
12SKA013-R2	0.0769231	Other
12SKA016	0.0714286	Other
12SKA017	0.0625	Other
12SKA018-L3	0.0526316	Other
12SKA018-L5	0.038961	Other
12SKA019	0.0384615	Other
12SKA020	0.025974	Other
12SKA029-R3	0.0258621	Other
12SKA029-R5-L5	0	Other
12SKA033-R3	0	Other
12SKA035-L3	0	Other
12SKA036-R3	0	Other
12SKA037-R3	0	Other
12SKA038-L3	0	Other
12SKA038-R5	0	Other
12SKA043-R4	0	Other
12SKA045-R3	0	Other
12SKA046-R3	0	Other
12SKA058-R3	0	Other
12SKA060-R3	0	Other
12SKA063-R3	0	Other
12SKA064-L2	0	Other
12SKA064-L3	0	Other
12SKA075-R4	0	Other
12SKA075-R5	0	Other
12SKA079-R3	0	Other
12SKA084-L3	0	Other
12SKA087-R4	0	Other
12SKA090-L3	0	Other
12SKA091-L3	0	Other
12SKA106-R3	0	Other
12SKA108-R1-R2	0	Other
12SKA111-L4	0	Other
12SKA119-L2	0	Other
12SKA120-R3	0	Other
12SKA130-R3	0	Other
12SKA133-R3	0	Other
12SKA134-R3	0	Other
12SKA136-L2	0	Other
13SKA003-L3	0	Other
13SKA003-R3	0	Other
13SKA005-L3	0	Other
13SKA007-L3	0	Other
13SKA010-R2	0	Other
13SKA013-L3	0	Other
13SKA014-L2-neck	0	Other

## Sheet: Fig. 1c
Samples with Fgfr2 SB-insertions	Chromosome	Position	Strand
11KOU018.INS_4	7	130164411	-1
11KOU023.INS_5	7	130262794	-1
11KOU028-L4.INS_7	7	130167229	-1
11KOU028-L5.INS_18	7	130166168	-1
11KOU028-L5.INS_5	7	130166172	-1
11KOU031-L3.INS_9	7	130166810	-1
11KOU031-R5.INS_2	7	130164150	-1
11KOU031-R5.INS_3	7	130164149	-1
11KOU032-L3.INS_17	7	130167233	-1
11KOU032-L3.INS_56	7	130164562	-1
11KOU032-R3.INS_12	7	130163852	1
11KOU035-R3.INS_13	7	130165058	1
11KOU035-R4.INS_2	7	130166132	1
11KOU049-R3.INS_5	7	130166849	-1
11KOU050.INS_7	7	130165038	1
11KOU051-L2.INS_5	7	130165114	-1
11KOU051-R3.INS_7	7	130166810	-1
11KOU052.INS_1	7	130166182	1
11KOU053.INS_4	7	130164510	1
11KOU058.INS_2	7	130165463	-1
11KOU062-L3.INS_3	7	130166689	1
11KOU062-R3.INS_3	7	130166170	1
12SKA005.INS_3	7	130166428	1
12SKA013-R3.INS_8	7	130165222	-1
12SKA014.INS_5	7	130165118	-1
12SKA018-R3.INS_26	7	130165506	-1
12SKA022.INS_1	7	130166549	-1
12SKA027.INS_3	7	130166082	-1
12SKA028.INS_1	7	130165365	1
12SKA028.INS_3	7	130263539	-1
12SKA058-R3.INS_2	7	130164409	1
12SKA062-L4.INS_5	7	130167229	-1
12SKA062-R4.INS_2	7	130165506	-1
12SKA064-R4-R5.INS_6	7	130167229	-1
12SKA068-L3.INS_2	7	130166132	-1
12SKA068-R5.INS_3	7	130165314	-1
12SKA073-R3.INS_1	7	130164409	1
12SKA073-R3.INS_4	7	130266625	-1
12SKA079-L3.INS_22	7	130163444	1
12SKA079-L3.INS_23	7	130167290	1
12SKA082-L3-neck.INS_17	7	130266786	1
12SKA082-L3-neck.INS_29	7	130166080	1
12SKA082-L3-neck.INS_3	7	130266788	-1
12SKA082-L3-neck.INS_7	7	130165361	-1
12SKA086-R3.INS_1	7	130165504	1
12SKA090-R2.INS_2	7	130166170	1
12SKA091-R4.INS_2	7	130167231	1
12SKA092-L2.INS_1	7	130164512	-1
12SKA092-L4-L5.INS_5	7	130164691	-1
12SKA093-R3.INS_1	7	130164598	1
12SKA095-R3.INS_12	7	130266568	-1
12SKA095-R3.INS_4	7	130165218	-1
12SKA095-R3.INS_7	7	130266569	-1
12SKA097-R3.INS_1	7	130165361	1
12SKA100-R3.INS_12	7	130167227	1
12SKA100-R3.INS_3	7	130164510	1
12SKA100-R3.INS_41	7	130166856	-1
12SKA101-L3.INS_3	7	130166649	1
12SKA102-R3.INS_1	7	130166804	1
12SKA104-R3.INS_6	7	130165705	1
12SKA108-R3.INS_10	7	130164604	-1
12SKA110-L3.INS_1	7	130165504	1
12SKA110-L3.INS_15	7	130163566	1
12SKA110-L3.INS_62	7	130166130	1
12SKA110-L4.INS_1	7	130166170	1
12SKA119-L5.INS_15	7	130166430	-1
12SKA119-R3.INS_1	7	130164411	-1
12SKA119-R3.INS_44	7	130164409	1
12SKA127-R3.INS_13	7	130262871	-1
12SKA132-R5.INS_5	7	130164409	1
12SKA133-L2-L3.INS_8	7	130164600	-1
13SKA001-L4.INS_1	7	130167231	1
13SKA001-L4.INS_32	7	130167230	1
13SKA002-L3.INS_2	7	130166182	1
13SKA008-Leg-right.INS_8	7	130167215	-1
13SKA011-L3.INS_1	7	130165116	1
13SKA012-L2.INS_8	7	130166172	-1
13SKA013-L3.INS_10	7	130166651	-1
13SKA014-R3.INS_17	7	130166170	1
13SKA017-L4.INS_1	7	130166504	-1
13SKA018-L3.INS_5	7	130166172	1

## Sheet: Fig. 1e
Fgfr2 SB-insertions	E17 spanning reads atio	type	Orientation	annot
11KOU018	0.863636	E17-transposon	sense	E17-transposon_sense
11KOU018	0.136364	E17-E18	sense	E17-E18_sense
11KOU028-L4	0.793103	E17-transposon	sense	E17-transposon_sense
11KOU028-L4	0.206897	E17-E18	sense	E17-E18_sense
11KOU028-L5	0.833333	E17-transposon	sense	E17-transposon_sense
11KOU028-L5	0.166667	E17-E18	sense	E17-E18_sense
11KOU031-L3	0.962963	E17-transposon	sense	E17-transposon_sense
11KOU031-L3	0.037037	E17-E18	sense	E17-E18_sense
11KOU031-R5	0.84	E17-transposon	sense	E17-transposon_sense
11KOU031-R5	0.16	E17-E18	sense	E17-E18_sense
11KOU032-L3	0.857143	E17-transposon	sense	E17-transposon_sense
11KOU032-L3	0.142857	E17-E18	sense	E17-E18_sense
11KOU035-R3	0.983051	E17-transposon	antisense	E17-transposon_antisense
11KOU035-R3	0.0169492	E17-E18	antisense	E17-E18_antisense
11KOU035-R4	0.978723	E17-transposon	antisense	E17-transposon_antisense
11KOU035-R4	0.0212766	E17-E18	antisense	E17-E18_antisense
11KOU049-R3	0.777778	E17-transposon	sense	E17-transposon_sense
11KOU049-R3	0.222222	E17-E18	sense	E17-E18_sense
11KOU050	1	E17-transposon	antisense	E17-transposon_antisense
11KOU050	0	E17-E18	antisense	E17-E18_antisense
11KOU051-L2	0.642857	E17-transposon	sense	E17-transposon_sense
11KOU051-L2	0.357143	E17-E18	sense	E17-E18_sense
11KOU051-R3	0.666667	E17-transposon	sense	E17-transposon_sense
11KOU051-R3	0.333333	E17-E18	sense	E17-E18_sense
11KOU052	0.793103	E17-transposon	antisense	E17-transposon_antisense
11KOU052	0.206897	E17-E18	antisense	E17-E18_antisense
11KOU053	0.707317	E17-transposon	antisense	E17-transposon_antisense
11KOU053	0.292683	E17-E18	antisense	E17-E18_antisense
11KOU058	0.849057	E17-transposon	sense	E17-transposon_sense
11KOU058	0.150943	E17-E18	sense	E17-E18_sense
11KOU062-L3	0.84375	E17-transposon	antisense	E17-transposon_antisense
11KOU062-L3	0.15625	E17-E18	antisense	E17-E18_antisense
11KOU062-R3	0.87037	E17-transposon	antisense	E17-transposon_antisense
11KOU062-R3	0.12963	E17-E18	antisense	E17-E18_antisense
12SKA005	0.923077	E17-transposon	antisense	E17-transposon_antisense
12SKA005	0.0769231	E17-E18	antisense	E17-E18_antisense
12SKA013-R3	0.894737	E17-transposon	sense	E17-transposon_sense
12SKA013-R3	0.105263	E17-E18	sense	E17-E18_sense
12SKA014	0.78125	E17-transposon	sense	E17-transposon_sense
12SKA014	0.21875	E17-E18	sense	E17-E18_sense
12SKA018-R3	0.666667	E17-transposon	sense	E17-transposon_sense
12SKA018-R3	0.333333	E17-E18	sense	E17-E18_sense
12SKA022	0.4	E17-transposon	sense	E17-transposon_sense
12SKA022	0.6	E17-E18	sense	E17-E18_sense
12SKA027	0.7	E17-transposon	sense	E17-transposon_sense
12SKA027	0.3	E17-E18	sense	E17-E18_sense
12SKA028	0.99211	E17-transposon	antisense	E17-transposon_antisense
12SKA028	0.00788955	E17-E18	antisense	E17-E18_antisense
12SKA058-R3	0.904762	E17-transposon	antisense	E17-transposon_antisense
12SKA058-R3	0.0952381	E17-E18	antisense	E17-E18_antisense
12SKA062-L4	0.727273	E17-transposon	sense	E17-transposon_sense
12SKA062-L4	0.272727	E17-E18	sense	E17-E18_sense
12SKA062-R4	0.625	E17-transposon	sense	E17-transposon_sense
12SKA062-R4	0.375	E17-E18	sense	E17-E18_sense
12SKA064-R4-R5	1	E17-transposon	sense	E17-transposon_sense
12SKA064-R4-R5	0	E17-E18	sense	E17-E18_sense
12SKA068-L3	0.769231	E17-transposon	sense	E17-transposon_sense
12SKA068-L3	0.230769	E17-E18	sense	E17-E18_sense
12SKA068-R5	0.785714	E17-transposon	sense	E17-transposon_sense
12SKA068-R5	0.214286	E17-E18	sense	E17-E18_sense
12SKA073-R3	1	E17-transposon	antisense	E17-transposon_antisense
12SKA073-R3	0	E17-E18	antisense	E17-E18_antisense
12SKA079-L3	0.884615	E17-transposon	antisense	E17-transposon_antisense
12SKA079-L3	0.115385	E17-E18	antisense	E17-E18_antisense
12SKA082-L3-neck	0.6	E17-transposon	antisense	E17-transposon_antisense
12SKA082-L3-neck	0.4	E17-E18	antisense	E17-E18_antisense
12SKA086-R3	0.9	E17-transposon	antisense	E17-transposon_antisense
12SKA086-R3	0.1	E17-E18	antisense	E17-E18_antisense
12SKA090-R2	0.818182	E17-transposon	antisense	E17-transposon_antisense
12SKA090-R2	0.181818	E17-E18	antisense	E17-E18_antisense
12SKA091-R4	0.722222	E17-transposon	antisense	E17-transposon_antisense
12SKA091-R4	0.277778	E17-E18	antisense	E17-E18_antisense
12SKA092-L2	1	E17-transposon	sense	E17-transposon_sense
12SKA092-L2	0	E17-E18	sense	E17-E18_sense
12SKA092-L4-L5	0.904762	E17-transposon	sense	E17-transposon_sense
12SKA092-L4-L5	0.0952381	E17-E18	sense	E17-E18_sense
12SKA093-R3	0.842105	E17-transposon	antisense	E17-transposon_antisense
12SKA093-R3	0.157895	E17-E18	antisense	E17-E18_antisense
12SKA095-R3	0.974522	E17-transposon	sense	E17-transposon_sense
12SKA095-R3	0.0254777	E17-E18	sense	E17-E18_sense
12SKA097-R3	0.983607	E17-transposon	antisense	E17-transposon_antisense
12SKA097-R3	0.0163934	E17-E18	antisense	E17-E18_antisense
12SKA100-R3	1	E17-transposon	antisense	E17-transposon_antisense
12SKA100-R3	0	E17-E18	antisense	E17-E18_antisense
12SKA101-L3	0.928571	E17-transposon	antisense	E17-transposon_antisense
12SKA101-L3	0.0714286	E17-E18	antisense	E17-E18_antisense
12SKA102-R3	1	E17-transposon	antisense	E17-transposon_antisense
12SKA102-R3	0	E17-E18	antisense	E17-E18_antisense
12SKA104-R3	0.959459	E17-transposon	antisense	E17-transposon_antisense
12SKA104-R3	0.0405405	E17-E18	antisense	E17-E18_antisense
12SKA108-R3	0.625	E17-transposon	sense	E17-transposon_sense
12SKA108-R3	0.375	E17-E18	sense	E17-E18_sense
12SKA110-L3	0.926829	E17-transposon	antisense	E17-transposon_antisense
12SKA110-L3	0.0731707	E17-E18	antisense	E17-E18_antisense
12SKA110-L4	0	E17-transposon	antisense	E17-transposon_antisense
12SKA110-L4	1	E17-E18	antisense	E17-E18_antisense
12SKA119-L5	0.823529	E17-transposon	sense	E17-transposon_sense
12SKA119-L5	0.176471	E17-E18	sense	E17-E18_sense
12SKA119-R3	0.608696	E17-transposon	sense	E17-transposon_sense
12SKA119-R3	0.391304	E17-E18	sense	E17-E18_sense
12SKA132-R5	0.9375	E17-transposon	antisense	E17-transposon_antisense
12SKA132-R5	0.0625	E17-E18	antisense	E17-E18_antisense
12SKA133-L2-L3	0	E17-transposon	sense	E17-transposon_sense
12SKA133-L2-L3	1	E17-E18	sense	E17-E18_sense
13SKA001-L4	0.861111	E17-transposon	antisense	E17-transposon_antisense
13SKA001-L4	0.138889	E17-E18	antisense	E17-E18_antisense
13SKA002-L3	0.75	E17-transposon	antisense	E17-transposon_antisense
13SKA002-L3	0.25	E17-E18	antisense	E17-E18_antisense
13SKA008-leg-right	0.916667	E17-transposon	sense	E17-transposon_sense
13SKA008-leg-right	0.0833333	E17-E18	sense	E17-E18_sense
13SKA011-L3	0.772727	E17-transposon	antisense	E17-transposon_antisense
13SKA011-L3	0.227273	E17-E18	antisense	E17-E18_antisense
13SKA012-L2	0.5	E17-transposon	sense	E17-transposon_sense
13SKA012-L2	0.5	E17-E18	sense	E17-E18_sense
13SKA013-L3	0.914894	E17-transposon	sense	E17-transposon_sense
13SKA013-L3	0.0851064	E17-E18	sense	E17-E18_sense
13SKA014-R3	0.767123	E17-transposon	antisense	E17-transposon_antisense
13SKA014-R3	0.232877	E17-E18	antisense	E17-E18_antisense
13SKA017-L4	0.65	E17-transposon	sense	E17-transposon_sense
13SKA017-L4	0.35	E17-E18	sense	E17-E18_sense
13SKA018-L3	0.946809	E17-transposon	antisense	E17-transposon_antisense
13SKA018-L3	0.0531915	E17-E18	antisense	E17-E18_antisense

## Sheet: Fig. 1f
Sample_name	FGFR2_breakpoint	FGFR2_BP_orientation
CPCT02020577T	123238240	-1
CPCT02260021T	123238704	1
CPCT02260021T	123239019	-1
CPCT02010504T	123239736	-1
CPCT02010633T	123239863	-1
CPCT02140072T	123240001	-1
CPCT02100119T	123240626	-1
CPCT02100119T	123240794	-1
CPCT02330059T	123240954	-1
DRUP01330005T	123240954	-1
DRUP01330013T	123240954	-1
DRUP01010095T	123240954	-1
CPCT02110056T	123241119	-1
CPCT02010647T	123241146	1
CPCT02040292T	123241169	-1
CPCT02080160T	123241177	-1
CPCT02190026T	123241263	-1
CPCT02330059T	123241305	-1
DRUP01330013T	123241321	-1
CPCT02230118T	123241346	-1
DRUP01330005T	123241351	-1
CPCT02020617T	123241368	1
CPCT02010647T	123241382	-1
CPCT02020577T	123241927	-1
CPCT02020577T	123241936	1
CPCT02020589T	123242030	1
DRUP01170003T	123242030	1
CPCT02170024T	123242064	1
CPCT02020589T	123242096	-1
DRUP01170003T	123242096	-1
CPCT02170024T	123242120	-1
DRUP01010109T	123242141	1
DRUP01220001T	123242178	1
DRUP01010109T	123242187	-1
CPCT02050209T	123242428	-1
CPCT02180069T	123242637	1
DRUP01010099T	123242637	1
CPCT02180069T	123242667	-1
DRUP01010099T	123242667	-1
CPCT02180014T	123242680	-1
CPCT02010902T	123242688	-1
DRUP01010095T	123242688	-1
CPCT02180014T	123242802	1
WIDE01010696T	123242916	1
WIDE01010696T	123242922	-1
CPCT02010902T	123243188	1
DRUP01010095T	123243188	1
CPCT02360014T	123243237	-1
CPCT02290016T	123244336	-1
CPCT02300050T	123244570	-1
CPCT02300050T	123244618	1
CPCT02300050T	123244620	-1
WIDE01010556T	123245022	-1
CPCT02300050T	123245989	-1
WIDE01010556T	123248057	-1
CPCT02090011T	123248067	-1
WIDE01010556T	123248070	1
DRUP01330005T	123249669	-1
DRUP01330005T	123251388	-1
WIDE01010556T	123251402	1
CPCT02220029T	123251793	-1
DRUP01220001T	123251793	-1
CPCT02230126T	123251815	1
CPCT02170013T	123252280	1
CPCT02230039T	123252967	1
DRUP01330013T	123253702	1
CPCT02300050T	123254433	1
WIDE01010556T	123256662	1
CPCT02340018T	123256900	1
CPCT02340018TII	123256900	1
CPCT02070141T	123257624	1
CPCT02100110T	123258493	1
WIDE01010291T	123260481	1
CPCT02010665T	123261093	-1
CPCT02300050T	123262849	-1
CPCT02230126T	123263014	-1
DRUP01330013T	123264352	1
CPCT02330059T	123265100	-1
DRUP01330005T	123265635	-1
CPCT02330059T	123265651	-1
DRUP01330013T	123265651	-1
WIDE01010556T	123265890	1
DRUP01330013T	123267293	1
DRUP01330005T	123269490	1
CPCT02330059T	123269492	1
DRUP01330013T	123269492	1
CPCT02330059T	123270295	-1
DRUP01330013T	123270295	-1
DRUP01330005T	123270298	-1
CPCT02160041T	123270828	1
CPCT02020487T	123271795	1
CPCT02170007T	123271913	1
CPCT02330059T	123274166	1
DRUP01330005T	123274166	1
DRUP01330013T	123274166	1
CPCT02300050T	123278262	-1
CPCT02210067T	123278544	1
CPCT02020224TII	123278848	1
CPCT02020224TII	123278869	-1
CPCT02380008T	123279572	-1
WIDE01010556T	123283661	1
DRUP01330005T	123283998	-1
DRUP01330013T	123283998	-1
CPCT02010022T	123284468	-1
CPCT02010022T	123284481	1
WIDE01010556T	123286035	1
CPCT02220029T	123287592	1
DRUP01220001T	123287592	1
DRUP01220003T	123287592	1
CPCT02220029T	123287593	-1
DRUP01220001T	123287593	-1
DRUP01220003T	123287593	-1
CPCT02010320T	123289860	-1
CPCT02340041T	123290484	-1
DRUP01340013T	123290484	-1
CPCT02340018T	123290844	-1
CPCT02340018TII	123290844	-1
CPCT02260021T	123291440	-1
CPCT02010351T	123291596	-1
CPCT02300050T	123292797	1
WIDE01010291T	123293101	-1
CPCT02300050T	123293147	-1
CPCT02330059T	123293248	-1
DRUP01330005T	123293248	-1
DRUP01330013T	123293248	-1
CPCT02300050T	123293357	-1
WIDE01010744T	123294677	-1
CPCT02010901T	123299287	1
WIDE01010162T	123299287	1
CPCT02330059T	123302012	-1
DRUP01330005T	123302012	-1
DRUP01330013T	123302012	-1
CPCT02300050T	123302581	-1
CPCT02020186T	123303485	1
CPCT02130049T	123303652	-1
CPCT02300050T	123303958	-1
WIDE01010556T	123303958	-1
WIDE01010556T	123303977	1
CPCT02130049T	123304087	1
CPCT02150008T	123305164	1
WIDE01010556T	123305717	1
CPCT02330059T	123305858	-1
DRUP01330005T	123305858	-1
DRUP01330013T	123305858	-1
CPCT02130049T	123306550	1
CPCT02130049T	123306553	-1
CPCT02130049T	123306553	1
WIDE01010556T	123306928	1
CPCT02070033T	123307116	-1
WIDE01010395T	123307332	1
CPCT02130049T	123307725	1
DRUP01330013T	123309707	-1
CPCT02040143T	123309735	-1
CPCT02130063T	123310423	1
DRUP01050035T	123310423	1
CPCT02390035T	123313405	-1
CPCT02050106T	123313599	-1
CPCT02050106T	123313609	1
CPCT02330059T	123313679	-1
DRUP01330005T	123313679	-1
DRUP01330013T	123313679	-1
WIDE01010556T	123313861	1
CPCT02020487T	123314021	-1
WIDE01010556T	123314036	1
CPCT02070172T	123314447	-1
CPCT02230089T	123314818	1
WIDE01010395T	123315396	-1
WIDE01010556T	123315946	1
CPCT02100163T	123316954	-1
CPCT02010214TIII	123317655	1
WIDE01010556T	123319223	-1
CPCT02020617T	123320130	-1
CPCT02330059T	123320155	1
CPCT02300050T	123320155	1
CPCT02330059T	123323067	-1
DRUP01330005T	123323067	-1
DRUP01330013T	123323067	-1
CPCT02330059T	123323670	1
DRUP01330005T	123323673	1
DRUP01330013T	123323673	1
CPCT02010324T	123323747	-1
CPCT02120029T	123324538	-1
CPCT02020487T	123324691	-1
DRUP01330013T	123324691	-1
WIDE01010556T	123324707	1
CPCT02010214TIII	123325490	-1
CPCT02220029T	123327025	-1
DRUP01220001T	123327025	-1
DRUP01220003T	123327025	-1
CPCT02390035T	123327458	1
CPCT02020617T	123327672	1
CPCT02100048T	123328059	-1
CPCT02330059T	123329755	-1
DRUP01330005T	123329755	-1
DRUP01330013T	123329755	-1
CPCT02330059T	123330621	-1
DRUP01330005T	123330621	-1
DRUP01330013T	123330621	-1
CPCT02220082T	123330761	1
CPCT02330059T	123331106	-1
DRUP01330005T	123331106	-1
DRUP01330013T	123331106	-1
CPCT02330059T	123331707	-1
DRUP01330005T	123331707	-1
DRUP01330013T	123331710	-1
CPCT02300050T	123333130	1
CPCT02210077T	123333579	1
WIDE01010744T	123335344	1
WIDE01010448T	123335553	-1
CPCT02330059T	123336373	1
DRUP01330005T	123336373	1
DRUP01330013T	123336373	1
CPCT02330059T	123336724	-1
DRUP01330005T	123336725	-1
DRUP01330013T	123336725	-1
CPCT02330059T	123336824	-1
DRUP01330005T	123336824	-1
DRUP01330013T	123336824	-1
CPCT02330059T	123336870	1
DRUP01330005T	123336870	1
DRUP01330013T	123336870	1
CPCT02330059T	123336955	-1
DRUP01330005T	123336955	-1
DRUP01330013T	123336955	-1
CPCT02330059T	123337493	-1
CPCT02330059T	123337512	1
DRUP01330005T	123337512	1
DRUP01330013T	123337512	1
DRUP01010095T	123337512	1
CPCT02190030T	123338759	-1
DRUP01010095T	123338801	1
DRUP01330013T	123338916	-1
CPCT02330059T	123338917	-1
DRUP01330005T	123338917	-1
CPCT02230012T	123338963	-1
DRUP01060002T	123338963	-1
CPCT02330059T	123339352	-1
CPCT02330059T	123339362	-1
DRUP01330005T	123340427	1
DRUP01330013T	123340427	1
CPCT02330059T	123340523	-1
DRUP01330005T	123340523	-1
CPCT02230056T	123340693	-1
CPCT02040093T	123341467	-1
CPCT02300050T	123346478	-1
CPCT02230012T	123347118	1
DRUP01060002T	123347118	1
CPCT02330059T	123348254	-1
DRUP01330005T	123348254	-1
DRUP01330013T	123348254	-1
CPCT02300050T	123348409	-1
CPCT02300050T	123348506	1
CPCT02270028T	123348568	1
CPCT02210077T	123349472	-1
CPCT02300050T	123352390	1
CPCT02370034T	123352534	1
CPCT02230012T	123352699	-1
DRUP01060002T	123352699	-1
WIDE01010556T	123354895	1
WIDE01010556T	123355856	-1
WIDE01010556T	123356005	1
CPCT02270034T	123356044	-1
CPCT02330059T	123356931	-1
DRUP01010095T	123357535	1
CPCT02230012T	123357771	1
DRUP01060002T	123357771	1
