# Supplementary material for: Truncated FGFR2 is a clinically actionable oncogene in multiple cancers
Source: Nature. 2022 Aug 10;608(7923):609–17. doi: 10.1038/s41586-022-05066-5 (PMC9436779; doi:10.1038/s41586-022-05066-5)
Supplement: Supplementary file 11 — Source Data Fig. 2 [file 41586_2022_5066_MOESM11_ESM.xlsx]

## Sheet: Fig. 2a
TCGA_type	FGFR2_hotspot_mut	FGFR2_amp	FGFR2_E18-truncating_mut	FGFR2_RE	FGFR2_breakpoint_location	FGFR2_chr_SV	FGFR2_E18_truncation
CHOL_Intrahepatic				In-frame fusion	E18	Other	Yes
CHOL_Intrahepatic				In-frame fusion	E18	Other	Yes
CHOL_Intrahepatic				In-frame fusion	E18	Other	Yes
CHOL_Intrahepatic				In-frame fusion	E18	Other	Yes
CHOL_Intrahepatic				In-frame fusion	E18	Other	Yes
CHOL_Intrahepatic				In-frame fusion	E18	Other	Yes
CHOL_Intrahepatic				In-frame fusion	E18	Chr-10	Yes
CHOL_Intrahepatic				In-frame fusion	E18	Chr-10	Yes
CHOL_Intrahepatic				In-frame fusion	E18	Chr-10	Yes
CHOL_Intrahepatic	TRUE			In-frame fusion	I17	Other	Yes
CHOL_Intrahepatic				In-frame fusion	I17	Other	Yes
CHOL_Intrahepatic				In-frame fusion	I17	Other	Yes
CHOL_Intrahepatic				In-frame fusion	I17	Other	Yes
CHOL_Intrahepatic				In-frame fusion	I17	Other	Yes
CHOL_Intrahepatic				In-frame fusion	I17	Other	Yes
CHOL_Intrahepatic				In-frame fusion	I17	Other	Yes
CHOL_Intrahepatic				In-frame fusion	I17	Other	Yes
CHOL_Intrahepatic				In-frame fusion	I17	Other	Yes
CHOL_Intrahepatic				In-frame fusion	I17	Other	Yes
CHOL_Intrahepatic				In-frame fusion	I17	Other	Yes
CHOL_Intrahepatic				In-frame fusion	I17	Other	Yes
CHOL_Intrahepatic				In-frame fusion	I17	Other	Yes
CHOL_Intrahepatic				In-frame fusion	I17	Other	Yes
CHOL_Intrahepatic				In-frame fusion	I17	Other	Yes
CHOL_Intrahepatic				In-frame fusion	I17	Other	Yes
CHOL_Intrahepatic				In-frame fusion	I17	Other	Yes
CHOL_Intrahepatic				In-frame fusion	I17	Other	Yes
CHOL_Intrahepatic				In-frame fusion	I17	Other	Yes
CHOL_Intrahepatic				In-frame fusion	I17	Other	Yes
CHOL_Intrahepatic				In-frame fusion	I17	Other	Yes
CHOL_Intrahepatic				In-frame fusion	I17	Other	Yes
CHOL_Intrahepatic				In-frame fusion	I17	Other	Yes
CHOL_Intrahepatic				In-frame fusion	I17	Other	Yes
CHOL_Intrahepatic				In-frame fusion	I17	Other	Yes
CHOL_Intrahepatic				In-frame fusion	I17	Other	Yes
CHOL_Intrahepatic				In-frame fusion	I17	Other	Yes
CHOL_Intrahepatic				In-frame fusion	I17	Other	Yes
CHOL_Intrahepatic				In-frame fusion	I17	Other	Yes
CHOL_Intrahepatic				In-frame fusion	I17	Other	Yes
CHOL_Intrahepatic				In-frame fusion	I17	Other	Yes
CHOL_Intrahepatic				In-frame fusion	I17	Other	Yes
CHOL_Intrahepatic				In-frame fusion	I17	Other	Yes
CHOL_Intrahepatic				In-frame fusion	I17	Other	Yes
CHOL_Intrahepatic				In-frame fusion	I17	Other	Yes
CHOL_Intrahepatic				In-frame fusion	I17	Other	Yes
CHOL_Intrahepatic				In-frame fusion	I17	Other	Yes
CHOL_Intrahepatic				In-frame fusion	I17	Other	Yes
CHOL_Intrahepatic				In-frame fusion	I17	Other	Yes
CHOL_Intrahepatic				In-frame fusion	I17	Other	Yes
CHOL_Intrahepatic				In-frame fusion	I17	Other	Yes
CHOL_Intrahepatic				In-frame fusion	I17	Other	Yes
CHOL_Intrahepatic				In-frame fusion	I17	Other	Yes
CHOL_Intrahepatic				In-frame fusion	I17	Other	Yes
CHOL_Intrahepatic				In-frame fusion	I17	Other	Yes
CHOL_Intrahepatic				In-frame fusion	I17	Other	Yes
CHOL_Intrahepatic				In-frame fusion	I17	Other	Yes
CHOL_Intrahepatic				In-frame fusion	I17	Other	Yes
CHOL_Intrahepatic				In-frame fusion	I17	Other	Yes
CHOL_Intrahepatic				In-frame fusion	I17	Other	Yes
CHOL_Intrahepatic				In-frame fusion	I17	Other	Yes
CHOL_Intrahepatic				In-frame fusion	I17	Other	Yes
CHOL_Intrahepatic				In-frame fusion	I17	Other	Yes
CHOL_Intrahepatic				In-frame fusion	I17	Other	Yes
CHOL_Intrahepatic				In-frame fusion	I17	Other	Yes
CHOL_Intrahepatic				In-frame fusion	I17	Other	Yes
CHOL_Intrahepatic				In-frame fusion	I17	Other	Yes
CHOL_Intrahepatic				In-frame fusion	I17	Other	Yes
CHOL_Intrahepatic				In-frame fusion	I17	Other	Yes
CHOL_Intrahepatic				In-frame fusion	I17	Other	Yes
CHOL_Intrahepatic				In-frame fusion	I17	Other	Yes
CHOL_Intrahepatic				In-frame fusion	I17	Other	Yes
CHOL_Intrahepatic				In-frame fusion	I17	Other	Yes
CHOL_Intrahepatic				In-frame fusion	I17	Other	Yes
CHOL_Intrahepatic				In-frame fusion	I17	Other	Yes
CHOL_Intrahepatic				In-frame fusion	I17	Other	Yes
CHOL_Intrahepatic				In-frame fusion	I17	Other	Yes
CHOL_Intrahepatic				In-frame fusion	I17	Other	Yes
CHOL_Intrahepatic				In-frame fusion	I17	Other	Yes
CHOL_Intrahepatic				In-frame fusion	I17	Other	Yes
CHOL_Intrahepatic				In-frame fusion	I17	Other	Yes
CHOL_Intrahepatic				In-frame fusion	I17	Other	Yes
CHOL_Intrahepatic				In-frame fusion	I17	Other	Yes
CHOL_Intrahepatic				In-frame fusion	I17	Other	Yes
CHOL_Intrahepatic				In-frame fusion	I17	Other	Yes
CHOL_Intrahepatic				In-frame fusion	I17	Other	Yes
CHOL_Intrahepatic				In-frame fusion	I17	Other	Yes
CHOL_Intrahepatic				In-frame fusion	I17	Other	Yes
CHOL_Intrahepatic				In-frame fusion	I17	Other	Yes
CHOL_Intrahepatic				In-frame fusion	I17	Other	Yes
CHOL_Intrahepatic				In-frame fusion	I17	Other	Yes
CHOL_Intrahepatic				In-frame fusion	I17	Other	Yes
CHOL_Intrahepatic				In-frame fusion	I17	Other	Yes
CHOL_Intrahepatic				In-frame fusion	I17	Other	Yes
CHOL_Intrahepatic				In-frame fusion	I17	Other	Yes
CHOL_Intrahepatic				In-frame fusion	I17	Other	Yes
CHOL_Intrahepatic				In-frame fusion	I17	Other	Yes
CHOL_Intrahepatic				In-frame fusion	I17	Other	Yes
CHOL_Intrahepatic				In-frame fusion	I17	Other	Yes
CHOL_Intrahepatic				In-frame fusion	I17	Other	Yes
CHOL_Intrahepatic				In-frame fusion	I17	Other	Yes
CHOL_Intrahepatic				In-frame fusion	I17	Other	Yes
CHOL_Intrahepatic				In-frame fusion	I17	Other	Yes
CHOL_Intrahepatic				In-frame fusion	I17	Other	Yes
CHOL_Intrahepatic				In-frame fusion	I17	Other	Yes
CHOL_Intrahepatic				In-frame fusion	I17	Other	Yes
CHOL_Intrahepatic				In-frame fusion	I17	Other	Yes
CHOL_Intrahepatic				In-frame fusion	I17	Other	Yes
CHOL_Intrahepatic				In-frame fusion	I17	Other	Yes
CHOL_Intrahepatic				In-frame fusion	I17	Other	Yes
CHOL_Intrahepatic				In-frame fusion	I17	Other	Yes
CHOL_Intrahepatic				In-frame fusion	I17	Other	Yes
CHOL_Intrahepatic				In-frame fusion	I17	Other	Yes
CHOL_Intrahepatic				In-frame fusion	I17	Other	Yes
CHOL_Intrahepatic				In-frame fusion	I17	Other	Yes
CHOL_Intrahepatic				In-frame fusion	I17	Other	Yes
CHOL_Intrahepatic				In-frame fusion	I17	Other	Yes
CHOL_Intrahepatic				In-frame fusion	I17	Other	Yes
CHOL_Intrahepatic				In-frame fusion	I17	Other	Yes
CHOL_Intrahepatic				In-frame fusion	I17	Other	Yes
CHOL_Intrahepatic				In-frame fusion	I17	Other	Yes
CHOL_Intrahepatic				In-frame fusion	I17	Other	Yes
CHOL_Intrahepatic				In-frame fusion	I17	Other	Yes
CHOL_Intrahepatic				In-frame fusion	I17	Other	Yes
CHOL_Intrahepatic				In-frame fusion	I17	Other	Yes
CHOL_Intrahepatic				In-frame fusion	I17	Other	Yes
CHOL_Intrahepatic				In-frame fusion	I17	Other	Yes
CHOL_Intrahepatic				In-frame fusion	I17	Other	Yes
CHOL_Intrahepatic				In-frame fusion	I17	Other	Yes
CHOL_Intrahepatic				In-frame fusion	I17	Other	Yes
CHOL_Intrahepatic				In-frame fusion	I17	Other	Yes
CHOL_Intrahepatic				In-frame fusion	I17	Other	Yes
CHOL_Intrahepatic				In-frame fusion	I17	Other	Yes
CHOL_Intrahepatic				In-frame fusion	I17	Other	Yes
CHOL_Intrahepatic		E1-E17		In-frame fusion	I17	Chr-10	Yes
CHOL_Intrahepatic		E1-E17		In-frame fusion	I17	Chr-10	Yes
CHOL_Intrahepatic			E18 splice-site	In-frame fusion	I17	Chr-10	Yes
CHOL_Intrahepatic	TRUE			In-frame fusion	I17	Chr-10	Yes
CHOL_Intrahepatic	TRUE			In-frame fusion	I17	Chr-10	Yes
CHOL_Intrahepatic				In-frame fusion	I17	Chr-10	Yes
CHOL_Intrahepatic				In-frame fusion	I17	Chr-10	Yes
CHOL_Intrahepatic				In-frame fusion	I17	Chr-10	Yes
CHOL_Intrahepatic				In-frame fusion	I17	Chr-10	Yes
CHOL_Intrahepatic				In-frame fusion	I17	Chr-10	Yes
CHOL_Intrahepatic				In-frame fusion	I17	Chr-10	Yes
CHOL_Intrahepatic				In-frame fusion	I17	Chr-10	Yes
CHOL_Intrahepatic				In-frame fusion	I17	Chr-10	Yes
CHOL_Intrahepatic				In-frame fusion	I17	Chr-10	Yes
CHOL_Intrahepatic				In-frame fusion	I17	Chr-10	Yes
CHOL_Intrahepatic				In-frame fusion	I17	Chr-10	Yes
CHOL_Intrahepatic				In-frame fusion	I17	Chr-10	Yes
CHOL_Intrahepatic				In-frame fusion	I17	Chr-10	Yes
CHOL_Intrahepatic				In-frame fusion	I17	Chr-10	Yes
CHOL_Intrahepatic				In-frame fusion	I17	Chr-10	Yes
CHOL_Intrahepatic				In-frame fusion	I17	Chr-10	Yes
CHOL_Intrahepatic				In-frame fusion	I17	Chr-10	Yes
CHOL_Intrahepatic				In-frame fusion	I17	Chr-10	Yes
CHOL_Intrahepatic				In-frame fusion	I17	Chr-10	Yes
CHOL_Intrahepatic				In-frame fusion	I17	Chr-10	Yes
CHOL_Intrahepatic				In-frame fusion	I17	Chr-10	Yes
CHOL_Intrahepatic				In-frame fusion	I17	Chr-10	Yes
CHOL_Intrahepatic				In-frame fusion	I17	Chr-10	Yes
CHOL_Intrahepatic				In-frame fusion	I17	Chr-10	Yes
CHOL_Intrahepatic				In-frame fusion	I17	Chr-10	Yes
CHOL_Intrahepatic				In-frame fusion	I17	Chr-10	Yes
CHOL_Intrahepatic				In-frame fusion	I17	Chr-10	Yes
CHOL_Intrahepatic				In-frame fusion	I17	Chr-10	Yes
CHOL_Intrahepatic				In-frame fusion	I17	Chr-10	Yes
CHOL_Intrahepatic				In-frame fusion	I17	Chr-10	Yes
CHOL_Intrahepatic				In-frame fusion	I17	Chr-10	Yes
CHOL_Intrahepatic				In-frame fusion	I17	Chr-10	Yes
CHOL_Intrahepatic				In-frame fusion	I17	Chr-10	Yes
CHOL_Intrahepatic				In-frame fusion	I17	Chr-10	Yes
CHOL_Intrahepatic				In-frame fusion	I17	Chr-10	Yes
CHOL_Intrahepatic				In-frame fusion	I17	Chr-10	Yes
CHOL_Intrahepatic				In-frame fusion	I17	Chr-10	Yes
CHOL_Intrahepatic				In-frame fusion	I17	Chr-10	Yes
CHOL_Intrahepatic				In-frame fusion	I17	Chr-10	Yes
CHOL_Intrahepatic				In-frame fusion	I17	Chr-10	Yes
CHOL_Intrahepatic				In-frame fusion	I17	Chr-10	Yes
CHOL_Intrahepatic				In-frame fusion	I17	Chr-10	Yes
CHOL_Intrahepatic				In-frame fusion	I17	Chr-10	Yes
CHOL_Intrahepatic				In-frame fusion	I17	Chr-10	Yes
CHOL_Intrahepatic				In-frame fusion	I17	Chr-10	Yes
CHOL_Intrahepatic				In-frame fusion	I17	Chr-10	Yes
CHOL_Intrahepatic				In-frame fusion	I17	Chr-10	Yes
CHOL_Intrahepatic				In-frame fusion	I17	Chr-10	Yes
CHOL_Intrahepatic				In-frame fusion	I17	Chr-10	Yes
CHOL_Intrahepatic				In-frame fusion	I17	Chr-10	Yes
CHOL_Intrahepatic				In-frame fusion	I17	Chr-10	Yes
CHOL_Intrahepatic				In-frame fusion	I17	Chr-10	Yes
CHOL_Intrahepatic				In-frame fusion	I17	Chr-10	Yes
CHOL_Intrahepatic				In-frame fusion	I17	Chr-10	Yes
CHOL_Intrahepatic				In-frame fusion	I17	Chr-10	Yes
CHOL_Intrahepatic				In-frame fusion	I17	Chr-10	Yes
CHOL_Intrahepatic				In-frame fusion	I17	Chr-10	Yes
CHOL_Intrahepatic				In-frame fusion	I17	Chr-10	Yes
CHOL_Intrahepatic				In-frame fusion	I17	Chr-10	Yes
CHOL_Intrahepatic				In-frame fusion	I17	Chr-10	Yes
CHOL_Intrahepatic				In-frame fusion	I17	Chr-10	Yes
CHOL_Intrahepatic				In-frame fusion	I17	Chr-10	Yes
CHOL_Intrahepatic				In-frame fusion	I17	Chr-10	Yes
CHOL_Intrahepatic				In-frame fusion	I17	Chr-10	Yes
CHOL_Intrahepatic				In-frame fusion	I17	Chr-10	Yes
CHOL_Intrahepatic				In-frame fusion	I17	Chr-10	Yes
CHOL_Intrahepatic				In-frame fusion	I17	Chr-10	Yes
CHOL_Intrahepatic				In-frame fusion	I17	Chr-10	Yes
CHOL_Intrahepatic				In-frame fusion	I17	Chr-10	Yes
CHOL_Intrahepatic				In-frame fusion	I17	Chr-10	Yes
CHOL_Intrahepatic				In-frame fusion	I17	Chr-10	Yes
CHOL_Intrahepatic				In-frame fusion	I17	Chr-10	Yes
CHOL_Intrahepatic				In-frame fusion	I17	Chr-10	Yes
CHOL_Intrahepatic				In-frame fusion	I17	Chr-10	Yes
CHOL_Intrahepatic				In-frame fusion	I17	Chr-10	Yes
CHOL_Intrahepatic				In-frame fusion	I17	Chr-10	Yes
CHOL_Intrahepatic				In-frame fusion	I17	Chr-10	Yes
CHOL_Intrahepatic				In-frame fusion	I17	Chr-10	Yes
CHOL_Intrahepatic				In-frame fusion	I17	Chr-10	Yes
CHOL_Intrahepatic				In-frame fusion	I17	Chr-10	Yes
CHOL_Intrahepatic				In-frame fusion	I17	Chr-10	Yes
CHOL_Intrahepatic				In-frame fusion	I17	Chr-10	Yes
CHOL_Intrahepatic				In-frame fusion	I17	Chr-10	Yes
CHOL_Intrahepatic				In-frame fusion	I17	Chr-10	Yes
CHOL_Intrahepatic				In-frame fusion	I17	Chr-10	Yes
CHOL_Intrahepatic				In-frame fusion	I17	Chr-10	Yes
CHOL_Intrahepatic				In-frame fusion	I17	Chr-10	Yes
CHOL_Intrahepatic				In-frame fusion	I17	Chr-10	Yes
CHOL_Intrahepatic				In-frame fusion	I17	Chr-10	Yes
CHOL_Intrahepatic				In-frame fusion	I17	Chr-10	Yes
CHOL_Intrahepatic				In-frame fusion	I17	Chr-10	Yes
CHOL_Intrahepatic				In-frame fusion	I17	Chr-10	Yes
CHOL_Intrahepatic				In-frame fusion	I17	Chr-10	Yes
CHOL_Intrahepatic				In-frame fusion	I17	Chr-10	Yes
CHOL_Intrahepatic				In-frame fusion	I17	Chr-10	Yes
CHOL_Intrahepatic				In-frame fusion	I17	Chr-10	Yes
CHOL_Intrahepatic				In-frame fusion	I17	Chr-10	Yes
CHOL_Intrahepatic				In-frame fusion	I17	Chr-10	Yes
CHOL_Intrahepatic				In-frame fusion	I17	Chr-10	Yes
CHOL_Intrahepatic				In-frame fusion	I17	Chr-10	Yes
CHOL_Intrahepatic				In-frame fusion	I17	Chr-10	Yes
CHOL_Intrahepatic				In-frame fusion	I17	Chr-10	Yes
CHOL_Intrahepatic				In-frame fusion	I17	Chr-10	Yes
CHOL_Intrahepatic				In-frame fusion	I17	Chr-10	Yes
CHOL_Intrahepatic				In-frame fusion	I17	Chr-10	Yes
CHOL_Intrahepatic				In-frame fusion	I17	Chr-10	Yes
CHOL_Intrahepatic				In-frame fusion	I17	Chr-10	Yes
CHOL_Intrahepatic				In-frame fusion	I17	Chr-10	Yes
CHOL_Intrahepatic				In-frame fusion	I17	Chr-10	Yes
CHOL_Intrahepatic				In-frame fusion	I17	Chr-10	Yes
CHOL_Intrahepatic				In-frame fusion	I17	Chr-10	Yes
CHOL_Intrahepatic				In-frame fusion	I17	Chr-10	Yes
CHOL_Intrahepatic				In-frame fusion	I17	Chr-10	Yes
CHOL_Intrahepatic				In-frame fusion	I17	Chr-10	Yes
CHOL_Intrahepatic				In-frame fusion	I17	Chr-10	Yes
CHOL_Intrahepatic				In-frame fusion	I17	Chr-10	Yes
CHOL_Intrahepatic				In-frame fusion	I17	Chr-10	Yes
CHOL_Intrahepatic				In-frame fusion	I17	Chr-10	Yes
CHOL_Intrahepatic				In-frame fusion	I17	Chr-10	Yes
CHOL_Intrahepatic				In-frame fusion	I17	Chr-10	Yes
CHOL_Intrahepatic				In-frame fusion	I17	Chr-10	Yes
CHOL_Intrahepatic				In-frame fusion	I17	Chr-10	Yes
CHOL_Intrahepatic				In-frame fusion	I17	Chr-10	Yes
CHOL_Intrahepatic				In-frame fusion	I17	Chr-10	Yes
CHOL_Intrahepatic				In-frame fusion	I17	Chr-10	Yes
CHOL_Intrahepatic				In-frame fusion	I17	Chr-10	Yes
CHOL_Intrahepatic				In-frame fusion	I17	Chr-10	Yes
CHOL_Intrahepatic				In-frame fusion	I17	Chr-10	Yes
CHOL_Intrahepatic				In-frame fusion	I17	Chr-10	Yes
CHOL_Intrahepatic				In-frame fusion	I17	Chr-10	Yes
CHOL_Intrahepatic				In-frame fusion	I17	Chr-10	Yes
CHOL_Intrahepatic				In-frame fusion	I17	Chr-10	Yes
CHOL_Intrahepatic				In-frame fusion	I17	Chr-10	Yes
CHOL_Intrahepatic				In-frame fusion	I17	Chr-10	Yes
CHOL_Intrahepatic				In-frame fusion	I17	Chr-10	Yes
CHOL_Intrahepatic				In-frame fusion	I17	Chr-10	Yes
CHOL_Intrahepatic				In-frame fusion	I17	Chr-10	Yes
CHOL_Intrahepatic				In-frame fusion	I17	Chr-10	Yes
CHOL_Intrahepatic				In-frame fusion	I17	Chr-10	Yes
CHOL_Intrahepatic				In-frame fusion	I17	Chr-10	Yes
CHOL_Intrahepatic				In-frame fusion	I17	Chr-10	Yes
CHOL_Intrahepatic				In-frame fusion	I17	Chr-10	Yes
CHOL_Intrahepatic				In-frame fusion	I17	Chr-10	Yes
CHOL_Intrahepatic				In-frame fusion	I17	Chr-10	Yes
CHOL_Intrahepatic				In-frame fusion	I17	Chr-10	Yes
CHOL_Intrahepatic				In-frame fusion	I17	Chr-10	Yes
CHOL_Intrahepatic				In-frame fusion	I17	Chr-10	Yes
CHOL_Intrahepatic				In-frame fusion	I17	Chr-10	Yes
CHOL_Intrahepatic				In-frame fusion	I17	Chr-10	Yes
CHOL_Intrahepatic				In-frame fusion	I17	Chr-10	Yes
CHOL_Intrahepatic				In-frame fusion	I17	Chr-10	Yes
CHOL_Intrahepatic				In-frame fusion	I17	Chr-10	Yes
CHOL_Intrahepatic				In-frame fusion	I17	Chr-10	Yes
CHOL_Intrahepatic				In-frame fusion	I17	Chr-10	Yes
CHOL_Intrahepatic				In-frame fusion	I17	Chr-10	Yes
CHOL_Intrahepatic				In-frame fusion	I17	Chr-10	Yes
CHOL_Intrahepatic				In-frame fusion	I17	Chr-10	Yes
CHOL_Intrahepatic				In-frame fusion	I17	Chr-10	Yes
CHOL_Intrahepatic				In-frame fusion	I17	Chr-10	Yes
CHOL_Intrahepatic				In-frame fusion	I17	Chr-10	Yes
CHOL_Intrahepatic				In-frame fusion	I17	Chr-10	Yes
CHOL_Intrahepatic				In-frame fusion	I17	Chr-10	Yes
CHOL_Intrahepatic				In-frame fusion	I17	Chr-10	Yes
CHOL_Intrahepatic				In-frame fusion	I17	Chr-10	Yes
CHOL_Intrahepatic				In-frame fusion	I17	Chr-10	Yes
CHOL_Intrahepatic				In-frame fusion	I17	Chr-10	Yes
CHOL_Intrahepatic				In-frame fusion	I17	Chr-10	Yes
Unknown primary				In-frame fusion	E18	Other	Yes
Unknown primary				In-frame fusion	E18	Chr-10	Yes
Unknown primary		E1-E18		In-frame fusion	I17	Other	Yes
Unknown primary		E1-E18		In-frame fusion	I17	Other	Yes
Unknown primary		E1-E17		In-frame fusion	I17	Other	Yes
Unknown primary				In-frame fusion	I17	Other	Yes
Unknown primary				In-frame fusion	I17	Other	Yes
Unknown primary				In-frame fusion	I17	Other	Yes
Unknown primary				In-frame fusion	I17	Other	Yes
Unknown primary				In-frame fusion	I17	Other	Yes
Unknown primary				In-frame fusion	I17	Other	Yes
Unknown primary				In-frame fusion	I17	Other	Yes
Unknown primary				In-frame fusion	I17	Other	Yes
Unknown primary				In-frame fusion	I17	Other	Yes
Unknown primary				In-frame fusion	I17	Other	Yes
Unknown primary				In-frame fusion	I17	Other	Yes
Unknown primary				In-frame fusion	I17	Other	Yes
Unknown primary				In-frame fusion	I17	Other	Yes
Unknown primary				In-frame fusion	I17	Other	Yes
Unknown primary				In-frame fusion	I17	Other	Yes
Unknown primary				In-frame fusion	I17	Other	Yes
Unknown primary				In-frame fusion	I17	Other	Yes
Unknown primary				In-frame fusion	I17	Other	Yes
Unknown primary				In-frame fusion	I17	Other	Yes
Unknown primary				In-frame fusion	I17	Other	Yes
Unknown primary				In-frame fusion	I17	Other	Yes
Unknown primary				In-frame fusion	I17	Other	Yes
Unknown primary				In-frame fusion	I17	Other	Yes
Unknown primary				In-frame fusion	I17	Other	Yes
Unknown primary				In-frame fusion	I17	Other	Yes
Unknown primary				In-frame fusion	I17	Other	Yes
Unknown primary				In-frame fusion	I17	Other	Yes
Unknown primary				In-frame fusion	I17	Other	Yes
Unknown primary				In-frame fusion	I17	Other	Yes
Unknown primary				In-frame fusion	I17	Other	Yes
Unknown primary				In-frame fusion	I17	Other	Yes
Unknown primary				In-frame fusion	I17	Other	Yes
Unknown primary				In-frame fusion	I17	Other	Yes
Unknown primary				In-frame fusion	I17	Other	Yes
Unknown primary				In-frame fusion	I17	Other	Yes
Unknown primary				In-frame fusion	I17	Other	Yes
Unknown primary				In-frame fusion	I17	Other	Yes
Unknown primary				In-frame fusion	I17	Other	Yes
Unknown primary				In-frame fusion	I17	Other	Yes
Unknown primary				In-frame fusion	I17	Other	Yes
Unknown primary				In-frame fusion	I17	Other	Yes
Unknown primary				In-frame fusion	I17	Other	Yes
Unknown primary				In-frame fusion	I17	Other	Yes
Unknown primary				In-frame fusion	I17	Other	Yes
Unknown primary				In-frame fusion	I17	Other	Yes
Unknown primary				In-frame fusion	I17	Other	Yes
Unknown primary				In-frame fusion	I17	Other	Yes
Unknown primary				In-frame fusion	I17	Other	Yes
Unknown primary				In-frame fusion	I17	Other	Yes
Unknown primary				In-frame fusion	I17	Other	Yes
Unknown primary				In-frame fusion	I17	Other	Yes
Unknown primary				In-frame fusion	I17	Other	Yes
Unknown primary				In-frame fusion	I17	Other	Yes
Unknown primary				In-frame fusion	I17	Other	Yes
Unknown primary				In-frame fusion	I17	Other	Yes
Unknown primary				In-frame fusion	I17	Other	Yes
Unknown primary				In-frame fusion	I17	Other	Yes
Unknown primary				In-frame fusion	I17	Other	Yes
Unknown primary				In-frame fusion	I17	Other	Yes
Unknown primary				In-frame fusion	I17	Other	Yes
Unknown primary				In-frame fusion	I17	Other	Yes
Unknown primary				In-frame fusion	I17	Other	Yes
Unknown primary				In-frame fusion	I17	Other	Yes
Unknown primary				In-frame fusion	I17	Other	Yes
Unknown primary				In-frame fusion	I17	Other	Yes
Unknown primary				In-frame fusion	I17	Other	Yes
Unknown primary				In-frame fusion	I17	Other	Yes
Unknown primary				In-frame fusion	I17	Other	Yes
Unknown primary				In-frame fusion	I17	Other	Yes
Unknown primary				In-frame fusion	I17	Other	Yes
Unknown primary				In-frame fusion	I17	Other	Yes
Unknown primary				In-frame fusion	I17	Other	Yes
Unknown primary				In-frame fusion	I17	Other	Yes
Unknown primary		E1-E18		In-frame fusion	I17	Chr-10	Yes
Unknown primary				In-frame fusion	I17	Chr-10	Yes
Unknown primary				In-frame fusion	I17	Chr-10	Yes
Unknown primary				In-frame fusion	I17	Chr-10	Yes
Unknown primary				In-frame fusion	I17	Chr-10	Yes
Unknown primary				In-frame fusion	I17	Chr-10	Yes
Unknown primary				In-frame fusion	I17	Chr-10	Yes
Unknown primary				In-frame fusion	I17	Chr-10	Yes
Unknown primary				In-frame fusion	I17	Chr-10	Yes
Unknown primary				In-frame fusion	I17	Chr-10	Yes
Unknown primary				In-frame fusion	I17	Chr-10	Yes
Unknown primary				In-frame fusion	I17	Chr-10	Yes
Unknown primary				In-frame fusion	I17	Chr-10	Yes
Unknown primary				In-frame fusion	I17	Chr-10	Yes
Unknown primary				In-frame fusion	I17	Chr-10	Yes
Unknown primary				In-frame fusion	I17	Chr-10	Yes
Unknown primary				In-frame fusion	I17	Chr-10	Yes
Unknown primary				In-frame fusion	I17	Chr-10	Yes
Unknown primary				In-frame fusion	I17	Chr-10	Yes
Unknown primary				In-frame fusion	I17	Chr-10	Yes
Unknown primary				In-frame fusion	I17	Chr-10	Yes
Unknown primary				In-frame fusion	I17	Chr-10	Yes
Unknown primary				In-frame fusion	I17	Chr-10	Yes
Unknown primary				In-frame fusion	I17	Chr-10	Yes
Unknown primary				In-frame fusion	I17	Chr-10	Yes
Unknown primary				In-frame fusion	I17	Chr-10	Yes
Unknown primary				In-frame fusion	I17	Chr-10	Yes
Unknown primary				In-frame fusion	I17	Chr-10	Yes
Unknown primary				In-frame fusion	I17	Chr-10	Yes
Unknown primary				In-frame fusion	I17	Chr-10	Yes
Unknown primary				In-frame fusion	I17	Chr-10	Yes
Unknown primary				In-frame fusion	I17	Chr-10	Yes
Unknown primary				In-frame fusion	I17	Chr-10	Yes
Unknown primary				In-frame fusion	I17	Chr-10	Yes
Unknown primary				In-frame fusion	I17	Chr-10	Yes
Unknown primary				In-frame fusion	I17	Chr-10	Yes
Unknown primary				In-frame fusion	I17	Chr-10	Yes
Unknown primary				In-frame fusion	I17	Chr-10	Yes
Unknown primary				In-frame fusion	I17	Chr-10	Yes
Unknown primary				In-frame fusion	I17	Chr-10	Yes
Unknown primary				In-frame fusion	I17	Chr-10	Yes
Unknown primary				In-frame fusion	I17	Chr-10	Yes
Unknown primary				In-frame fusion	I17	Chr-10	Yes
Unknown primary				In-frame fusion	I17	Chr-10	Yes
Unknown primary				In-frame fusion	I17	Chr-10	Yes
Unknown primary				In-frame fusion	I17	Chr-10	Yes
Unknown primary				In-frame fusion	I17	Chr-10	Yes
Unknown primary				In-frame fusion	I17	Chr-10	Yes
Unknown primary				In-frame fusion	I17	Chr-10	Yes
Unknown primary				In-frame fusion	I17	Chr-10	Yes
Unknown primary				In-frame fusion	I17	Chr-10	Yes
Unknown primary				In-frame fusion	I17	Chr-10	Yes
Unknown primary				In-frame fusion	I17	Chr-10	Yes
Unknown primary				In-frame fusion	I17	Chr-10	Yes
Unknown primary				In-frame fusion	I17	Chr-10	Yes
Unknown primary				In-frame fusion	I17	Chr-10	Yes
Unknown primary				In-frame fusion	I17	Chr-10	Yes
Unknown primary				In-frame fusion	I17	Chr-10	Yes
Unknown primary				In-frame fusion	I17	Chr-10	Yes
Unknown primary				In-frame fusion	I17	Chr-10	Yes
Unknown primary				In-frame fusion	I17	Chr-10	Yes
Unknown primary				In-frame fusion	I17	Chr-10	Yes
Unknown primary				In-frame fusion	I17	Chr-10	Yes
Unknown primary				In-frame fusion	I17	Chr-10	Yes
Unknown primary				In-frame fusion	I17	Chr-10	Yes
Unknown primary				In-frame fusion	I17	Chr-10	Yes
Unknown primary				In-frame fusion	I17	Chr-10	Yes
Unknown primary				In-frame fusion	I17	Chr-10	Yes
Unknown primary				In-frame fusion	I17	Chr-10	Yes
Unknown primary				In-frame fusion	I17	Chr-10	Yes
Unknown primary				In-frame fusion	I17	Chr-10	Yes
Unknown primary				In-frame fusion	I17	Chr-10	Yes
Unknown primary				In-frame fusion	I17	Chr-10	Yes
Unknown primary				In-frame fusion	I17	Chr-10	Yes
Unknown primary				In-frame fusion	I17	Chr-10	Yes
Unknown primary				In-frame fusion	I17	Chr-10	Yes
Unknown primary				In-frame fusion	I17	Chr-10	Yes
Unknown primary				In-frame fusion	I17	Chr-10	Yes
Unknown primary				In-frame fusion	I17	Chr-10	Yes
Unknown primary				In-frame fusion	I17	Chr-10	Yes
Unknown primary				In-frame fusion	I17	Chr-10	Yes
Unknown primary				In-frame fusion	I17	Chr-10	Yes
Unknown primary				In-frame fusion	I17	Chr-10	Yes
Unknown primary				In-frame fusion	I17	Chr-10	Yes
Unknown primary				In-frame fusion	I17	Chr-10	Yes
Unknown primary				In-frame fusion	I17	Chr-10	Yes
Unknown primary				In-frame fusion	I17	Chr-10	Yes
Unknown primary				In-frame fusion	I17	Chr-10	Yes
Unknown primary				In-frame fusion	I17	Chr-10	Yes
Unknown primary				In-frame fusion	I17	Chr-10	Yes
Unknown primary				In-frame fusion	I17	Chr-10	Yes
Unknown primary				In-frame fusion	I17	Chr-10	Yes
CHOL_Bile duct/Gallbladder				In-frame fusion	E18	Other	Yes
CHOL_Bile duct/Gallbladder				In-frame fusion	E18	Chr-10	Yes
CHOL_Bile duct/Gallbladder		E1-E17		In-frame fusion	I17	Other	Yes
CHOL_Bile duct/Gallbladder				In-frame fusion	I17	Other	Yes
CHOL_Bile duct/Gallbladder				In-frame fusion	I17	Other	Yes
CHOL_Bile duct/Gallbladder				In-frame fusion	I17	Other	Yes
CHOL_Bile duct/Gallbladder				In-frame fusion	I17	Other	Yes
CHOL_Bile duct/Gallbladder				In-frame fusion	I17	Other	Yes
CHOL_Bile duct/Gallbladder				In-frame fusion	I17	Other	Yes
CHOL_Bile duct/Gallbladder				In-frame fusion	I17	Other	Yes
CHOL_Bile duct/Gallbladder				In-frame fusion	I17	Other	Yes
CHOL_Bile duct/Gallbladder				In-frame fusion	I17	Other	Yes
CHOL_Bile duct/Gallbladder				In-frame fusion	I17	Other	Yes
CHOL_Bile duct/Gallbladder				In-frame fusion	I17	Other	Yes
CHOL_Bile duct/Gallbladder				In-frame fusion	I17	Other	Yes
CHOL_Bile duct/Gallbladder				In-frame fusion	I17	Other	Yes
CHOL_Bile duct/Gallbladder				In-frame fusion	I17	Other	Yes
CHOL_Bile duct/Gallbladder				In-frame fusion	I17	Other	Yes
CHOL_Bile duct/Gallbladder				In-frame fusion	I17	Other	Yes
CHOL_Bile duct/Gallbladder				In-frame fusion	I17	Other	Yes
CHOL_Bile duct/Gallbladder				In-frame fusion	I17	Other	Yes
CHOL_Bile duct/Gallbladder				In-frame fusion	I17	Other	Yes
CHOL_Bile duct/Gallbladder				In-frame fusion	I17	Other	Yes
CHOL_Bile duct/Gallbladder				In-frame fusion	I17	Other	Yes
CHOL_Bile duct/Gallbladder				In-frame fusion	I17	Other	Yes
CHOL_Bile duct/Gallbladder				In-frame fusion	I17	Other	Yes
CHOL_Bile duct/Gallbladder				In-frame fusion	I17	Other	Yes
CHOL_Bile duct/Gallbladder				In-frame fusion	I17	Other	Yes
CHOL_Bile duct/Gallbladder				In-frame fusion	I17	Other	Yes
CHOL_Bile duct/Gallbladder				In-frame fusion	I17	Other	Yes
CHOL_Bile duct/Gallbladder		E1-E17		In-frame fusion	I17	Chr-10	Yes
CHOL_Bile duct/Gallbladder		E1-E17		In-frame fusion	I17	Chr-10	Yes
CHOL_Bile duct/Gallbladder				In-frame fusion	I17	Chr-10	Yes
CHOL_Bile duct/Gallbladder				In-frame fusion	I17	Chr-10	Yes
CHOL_Bile duct/Gallbladder				In-frame fusion	I17	Chr-10	Yes
CHOL_Bile duct/Gallbladder				In-frame fusion	I17	Chr-10	Yes
CHOL_Bile duct/Gallbladder				In-frame fusion	I17	Chr-10	Yes
CHOL_Bile duct/Gallbladder				In-frame fusion	I17	Chr-10	Yes
CHOL_Bile duct/Gallbladder				In-frame fusion	I17	Chr-10	Yes
CHOL_Bile duct/Gallbladder				In-frame fusion	I17	Chr-10	Yes
CHOL_Bile duct/Gallbladder				In-frame fusion	I17	Chr-10	Yes
CHOL_Bile duct/Gallbladder				In-frame fusion	I17	Chr-10	Yes
CHOL_Bile duct/Gallbladder				In-frame fusion	I17	Chr-10	Yes
CHOL_Bile duct/Gallbladder				In-frame fusion	I17	Chr-10	Yes
CHOL_Bile duct/Gallbladder				In-frame fusion	I17	Chr-10	Yes
CHOL_Bile duct/Gallbladder				In-frame fusion	I17	Chr-10	Yes
CHOL_Bile duct/Gallbladder				In-frame fusion	I17	Chr-10	Yes
CHOL_Bile duct/Gallbladder				In-frame fusion	I17	Chr-10	Yes
CHOL_Bile duct/Gallbladder				In-frame fusion	I17	Chr-10	Yes
CHOL_Bile duct/Gallbladder				In-frame fusion	I17	Chr-10	Yes
CHOL_Bile duct/Gallbladder				In-frame fusion	I17	Chr-10	Yes
CHOL_Bile duct/Gallbladder				In-frame fusion	I17	Chr-10	Yes
CHOL_Bile duct/Gallbladder				In-frame fusion	I17	Chr-10	Yes
CHOL_Bile duct/Gallbladder				In-frame fusion	I17	Chr-10	Yes
CHOL_Bile duct/Gallbladder				In-frame fusion	I17	Chr-10	Yes
CHOL_Bile duct/Gallbladder				In-frame fusion	I17	Chr-10	Yes
CHOL_Bile duct/Gallbladder				In-frame fusion	I17	Chr-10	Yes
CHOL_Bile duct/Gallbladder				In-frame fusion	I17	Chr-10	Yes
CHOL_Bile duct/Gallbladder				In-frame fusion	I17	Chr-10	Yes
CHOL_Bile duct/Gallbladder				In-frame fusion	I17	Chr-10	Yes
CHOL_Bile duct/Gallbladder				In-frame fusion	I17	Chr-10	Yes
CHOL_Bile duct/Gallbladder				In-frame fusion	I17	Chr-10	Yes
CHOL_Bile duct/Gallbladder				In-frame fusion	I17	Chr-10	Yes
CHOL_Bile duct/Gallbladder				In-frame fusion	I17	Chr-10	Yes
CHOL_Bile duct/Gallbladder				In-frame fusion	I17	Chr-10	Yes
CHOL_Bile duct/Gallbladder				In-frame fusion	I17	Chr-10	Yes
CHOL_Bile duct/Gallbladder				In-frame fusion	I17	Chr-10	Yes
CHOL_Bile duct/Gallbladder				In-frame fusion	I17	Chr-10	Yes
CHOL_Bile duct/Gallbladder				In-frame fusion	I17	Chr-10	Yes
CHOL_Bile duct/Gallbladder				In-frame fusion	I17	Chr-10	Yes
CHOL_Bile duct/Gallbladder				In-frame fusion	I17	Chr-10	Yes
CHOL_Bile duct/Gallbladder				In-frame fusion	I17	Chr-10	Yes
BRCA				In-frame fusion	I17	Other	Yes
BRCA				In-frame fusion	I17	Other	Yes
BRCA				In-frame fusion	I17	Other	Yes
BRCA				In-frame fusion	I17	Other	Yes
BRCA				In-frame fusion	I17	Other	Yes
BRCA				In-frame fusion	I17	Other	Yes
BRCA				In-frame fusion	I17	Other	Yes
BRCA				In-frame fusion	I17	Other	Yes
BRCA				In-frame fusion	I17	Other	Yes
BRCA				In-frame fusion	I17	Other	Yes
BRCA				In-frame fusion	I17	Other	Yes
BRCA				In-frame fusion	I17	Other	Yes
BRCA				In-frame fusion	I17	Other	Yes
BRCA				In-frame fusion	I17	Other	Yes
BRCA				In-frame fusion	I17	Other	Yes
BRCA				In-frame fusion	I17	Other	Yes
BRCA	TRUE	E1-E18		In-frame fusion	I17	Chr-10	Yes
BRCA		E1-E18		In-frame fusion	I17	Chr-10	Yes
BRCA		E1-E18		In-frame fusion	I17	Chr-10	Yes
BRCA		E1-E18		In-frame fusion	I17	Chr-10	Yes
BRCA		E1-E17		In-frame fusion	I17	Chr-10	Yes
BRCA		E1-E17		In-frame fusion	I17	Chr-10	Yes
BRCA				In-frame fusion	I17	Chr-10	Yes
BRCA				In-frame fusion	I17	Chr-10	Yes
BRCA				In-frame fusion	I17	Chr-10	Yes
BRCA				In-frame fusion	I17	Chr-10	Yes
BRCA				In-frame fusion	I17	Chr-10	Yes
BRCA				In-frame fusion	I17	Chr-10	Yes
BRCA				In-frame fusion	I17	Chr-10	Yes
BRCA				In-frame fusion	I17	Chr-10	Yes
BRCA				In-frame fusion	I17	Chr-10	Yes
BRCA				In-frame fusion	I17	Chr-10	Yes
BRCA				In-frame fusion	I17	Chr-10	Yes
BRCA				In-frame fusion	I17	Chr-10	Yes
BRCA				In-frame fusion	I17	Chr-10	Yes
BRCA				In-frame fusion	I17	Chr-10	Yes
BRCA				In-frame fusion	I17	Chr-10	Yes
BRCA				In-frame fusion	I17	Chr-10	Yes
BRCA				In-frame fusion	I17	Chr-10	Yes
BRCA				In-frame fusion	I17	Chr-10	Yes
BRCA				In-frame fusion	I17	Chr-10	Yes
BRCA				In-frame fusion	I17	Chr-10	Yes
BRCA				In-frame fusion	I17	Chr-10	Yes
LUAD				In-frame fusion	E18	Other	Yes
LUAD				In-frame fusion	E18	Chr-10	Yes
LUAD		E1-E18		In-frame fusion	I17	Other	Yes
LUAD				In-frame fusion	I17	Other	Yes
LUAD				In-frame fusion	I17	Other	Yes
LUAD				In-frame fusion	I17	Other	Yes
LUAD				In-frame fusion	I17	Other	Yes
LUAD				In-frame fusion	I17	Other	Yes
LUAD				In-frame fusion	I17	Other	Yes
LUAD				In-frame fusion	I17	Other	Yes
LUAD				In-frame fusion	I17	Other	Yes
LUAD				In-frame fusion	I17	Other	Yes
LUAD				In-frame fusion	I17	Other	Yes
LUAD				In-frame fusion	I17	Other	Yes
LUAD				In-frame fusion	I17	Other	Yes
LUAD				In-frame fusion	I17	Other	Yes
LUAD				In-frame fusion	I17	Other	Yes
LUAD				In-frame fusion	I17	Other	Yes
LUAD				In-frame fusion	I17	Other	Yes
LUAD				In-frame fusion	I17	Other	Yes
LUAD				In-frame fusion	I17	Chr-10	Yes
LUAD				In-frame fusion	I17	Chr-10	Yes
LUAD				In-frame fusion	I17	Chr-10	Yes
LUAD				In-frame fusion	I17	Chr-10	Yes
LUAD				In-frame fusion	I17	Chr-10	Yes
LUAD				In-frame fusion	I17	Chr-10	Yes
LUAD				In-frame fusion	I17	Chr-10	Yes
LUAD				In-frame fusion	I17	Chr-10	Yes
LUAD				In-frame fusion	I17	Chr-10	Yes
LUAD				In-frame fusion	I17	Chr-10	Yes
LUAD				In-frame fusion	I17	Chr-10	Yes
LUAD				In-frame fusion	I17	Chr-10	Yes
LUAD				In-frame fusion	I17	Chr-10	Yes
PAAD	TRUE			In-frame fusion	I17	Other	Yes
PAAD				In-frame fusion	I17	Other	Yes
PAAD				In-frame fusion	I17	Other	Yes
PAAD				In-frame fusion	I17	Other	Yes
PAAD				In-frame fusion	I17	Other	Yes
PAAD				In-frame fusion	I17	Other	Yes
PAAD				In-frame fusion	I17	Other	Yes
PAAD				In-frame fusion	I17	Other	Yes
PAAD				In-frame fusion	I17	Other	Yes
PAAD				In-frame fusion	I17	Other	Yes
PAAD				In-frame fusion	I17	Other	Yes
PAAD				In-frame fusion	I17	Other	Yes
PAAD				In-frame fusion	I17	Other	Yes
PAAD				In-frame fusion	I17	Other	Yes
PAAD				In-frame fusion	I17	Other	Yes
PAAD				In-frame fusion	I17	Other	Yes
PAAD				In-frame fusion	I17	Other	Yes
PAAD				In-frame fusion	I17	Other	Yes
PAAD				In-frame fusion	I17	Other	Yes
PAAD				In-frame fusion	I17	Other	Yes
PAAD				In-frame fusion	I17	Other	Yes
PAAD				In-frame fusion	I17	Chr-10	Yes
PAAD				In-frame fusion	I17	Chr-10	Yes
PAAD				In-frame fusion	I17	Chr-10	Yes
PAAD				In-frame fusion	I17	Chr-10	Yes
PAAD				In-frame fusion	I17	Chr-10	Yes
PAAD				In-frame fusion	I17	Chr-10	Yes
PAAD				In-frame fusion	I17	Chr-10	Yes
PAAD				In-frame fusion	I17	Chr-10	Yes
PAAD				In-frame fusion	I17	Chr-10	Yes
Other				In-frame fusion	I17	Other	Yes
Other				In-frame fusion	I17	Other	Yes
Other				In-frame fusion	I17	Other	Yes
Other				In-frame fusion	I17	Other	Yes
Other				In-frame fusion	I17	Other	Yes
Other				In-frame fusion	I17	Other	Yes
Other				In-frame fusion	I17	Other	Yes
Other				In-frame fusion	I17	Other	Yes
Other				In-frame fusion	I17	Other	Yes
Other		E1-E17		In-frame fusion	I17	Chr-10	Yes
Other				In-frame fusion	I17	Chr-10	Yes
Other				In-frame fusion	I17	Chr-10	Yes
Other				In-frame fusion	I17	Chr-10	Yes
Other				In-frame fusion	I17	Chr-10	Yes
Other				In-frame fusion	I17	Chr-10	Yes
Other				In-frame fusion	I17	Chr-10	Yes
Other				In-frame fusion	I17	Chr-10	Yes
Other				In-frame fusion	I17	Chr-10	Yes
Other				In-frame fusion	I17	Chr-10	Yes
Other				In-frame fusion	I17	Chr-10	Yes
Other				In-frame fusion	I17	Chr-10	Yes
Other				In-frame fusion	I17	Chr-10	Yes
Other				In-frame fusion	I17	Chr-10	Yes
Other				In-frame fusion	I17	Chr-10	Yes
Other				In-frame fusion	I17	Chr-10	Yes
OV				In-frame fusion	I17	Other	Yes
OV				In-frame fusion	I17	Other	Yes
OV				In-frame fusion	I17	Other	Yes
OV				In-frame fusion	I17	Other	Yes
OV				In-frame fusion	I17	Other	Yes
OV				In-frame fusion	I17	Other	Yes
OV				In-frame fusion	I17	Other	Yes
OV				In-frame fusion	I17	Other	Yes
OV		E1-E17		In-frame fusion	I17	Chr-10	Yes
OV				In-frame fusion	I17	Chr-10	Yes
OV				In-frame fusion	I17	Chr-10	Yes
OV				In-frame fusion	I17	Chr-10	Yes
OV				In-frame fusion	I17	Chr-10	Yes
OV				In-frame fusion	I17	Chr-10	Yes
OV				In-frame fusion	I17	Chr-10	Yes
OV				In-frame fusion	I17	Chr-10	Yes
OV				In-frame fusion	I17	Chr-10	Yes
OV				In-frame fusion	I17	Chr-10	Yes
OV				In-frame fusion	I17	Chr-10	Yes
OV				In-frame fusion	I17	Chr-10	Yes
OV				In-frame fusion	I17	Chr-10	Yes
OV				In-frame fusion	I17	Chr-10	Yes
STAD		E1-E18		In-frame fusion	I17	Other	Yes
STAD				In-frame fusion	I17	Other	Yes
STAD		E1-E18		In-frame fusion	I17	Chr-10	Yes
STAD		E1-E17		In-frame fusion	I17	Chr-10	Yes
STAD		E1-E17		In-frame fusion	I17	Chr-10	Yes
STAD		E1-E17		In-frame fusion	I17	Chr-10	Yes
STAD				In-frame fusion	I17	Chr-10	Yes
STAD				In-frame fusion	I17	Chr-10	Yes
STAD				In-frame fusion	I17	Chr-10	Yes
STAD				In-frame fusion	I17	Chr-10	Yes
ESCA				In-frame fusion	I17	Other	Yes
ESCA		E1-E18		In-frame fusion	I17	Chr-10	Yes
ESCA		E1-E17		In-frame fusion	I17	Chr-10	Yes
ESCA				In-frame fusion	I17	Chr-10	Yes
ESCA				In-frame fusion	I17	Chr-10	Yes
ESCA				In-frame fusion	I17	Chr-10	Yes
ESCA				In-frame fusion	I17	Chr-10	Yes
ESCA				In-frame fusion	I17	Chr-10	Yes
ESCA				In-frame fusion	I17	Chr-10	Yes
ESCA				In-frame fusion	I17	Chr-10	Yes
COAD		E1-E17		In-frame fusion	I17	Other	Yes
COAD				In-frame fusion	I17	Other	Yes
COAD				In-frame fusion	I17	Other	Yes
COAD				In-frame fusion	I17	Other	Yes
COAD				In-frame fusion	I17	Other	Yes
COAD		E1-E18		In-frame fusion	I17	Chr-10	Yes
COAD				In-frame fusion	I17	Chr-10	Yes
COAD				In-frame fusion	I17	Chr-10	Yes
UCEC				In-frame fusion	I17	Other	Yes
UCEC				In-frame fusion	I17	Chr-10	Yes
UCEC				In-frame fusion	I17	Chr-10	Yes
UCEC				In-frame fusion	I17	Chr-10	Yes
UCEC				In-frame fusion	I17	Chr-10	Yes
UCEC				In-frame fusion	I17	Chr-10	Yes
UCEC				In-frame fusion	I17	Chr-10	Yes
CESC	TRUE			In-frame fusion	I17	Other	Yes
CESC		E1-E18		In-frame fusion	I17	Chr-10	Yes
CESC				In-frame fusion	I17	Chr-10	Yes
CESC				In-frame fusion	I17	Chr-10	Yes
CESC				In-frame fusion	I17	Chr-10	Yes
UCS				In-frame fusion	E18	Chr-10	Yes
UCS		E1-E18		In-frame fusion	I17	Other	Yes
UCS				In-frame fusion	I17	Chr-10	Yes
UCS				In-frame fusion	I17	Chr-10	Yes
BLCA				In-frame fusion	I17	Other	Yes
BLCA				In-frame fusion	I17	Other	Yes
BLCA		E1-E18		In-frame fusion	I17	Chr-10	Yes
BLCA				In-frame fusion	I17	Chr-10	Yes
SGC				In-frame fusion	I17	Other	Yes
SGC				In-frame fusion	I17	Other	Yes
SGC				In-frame fusion	I17	Other	Yes
HNSC				In-frame fusion	I17	Other	Yes
HNSC				In-frame fusion	I17	Chr-10	Yes
HNSC				In-frame fusion	I17	Chr-10	Yes
LUSC				In-frame fusion	I17	Other	Yes
LUSC				In-frame fusion	I17	Chr-10	Yes
SARC				In-frame fusion	I17	Other	Yes
CHOL_Intrahepatic				Frame unknown	E18	Other	Yes
CHOL_Intrahepatic				Frame unknown	E18	Other	Yes
CHOL_Intrahepatic				Frame unknown	E18	Other	Yes
CHOL_Intrahepatic				Frame unknown	E18	Other	Yes
CHOL_Intrahepatic				Frame unknown	E18	Other	Yes
CHOL_Intrahepatic				Frame unknown	E18	Other	Yes
CHOL_Intrahepatic				Frame unknown	E18	Other	Yes
CHOL_Intrahepatic				Frame unknown	E18	Chr-10	Yes
CHOL_Intrahepatic				Frame unknown	E18	Chr-10	Yes
CHOL_Intrahepatic	TRUE			Frame unknown	I17	Other	Yes
CHOL_Intrahepatic				Frame unknown	I17	Other	Yes
CHOL_Intrahepatic				Frame unknown	I17	Other	Yes
CHOL_Intrahepatic				Frame unknown	I17	Other	Yes
CHOL_Intrahepatic				Frame unknown	I17	Other	Yes
CHOL_Intrahepatic				Frame unknown	I17	Other	Yes
CHOL_Intrahepatic				Frame unknown	I17	Other	Yes
CHOL_Intrahepatic				Frame unknown	I17	Chr-10	Yes
CHOL_Intrahepatic				Frame unknown	I17	Chr-10	Yes
CHOL_Intrahepatic				Frame unknown	I17	Chr-10	Yes
CHOL_Intrahepatic				Frame unknown	I17	Chr-10	Yes
CHOL_Intrahepatic				Frame unknown	I17	Chr-10	Yes
CHOL_Bile duct/Gallbladder				Frame unknown	E18	Other	Yes
CHOL_Bile duct/Gallbladder				Frame unknown	E18	Other	Yes
CHOL_Bile duct/Gallbladder				Frame unknown	E18	Other	Yes
CHOL_Bile duct/Gallbladder				Frame unknown	E18	Chr-10	Yes
CHOL_Bile duct/Gallbladder				Frame unknown	E18	Chr-10	Yes
CHOL_Bile duct/Gallbladder				Frame unknown	I17	Other	Yes
CHOL_Bile duct/Gallbladder				Frame unknown	I17	Other	Yes
CHOL_Bile duct/Gallbladder				Frame unknown	I17	Other	Yes
CHOL_Bile duct/Gallbladder				Frame unknown	I17	Other	Yes
CHOL_Bile duct/Gallbladder				Frame unknown	I17	Chr-10	Yes
CHOL_Bile duct/Gallbladder				Frame unknown	I17	Chr-10	Yes
CHOL_Bile duct/Gallbladder				Frame unknown	I17	Chr-10	Yes
CHOL_Bile duct/Gallbladder				Frame unknown	I17	Chr-10	Yes
CHOL_Bile duct/Gallbladder				Frame unknown	I17	Chr-10	Yes
CHOL_Bile duct/Gallbladder				Frame unknown	I17	Chr-10	Yes
CHOL_Bile duct/Gallbladder				Frame unknown	I17	Chr-10	Yes
BRCA		E1-E18		Frame unknown	E18	Other	Yes
BRCA				Frame unknown	E18	Chr-10	Yes
BRCA		E1-E18		Frame unknown	I17	Other	Yes
BRCA		E1-E18		Frame unknown	I17	Other	Yes
BRCA				Frame unknown	I17	Other	Yes
BRCA				Frame unknown	I17	Other	Yes
BRCA		E1-E18		Frame unknown	I17	Chr-10	Yes
BRCA		E1-E17		Frame unknown	I17	Chr-10	Yes
BRCA				Frame unknown	I17	Chr-10	Yes
BRCA				Frame unknown	I17	Chr-10	Yes
BRCA				Frame unknown	I17	Chr-10	Yes
BRCA				Frame unknown	I17	Chr-10	Yes
BRCA				Frame unknown	I17	Chr-10	Yes
Unknown primary				Frame unknown	E18	Other	Yes
Unknown primary				Frame unknown	E18	Other	Yes
Unknown primary				Frame unknown	E18	Chr-10	Yes
Unknown primary				Frame unknown	E18	Chr-10	Yes
Unknown primary				Frame unknown	E18	Chr-10	Yes
Unknown primary				Frame unknown	E18	Chr-10	Yes
Unknown primary				Frame unknown	I17	Other	Yes
Unknown primary				Frame unknown	I17	Other	Yes
Unknown primary				Frame unknown	I17	Other	Yes
Unknown primary				Frame unknown	I17	Chr-10	Yes
Unknown primary				Frame unknown	I17	Chr-10	Yes
Unknown primary				Frame unknown	I17	Chr-10	Yes
STAD				Frame unknown	E18	Other	Yes
STAD		E1-E18		Frame unknown	I17	Other	Yes
STAD		E1-E18		Frame unknown	I17	Chr-10	Yes
STAD		E1-E18		Frame unknown	I17	Chr-10	Yes
STAD				Frame unknown	I17	Chr-10	Yes
STAD				Frame unknown	I17	Chr-10	Yes
Other				Frame unknown	E18	Other	Yes
Other				Frame unknown	I17	Other	Yes
Other				Frame unknown	I17	Other	Yes
Other				Frame unknown	I17	Other	Yes
Other				Frame unknown	I17	Chr-10	Yes
PAAD				Frame unknown	E18	Other	Yes
PAAD				Frame unknown	I17	Other	Yes
PAAD				Frame unknown	I17	Other	Yes
LUAD				Frame unknown	E18	Chr-10	Yes
LUAD				Frame unknown	I17	Chr-10	Yes
UCEC				Frame unknown	E18	Chr-10	Yes
OV				Frame unknown	I17	Other	Yes
ESCA		E1-E17		Frame unknown	I17	Chr-10	Yes
CESC				Frame unknown	I17	Chr-10	Yes
BRCA		E1-E18		Intergenic space	E18	Other	Yes
BRCA				Intergenic space	E18	Other	Yes
BRCA		E1-E18		Intergenic space	E18	Chr-10	Yes
BRCA		E1-E18		Intergenic space	E18	Chr-10	Yes
BRCA				Intergenic space	E18	Chr-10	Yes
BRCA		E1-E18		Intergenic space	I17	Other	Yes
BRCA		E1-E18		Intergenic space	I17	Other	Yes
BRCA		E1-E17		Intergenic space	I17	Other	Yes
BRCA		E1-E17		Intergenic space	I17	Other	Yes
BRCA		E1-E17		Intergenic space	I17	Other	Yes
BRCA		E1-E17		Intergenic space	I17	Other	Yes
BRCA		E1-E17		Intergenic space	I17	Other	Yes
BRCA	TRUE			Intergenic space	I17	Other	Yes
BRCA				Intergenic space	I17	Other	Yes
BRCA				Intergenic space	I17	Other	Yes
BRCA				Intergenic space	I17	Other	Yes
BRCA				Intergenic space	I17	Other	Yes
BRCA				Intergenic space	I17	Other	Yes
BRCA				Intergenic space	I17	Other	Yes
BRCA				Intergenic space	I17	Other	Yes
BRCA				Intergenic space	I17	Other	Yes
BRCA				Intergenic space	I17	Other	Yes
BRCA				Intergenic space	I17	Other	Yes
BRCA		E1-E18		Intergenic space	I17	Chr-10	Yes
BRCA		E1-E18		Intergenic space	I17	Chr-10	Yes
BRCA		E1-E18		Intergenic space	I17	Chr-10	Yes
BRCA		E1-E18		Intergenic space	I17	Chr-10	Yes
BRCA		E1-E18		Intergenic space	I17	Chr-10	Yes
BRCA		E1-E18		Intergenic space	I17	Chr-10	Yes
BRCA		E1-E17		Intergenic space	I17	Chr-10	Yes
BRCA		E1-E17		Intergenic space	I17	Chr-10	Yes
BRCA		E1-E17		Intergenic space	I17	Chr-10	Yes
BRCA		E1-E17		Intergenic space	I17	Chr-10	Yes
BRCA	TRUE			Intergenic space	I17	Chr-10	Yes
BRCA				Intergenic space	I17	Chr-10	Yes
BRCA				Intergenic space	I17	Chr-10	Yes
BRCA				Intergenic space	I17	Chr-10	Yes
BRCA				Intergenic space	I17	Chr-10	Yes
BRCA				Intergenic space	I17	Chr-10	Yes
BRCA				Intergenic space	I17	Chr-10	Yes
BRCA				Intergenic space	I17	Chr-10	Yes
BRCA				Intergenic space	I17	Chr-10	Yes
BRCA				Intergenic space	I17	Chr-10	Yes
BRCA				Intergenic space	I17	Chr-10	Yes
BRCA				Intergenic space	I17	Chr-10	Yes
BRCA				Intergenic space	I17	Chr-10	Yes
BRCA				Intergenic space	I17	Chr-10	Yes
BRCA				Intergenic space	I17	Chr-10	Yes
BRCA				Intergenic space	I17	Chr-10	Yes
BRCA				Intergenic space	I17	Chr-10	Yes
BRCA				Intergenic space	I17	Chr-10	Yes
BRCA				Intergenic space	I17	Chr-10	Yes
BRCA				Intergenic space	I17	Chr-10	Yes
BRCA				Intergenic space	I17	Chr-10	Yes
BRCA				Intergenic space	I17	Chr-10	Yes
BRCA				Intergenic space	I17	Chr-10	Yes
BRCA				Intergenic space	I17	Chr-10	Yes
STAD		E1-E17		Intergenic space	I17	Other	Yes
STAD				Intergenic space	I17	Other	Yes
STAD				Intergenic space	I17	Other	Yes
STAD		E1-E18		Intergenic space	I17	Chr-10	Yes
STAD		E1-E18		Intergenic space	I17	Chr-10	Yes
STAD		E1-E18		Intergenic space	I17	Chr-10	Yes
STAD		E1-E18		Intergenic space	I17	Chr-10	Yes
STAD		E1-E18		Intergenic space	I17	Chr-10	Yes
STAD		E1-E18		Intergenic space	I17	Chr-10	Yes
STAD		E1-E18		Intergenic space	I17	Chr-10	Yes
STAD		E1-E18		Intergenic space	I17	Chr-10	Yes
STAD		E1-E18		Intergenic space	I17	Chr-10	Yes
STAD		E1-E18		Intergenic space	I17	Chr-10	Yes
STAD		E1-E18		Intergenic space	I17	Chr-10	Yes
STAD		E1-E18		Intergenic space	I17	Chr-10	Yes
STAD		E1-E18		Intergenic space	I17	Chr-10	Yes
STAD		E1-E18		Intergenic space	I17	Chr-10	Yes
STAD		E1-E18		Intergenic space	I17	Chr-10	Yes
STAD		E1-E18		Intergenic space	I17	Chr-10	Yes
STAD		E1-E18		Intergenic space	I17	Chr-10	Yes
STAD		E1-E18		Intergenic space	I17	Chr-10	Yes
STAD		E1-E18		Intergenic space	I17	Chr-10	Yes
STAD		E1-E17		Intergenic space	I17	Chr-10	Yes
STAD		E1-E17		Intergenic space	I17	Chr-10	Yes
STAD		E1-E17		Intergenic space	I17	Chr-10	Yes
STAD				Intergenic space	I17	Chr-10	Yes
STAD				Intergenic space	I17	Chr-10	Yes
STAD				Intergenic space	I17	Chr-10	Yes
STAD				Intergenic space	I17	Chr-10	Yes
STAD				Intergenic space	I17	Chr-10	Yes
STAD				Intergenic space	I17	Chr-10	Yes
STAD				Intergenic space	I17	Chr-10	Yes
STAD				Intergenic space	I17	Chr-10	Yes
STAD				Intergenic space	I17	Chr-10	Yes
STAD				Intergenic space	I17	Chr-10	Yes
STAD				Intergenic space	I17	Chr-10	Yes
STAD				Intergenic space	I17	Chr-10	Yes
STAD				Intergenic space	I17	Chr-10	Yes
STAD				Intergenic space	I17	Chr-10	Yes
STAD				Intergenic space	I17	Chr-10	Yes
STAD				Intergenic space	I17	Chr-10	Yes
STAD				Intergenic space	I17	Chr-10	Yes
STAD				Intergenic space	I17	Chr-10	Yes
STAD				Intergenic space	I17	Chr-10	Yes
STAD				Intergenic space	I17	Chr-10	Yes
STAD				Intergenic space	I17	Chr-10	Yes
STAD				Intergenic space	I17	Chr-10	Yes
Unknown primary				Intergenic space	E18	Other	Yes
Unknown primary		E1-E18		Intergenic space	I17	Other	Yes
Unknown primary		E1-E17		Intergenic space	I17	Other	Yes
Unknown primary				Intergenic space	I17	Other	Yes
Unknown primary				Intergenic space	I17	Other	Yes
Unknown primary				Intergenic space	I17	Other	Yes
Unknown primary				Intergenic space	I17	Other	Yes
Unknown primary				Intergenic space	I17	Other	Yes
Unknown primary				Intergenic space	I17	Other	Yes
Unknown primary				Intergenic space	I17	Other	Yes
Unknown primary				Intergenic space	I17	Other	Yes
Unknown primary				Intergenic space	I17	Other	Yes
Unknown primary				Intergenic space	I17	Other	Yes
Unknown primary				Intergenic space	I17	Other	Yes
Unknown primary				Intergenic space	I17	Other	Yes
Unknown primary				Intergenic space	I17	Other	Yes
Unknown primary				Intergenic space	I17	Other	Yes
Unknown primary				Intergenic space	I17	Other	Yes
Unknown primary				Intergenic space	I17	Other	Yes
Unknown primary				Intergenic space	I17	Other	Yes
Unknown primary				Intergenic space	I17	Other	Yes
Unknown primary				Intergenic space	I17	Other	Yes
Unknown primary		E1-E18		Intergenic space	I17	Chr-10	Yes
Unknown primary		E1-E18		Intergenic space	I17	Chr-10	Yes
Unknown primary		E1-E18		Intergenic space	I17	Chr-10	Yes
Unknown primary		E1-E18		Intergenic space	I17	Chr-10	Yes
Unknown primary		E1-E17		Intergenic space	I17	Chr-10	Yes
Unknown primary		E1-E17		Intergenic space	I17	Chr-10	Yes
Unknown primary	TRUE			Intergenic space	I17	Chr-10	Yes
Unknown primary	TRUE			Intergenic space	I17	Chr-10	Yes
Unknown primary				Intergenic space	I17	Chr-10	Yes
Unknown primary				Intergenic space	I17	Chr-10	Yes
Unknown primary				Intergenic space	I17	Chr-10	Yes
Unknown primary				Intergenic space	I17	Chr-10	Yes
Unknown primary				Intergenic space	I17	Chr-10	Yes
Unknown primary				Intergenic space	I17	Chr-10	Yes
Unknown primary				Intergenic space	I17	Chr-10	Yes
Unknown primary				Intergenic space	I17	Chr-10	Yes
Unknown primary				Intergenic space	I17	Chr-10	Yes
Unknown primary				Intergenic space	I17	Chr-10	Yes
Unknown primary				Intergenic space	I17	Chr-10	Yes
Unknown primary				Intergenic space	I17	Chr-10	Yes
Unknown primary				Intergenic space	I17	Chr-10	Yes
Unknown primary				Intergenic space	I17	Chr-10	Yes
Unknown primary				Intergenic space	I17	Chr-10	Yes
Unknown primary				Intergenic space	I17	Chr-10	Yes
CHOL_Intrahepatic				Intergenic space	E18	Other	Yes
CHOL_Intrahepatic	TRUE			Intergenic space	E18	Chr-10	Yes
CHOL_Intrahepatic				Intergenic space	I17	Other	Yes
CHOL_Intrahepatic				Intergenic space	I17	Other	Yes
CHOL_Intrahepatic				Intergenic space	I17	Other	Yes
CHOL_Intrahepatic				Intergenic space	I17	Other	Yes
CHOL_Intrahepatic				Intergenic space	I17	Other	Yes
CHOL_Intrahepatic				Intergenic space	I17	Other	Yes
CHOL_Intrahepatic				Intergenic space	I17	Other	Yes
CHOL_Intrahepatic				Intergenic space	I17	Other	Yes
CHOL_Intrahepatic				Intergenic space	I17	Other	Yes
CHOL_Intrahepatic				Intergenic space	I17	Other	Yes
CHOL_Intrahepatic				Intergenic space	I17	Other	Yes
CHOL_Intrahepatic				Intergenic space	I17	Other	Yes
CHOL_Intrahepatic				Intergenic space	I17	Other	Yes
CHOL_Intrahepatic				Intergenic space	I17	Other	Yes
CHOL_Intrahepatic				Intergenic space	I17	Other	Yes
CHOL_Intrahepatic				Intergenic space	I17	Other	Yes
CHOL_Intrahepatic				Intergenic space	I17	Other	Yes
CHOL_Intrahepatic				Intergenic space	I17	Other	Yes
CHOL_Intrahepatic				Intergenic space	I17	Other	Yes
CHOL_Intrahepatic				Intergenic space	I17	Other	Yes
CHOL_Intrahepatic				Intergenic space	I17	Other	Yes
CHOL_Intrahepatic				Intergenic space	I17	Other	Yes
CHOL_Intrahepatic				Intergenic space	I17	Other	Yes
CHOL_Intrahepatic				Intergenic space	I17	Other	Yes
CHOL_Intrahepatic				Intergenic space	I17	Other	Yes
CHOL_Intrahepatic				Intergenic space	I17	Chr-10	Yes
CHOL_Intrahepatic				Intergenic space	I17	Chr-10	Yes
CHOL_Intrahepatic				Intergenic space	I17	Chr-10	Yes
CHOL_Intrahepatic				Intergenic space	I17	Chr-10	Yes
CHOL_Intrahepatic				Intergenic space	I17	Chr-10	Yes
CHOL_Intrahepatic				Intergenic space	I17	Chr-10	Yes
CHOL_Intrahepatic				Intergenic space	I17	Chr-10	Yes
CHOL_Intrahepatic				Intergenic space	I17	Chr-10	Yes
CHOL_Intrahepatic				Intergenic space	I17	Chr-10	Yes
CHOL_Intrahepatic				Intergenic space	I17	Chr-10	Yes
CHOL_Intrahepatic				Intergenic space	I17	Chr-10	Yes
CHOL_Intrahepatic				Intergenic space	I17	Chr-10	Yes
CHOL_Intrahepatic				Intergenic space	I17	Chr-10	Yes
CHOL_Intrahepatic				Intergenic space	I17	Chr-10	Yes
CHOL_Intrahepatic				Intergenic space	I17	Chr-10	Yes
CHOL_Intrahepatic				Intergenic space	I17	Chr-10	Yes
ESCA		E1-E18		Intergenic space	E18	Chr-10	Yes
ESCA		E1-E18		Intergenic space	I17	Chr-10	Yes
ESCA		E1-E18		Intergenic space	I17	Chr-10	Yes
ESCA		E1-E18		Intergenic space	I17	Chr-10	Yes
ESCA		E1-E18		Intergenic space	I17	Chr-10	Yes
ESCA		E1-E18		Intergenic space	I17	Chr-10	Yes
ESCA		E1-E17		Intergenic space	I17	Chr-10	Yes
ESCA		E1-E17		Intergenic space	I17	Chr-10	Yes
ESCA		E1-E17		Intergenic space	I17	Chr-10	Yes
ESCA		E1-E17		Intergenic space	I17	Chr-10	Yes
ESCA		E1-E17		Intergenic space	I17	Chr-10	Yes
ESCA		E1-E17		Intergenic space	I17	Chr-10	Yes
ESCA		E1-E17		Intergenic space	I17	Chr-10	Yes
ESCA				Intergenic space	I17	Chr-10	Yes
ESCA				Intergenic space	I17	Chr-10	Yes
ESCA				Intergenic space	I17	Chr-10	Yes
ESCA				Intergenic space	I17	Chr-10	Yes
ESCA				Intergenic space	I17	Chr-10	Yes
ESCA				Intergenic space	I17	Chr-10	Yes
ESCA				Intergenic space	I17	Chr-10	Yes
CHOL_Bile duct/Gallbladder				Intergenic space	E18	Other	Yes
CHOL_Bile duct/Gallbladder				Intergenic space	I17	Other	Yes
CHOL_Bile duct/Gallbladder				Intergenic space	I17	Other	Yes
CHOL_Bile duct/Gallbladder				Intergenic space	I17	Other	Yes
CHOL_Bile duct/Gallbladder				Intergenic space	I17	Other	Yes
CHOL_Bile duct/Gallbladder				Intergenic space	I17	Other	Yes
CHOL_Bile duct/Gallbladder		E1-E18		Intergenic space	I17	Chr-10	Yes
CHOL_Bile duct/Gallbladder		E1-E17		Intergenic space	I17	Chr-10	Yes
CHOL_Bile duct/Gallbladder		E1-E17		Intergenic space	I17	Chr-10	Yes
CHOL_Bile duct/Gallbladder		E1-E17		Intergenic space	I17	Chr-10	Yes
CHOL_Bile duct/Gallbladder				Intergenic space	I17	Chr-10	Yes
CHOL_Bile duct/Gallbladder				Intergenic space	I17	Chr-10	Yes
CHOL_Bile duct/Gallbladder				Intergenic space	I17	Chr-10	Yes
CHOL_Bile duct/Gallbladder				Intergenic space	I17	Chr-10	Yes
CHOL_Bile duct/Gallbladder				Intergenic space	I17	Chr-10	Yes
CHOL_Bile duct/Gallbladder				Intergenic space	I17	Chr-10	Yes
CHOL_Bile duct/Gallbladder				Intergenic space	I17	Chr-10	Yes
LUAD				Intergenic space	I17	Other	Yes
LUAD				Intergenic space	I17	Other	Yes
LUAD				Intergenic space	I17	Other	Yes
LUAD		E1-E17		Intergenic space	I17	Chr-10	Yes
LUAD				Intergenic space	I17	Chr-10	Yes
LUAD				Intergenic space	I17	Chr-10	Yes
LUAD				Intergenic space	I17	Chr-10	Yes
LUAD				Intergenic space	I17	Chr-10	Yes
LUAD				Intergenic space	I17	Chr-10	Yes
LUAD				Intergenic space	I17	Chr-10	Yes
LUAD				Intergenic space	I17	Chr-10	Yes
COAD				Intergenic space	I17	Other	Yes
COAD				Intergenic space	I17	Other	Yes
COAD				Intergenic space	I17	Other	Yes
COAD		E1-E18		Intergenic space	I17	Chr-10	Yes
COAD				Intergenic space	I17	Chr-10	Yes
COAD				Intergenic space	I17	Chr-10	Yes
COAD				Intergenic space	I17	Chr-10	Yes
COAD				Intergenic space	I17	Chr-10	Yes
COAD				Intergenic space	I17	Chr-10	Yes
COAD				Intergenic space	I17	Chr-10	Yes
COAD				Intergenic space	I17	Chr-10	Yes
OV				Intergenic space	I17	Other	Yes
OV				Intergenic space	I17	Other	Yes
OV				Intergenic space	I17	Other	Yes
OV				Intergenic space	I17	Other	Yes
OV				Intergenic space	I17	Chr-10	Yes
OV				Intergenic space	I17	Chr-10	Yes
OV				Intergenic space	I17	Chr-10	Yes
OV				Intergenic space	I17	Chr-10	Yes
Other				Intergenic space	E18	Other	Yes
Other				Intergenic space	I17	Other	Yes
Other				Intergenic space	I17	Other	Yes
Other				Intergenic space	I17	Chr-10	Yes
Other				Intergenic space	I17	Chr-10	Yes
Other				Intergenic space	I17	Chr-10	Yes
PAAD				Intergenic space	I17	Other	Yes
PAAD				Intergenic space	I17	Other	Yes
PAAD		E1-E17		Intergenic space	I17	Chr-10	Yes
PAAD				Intergenic space	I17	Chr-10	Yes
PAAD				Intergenic space	I17	Chr-10	Yes
PAAD				Intergenic space	I17	Chr-10	Yes
LUSC				Intergenic space	E18	Other	Yes
LUSC				Intergenic space	E18	Chr-10	Yes
LUSC				Intergenic space	I17	Chr-10	Yes
BLCA				Intergenic space	E18	Chr-10	Yes
BLCA		E1-E18		Intergenic space	I17	Chr-10	Yes
BLCA	TRUE			Intergenic space	I17	Chr-10	Yes
READ				Intergenic space	I17	Chr-10	Yes
READ				Intergenic space	I17	Chr-10	Yes
READ				Intergenic space	I17	Chr-10	Yes
UCEC				Intergenic space	I17	Chr-10	Yes
UCEC				Intergenic space	I17	Chr-10	Yes
CESC	TRUE			Intergenic space	I17	Chr-10	Yes
CESC				Intergenic space	I17	Chr-10	Yes
SGC				Intergenic space	I17	Chr-10	Yes
SGC				Intergenic space	I17	Chr-10	Yes
PRAD				Intergenic space	I17	Chr-10	Yes
PRAD				Intergenic space	I17	Chr-10	Yes
SARC				Intergenic space	I17	Other	Yes
SARC				Intergenic space	I17	Chr-10	Yes
BRCA				Out-of-strand	E18	Chr-10	Yes
BRCA		E1-E17		Out-of-strand	I17	Other	Yes
BRCA				Out-of-strand	I17	Other	Yes
BRCA				Out-of-strand	I17	Other	Yes
BRCA				Out-of-strand	I17	Other	Yes
BRCA				Out-of-strand	I17	Other	Yes
BRCA				Out-of-strand	I17	Other	Yes
BRCA				Out-of-strand	I17	Other	Yes
BRCA				Out-of-strand	I17	Other	Yes
BRCA		E1-E18		Out-of-strand	I17	Chr-10	Yes
BRCA		E1-E18		Out-of-strand	I17	Chr-10	Yes
BRCA		E1-E17		Out-of-strand	I17	Chr-10	Yes
BRCA		E1-E17		Out-of-strand	I17	Chr-10	Yes
BRCA		E1-E17		Out-of-strand	I17	Chr-10	Yes
BRCA				Out-of-strand	I17	Chr-10	Yes
BRCA				Out-of-strand	I17	Chr-10	Yes
BRCA				Out-of-strand	I17	Chr-10	Yes
BRCA				Out-of-strand	I17	Chr-10	Yes
BRCA				Out-of-strand	I17	Chr-10	Yes
BRCA				Out-of-strand	I17	Chr-10	Yes
BRCA				Out-of-strand	I17	Chr-10	Yes
BRCA				Out-of-strand	I17	Chr-10	Yes
BRCA				Out-of-strand	I17	Chr-10	Yes
BRCA				Out-of-strand	I17	Chr-10	Yes
BRCA				Out-of-strand	I17	Chr-10	Yes
BRCA				Out-of-strand	I17	Chr-10	Yes
CHOL_Intrahepatic		E1-E17		Out-of-strand	I17	Other	Yes
CHOL_Intrahepatic				Out-of-strand	I17	Other	Yes
CHOL_Intrahepatic				Out-of-strand	I17	Other	Yes
CHOL_Intrahepatic				Out-of-strand	I17	Other	Yes
CHOL_Intrahepatic				Out-of-strand	I17	Other	Yes
CHOL_Intrahepatic				Out-of-strand	I17	Other	Yes
CHOL_Intrahepatic				Out-of-strand	I17	Other	Yes
CHOL_Intrahepatic				Out-of-strand	I17	Other	Yes
CHOL_Intrahepatic				Out-of-strand	I17	Other	Yes
CHOL_Intrahepatic				Out-of-strand	I17	Other	Yes
CHOL_Intrahepatic				Out-of-strand	I17	Other	Yes
CHOL_Intrahepatic				Out-of-strand	I17	Other	Yes
CHOL_Intrahepatic				Out-of-strand	I17	Other	Yes
CHOL_Intrahepatic				Out-of-strand	I17	Other	Yes
CHOL_Intrahepatic				Out-of-strand	I17	Other	Yes
CHOL_Intrahepatic				Out-of-strand	I17	Other	Yes
CHOL_Intrahepatic				Out-of-strand	I17	Chr-10	Yes
CHOL_Intrahepatic				Out-of-strand	I17	Chr-10	Yes
CHOL_Intrahepatic				Out-of-strand	I17	Chr-10	Yes
Unknown primary				Out-of-strand	I17	Other	Yes
Unknown primary				Out-of-strand	I17	Other	Yes
Unknown primary				Out-of-strand	I17	Other	Yes
Unknown primary				Out-of-strand	I17	Other	Yes
Unknown primary				Out-of-strand	I17	Other	Yes
Unknown primary				Out-of-strand	I17	Other	Yes
Unknown primary				Out-of-strand	I17	Chr-10	Yes
Unknown primary				Out-of-strand	I17	Chr-10	Yes
Unknown primary				Out-of-strand	I17	Chr-10	Yes
Unknown primary				Out-of-strand	I17	Chr-10	Yes
STAD		E1-E18		Out-of-strand	E18	Chr-10	Yes
STAD		E1-E18		Out-of-strand	I17	Other	Yes
STAD		E1-E17		Out-of-strand	I17	Other	Yes
STAD				Out-of-strand	I17	Other	Yes
STAD		E1-E18		Out-of-strand	I17	Chr-10	Yes
STAD		E1-E17		Out-of-strand	I17	Chr-10	Yes
STAD		E1-E17		Out-of-strand	I17	Chr-10	Yes
ESCA				Out-of-strand	E18	Other	Yes
ESCA				Out-of-strand	I17	Other	Yes
ESCA				Out-of-strand	I17	Other	Yes
ESCA		E1-E18		Out-of-strand	I17	Chr-10	Yes
ESCA				Out-of-strand	I17	Chr-10	Yes
ESCA				Out-of-strand	I17	Chr-10	Yes
OV				Out-of-strand	E18	Other	Yes
OV				Out-of-strand	I17	Other	Yes
OV				Out-of-strand	I17	Chr-10	Yes
OV				Out-of-strand	I17	Chr-10	Yes
OV				Out-of-strand	I17	Chr-10	Yes
CHOL_Bile duct/Gallbladder				Out-of-strand	I17	Other	Yes
CHOL_Bile duct/Gallbladder		E1-E18		Out-of-strand	I17	Chr-10	Yes
CHOL_Bile duct/Gallbladder				Out-of-strand	I17	Chr-10	Yes
CHOL_Bile duct/Gallbladder				Out-of-strand	I17	Chr-10	Yes
PAAD				Out-of-strand	I17	Other	Yes
PAAD				Out-of-strand	I17	Chr-10	Yes
PAAD				Out-of-strand	I17	Chr-10	Yes
PRAD				Out-of-strand	I17	Other	Yes
PRAD		E1-E18		Out-of-strand	I17	Chr-10	Yes
PRAD				Out-of-strand	I17	Chr-10	Yes
LUAD		E1-E18		Out-of-strand	I17	Other	Yes
LUAD				Out-of-strand	I17	Other	Yes
UCEC				Out-of-strand	I17	Chr-10	Yes
COAD				Out-of-strand	I17	Chr-10	Yes
HNSC				Out-of-strand	I17	Other	Yes
BRCA		E1-E18		Internal	I17	Chr-10	Yes
BRCA		E1-E18		Internal	I17	Chr-10	Yes
BRCA				Internal	I17	Chr-10	Yes
BRCA				Internal	I17	Chr-10	Yes
BRCA				Internal	I17	Chr-10	Yes
CHOL_Intrahepatic				Internal	I17	Chr-10	Yes
CHOL_Intrahepatic				Internal	I17	Chr-10	Yes
CHOL_Intrahepatic				Internal	I17	Chr-10	Yes
CHOL_Intrahepatic				Internal	I17	Chr-10	Yes
Unknown primary		E1-E18		Internal	I17	Chr-10	Yes
Unknown primary		E1-E18		Internal	I17	Chr-10	Yes
Unknown primary				Internal	I17	Chr-10	Yes
OV				Internal	I17	Chr-10	Yes
OV				Internal	I17	Chr-10	Yes
OV				Internal	I17	Chr-10	Yes
STAD				Internal	E18	Chr-10	Yes
STAD				Internal	E18	Chr-10	Yes
STAD				Internal	I17	Chr-10	Yes
ESCA				Internal	E18	Chr-10	Yes
ESCA				Internal	I17	Chr-10	Yes
ESCA				Internal	I17	Chr-10	Yes
UCEC	TRUE			Internal	I17	Chr-10	Yes
UCEC				Internal	I17	Chr-10	Yes
CHOL_Bile duct/Gallbladder				Internal	E18	Chr-10	Yes
CHOL_Bile duct/Gallbladder		E1-E18		Internal	I17	Chr-10	Yes
COAD				Internal	I17	Chr-10	Yes
COAD				Internal	I17	Chr-10	Yes
LUSC				Internal	E18	Chr-10	Yes
LUSC				Internal	I17	Chr-10	Yes
BRCA		E1-E17					Yes
BRCA		E1-E17					Yes
BRCA		E1-E17					Yes
BRCA		E1-E17					Yes
BRCA		E1-E17					Yes
BRCA		E1-E17					Yes
OV		E1-E17					Yes
OV		E1-E17					Yes
OV		E1-E17					Yes
OV		E1-E17					Yes
UCEC		E1-E17					Yes
UCEC		E1-E17					Yes
STAD		E1-E17					Yes
STAD		E1-E17					Yes
ESCA		E1-E17					Yes
ESCA		E1-E17					Yes
UCS		E1-E17					Yes
UCS		E1-E17					Yes
Unknown primary		E1-E17					Yes
LUAD		E1-E17					Yes
UCEC	TRUE		Proximal C-term, E768-Y783				Yes
UCEC			Proximal C-term, E768-Y783				Yes
UCEC			Proximal C-term, E768-Y783				Yes
UCEC			Proximal C-term, E768-Y783				Yes
UCEC			Proximal C-term, E768-Y783				Yes
UCEC			Proximal C-term, E768-Y783				Yes
UCEC			Proximal C-term, E768-Y783				Yes
UCEC			Proximal C-term, E768-Y783				Yes
UCEC			Proximal C-term, E768-Y783				Yes
UCEC			Proximal C-term, E768-Y783				Yes
BRCA		E1-E18	Proximal C-term, E768-Y783				Yes
BRCA	TRUE		Proximal C-term, E768-Y783				Yes
BRCA			Proximal C-term, E768-Y783				Yes
BRCA			Proximal C-term, E768-Y783				Yes
BRCA			Proximal C-term, E768-Y783				Yes
BRCA			Proximal C-term, E768-Y783				Yes
BRCA			Proximal C-term, E768-Y783				Yes
LUAD			Proximal C-term, E768-Y783				Yes
LUAD			Proximal C-term, E768-Y783				Yes
LUAD			Proximal C-term, E768-Y783				Yes
LUAD			Proximal C-term, E768-Y783				Yes
LUAD			Proximal C-term, E768-Y783				Yes
LUAD			Proximal C-term, E768-Y783				Yes
CHOL_Intrahepatic	TRUE		Proximal C-term, E768-Y783				Yes
CHOL_Intrahepatic			Proximal C-term, E768-Y783				Yes
CHOL_Intrahepatic			Proximal C-term, E768-Y783				Yes
CHOL_Intrahepatic			Proximal C-term, E768-Y783				Yes
CHOL_Intrahepatic			Proximal C-term, E768-Y783				Yes
Unknown primary			Proximal C-term, E768-Y783				Yes
Unknown primary			Proximal C-term, E768-Y783				Yes
Unknown primary			Proximal C-term, E768-Y783				Yes
Unknown primary			Proximal C-term, E768-Y783				Yes
STAD	TRUE		Proximal C-term, E768-Y783				Yes
STAD			Proximal C-term, E768-Y783				Yes
STAD			Proximal C-term, E768-Y783				Yes
STAD			Proximal C-term, E768-Y783				Yes
COAD			Proximal C-term, E768-Y783				Yes
COAD			Proximal C-term, E768-Y783				Yes
COAD			Proximal C-term, E768-Y783				Yes
COAD			Proximal C-term, E768-Y783				Yes
ESCA			Proximal C-term, E768-Y783				Yes
ESCA			Proximal C-term, E768-Y783				Yes
ESCA			Proximal C-term, E768-Y783				Yes
PAAD			Proximal C-term, E768-Y783				Yes
PAAD			Proximal C-term, E768-Y783				Yes
PAAD			Proximal C-term, E768-Y783				Yes
BLCA			Proximal C-term, E768-Y783				Yes
BLCA			Proximal C-term, E768-Y783				Yes
BLCA			Proximal C-term, E768-Y783				Yes
CHOL_Bile duct/Gallbladder			Proximal C-term, E768-Y783				Yes
CHOL_Bile duct/Gallbladder			Proximal C-term, E768-Y783				Yes
LUSC			Proximal C-term, E768-Y783				Yes
LUSC			Proximal C-term, E768-Y783				Yes
OV			Proximal C-term, E768-Y783				Yes
Other			Proximal C-term, E768-Y783				Yes
READ			Proximal C-term, E768-Y783				Yes
HNSC			Proximal C-term, E768-Y783				Yes
LUAD			E18 splice-site				Yes
LUAD			E18 splice-site				Yes
LUAD			E18 splice-site				Yes
LUAD			E18 splice-site				Yes
LUAD			E18 splice-site				Yes
Other			E18 splice-site				Yes
Other			E18 splice-site				Yes
Other			E18 splice-site				Yes
Other			E18 splice-site				Yes
Other			E18 splice-site				Yes
Unknown primary			E18 splice-site				Yes
Unknown primary			E18 splice-site				Yes
UCEC			E18 splice-site				Yes
OV			E18 splice-site				Yes
ESCA			E18 splice-site				Yes
COAD			E18 splice-site				Yes
LUSC			E18 splice-site				Yes
HNSC			E18 splice-site				Yes
CHOL_Intrahepatic			E18 splice-site + truncating				Yes
LUAD			E18 splice-site + truncating				Yes
LUAD			Distal C-term, P784-T821
LUAD			Distal C-term, P784-T821
LUAD			Distal C-term, P784-T821
LUAD			Distal C-term, P784-T821
LUAD			Distal C-term, P784-T821
Unknown primary			Distal C-term, P784-T821
Unknown primary			Distal C-term, P784-T821
Unknown primary			Distal C-term, P784-T821
Unknown primary			Distal C-term, P784-T821
Other			Distal C-term, P784-T821
Other			Distal C-term, P784-T821
Other			Distal C-term, P784-T821
BRCA			Distal C-term, P784-T821
BRCA			Distal C-term, P784-T821
UCEC			Distal C-term, P784-T821
UCEC			Distal C-term, P784-T821
CHOL_Intrahepatic			Distal C-term, P784-T821
OV			Distal C-term, P784-T821
STAD			Distal C-term, P784-T821
ESCA			Distal C-term, P784-T821
CHOL_Bile duct/Gallbladder			Distal C-term, P784-T821
COAD			Distal C-term, P784-T821
CESC			Distal C-term, P784-T821
BRCA	TRUE	E1-E18
BRCA	TRUE	E1-E18
BRCA	TRUE	E1-E18
BRCA	TRUE	E1-E18
BRCA	TRUE	E1-E18
BRCA	TRUE	E1-E18
BRCA	TRUE	E1-E18
BRCA	TRUE	E1-E18
BRCA		E1-E18
BRCA		E1-E18
BRCA		E1-E18
BRCA		E1-E18
BRCA		E1-E18
BRCA		E1-E18
BRCA		E1-E18
BRCA		E1-E18
BRCA		E1-E18
BRCA		E1-E18
BRCA		E1-E18
BRCA		E1-E18
BRCA		E1-E18
BRCA		E1-E18
BRCA		E1-E18
BRCA		E1-E18
BRCA		E1-E18
BRCA		E1-E18
BRCA		E1-E18
BRCA		E1-E18
BRCA		E1-E18
BRCA		E1-E18
BRCA		E1-E18
BRCA		E1-E18
BRCA		E1-E18
BRCA		E1-E18
BRCA		E1-E18
BRCA		E1-E18
BRCA		E1-E18
BRCA		E1-E18
BRCA		E1-E18
BRCA		E1-E18
BRCA		E1-E18
BRCA		E1-E18
BRCA		E1-E18
BRCA		E1-E18
BRCA		E1-E18
BRCA		E1-E18
BRCA		E1-E18
BRCA		E1-E18
BRCA		E1-E18
BRCA		E1-E18
BRCA		E1-E18
BRCA		E1-E18
BRCA		E1-E18
BRCA		E1-E18
BRCA		E1-E18
BRCA		E1-E18
BRCA		E1-E18
BRCA		E1-E18
BRCA		E1-E18
BRCA		E1-E18
BRCA		E1-E18
BRCA		E1-E18
BRCA		E1-E18
BRCA		E1-E18
BRCA		E1-E18
BRCA		E1-E18
BRCA		E1-E18
BRCA		E1-E18
BRCA		E1-E18
BRCA		E1-E18
BRCA		E1-E18
BRCA		E1-E18
BRCA		E1-E18
BRCA		E1-E18
BRCA		E1-E18
BRCA		E1-E18
BRCA		E1-E18
BRCA		E1-E18
BRCA		E1-E18
BRCA		E1-E18
BRCA		E1-E18
BRCA		E1-E18
BRCA		E1-E18
BRCA		E1-E18
BRCA		E1-E18
BRCA		E1-E18
BRCA		E1-E18
BRCA		E1-E18
BRCA		E1-E18
BRCA		E1-E18
BRCA		E1-E18
BRCA		E1-E18
BRCA		E1-E18
BRCA		E1-E18
BRCA		E1-E18
BRCA		E1-E18
BRCA		E1-E18
BRCA		E1-E18
BRCA		E1-E18
BRCA		E1-E18
BRCA		E1-E18
BRCA		E1-E18
BRCA		E1-E18
BRCA		E1-E18
BRCA		E1-E18
BRCA		E1-E18
BRCA		E1-E18
BRCA		E1-E18
BRCA		E1-E18
BRCA		E1-E18
BRCA		E1-E18
BRCA		E1-E18
BRCA		E1-E18
BRCA		E1-E18
BRCA		E1-E18
BRCA		E1-E18
BRCA		E1-E18
BRCA		E1-E18
BRCA		E1-E18
BRCA		E1-E18
BRCA		E1-E18
BRCA		E1-E18
BRCA		E1-E18
BRCA		E1-E18
BRCA		E1-E18
BRCA		E1-E18
BRCA		E1-E18
BRCA		E1-E18
BRCA		E1-E18
BRCA		E1-E18
BRCA		E1-E18
BRCA		E1-E18
BRCA		E1-E18
BRCA		E1-E18
BRCA		E1-E18
BRCA		E1-E18
BRCA		E1-E18
BRCA		E1-E18
BRCA		E1-E18
BRCA		E1-E18
BRCA		E1-E18
BRCA		E1-E18
BRCA		E1-E18
BRCA		E1-E18
BRCA		E1-E18
BRCA		E1-E18
BRCA		E1-E18
BRCA		E1-E18
BRCA		E1-E18
BRCA		E1-E18
BRCA		E1-E18
BRCA		E1-E18
BRCA		E1-E18
BRCA		E1-E18
BRCA		E1-E18
BRCA		E1-E18
BRCA		E1-E18
BRCA		E1-E18
BRCA		E1-E18
BRCA		E1-E18
BRCA		E1-E18
BRCA		E1-E18
BRCA		E1-E18
BRCA		E1-E18
BRCA		E1-E18
BRCA		E1-E18
BRCA		E1-E18
BRCA		E1-E18
BRCA		E1-E18
BRCA		E1-E18
BRCA		E1-E18
BRCA		E1-E18
BRCA		E1-E18
BRCA		E1-E18
BRCA		E1-E18
BRCA		E1-E18
BRCA		E1-E18
BRCA		E1-E18
BRCA		E1-E18
BRCA		E1-E18
BRCA		E1-E18
BRCA		E1-E18
BRCA		E1-E18
BRCA		E1-E18
BRCA		E1-E18
BRCA		E1-E18
BRCA		E1-E18
BRCA		E1-E18
BRCA		E1-E18
BRCA		E1-E18
BRCA		E1-E18
BRCA		E1-E18
BRCA		E1-E18
BRCA		E1-E18
BRCA		E1-E18
BRCA		E1-E18
BRCA		E1-E18
BRCA		E1-E18
BRCA		E1-E18
BRCA		E1-E18
BRCA		E1-E18
BRCA		E1-E18
BRCA		E1-E18
BRCA		E1-E18
BRCA		E1-E18
BRCA		E1-E18
BRCA		E1-E18
BRCA		E1-E18
BRCA		E1-E18
BRCA		E1-E18
BRCA		E1-E18
BRCA		E1-E18
BRCA		E1-E18
BRCA		E1-E18
BRCA		E1-E18
BRCA		E1-E18
BRCA		E1-E18
BRCA		E1-E18
BRCA		E1-E18
BRCA		E1-E18
BRCA		E1-E18
BRCA		E1-E18
BRCA		E1-E18
BRCA		E1-E18
BRCA		E1-E18
BRCA		E1-E18
BRCA		E1-E18
BRCA		E1-E18
BRCA		E1-E18
BRCA		E1-E18
BRCA		E1-E18
BRCA		E1-E18
BRCA		E1-E18
BRCA		E1-E18
BRCA		E1-E18
BRCA		E1-E18
BRCA		E1-E18
BRCA		E1-E18
BRCA		E1-E18
BRCA		E1-E18
BRCA		E1-E18
BRCA		E1-E18
BRCA		E1-E18
BRCA		E1-E18
BRCA		E1-E18
BRCA		E1-E18
BRCA		E1-E18
BRCA		E1-E18
BRCA		E1-E18
BRCA		E1-E18
BRCA		E1-E18
BRCA		E1-E18
BRCA		E1-E18
BRCA		E1-E18
BRCA		E1-E18
BRCA		E1-E18
STAD		E1-E18
STAD		E1-E18
STAD		E1-E18
STAD		E1-E18
STAD		E1-E18
STAD		E1-E18
STAD		E1-E18
STAD		E1-E18
STAD		E1-E18
STAD		E1-E18
STAD		E1-E18
STAD		E1-E18
STAD		E1-E18
STAD		E1-E18
STAD		E1-E18
STAD		E1-E18
STAD		E1-E18
STAD		E1-E18
STAD		E1-E18
STAD		E1-E18
STAD		E1-E18
STAD		E1-E18
STAD		E1-E18
STAD		E1-E18
STAD		E1-E18
STAD		E1-E18
STAD		E1-E18
STAD		E1-E18
STAD		E1-E18
STAD		E1-E18
STAD		E1-E18
STAD		E1-E18
STAD		E1-E18
STAD		E1-E18
STAD		E1-E18
STAD		E1-E18
STAD		E1-E18
STAD		E1-E18
STAD		E1-E18
STAD		E1-E18
STAD		E1-E18
STAD		E1-E18
STAD		E1-E18
STAD		E1-E18
STAD		E1-E18
STAD		E1-E18
STAD		E1-E18
STAD		E1-E18
STAD		E1-E18
STAD		E1-E18
STAD		E1-E18
STAD		E1-E18
STAD		E1-E18
STAD		E1-E18
STAD		E1-E18
STAD		E1-E18
STAD		E1-E18
STAD		E1-E18
STAD		E1-E18
STAD		E1-E18
STAD		E1-E18
STAD		E1-E18
STAD		E1-E18
STAD		E1-E18
STAD		E1-E18
STAD		E1-E18
STAD		E1-E18
STAD		E1-E18
STAD		E1-E18
STAD		E1-E18
STAD		E1-E18
STAD		E1-E18
STAD		E1-E18
STAD		E1-E18
STAD		E1-E18
STAD		E1-E18
STAD		E1-E18
STAD		E1-E18
STAD		E1-E18
STAD		E1-E18
STAD		E1-E18
STAD		E1-E18
STAD		E1-E18
STAD		E1-E18
STAD		E1-E18
STAD		E1-E18
STAD		E1-E18
STAD		E1-E18
STAD		E1-E18
STAD		E1-E18
STAD		E1-E18
STAD		E1-E18
STAD		E1-E18
STAD		E1-E18
STAD		E1-E18
STAD		E1-E18
STAD		E1-E18
STAD		E1-E18
STAD		E1-E18
ESCA	TRUE	E1-E18
ESCA	TRUE	E1-E18
ESCA		E1-E18
ESCA		E1-E18
ESCA		E1-E18
ESCA		E1-E18
ESCA		E1-E18
ESCA		E1-E18
ESCA		E1-E18
ESCA		E1-E18
ESCA		E1-E18
ESCA		E1-E18
ESCA		E1-E18
ESCA		E1-E18
ESCA		E1-E18
ESCA		E1-E18
ESCA		E1-E18
ESCA		E1-E18
ESCA		E1-E18
ESCA		E1-E18
ESCA		E1-E18
ESCA		E1-E18
ESCA		E1-E18
ESCA		E1-E18
ESCA		E1-E18
ESCA		E1-E18
ESCA		E1-E18
ESCA		E1-E18
ESCA		E1-E18
ESCA		E1-E18
ESCA		E1-E18
ESCA		E1-E18
ESCA		E1-E18
ESCA		E1-E18
ESCA		E1-E18
ESCA		E1-E18
ESCA		E1-E18
ESCA		E1-E18
ESCA		E1-E18
ESCA		E1-E18
ESCA		E1-E18
ESCA		E1-E18
ESCA		E1-E18
ESCA		E1-E18
ESCA		E1-E18
ESCA		E1-E18
ESCA		E1-E18
ESCA		E1-E18
ESCA		E1-E18
ESCA		E1-E18
ESCA		E1-E18
ESCA		E1-E18
ESCA		E1-E18
ESCA		E1-E18
ESCA		E1-E18
ESCA		E1-E18
ESCA		E1-E18
ESCA		E1-E18
ESCA		E1-E18
ESCA		E1-E18
ESCA		E1-E18
ESCA		E1-E18
ESCA		E1-E18
ESCA		E1-E18
ESCA		E1-E18
ESCA		E1-E18
ESCA		E1-E18
ESCA		E1-E18
ESCA		E1-E18
ESCA		E1-E18
ESCA		E1-E18
ESCA		E1-E18
ESCA		E1-E18
ESCA		E1-E18
ESCA		E1-E18
ESCA		E1-E18
ESCA		E1-E18
ESCA		E1-E18
ESCA		E1-E18
ESCA		E1-E18
ESCA		E1-E18
ESCA		E1-E18
OV		E1-E18
OV		E1-E18
OV		E1-E18
OV		E1-E18
OV		E1-E18
OV		E1-E18
OV		E1-E18
OV		E1-E18
OV		E1-E18
OV		E1-E18
OV		E1-E18
OV		E1-E18
OV		E1-E18
OV		E1-E18
OV		E1-E18
OV		E1-E18
OV		E1-E18
OV		E1-E18
OV		E1-E18
OV		E1-E18
OV		E1-E18
OV		E1-E18
OV		E1-E18
OV		E1-E18
OV		E1-E18
OV		E1-E18
OV		E1-E18
OV		E1-E18
OV		E1-E18
OV		E1-E18
OV		E1-E18
OV		E1-E18
OV		E1-E18
OV		E1-E18
OV		E1-E18
OV		E1-E18
OV		E1-E18
OV		E1-E18
OV		E1-E18
OV		E1-E18
OV		E1-E18
OV		E1-E18
OV		E1-E18
OV		E1-E18
OV		E1-E18
OV		E1-E18
OV		E1-E18
OV		E1-E18
OV		E1-E18
OV		E1-E18
OV		E1-E18
OV		E1-E18
OV		E1-E18
OV		E1-E18
OV		E1-E18
OV		E1-E18
OV		E1-E18
OV		E1-E18
OV		E1-E18
OV		E1-E18
OV		E1-E18
OV		E1-E18
OV		E1-E18
OV		E1-E18
OV		E1-E18
OV		E1-E18
OV		E1-E18
OV		E1-E18
OV		E1-E18
OV		E1-E18
OV		E1-E18
OV		E1-E18
OV		E1-E18
OV		E1-E18
OV		E1-E18
LUAD		E1-E18
LUAD		E1-E18
LUAD		E1-E18
LUAD		E1-E18
LUAD		E1-E18
LUAD		E1-E18
LUAD		E1-E18
LUAD		E1-E18
LUAD		E1-E18
LUAD		E1-E18
LUAD		E1-E18
LUAD		E1-E18
LUAD		E1-E18
LUAD		E1-E18
LUAD		E1-E18
LUAD		E1-E18
LUAD		E1-E18
LUAD		E1-E18
LUAD		E1-E18
LUAD		E1-E18
LUAD		E1-E18
LUAD		E1-E18
LUAD		E1-E18
LUAD		E1-E18
LUAD		E1-E18
LUAD		E1-E18
LUAD		E1-E18
LUAD		E1-E18
LUAD		E1-E18
LUAD		E1-E18
LUAD		E1-E18
LUAD		E1-E18
LUAD		E1-E18
LUAD		E1-E18
LUAD		E1-E18
LUAD		E1-E18
LUAD		E1-E18
LUAD		E1-E18
LUAD		E1-E18
LUAD		E1-E18
LUAD		E1-E18
LUAD		E1-E18
LUAD		E1-E18
LUAD		E1-E18
LUAD		E1-E18
Unknown primary	TRUE	E1-E18
Unknown primary		E1-E18
Unknown primary		E1-E18
Unknown primary		E1-E18
Unknown primary		E1-E18
Unknown primary		E1-E18
Unknown primary		E1-E18
Unknown primary		E1-E18
Unknown primary		E1-E18
Unknown primary		E1-E18
Unknown primary		E1-E18
Unknown primary		E1-E18
Unknown primary		E1-E18
Unknown primary		E1-E18
Unknown primary		E1-E18
Unknown primary		E1-E18
Unknown primary		E1-E18
Unknown primary		E1-E18
Unknown primary		E1-E18
Unknown primary		E1-E18
Unknown primary		E1-E18
Unknown primary		E1-E18
Unknown primary		E1-E18
Unknown primary		E1-E18
Unknown primary		E1-E18
Unknown primary		E1-E18
Unknown primary		E1-E18
Unknown primary		E1-E18
Unknown primary		E1-E18
Unknown primary		E1-E18
Unknown primary		E1-E18
Unknown primary		E1-E18
Unknown primary		E1-E18
Unknown primary		E1-E18
Unknown primary		E1-E18
Unknown primary		E1-E18
Unknown primary		E1-E18
Unknown primary		E1-E18
Unknown primary		E1-E18
Unknown primary		E1-E18
Unknown primary		E1-E18
Unknown primary		E1-E18
COAD		E1-E18
COAD		E1-E18
COAD		E1-E18
COAD		E1-E18
COAD		E1-E18
COAD		E1-E18
COAD		E1-E18
COAD		E1-E18
COAD		E1-E18
COAD		E1-E18
COAD		E1-E18
COAD		E1-E18
COAD		E1-E18
COAD		E1-E18
COAD		E1-E18
COAD		E1-E18
COAD		E1-E18
COAD		E1-E18
COAD		E1-E18
COAD		E1-E18
COAD		E1-E18
COAD		E1-E18
COAD		E1-E18
COAD		E1-E18
COAD		E1-E18
COAD		E1-E18
COAD		E1-E18
COAD		E1-E18
COAD		E1-E18
COAD		E1-E18
COAD		E1-E18
COAD		E1-E18
Other		E1-E18
[truncated: 1,068 more rows]

## Sheet: Fig. 2b
Gene-Name_Phosphosite	RoKAI-Kinase	Group	GFP_1	GFP_2	GFP_3	GFP_4	Fgfr2-FL_1	Fgfr2-FL_2	Fgfr2-FL_3	Fgfr2-FL_4	Fgfr2-dE18_1	Fgfr2-dE18_2	Fgfr2-dE18_3	Fgfr2-dE18_4	Fgfr2-FL-Bicc1_1	Fgfr2-FL-Bicc1_2	Fgfr2-FL-Bicc1_3	Fgfr2-FL-Bicc1_4	Fgfr2-dE18-Bicc1_1	Fgfr2-dE18-Bicc1_2	Fgfr2-dE18-Bicc1_3
Pak1_T212	Mapk1	MAPK signaling	NA	NA	NA	NA	NA	NA	NA	-1.76548	-1.52393	0.578203	0.406699	NA	-0.100964	-0.00612353	NA	0.205197	-0.217846	1.31871	1.10554
Pxn_S83	Mapk3	MAPK signaling	-0.577775	-1.16954	-1.26015	-2.17506	-0.372075	-1.03129	-0.835065	-0.130368	0.517059	1.00985	1.20644	0.647572	-0.0980075	0.270022	-0.222904	1.23443	0.610677	1.34469	1.0315
Pxn_S126	Gsk3a	MAPK signaling	-0.983132	NA	NA	NA	NA	NA	NA	NA	0.911041	0.73012	-1.71516	0.254212	-0.530114	-0.773122	-0.611618	-0.648949	1.37068	1.24212	0.753926
Pxn_S130	Mapk3	MAPK signaling	-0.983132	NA	NA	NA	NA	NA	NA	NA	0.911041	0.73012	-1.71516	0.254212	-0.530114	-0.773122	-0.611618	-0.648949	1.37068	1.24212	0.753926
Map2k1;Map2k2_S222;226	Pdpk1	MAPK signaling	-1.45689	-1.31968	-1.00416	NA	-1.04986	NA	NA	NA	1.60616	1.83201	-0.223949	0.350716	0.357344	-0.277024	-0.637665	0.078404	0.633115	0.93024	0.181242
Map2k1_T292	Mapk1	MAPK signaling	NA	NA	0.383457	1.22271	-1.07611	NA	0.961093	0.718154	-1.67193	-1.45661	NA	-0.0836817	-0.590067	NA	-0.0239281	-0.188695	1.54388	NA	0.261723
Map2k1_T386	Mapk1	MAPK signaling	0.311433	-0.797982	-0.682787	-1.10121	-0.621132	-0.261174	-0.823268	-1.78776	0.734859	0.679239	-1.0657	-1.28108	1.34855	1.08083	0.42771	0.319888	1.39028	1.1331	0.996201
Mapk1_T183	Mapk3	MAPK signaling	-0.497035	NA	-1.84084	NA	NA	NA	NA	NA	-0.266197	0.549206	1.40288	NA	-0.868747	NA	NA	-0.051192	NA	0.910239	0.661682
Mapk3_T203	Mapk3	MAPK signaling	0.0189358	-0.611189	-1.31582	-0.919101	-0.262756	-1.51854	-0.938272	-1.11316	0.820492	2.11661	1.13479	0.125979	-0.476379	-0.573464	-0.154784	0.682866	0.971946	1.21098	0.800877
Mapk3_Y205	Mapk3	MAPK signaling	0.0189358	-0.611189	-1.31582	-0.919101	-0.262756	-1.51854	-0.938272	-1.11316	0.820492	2.11661	1.13479	0.125979	-0.476379	-0.573464	-0.154784	0.682866	0.971946	1.21098	0.800877
Erf_T529	Mapk1	MAPK signaling	0.0576721	-0.505116	-1.99575	-0.937523	-0.748517	NA	-1.0035	NA	0.146604	1.34295	0.21986	-0.667752	-0.883462	-0.170664	0.258285	1.03444	1.39095	1.43368	1.02784
Jun_S63	Mapk3	MAPK signaling	-0.1346	1.88542	0.783753	0.0667524	-0.874772	0.264664	-0.478372	-0.215207	1.17719	1.62158	0.108793	0.832032	-1.06414	-1.31536	-1.35232	-1.50247	0.642762	0.285714	-0.73142
Junb_S256	Mapk1	MAPK signaling	-0.12341	-1.09145	-1.17223	-1.73133	-0.729663	-0.800417	-1.13785	-0.837807	1.03668	0.670598	1.54829	0.268238	0.356166	0.0293127	-0.292633	0.509535	0.495786	1.63005	1.37214
Gsk3b_S9	Mapk1	MAPK signaling	-1.44807	-1.62105	-1.13779	-1.31782	-0.205663	-0.438145	-0.152056	-0.26804	0.126242	0.513944	1.8499	0.114005	-0.693657	-0.00787214	0.285733	1.21394	0.343089	1.38172	1.4616
Map1b_S1260	Mtor	MAPK signaling	-0.349149	-0.776787	-1.21935	-1.57971	-0.688265	-0.849879	-1.08312	-0.893797	0.489985	0.0697513	1.42741	0.862686	-0.665846	0.0608059	0.636052	0.264029	1.51074	1.48569	1.29875
Map1b_T1784	Mapk1	MAPK signaling	-0.685684	-1.06328	-1.3697	-1.36356	-1.10191	-0.842879	-0.693216	-0.402517	0.695152	0.733292	1.50341	0.45194	-0.0652304	-0.294451	-0.312494	0.708245	0.913152	1.59685	1.59287
Akt1s1_T247	Akt1	AKT signaling	-0.709706	-1.12857	-1.30723	-0.875442	-0.293699	-1.14337	-0.464104	-0.756631	0.269213	0.778275	0.617882	-0.172755	-0.589731	-0.199369	-0.132443	0.961409	1.31298	2.1113	1.72199
Acly_S455	Akt1	AKT signaling	-0.784064	-0.0533671	-1.46712	-0.210024	-0.807074	-1.07871	-0.556642	-1.12998	0.586033	0.733607	0.652654	1.57249	-0.836912	-0.5522	0.29011	-0.615273	1.86334	1.51292	0.880208
Bad_S112	Akt1	AKT signaling	-2.71484	NA	NA	NA	NA	NA	NA	NA	0.573687	0.363842	-0.0961792	0.160799	NA	-0.117064	NA	0.0405813	0.766072	0.572564	0.450539
Tbc1d1_S621	Akt1	AKT signaling	-1.62805	NA	-1.12072	NA	NA	-0.326983	-0.552607	-0.984189	NA	1.18476	1.09976	NA	NA	NA	0.0681077	0.836137	0.274814	NA	1.14896
Tbc1d1_T590	Akt1	AKT signaling	NA	NA	NA	NA	NA	NA	NA	NA	0.926884	0.844912	-0.497206	NA	NA	NA	NA	0.240933	-1.98671	0.0570789	0.414106
Foxo3_S252	Akt1	AKT signaling	-0.0547046	-0.456177	-0.95575	-0.978164	-0.322414	-0.578809	-0.738485	-1.54631	0.288912	1.04664	0.197702	-1.42234	0.0374176	0.578282	NA	0.0633176	1.34512	1.89425	1.60152
Rps6ka1_S352	Mapk1	mTOR signaling	0.8662	0.489611	-0.473201	NA	NA	NA	NA	NA	0.300336	-0.432247	1.98964	NA	NA	NA	-0.481113	0.778992	-1.62758	-0.52078	-0.889851
Rps6ka1;Rps6ka3;Rps6ka2_T562;577	Mapk1	mTOR signaling	NA	NA	NA	NA	-0.000433259	0.830102	0.484907	-0.407365	NA	1.24078	-0.0530472	NA	-0.79248	0.488958	-0.50942	1.51102	-0.454488	0.0589004	-2.39743
Rps6ka3_S386	Mapk1	mTOR signaling	NA	NA	NA	NA	-1.20191	0.264244	NA	-0.202401	0.284851	1.78082	-2.1492	0.299549	0.0089907	0.821479	-1.13588	0.506081	0.377225	0.346157	NA
Rps6_S235	Rps6ka1	mTOR signaling	-1.18797	-0.742258	NA	-1.341	-1.38119	NA	-1.22839	NA	0.841762	0.811188	0.990876	0.945898	-0.679358	-0.410504	-0.241835	0.26098	0.950727	1.28485	1.12622
Rps6_S236	Akt1	mTOR signaling	-0.532293	-0.959742	-1.17743	-1.30497	-0.695541	-0.747962	-0.72712	-1.11383	0.537509	0.853187	1.05273	-0.405942	-0.158633	0.242728	-0.26493	1.43051	0.472196	1.91847	1.58106
Rps6_S240	Rps6ka1	mTOR signaling	-1.60743	-0.561498	-1.24778	-1.28609	-0.723492	-0.930751	-0.873465	-0.981915	0.917781	1.15844	0.939026	0.40078	0.1895	0.162021	-0.0182552	0.909197	0.666585	1.59285	1.29449
Rps6_S244	Rps6ka1	mTOR signaling	-1.11769	-1.89372	NA	NA	NA	NA	NA	-1.77424	0.392581	0.238378	0.481421	0.722906	-0.176546	0.0371564	-0.556227	0.427331	0.891347	1.2735	1.05381
Eif4b_S422	Akt1	mTOR signaling	-0.668262	-1.12258	-1.54592	-0.773303	-0.366965	-0.646201	-0.304186	-0.395252	0.549207	1.63798	1.41953	1.63351	-0.425336	-0.943609	-0.71432	0.0767791	1.22099	1.32525	0.0426875
Eif4ebp1_T36	Mapk1	mTOR signaling	-1.30295	-1.44881	-1.65675	-0.913827	-0.407234	0.228048	-0.410823	0.471174	0.900305	0.973245	-0.866266	0.851641	0.97042	0.233848	-0.751202	0.244455	1.22551	1.89789	-0.238673
Eif4ebp1_S64	Mapk1	mTOR signaling	-1.83138	-0.720129	-1.27916	-1.24736	-0.977955	-0.732959	-0.128658	0.188812	0.10157	0.428301	0.75307	0.74897	-0.244854	0.0364756	-0.273212	1.10027	0.499779	1.97469	1.60372
Eif4ebp1_T69	Mapk1	mTOR signaling	-1.84697	-0.259022	NA	NA	NA	NA	NA	NA	-0.201305	-0.0252394	-0.223457	1.61931	-0.459251	-0.940982	0.319533	NA	1.54486	0.472527	NA
Eif4ebp2_T37	Mtor	mTOR signaling	-1.37504	-1.3812	-0.563551	NA	NA	NA	NA	NA	-0.00236382	1.14672	-0.832248	0.92746	-0.525909	NA	-0.989132	0.294681	1.26773	1.0387	0.994158
Cad_S1859	Rps6kb1	mTOR signaling	0.20954	-0.59792	-1.42102	-0.652418	-0.675664	-1.16313	-0.246236	-0.587232	0.80763	0.00782563	0.548947	1.34077	-1.69934	-0.674999	0.253284	0.293633	0.770996	1.62983	1.8555
Larp1_S743	Mtor	mTOR signaling	0.398963	0.65559	0.129278	0.273296	-2.57421	-0.726977	-0.0993897	-0.420578	0.460824	-0.799672	1.96186	1.16485	-1.66093	-0.415622	-0.0473059	0.718698	0.0128885	0.505695	0.462748
Larp1_S751	Mapk1	mTOR signaling	-0.458561	-0.223749	-1.01372	-1.14541	-0.617132	-1.0259	-0.647377	-1.40864	0.664062	1.1544	2.19142	1.23888	0.294592	-1.00236	-0.617375	0.481079	0.336229	0.989998	0.809556

## Sheet: Fig. 2c-e
				WT	WT	WT	WT	WT	WT	WT	WT	WT	WT	WT	WT	WT	WT	WT	WT	WT	WT	WT	WT	WT	WT	WT
Panel	Genotype	Lentivirus	Mammary tumour-free months post injection	Fgfr2-FL	Fgfr2-dE18	Fgfr2-FL-Bicc1	Fgfr2-dE18-Bicc1	Fgfr2-dE18-Bicc1-dSAM	Fgfr2-FL-Ate1	Fgfr2-dE18-Ate1	Fgfr2-FL-Tacc2	Fgfr2-dE18-Tacc2	Fgfr2-dE18-IGR1	Fgfr2-dE18-IGR2	Fgfr2-E18-C2	Fgfr2-E18-C3	Fgfr2-E18-C4	Fgfr2-Y674*	Fgfr2-T678*	Fgfr2-L681fs*6	Fgfr2-P686*	Fgfr2-S694*	Fgfr2-S697fs*4	Fgfr2-V702*	Fgfr2-S704fs*22	Fgfr2-Y717*
c, d, e	WT	Fgfr2-FL	16	0
c, d, e	WT	Fgfr2-FL	11.8355	1
c, d, e	WT	Fgfr2-FL	16	0
c, d, e	WT	Fgfr2-FL	14.6957	0
c, d, e	WT	Fgfr2-FL	14.6957	0
c, d, e	WT	Fgfr2-FL	6.64102	0
c, d, e	WT	Fgfr2-FL	6.64102	0
c, d, e	WT	Fgfr2-FL	5.29309	1
c, d, e	WT	Fgfr2-FL	11.0136	0
c, d, e	WT	Fgfr2-FL	11.0136	0
c, d, e	WT	Fgfr2-FL	11.0136	0
c, d, e	WT	Fgfr2-FL	11.0136	0
c, d, e	WT	Fgfr2-FL	9.89578	1
c, d, e	WT	Fgfr2-FL	11.0136	0
c, d, e	WT	Fgfr2-FL	15.3533	0
c, d, e	WT	Fgfr2-FL	15.3533	0
c, d, e	WT	Fgfr2-FL	15.3533	0
c, d, e	WT	Fgfr2-FL	15.3533	0
c, d, e	WT	Fgfr2-FL	11.5396	1
c, d, e	WT	Fgfr2-FL	15.3533	0
c, d, e	WT	Fgfr2-FL	14.7615	1
c, d, e	WT	Fgfr2-FL	15.3533	0
c, d, e	WT	Fgfr2-FL	15.3533	0
c, d, e	WT	Fgfr2-FL	5.5561	0
c, d, e	WT	Fgfr2-FL	5.5561	0
c, d, e	WT	Fgfr2-FL	15.945	0
c, d, e	WT	Fgfr2-FL	15.945	0
c, d, e	WT	Fgfr2-FL	15.945	0
c, d, e	WT	Fgfr2-FL	15.945	0
c, d, e	WT	Fgfr2-FL	15.945	0
c, d, e	WT	Fgfr2-FL	15.945	0
c, d, e	WT	Fgfr2-FL	15.945	0
c, d, e	WT	Fgfr2-FL	15.945	0
c, d, e	WT	Fgfr2-FL	15.945	0
c, d, e	WT	Fgfr2-FL	15.945	0
c, d, e	WT	Fgfr2-FL	15.6163	0
c, d, e	WT	Fgfr2-FL	15.6163	0
c, d, e	WT	Fgfr2-FL	15.6163	0
c, d, e	WT	Fgfr2-FL	12.1971	1
c, d, e	WT	Fgfr2-FL	5.06296	1
c, d, e	WT	Fgfr2-FL	9.89578	0
c, d, e	WT	Fgfr2-FL	9.89578	0
c, d, e	WT	Fgfr2-FL	13.5779	0
c, d, e	WT	Fgfr2-FL	13.5779	0
c, d, e	WT	Fgfr2-FL	13.5779	0
c, d, e	WT	Fgfr2-FL	13.5779	0
c, d, e	WT	Fgfr2-dE18	2.20272		1
c, d, e	WT	Fgfr2-dE18	2.20272		1
c, d, e	WT	Fgfr2-dE18	0.657527		1
c, d, e	WT	Fgfr2-dE18	1.90683		1
c, d, e	WT	Fgfr2-dE18	3.18901		0
c, d, e	WT	Fgfr2-dE18	0.657527		1
c, d, e	WT	Fgfr2-dE18	1.21643		1
c, d, e	WT	Fgfr2-dE18	0.657527		1
c, d, e	WT	Fgfr2-dE18	1.21643		1
c, d, e	WT	Fgfr2-dE18	0.657527		1
c, d, e	WT	Fgfr2-dE18	0.887662		1
c, d, e	WT	Fgfr2-dE18	0.887662		1
c, d, e	WT	Fgfr2-dE18	0.657527		1
c, d, e	WT	Fgfr2-dE18	0.657527		1
c, d, e	WT	Fgfr2-dE18	1.41368		1
c, d, e	WT	Fgfr2-dE18	2.56436		1
c, d, e	WT	Fgfr2-dE18	4.99721		1
c, d, e	WT	Fgfr2-dE18	4.63557		1
c, d, e	WT	Fgfr2-dE18	1.41368		1
c, d, e	WT	Fgfr2-dE18	2.00546		1
c, d, e	WT	Fgfr2-dE18	5.06296		1
c, d, e	WT	Fgfr2-dE18	5.32597		1
c, d, e	WT	Fgfr2-dE18	1.41368		1
c, d, e	WT	Fgfr2-dE18	1.57806		1
c, d, e	WT	Fgfr2-dE18	2.33422		1
c, d, e	WT	Fgfr2-dE18	1.67669		1
c, d, e	WT	Fgfr2-dE18	1.67669		1
c, d, e	WT	Fgfr2-dE18	1.21643		1
c, d, e	WT	Fgfr2-dE18	1.67669		1
c, d, e	WT	Fgfr2-dE18	2.59723		1
c, d, e	WT	Fgfr2-dE18	2.13696		1
c, d, e	WT	Fgfr2-dE18	2.13696		1
c, d, e	WT	Fgfr2-dE18	2.86024		1
c, d, e	WT	Fgfr2-dE18	3.0575		1
c, d, e	WT	Fgfr2-dE18	3.97804		1
c, d, e	WT	Fgfr2-dE18	1.84108		1
c, d, e	WT	Fgfr2-dE18	2.07121		1
c, d, e	WT	Fgfr2-dE18	1.38081		1
c, d, e	WT	Fgfr2-dE18	1.61094		1
c, d, e	WT	Fgfr2-dE18	2.20272		1
c, d, e	WT	Fgfr2-dE18	1.38081		1
c, d, e	WT	Fgfr2-dE18	2.07121		1
c, d, e	WT	Fgfr2-dE18	1.38081		1
c, d, e	WT	Fgfr2-dE18	1.38081		1
c, d, e	WT	Fgfr2-dE18	1.61094		1
c	WT	Fgfr2-FL-Bicc1	5.78624			1
c	WT	Fgfr2-FL-Bicc1	14.5313			0
c	WT	Fgfr2-FL-Bicc1	14.5313			0
c	WT	Fgfr2-FL-Bicc1	10.8163			1
c	WT	Fgfr2-FL-Bicc1	7.13417			0
c	WT	Fgfr2-FL-Bicc1	7.13417			0
c	WT	Fgfr2-FL-Bicc1	7.13417			0
c	WT	Fgfr2-FL-Bicc1	5.19446			1
c	WT	Fgfr2-FL-Bicc1	8.51498			0
c	WT	Fgfr2-FL-Bicc1	8.51498			0
c	WT	Fgfr2-FL-Bicc1	7.49581			1
c	WT	Fgfr2-FL-Bicc1	4.56981			1
c	WT	Fgfr2-FL-Bicc1	11.7697			0
c	WT	Fgfr2-FL-Bicc1	7.39718			1
c	WT	Fgfr2-FL-Bicc1	12.0327			0
c	WT	Fgfr2-FL-Bicc1	11.967			1
c	WT	Fgfr2-FL-Bicc1	9.79715			1
c	WT	Fgfr2-FL-Bicc1	11.9999			0
c	WT	Fgfr2-FL-Bicc1	3.32051			1
c	WT	Fgfr2-FL-Bicc1	12.1643			0
c	WT	Fgfr2-FL-Bicc1	7.98895			1
c	WT	Fgfr2-FL-Bicc1	10.7506			0
c	WT	Fgfr2-FL-Bicc1	11.2108			0
c	WT	Fgfr2-FL-Bicc1	6.96979			1
c	WT	Fgfr2-FL-Bicc1	11.2108			0
c	WT	Fgfr2-dE18-Bicc1	4.37255				1
c	WT	Fgfr2-dE18-Bicc1	2.07121				1
c	WT	Fgfr2-dE18-Bicc1	2.07121				1
c	WT	Fgfr2-dE18-Bicc1	2.07121				1
c	WT	Fgfr2-dE18-Bicc1	2.30134				1
c	WT	Fgfr2-dE18-Bicc1	2.53148				1
c	WT	Fgfr2-dE18-Bicc1	3.35339				0
c	WT	Fgfr2-dE18-Bicc1	2.07121				1
c	WT	Fgfr2-dE18-Bicc1	2.07121				1
c	WT	Fgfr2-dE18-Bicc1	2.99175				1
c	WT	Fgfr2-dE18-Bicc1	3.68215				1
c	WT	Fgfr2-dE18-Bicc1	2.07121				1
c	WT	Fgfr2-dE18-Bicc1	2.53148				1
c	WT	Fgfr2-dE18-Bicc1	3.91229				1
c	WT	Fgfr2-dE18-Bicc1	4.3068				1
c	WT	Fgfr2-dE18-Bicc1	5.29309				0
c	WT	Fgfr2-dE18-Bicc1	3.45202				1
c	WT	Fgfr2-dE18-Bicc1	3.45202				1
c	WT	Fgfr2-dE18-Bicc1	2.07121				1
c	WT	Fgfr2-dE18-Bicc1	3.45202				1
c	WT	Fgfr2-dE18-Bicc1	3.45202				1
c	WT	Fgfr2-dE18-Bicc1	2.07121				1
c	WT	Fgfr2-dE18-Bicc1	2.30134				1
c	WT	Fgfr2-dE18-Bicc1	2.07121				1
c	WT	Fgfr2-dE18-Bicc1	3.15613				1
c	WT	Fgfr2-dE18-Bicc1	2.69586				1
c	WT	Fgfr2-dE18-Bicc1-dSAM	2.33422					1
c	WT	Fgfr2-dE18-Bicc1-dSAM	1.87395					1
c	WT	Fgfr2-dE18-Bicc1-dSAM	2.10409					1
c	WT	Fgfr2-dE18-Bicc1-dSAM	1.87395					1
c	WT	Fgfr2-dE18-Bicc1-dSAM	2.43285					1
c	WT	Fgfr2-dE18-Bicc1-dSAM	2.4986					1
c	WT	Fgfr2-dE18-Bicc1-dSAM	1.44656					1
c	WT	Fgfr2-dE18-Bicc1-dSAM	1.57806					1
c	WT	Fgfr2-dE18-Bicc1-dSAM	2.4986					1
c	WT	Fgfr2-dE18-Bicc1-dSAM	2.4986					1
c	WT	Fgfr2-dE18-Bicc1-dSAM	3.71503					1
c	WT	Fgfr2-dE18-Bicc1-dSAM	2.4986					1
c	WT	Fgfr2-dE18-Bicc1-dSAM	4.10954					1
c	WT	Fgfr2-dE18-Bicc1-dSAM	2.33422					1
c	WT	Fgfr2-dE18-Bicc1-dSAM	2.4986					1
c	WT	Fgfr2-dE18-Bicc1-dSAM	2.33422					1
c	WT	Fgfr2-dE18-Bicc1-dSAM	3.71503					1
c	WT	Fgfr2-dE18-Bicc1-dSAM	2.33422					1
c	WT	Fgfr2-dE18-Bicc1-dSAM	2.56436					1
c	WT	Fgfr2-dE18-Bicc1-dSAM	2.20272					1
c	WT	Fgfr2-FL-Ate1	6.04925						0
c	WT	Fgfr2-FL-Ate1	6.04925						0
c	WT	Fgfr2-FL-Ate1	12.2629						1
c	WT	Fgfr2-FL-Ate1	15.7149						0
c	WT	Fgfr2-FL-Ate1	15.4848						0
c	WT	Fgfr2-FL-Ate1	15.4848						0
c	WT	Fgfr2-FL-Ate1	15.7149						0
c	WT	Fgfr2-FL-Ate1	13.1834						1
c	WT	Fgfr2-FL-Ate1	15.4848						0
c	WT	Fgfr2-FL-Ate1	15.4848						0
c	WT	Fgfr2-FL-Ate1	15.4848						0
c	WT	Fgfr2-FL-Ate1	15.4848						0
c	WT	Fgfr2-FL-Ate1	7.56156						0
c	WT	Fgfr2-FL-Ate1	6.73965						1
c	WT	Fgfr2-FL-Ate1	15.7149						0
c	WT	Fgfr2-FL-Ate1	15.7149						0
c	WT	Fgfr2-FL-Ate1	8.58073						0
c	WT	Fgfr2-FL-Ate1	7.19992						1
c	WT	Fgfr2-FL-Ate1	6.27938						1
c	WT	Fgfr2-FL-Ate1	11.0136						1
c	WT	Fgfr2-dE18-Ate1	3.45202							1
c	WT	Fgfr2-dE18-Ate1	2.07121							1
c	WT	Fgfr2-dE18-Ate1	2.07121							1
c	WT	Fgfr2-dE18-Ate1	0.920538							1
c	WT	Fgfr2-dE18-Ate1	3.68215							1
c	WT	Fgfr2-dE18-Ate1	2.07121							1
c	WT	Fgfr2-dE18-Ate1	2.07121							1
c	WT	Fgfr2-dE18-Ate1	2.99175							1
c	WT	Fgfr2-dE18-Ate1	4.8657							1
c	WT	Fgfr2-dE18-Ate1	6.77253							1
c	WT	Fgfr2-dE18-Ate1	2.56436							1
c	WT	Fgfr2-dE18-Ate1	2.56436							1
c	WT	Fgfr2-dE18-Ate1	2.46573							1
c	WT	Fgfr2-dE18-Ate1	1.18355							1
c	WT	Fgfr2-dE18-Ate1	2.33422							1
c	WT	Fgfr2-dE18-Ate1	2.33422							1
c	WT	Fgfr2-dE18-Ate1	2.56436							1
c	WT	Fgfr2-dE18-Ate1	4.63557							1
c	WT	Fgfr2-dE18-Ate1	3.02462							1
c	WT	Fgfr2-dE18-Ate1	4.1753							1
c	WT	Fgfr2-FL-Tacc2	9.33688								1
c	WT	Fgfr2-FL-Tacc2	13.3807								0
c	WT	Fgfr2-FL-Tacc2	7.03554								0
c	WT	Fgfr2-FL-Tacc2	5.91774								1
c	WT	Fgfr2-FL-Tacc2	15.0902								0
c	WT	Fgfr2-FL-Tacc2	15.0902								0
c	WT	Fgfr2-FL-Tacc2	6.21363								0
c	WT	Fgfr2-FL-Tacc2	6.21363								0
c	WT	Fgfr2-FL-Tacc2	2.56436								0
c	WT	Fgfr2-FL-Tacc2	2.56436								0
c	WT	Fgfr2-FL-Tacc2	5.91774								1
c	WT	Fgfr2-FL-Tacc2	8.08758								0
c	WT	Fgfr2-FL-Tacc2	5.32597								1
c	WT	Fgfr2-FL-Tacc2	5.78624								1
c	WT	Fgfr2-FL-Tacc2	10.8492								0
c	WT	Fgfr2-FL-Tacc2	8.08758								1
c	WT	Fgfr2-FL-Tacc2	6.31226								1
c	WT	Fgfr2-FL-Tacc2	2.56436								1
c	WT	Fgfr2-FL-Tacc2	8.77799								1
c	WT	Fgfr2-FL-Tacc2	11.4738								0
c	WT	Fgfr2-dE18-Tacc2	1.21643									1
c	WT	Fgfr2-dE18-Tacc2	0.756156									1
c	WT	Fgfr2-dE18-Tacc2	0.756156									1
c	WT	Fgfr2-dE18-Tacc2	1.01917									1
c	WT	Fgfr2-dE18-Tacc2	3.0575									1
c	WT	Fgfr2-dE18-Tacc2	3.0575									1
c	WT	Fgfr2-dE18-Tacc2	2.59723									1
c	WT	Fgfr2-dE18-Tacc2	2.59723									1
c	WT	Fgfr2-dE18-Tacc2	3.0575									1
c	WT	Fgfr2-dE18-Tacc2	4.20817									1
c	WT	Fgfr2-dE18-Tacc2	2.3671									1
c	WT	Fgfr2-dE18-Tacc2	1.67669									1
c	WT	Fgfr2-dE18-Tacc2	2.82737									1
c	WT	Fgfr2-dE18-Tacc2	2.59723									1
c	WT	Fgfr2-dE18-Tacc2	2.3671									1
c	WT	Fgfr2-dE18-Tacc2	1.67669									1
c	WT	Fgfr2-dE18-Tacc2	2.59723									1
c	WT	Fgfr2-dE18-Tacc2	2.59723									1
c	WT	Fgfr2-dE18-Tacc2	2.3671									1
c	WT	Fgfr2-dE18-Tacc2	2.59723									1
d	WT	Fgfr2-dE18-IGR1	5.52323										1
d	WT	Fgfr2-dE18-IGR1	4.83282										1
d	WT	Fgfr2-dE18-IGR1	9.43551										1
d	WT	Fgfr2-dE18-IGR1	2.00546										1
d	WT	Fgfr2-dE18-IGR1	3.87941										1
d	WT	Fgfr2-dE18-IGR1	3.68215										1
d	WT	Fgfr2-dE18-IGR1	4.37255										0
d	WT	Fgfr2-dE18-IGR1	3.45202										1
d	WT	Fgfr2-dE18-IGR1	3.02462										1
d	WT	Fgfr2-dE18-IGR1	3.48489										1
d	WT	Fgfr2-dE18-IGR1	1.90683										1
d	WT	Fgfr2-dE18-IGR1	3.94516										1
d	WT	Fgfr2-dE18-IGR1	6.24651										1
d	WT	Fgfr2-dE18-IGR1	0.72328										1
d	WT	Fgfr2-dE18-IGR1	2.56436										1
d	WT	Fgfr2-dE18-IGR1	2.00546										1
d	WT	Fgfr2-dE18-IGR1	3.94516										1
d	WT	Fgfr2-dE18-IGR1	4.40543										1
d	WT	Fgfr2-dE18-IGR1	4.1753										1
d	WT	Fgfr2-dE18-IGR1	1.18355										1
d	WT	Fgfr2-dE18-IGR2	1.67669											1
d	WT	Fgfr2-dE18-IGR2	1.67669											1
d	WT	Fgfr2-dE18-IGR2	2.13696											1
d	WT	Fgfr2-dE18-IGR2	3.41914											0
d	WT	Fgfr2-dE18-IGR2	2.59723											1
d	WT	Fgfr2-dE18-IGR2	2.26847											1
d	WT	Fgfr2-dE18-IGR2	1.67669											1
d	WT	Fgfr2-dE18-IGR2	1.67669											1
d	WT	Fgfr2-dE18-IGR2	1.67669											1
d	WT	Fgfr2-dE18-IGR2	1.67669											1
d	WT	Fgfr2-dE18-IGR2	1.38081											1
d	WT	Fgfr2-dE18-IGR2	2.30134											1
d	WT	Fgfr2-dE18-IGR2	2.30134											1
d	WT	Fgfr2-dE18-IGR2	2.30134											1
d	WT	Fgfr2-dE18-IGR2	1.38081											1
d	WT	Fgfr2-dE18-IGR2	1.97258											0
d	WT	Fgfr2-dE18-IGR2	2.20272											1
d	WT	Fgfr2-dE18-IGR2	1.84108											1
d	WT	Fgfr2-dE18-IGR2	2.20272											1
d	WT	Fgfr2-dE18-IGR2	1.84108											1
d	WT	Fgfr2-E18-C2	3.0575												1
d	WT	Fgfr2-E18-C2	7.66019												0
d	WT	Fgfr2-E18-C2	8.74511												1
d	WT	Fgfr2-E18-C2	9.43551												1
d	WT	Fgfr2-E18-C2	5.39172												0
d	WT	Fgfr2-E18-C2	4.37255												1
d	WT	Fgfr2-E18-C2	8.28484												1
d	WT	Fgfr2-E18-C2	11.4738												0
d	WT	Fgfr2-E18-C2	4.60269												1
d	WT	Fgfr2-E18-C2	6.93691												0
d	WT	Fgfr2-E18-C2	12.1971												1
d	WT	Fgfr2-E18-C2	7.26567												1
d	WT	Fgfr2-E18-C2	5.65473												1
d	WT	Fgfr2-E18-C2	3.68215												1
d	WT	Fgfr2-E18-C2	0.920538												1
d	WT	Fgfr2-E18-C2	2.53148												1
d	WT	Fgfr2-E18-C2	4.53694												1
d	WT	Fgfr2-E18-C2	3.78078												1
d	WT	Fgfr2-E18-C3	2.59723													1
d	WT	Fgfr2-E18-C3	3.68215													1
d	WT	Fgfr2-E18-C3	1.67669													1
d	WT	Fgfr2-E18-C3	1.67669													1
d	WT	Fgfr2-E18-C3	1.67669													1
d	WT	Fgfr2-E18-C3	2.63011													1
d	WT	Fgfr2-E18-C3	1.67669													1
d	WT	Fgfr2-E18-C3	1.67669													1
d	WT	Fgfr2-E18-C3	3.51777													1
d	WT	Fgfr2-E18-C3	5.12871													1
d	WT	Fgfr2-E18-C3	1.38081													1
d	WT	Fgfr2-E18-C3	1.61094													1
d	WT	Fgfr2-E18-C3	0.920538													1
d	WT	Fgfr2-E18-C3	1.61094													1
d	WT	Fgfr2-E18-C3	1.84108													1
d	WT	Fgfr2-E18-C3	1.38081													1
d	WT	Fgfr2-E18-C3	1.38081													1
d	WT	Fgfr2-E18-C3	0.920538													1
d	WT	Fgfr2-E18-C3	2.76161													1
d	WT	Fgfr2-E18-C3	3.81366													0
d	WT	Fgfr2-E18-C4	0.920538														1
d	WT	Fgfr2-E18-C4	1.61094														1
d	WT	Fgfr2-E18-C4	1.84108														1
d	WT	Fgfr2-E18-C4	1.61094														1
d	WT	Fgfr2-E18-C4	0.920538														1
d	WT	Fgfr2-E18-C4	1.61094														1
d	WT	Fgfr2-E18-C4	1.61094														1
d	WT	Fgfr2-E18-C4	1.84108														1
d	WT	Fgfr2-E18-C4	0.460269														1
d	WT	Fgfr2-E18-C4	0.690403														1
d	WT	Fgfr2-E18-C4	1.61094														1
d	WT	Fgfr2-E18-C4	0.920538														1
d	WT	Fgfr2-E18-C4	2.30134														1
d	WT	Fgfr2-E18-C4	2.43285														0
d	WT	Fgfr2-E18-C4	1.38081														1
d	WT	Fgfr2-E18-C4	2.56436														1
d	WT	Fgfr2-E18-C4	0.920538														1
d	WT	Fgfr2-E18-C4	0.920538														1
d	WT	Fgfr2-E18-C4	3.64928														1
d	WT	Fgfr2-E18-C4	2.95887														1
e	WT	Fgfr2-Y674*	0.460269															1
e	WT	Fgfr2-Y674*	2.56436															1
e	WT	Fgfr2-Y674*	1.64382															1
e	WT	Fgfr2-Y674*	2.03833															1
e	WT	Fgfr2-Y674*	1.57806															1
e	WT	Fgfr2-Y674*	1.64382															1
e	WT	Fgfr2-Y674*	3.02462															0
e	WT	Fgfr2-Y674*	0.756156															1
e	WT	Fgfr2-Y674*	1.64382															1
e	WT	Fgfr2-Y674*	2.33422															1
e	WT	Fgfr2-Y674*	2.63011															1
e	WT	Fgfr2-Y674*	0.953414															1
e	WT	Fgfr2-Y674*	0.953414															1
e	WT	Fgfr2-Y674*	1.18355															1
e	WT	Fgfr2-Y674*	5.85199															1
e	WT	Fgfr2-Y674*	6.34514															1
e	WT	Fgfr2-Y674*	2.59723															1
e	WT	Fgfr2-Y674*	2.69586															1
e	WT	Fgfr2-T678*	1.64382																1
e	WT	Fgfr2-T678*	1.64382																1
e	WT	Fgfr2-T678*	1.8082																1
e	WT	Fgfr2-T678*	2.79449																1
e	WT	Fgfr2-T678*	1.34793																1
e	WT	Fgfr2-T678*	1.8082																1
e	WT	Fgfr2-T678*	1.8082																1
e	WT	Fgfr2-T678*	2.72874																0
e	WT	Fgfr2-T678*	0.986291																1
e	WT	Fgfr2-T678*	1.34793																0
e	WT	Fgfr2-T678*	0.887662																1
e	WT	Fgfr2-T678*	0.657527																1
e	WT	Fgfr2-T678*	3.81366																1
e	WT	Fgfr2-T678*	1.34793																1
e	WT	Fgfr2-T678*	3.22188																1
e	WT	Fgfr2-L681fs*6	1.18355																	1
e	WT	Fgfr2-L681fs*6	0.953414																	1
e	WT	Fgfr2-L681fs*6	1.18355																	1
e	WT	Fgfr2-L681fs*6	1.18355																	1
e	WT	Fgfr2-L681fs*6	2.56436																	1
e	WT	Fgfr2-L681fs*6	2.56436																	1
e	WT	Fgfr2-L681fs*6	2.03833																	0
e	WT	Fgfr2-L681fs*6	1.64382																	0
e	WT	Fgfr2-L681fs*6	2.56436																	0
e	WT	Fgfr2-L681fs*6	1.18355																	1
e	WT	Fgfr2-L681fs*6	4.63557																	0
e	WT	Fgfr2-L681fs*6	3.87941																	1
e	WT	Fgfr2-L681fs*6	6.41089																	1
e	WT	Fgfr2-L681fs*6	1.64382																	1
e	WT	Fgfr2-L681fs*6	2.03833																	1
e	WT	Fgfr2-L681fs*6	5.72049																	1
e	WT	Fgfr2-L681fs*6	1.64382																	1
e	WT	Fgfr2-L681fs*6	3.87941																	1
e	WT	Fgfr2-P686*	0.821909																		1
e	WT	Fgfr2-P686*	0.591774																		1
e	WT	Fgfr2-P686*	0.690403																		1
e	WT	Fgfr2-P686*	0.821909																		1
e	WT	Fgfr2-P686*	1.01917																		1
e	WT	Fgfr2-P686*	0.690403																		1
e	WT	Fgfr2-P686*	2.07121																		0
e	WT	Fgfr2-P686*	0.591774																		1
e	WT	Fgfr2-P686*	1.9397																		1
e	WT	Fgfr2-P686*	1.18355																		1
e	WT	Fgfr2-P686*	0.920538																		1
e	WT	Fgfr2-P686*	0.690403																		1
e	WT	Fgfr2-P686*	2.20272																		0
e	WT	Fgfr2-P686*	0.690403																		1
e	WT	Fgfr2-P686*	1.15067																		1
e	WT	Fgfr2-P686*	4.37255																		0
e	WT	Fgfr2-S694*	0.72328																			1
e	WT	Fgfr2-S694*	2.30134																			1
e	WT	Fgfr2-S694*	1.67669																			1
e	WT	Fgfr2-S694*	5.52323																			1
e	WT	Fgfr2-S694*	3.71503																			1
e	WT	Fgfr2-S694*	8.4821																			0
e	WT	Fgfr2-S694*	8.4821																			0
e	WT	Fgfr2-S694*	5.12871																			0
e	WT	Fgfr2-S694*	3.64928																			1
e	WT	Fgfr2-S694*	5.12871																			0
e	WT	Fgfr2-S694*	0.986291																			1
e	WT	Fgfr2-S694*	4.1753																			1
e	WT	Fgfr2-S694*	5.52323																			1
e	WT	Fgfr2-S697fs*4	1.57806																				1
e	WT	Fgfr2-S697fs*4	1.8082																				1
e	WT	Fgfr2-S697fs*4	4.63557																				1
e	WT	Fgfr2-S697fs*4	2.4986																				1
e	WT	Fgfr2-S697fs*4	7.56156																				1
e	WT	Fgfr2-S697fs*4	6.64102																				1
e	WT	Fgfr2-S697fs*4	9.23825																				0
e	WT	Fgfr2-S697fs*4	5.72049																				1
e	WT	Fgfr2-S697fs*4	1.18355																				1
e	WT	Fgfr2-S697fs*4	1.8082																				1
e	WT	Fgfr2-S697fs*4	7.7917																				1
e	WT	Fgfr2-S697fs*4	9.23825																				1
e	WT	Fgfr2-S697fs*4	11.9012																				0
e	WT	Fgfr2-S697fs*4	11.9012																				0
e	WT	Fgfr2-S697fs*4	11.9012																				0
e	WT	Fgfr2-S697fs*4	8.4821																				1
e	WT	Fgfr2-S697fs*4	1.64382																				1
e	WT	Fgfr2-S697fs*4	2.33422																				1
e	WT	Fgfr2-S697fs*4	3.28764																				1
e	WT	Fgfr2-S697fs*4	1.8082																				1
e	WT	Fgfr2-V702*	5.22734																					1
e	WT	Fgfr2-V702*	6.24651																					1
e	WT	Fgfr2-V702*	8.67936																					0
e	WT	Fgfr2-V702*	10.9478																					1
e	WT	Fgfr2-V702*	12.9204																					1
e	WT	Fgfr2-V702*	5.72049																					1
e	WT	Fgfr2-V702*	8.4821																					1
e	WT	Fgfr2-V702*	5.22734																					1
e	WT	Fgfr2-V702*	6.24651																					1
e	WT	Fgfr2-V702*	1.08492																					1
e	WT	Fgfr2-V702*	2.23559																					1
e	WT	Fgfr2-V702*	5.65473																					0
e	WT	Fgfr2-V702*	5.65473																					0
e	WT	Fgfr2-S704fs*22	12.1971																						0
e	WT	Fgfr2-S704fs*22	12.1971																						0
e	WT	Fgfr2-S704fs*22	12.1971																						0
e	WT	Fgfr2-S704fs*22	12.1971																						0
e	WT	Fgfr2-S704fs*22	11.704																						1
e	WT	Fgfr2-S704fs*22	12.1971																						0
e	WT	Fgfr2-S704fs*22	12.1971																						0
e	WT	Fgfr2-S704fs*22	12.1971																						0
e	WT	Fgfr2-S704fs*22	11.0465																						1
e	WT	Fgfr2-S704fs*22	8.21909																						1
e	WT	Fgfr2-S704fs*22	12.1314																						0
e	WT	Fgfr2-S704fs*22	12.1314																						0
e	WT	Fgfr2-S704fs*22	12.1314																						0
e	WT	Fgfr2-S704fs*22	12.1314																						0
e	WT	Fgfr2-S704fs*22	12.1314																						0
e	WT	Fgfr2-S704fs*22	12.1314																						0
e	WT	Fgfr2-S704fs*22	12.1314																						0
e	WT	Fgfr2-S704fs*22	12.1314																						0
e	WT	Fgfr2-S704fs*22	12.1314																						0
e	WT	Fgfr2-S704fs*22	12.1314																						0
e	WT	Fgfr2-Y717*	16																							0
e	WT	Fgfr2-Y717*	13.3807																							1
e	WT	Fgfr2-Y717*	16																							0
e	WT	Fgfr2-Y717*	13.5451																							1
e	WT	Fgfr2-Y717*	14.0053																							0
e	WT	Fgfr2-Y717*	14.0053																							0
e	WT	Fgfr2-Y717*	16																							0
e	WT	Fgfr2-Y717*	13.8409																							1
e	WT	Fgfr2-Y717*	15.7478																							1
e	WT	Fgfr2-Y717*	15.156																							1
e	WT	Fgfr2-Y717*	15.7478																							1
e	WT	Fgfr2-Y717*	16																							0
e	WT	Fgfr2-Y717*	14.3012																							1
