# Supplementary material for: Truncated FGFR2 is a clinically actionable oncogene in multiple cancers
Source: Nature. 2022 Aug 10;608(7923):609–17. doi: 10.1038/s41586-022-05066-5 (PMC9436779; doi:10.1038/s41586-022-05066-5)
Supplement: Supplementary file 12 — Source Data Fig. 3 [file 41586_2022_5066_MOESM12_ESM.xlsx]

## Sheet: Fig. 3a
TCGA_ type	FGFR2_hotspot_mut	FGFR2_amp	FGFR2_E18-truncating_mut	FGFR2_RE_type	FGFR2_E18-truncation	TP53	PIK3CA	MYC	PTEN	CCND1	ESR1	FGF19	FGF3	FGF4	FGFR1	ZNF703	CDH1	ERBB2	MYST3
BRCA		E1-E18		Out-of-strand	Yes	missense	missense	amplification	deletion
BRCA				Out-of-strand	Yes	splice_nonfs	missense	amplification	deletion
BRCA				Intergenic space	Yes	truncation	missense		truncation						amplification	amplification
BRCA				In-frame fusion	Yes	deletion	missense		truncation
BRCA				In-frame fusion	Yes	truncation	missense		deletion						amplification	amplification
BRCA				Frame unknown	Yes	truncation	missense										truncation
BRCA		E1-E18		Intergenic space	Yes	missense	missense	amplification
BRCA				Out-of-strand	Yes	missense;deletion	missense;amplification			amplification		amplification	amplification	amplification	amplification	amplification
BRCA				Out-of-strand	Yes	missense	missense
BRCA		E1-E18		Frame unknown	Yes	missense	splice_nonfs	amplification		amplification		amplification	amplification	amplification				amplification
BRCA		E1-E18		In-frame fusion	Yes	missense	missense	amplification		amplification		amplification	amplification	amplification
BRCA		E1-E17			Yes	missense	missense	amplification
BRCA				Intergenic space	Yes	splice_nonfs	missense	amplification
BRCA		E1-E17		Intergenic space	Yes	splice_nonfs	missense;amplification	amplification							amplification				amplification
BRCA		E1-E18		Frame unknown	Yes	splice_nonfs	missense	amplification			missense;amplification
BRCA		E1-E18		Internal	Yes	missense	missense	amplification
BRCA				Out-of-strand	Yes	splice_nonfs	missense
BRCA				Out-of-strand	Yes	truncation	missense			amplification	missense;amplification	amplification	amplification	amplification	amplification	amplification
BRCA		E1-E17		Out-of-strand	Yes	missense	missense;amplification			amplification		amplification	amplification	amplification
BRCA				Out-of-strand	Yes	missense	missense			amplification
BRCA		E1-E17		Intergenic space	Yes	splice_nonfs	missense						amplification	amplification
BRCA				Out-of-strand	Yes	truncation	missense
BRCA		E1-E18		Frame unknown	Yes	truncation	missense
BRCA		E1-E17			Yes	missense	missense;amplification												amplification
BRCA				Intergenic space	Yes	missense	missense										missense
BRCA		E1-E17			Yes	missense	missense										truncation
BRCA				In-frame fusion	Yes	truncation	missense
BRCA	TRUE	E1-E18		In-frame fusion	Yes	truncation	missense
BRCA				In-frame fusion	Yes	truncation	missense
BRCA				In-frame fusion	Yes	truncation	missense
BRCA		E1-E17		Frame unknown	Yes	missense	missense
BRCA		E1-E18		Intergenic space	Yes	missense	missense
BRCA		E1-E18		Intergenic space	Yes	missense	missense								amplification	amplification			amplification
BRCA				Intergenic space	Yes	missense	missense
BRCA		E1-E17		Intergenic space	Yes	splice_nonfs	missense
BRCA		E1-E18		Intergenic space	Yes	truncation	missense
BRCA		E1-E18		Out-of-strand	Yes	missense	missense
BRCA		E1-E17		Out-of-strand	Yes	truncation	missense
BRCA		E1-E18		Intergenic space	Yes	missense		amplification	deletion
BRCA				Internal	Yes	missense			truncation
BRCA				Frame unknown	Yes	missense		amplification	deletion		amplification
BRCA		E1-E18		In-frame fusion	Yes	missense		amplification	deletion										amplification
BRCA				Intergenic space	Yes	missense			truncation	amplification							truncation
BRCA				Intergenic space	Yes	truncation			deletion						amplification	amplification
BRCA				In-frame fusion	Yes	truncation			missense
BRCA		E1-E17		Intergenic space	Yes	missense			truncation
BRCA				In-frame fusion	Yes	missense
BRCA				In-frame fusion	Yes	missense
BRCA		E1-E18		Frame unknown	Yes	missense		amplification
BRCA			Proximal C-term, E768-Y783		Yes	missense		amplification			amplification
BRCA				Intergenic space	Yes	truncation		amplification								amplification
BRCA		E1-E17		In-frame fusion	Yes	missense		amplification
BRCA				In-frame fusion	Yes	deletion		amplification							amplification	amplification	deletion		amplification
BRCA		E1-E18		Intergenic space	Yes	missense		amplification							amplification	amplification
BRCA		E1-E17			Yes	missense		amplification
BRCA				Intergenic space	Yes	truncation
BRCA				In-frame fusion	Yes	missense
BRCA				In-frame fusion	Yes	truncation				amplification	missense	amplification	amplification	amplification
BRCA		E1-E17		In-frame fusion	Yes	missense
BRCA				Out-of-strand	Yes	missense
BRCA				In-frame fusion	Yes	missense
BRCA				Intergenic space	Yes	missense									amplification
BRCA				Internal	Yes	truncation
BRCA				Intergenic space	Yes	truncation
BRCA				Out-of-strand	Yes	missense
BRCA				Out-of-strand	Yes	truncation												amplification
BRCA				In-frame fusion	Yes	missense
BRCA				Frame unknown	Yes	truncation
BRCA		E1-E18		Intergenic space	Yes	missense
BRCA		E1-E18		Intergenic space	Yes	missense
BRCA	TRUE			Intergenic space	Yes	missense
BRCA		E1-E18		Intergenic space	Yes	truncation
BRCA				Intergenic space	Yes	truncation
BRCA				Intergenic space	Yes	missense
BRCA				Intergenic space	Yes	missense
BRCA		E1-E17		Intergenic space	Yes	missense
BRCA				Intergenic space	Yes	truncation
BRCA		E1-E17		Intergenic space	Yes	missense
BRCA				Out-of-strand	Yes	splice_nonfs
BRCA				Out-of-strand	Yes	truncation
BRCA				Out-of-strand	Yes	truncation
BRCA				Out-of-strand	Yes	missense
BRCA				Out-of-strand	Yes	missense
BRCA		E1-E18		Internal	Yes	missense
BRCA		E1-E18	Proximal C-term, E768-Y783		Yes	missense
BRCA				Intergenic space	Yes		missense		truncation
BRCA				Out-of-strand	Yes		missense		deletion								truncation
BRCA				In-frame fusion	Yes		missense			amplification		amplification	amplification	amplification			deletion
BRCA				In-frame fusion	Yes		missense
BRCA				Intergenic space	Yes		missense			amplification	missense	amplification	amplification	amplification
BRCA	TRUE			Intergenic space	Yes		missense
BRCA				Intergenic space	Yes		missense	amplification		amplification		amplification	amplification	amplification
BRCA				Out-of-strand	Yes		missense	amplification
BRCA				In-frame fusion	Yes		splice_nonfs			amplification	missense	amplification	amplification	amplification
BRCA				In-frame fusion	Yes		missense			amplification		amplification	amplification	amplification
BRCA				Frame unknown	Yes		missense			amplification		amplification	amplification	amplification
BRCA				In-frame fusion	Yes		missense
BRCA				In-frame fusion	Yes		missense
BRCA				In-frame fusion	Yes		missense				missense						truncation
BRCA		E1-E17			Yes		missense										truncation
BRCA				In-frame fusion	Yes		missense				amplification							missense
BRCA				Intergenic space	Yes		missense											amplification
BRCA				Intergenic space	Yes		missense											missense
BRCA				In-frame fusion	Yes		missense				missense						truncation
BRCA				In-frame fusion	Yes		missense										splice_nonfs
BRCA				In-frame fusion	Yes		missense										truncation
BRCA				Frame unknown	Yes		missense										truncation
BRCA				Intergenic space	Yes		missense										truncation
BRCA		E1-E17		Intergenic space	Yes		missense										splice_nonfs
BRCA				In-frame fusion	Yes		missense				missense
BRCA				In-frame fusion	Yes		missense				missense
BRCA			Proximal C-term, E768-Y783		Yes		amplification				amplification				amplification	amplification			amplification
BRCA				Intergenic space	Yes		missense
BRCA				In-frame fusion	Yes		missense
BRCA				In-frame fusion	Yes		missense
BRCA				In-frame fusion	Yes		missense
BRCA				Frame unknown	Yes		missense
BRCA				Frame unknown	Yes		missense
BRCA		E1-E17		Intergenic space	Yes		missense
BRCA				Intergenic space	Yes		missense
BRCA				Intergenic space	Yes		missense
BRCA				Intergenic space	Yes		missense
BRCA		E1-E17		Out-of-strand	Yes		missense
BRCA			Proximal C-term, E768-Y783		Yes		missense
BRCA	TRUE		Proximal C-term, E768-Y783		Yes		missense
BRCA			Proximal C-term, E768-Y783		Yes				deletion
BRCA				Intergenic space	Yes				deletion	amplification		amplification	amplification	amplification	amplification	amplification
BRCA				Intergenic space	Yes				deletion		missense
BRCA		E1-E18		Intergenic space	Yes				deletion		missense							amplification
BRCA				In-frame fusion	Yes				truncation
BRCA		E1-E18		In-frame fusion	Yes				truncation
BRCA				In-frame fusion	Yes				truncation
BRCA				Intergenic space	Yes				truncation						amplification	amplification
BRCA		E1-E17		Out-of-strand	Yes				missense
BRCA				Intergenic space	Yes
BRCA		E1-E17			Yes
BRCA				In-frame fusion	Yes
BRCA				Intergenic space	Yes
BRCA				Out-of-strand	Yes														amplification
BRCA				Frame unknown	Yes					amplification		amplification	amplification	amplification
BRCA				In-frame fusion	Yes			amplification
BRCA				Intergenic space	Yes			amplification							amplification	amplification
BRCA				Out-of-strand	Yes					amplification		amplification	amplification	amplification
BRCA				In-frame fusion	Yes										amplification	amplification		amplification
BRCA				In-frame fusion	Yes					amplification		amplification	amplification	amplification			truncation
BRCA				Intergenic space	Yes						missense
BRCA				Intergenic space	Yes
BRCA		E1-E18		Intergenic space	Yes
BRCA				In-frame fusion	Yes
BRCA				In-frame fusion	Yes
BRCA				Intergenic space	Yes
BRCA				Intergenic space	Yes
BRCA				Intergenic space	Yes
BRCA		E1-E17		Intergenic space	Yes
BRCA				Out-of-strand	Yes
BRCA				Internal	Yes
BRCA			Proximal C-term, E768-Y783		Yes
BRCA		E1-E18				missense	amplification		truncation
BRCA		E1-E18				truncation	missense	amplification	deletion	amplification		amplification	amplification	amplification	amplification	amplification			amplification
BRCA		E1-E18				missense	missense	amplification	deletion						amplification
BRCA		E1-E18				missense	missense	amplification	truncation
BRCA		E1-E18				truncation	missense		deletion	amplification		amplification	amplification	amplification
BRCA		E1-E18				missense	missense		truncation
BRCA		E1-E18				missense	missense		deletion							amplification
BRCA		E1-E18				missense	missense		deletion
BRCA		E1-E18				missense	missense		splice_nonfs									amplification
BRCA		E1-E18				deletion	missense;amplification		missense
BRCA		E1-E18				truncation	amplification		deletion
BRCA		E1-E18				truncation	splice_nonfs		truncation
BRCA		E1-E18				missense	missense		truncation						amplification	amplification
BRCA		E1-E18				missense	amplification		deletion
BRCA		E1-E18				truncation	missense;amplification	amplification
BRCA		E1-E18				splice_nonfs	missense
BRCA		E1-E18				truncation	missense	amplification											missense
BRCA		E1-E18				missense	missense										truncation
BRCA		E1-E18				truncation	missense
BRCA		E1-E18				missense	amplification	amplification
BRCA		E1-E18				missense	missense;amplification	amplification		amplification		amplification	amplification	amplification	amplification	amplification			amplification
BRCA		E1-E18				missense	missense	amplification		amplification		amplification	amplification	amplification	amplification
BRCA		E1-E18				missense	missense	amplification
BRCA	TRUE	E1-E18				truncation	missense	amplification
BRCA		E1-E18				missense	amplification	amplification										missense;amplification
BRCA		E1-E18				missense	missense	amplification								amplification		amplification
BRCA		E1-E18				missense	missense	amplification										amplification
BRCA		E1-E18				missense	amplification	amplification
BRCA		E1-E18				truncation	amplification	amplification							amplification
BRCA		E1-E18				missense	missense	amplification
BRCA		E1-E18				missense	missense	amplification
BRCA		E1-E18				truncation	missense	amplification							amplification	amplification			amplification
BRCA		E1-E18				missense	missense	amplification
BRCA		E1-E18				truncation	missense			amplification		amplification	amplification	amplification	amplification	amplification			amplification
BRCA		E1-E18				missense	missense			amplification		amplification	amplification	amplification
BRCA		E1-E18				missense	missense			amplification		amplification	amplification	amplification			missense
BRCA		E1-E18				missense	missense;amplification			amplification	amplification	amplification	amplification	amplification	amplification	amplification
BRCA		E1-E18				truncation	missense			amplification		amplification	amplification	amplification
BRCA		E1-E18				missense	missense			amplification		amplification	amplification	amplification
BRCA		E1-E18				missense	missense			amplification		amplification	amplification	amplification	amplification	amplification			amplification
BRCA		E1-E18				missense	missense			amplification		amplification	amplification		amplification				amplification
BRCA		E1-E18				missense	missense			amplification		amplification						amplification
BRCA		E1-E18				missense	missense				amplification
BRCA		E1-E18				missense	missense
BRCA	TRUE	E1-E18				missense	missense;amplification											missense
BRCA		E1-E18				truncation	splice_nonfs								amplification	amplification
BRCA		E1-E18				missense	missense
BRCA		E1-E18				truncation	missense											splice_nonfs;amplification
BRCA		E1-E18				missense	missense
BRCA		E1-E18				truncation	missense
BRCA		E1-E18				missense	missense								amplification	amplification
BRCA		E1-E18				missense	missense
BRCA		E1-E18				missense	missense								amplification	amplification
BRCA		E1-E18				missense	amplification
BRCA		E1-E18				missense	missense
BRCA		E1-E18				missense	missense
BRCA		E1-E18				missense	missense;amplification								amplification	amplification
BRCA		E1-E18				splice_nonfs	missense
BRCA		E1-E18				missense	missense;amplification
BRCA		E1-E18				missense	amplification
BRCA		E1-E18				missense	missense
BRCA		E1-E18				missense	missense
BRCA		E1-E18				splice_nonfs	missense
BRCA		E1-E18				truncation	missense								amplification	amplification
BRCA		E1-E18				truncation	splice_nonfs
BRCA		E1-E18				missense	missense
BRCA		E1-E18				truncation	missense												amplification
BRCA		E1-E18				truncation	missense
BRCA		E1-E18				missense	missense
BRCA		E1-E18				missense		amplification	truncation
BRCA		E1-E18				missense		amplification	deletion	amplification		amplification	amplification	amplification	amplification	amplification
BRCA		E1-E18				missense		amplification	missense;deletion
BRCA		E1-E18				missense			deletion
BRCA		E1-E18				missense			truncation
BRCA		E1-E18				missense			splice_nonfs									amplification	amplification
BRCA		E1-E18				splice_nonfs		amplification	truncation	amplification		amplification	amplification	amplification
BRCA		E1-E18				truncation		amplification	truncation									amplification
BRCA		E1-E18				missense		amplification	deletion		amplification
BRCA		E1-E18				missense		amplification	truncation							amplification
BRCA		E1-E18				missense		amplification	deletion
BRCA		E1-E18				missense		amplification	truncation										amplification
BRCA		E1-E18				missense		amplification	truncation
BRCA		E1-E18				missense		amplification	deletion						amplification	amplification
BRCA		E1-E18				truncation		amplification	deletion						amplification				amplification
BRCA		E1-E18				missense		amplification	deletion
BRCA		E1-E18				truncation		amplification	deletion
BRCA		E1-E18				missense			deletion
BRCA		E1-E18				missense			deletion	amplification		amplification	amplification	amplification
BRCA		E1-E18				missense			deletion	amplification		amplification	amplification	amplification
BRCA		E1-E18				truncation			splice_nonfs	amplification							missense
BRCA		E1-E18				splice_nonfs			deletion
BRCA		E1-E18				truncation			truncation
BRCA		E1-E18				missense			truncation
BRCA		E1-E18				missense			deletion
BRCA		E1-E18				missense			splice_nonfs
BRCA		E1-E18				missense			deletion								truncation
BRCA		E1-E18				truncation			deletion
BRCA		E1-E18				missense			truncation						amplification	amplification
BRCA		E1-E18				missense			truncation
BRCA		E1-E18				missense			missense
BRCA		E1-E18				missense			missense
BRCA		E1-E18				missense			truncation
BRCA		E1-E18				missense			deletion
BRCA		E1-E18				missense			truncation
BRCA		E1-E18				truncation		amplification								amplification
BRCA		E1-E18				truncation				amplification		amplification	amplification	amplification
BRCA		E1-E18				missense		amplification		amplification								amplification
BRCA		E1-E18				truncation		amplification
BRCA		E1-E18				truncation		amplification
BRCA		E1-E18				missense		amplification		amplification	missense	amplification	amplification	amplification
BRCA		E1-E18				truncation		amplification		amplification		amplification	amplification	amplification
BRCA		E1-E18				missense		amplification		amplification	missense	amplification	amplification	amplification	amplification	amplification			amplification
BRCA		E1-E18				truncation		amplification		amplification		amplification	amplification	amplification
BRCA		E1-E18				truncation		amplification		amplification		amplification	amplification	amplification	amplification	amplification
BRCA		E1-E18				missense		amplification		amplification		amplification	amplification	amplification
BRCA		E1-E18				missense		amplification		amplification		amplification	amplification	amplification
BRCA		E1-E18				missense		amplification		amplification		amplification	amplification	amplification
BRCA		E1-E18				truncation		amplification		amplification		amplification	amplification	amplification
BRCA		E1-E18				truncation		amplification		amplification					amplification				amplification
BRCA		E1-E18				missense		amplification								amplification
BRCA		E1-E18				truncation		amplification											amplification
BRCA		E1-E18				missense		amplification			amplification				amplification	amplification	deletion		amplification
BRCA		E1-E18				splice_nonfs		amplification
BRCA		E1-E18				truncation		amplification								amplification
BRCA		E1-E18				truncation		amplification							amplification	amplification			amplification
BRCA		E1-E18				truncation		amplification
BRCA		E1-E18				missense		amplification
BRCA		E1-E18				truncation		amplification										amplification
BRCA		E1-E18				truncation		amplification
BRCA		E1-E18				missense		amplification
BRCA		E1-E18				truncation		amplification
BRCA		E1-E18				truncation		amplification										amplification
BRCA		E1-E18				missense		amplification										amplification	amplification
BRCA		E1-E18				missense		amplification			amplification
BRCA		E1-E18				missense		amplification			missense					amplification
BRCA		E1-E18				missense		amplification			amplification				amplification	amplification			amplification
BRCA		E1-E18				splice_nonfs		amplification
BRCA		E1-E18				missense		amplification											amplification
BRCA	TRUE	E1-E18				missense		amplification
BRCA		E1-E18				splice_nonfs		amplification							amplification				amplification
BRCA		E1-E18				truncation		amplification
BRCA		E1-E18				truncation		amplification
BRCA		E1-E18				truncation		amplification
BRCA		E1-E18				missense		amplification
BRCA		E1-E18				missense		amplification
BRCA		E1-E18				truncation		amplification
BRCA		E1-E18				missense		amplification
BRCA		E1-E18				missense
BRCA		E1-E18				splice_nonfs
BRCA		E1-E18				truncation				amplification		amplification	amplification	amplification
BRCA		E1-E18				truncation				amplification		amplification	amplification	amplification
BRCA		E1-E18				missense				amplification		amplification	amplification	amplification
BRCA		E1-E18				missense				amplification		amplification				amplification
BRCA		E1-E18				missense				amplification			amplification
BRCA		E1-E18				missense				amplification
BRCA		E1-E18				truncation
BRCA		E1-E18				missense
BRCA		E1-E18				missense
BRCA		E1-E18				missense
BRCA		E1-E18				truncation
BRCA		E1-E18				missense
BRCA		E1-E18				missense
BRCA		E1-E18				truncation
BRCA		E1-E18				truncation
BRCA		E1-E18				missense									amplification	amplification			amplification
BRCA		E1-E18				truncation
BRCA		E1-E18				splice_nonfs
BRCA		E1-E18				truncation											splice_nonfs
BRCA		E1-E18				truncation
BRCA		E1-E18				truncation
BRCA		E1-E18				splice_nonfs
BRCA		E1-E18				truncation
BRCA		E1-E18				splice_nonfs
BRCA		E1-E18				missense												amplification
BRCA	TRUE	E1-E18				missense												amplification
BRCA		E1-E18				truncation												amplification
BRCA		E1-E18				truncation												amplification
BRCA		E1-E18				missense												amplification
BRCA		E1-E18				missense											truncation
BRCA		E1-E18				missense											deletion
BRCA		E1-E18				missense											truncation
BRCA		E1-E18				missense
BRCA		E1-E18				missense
BRCA		E1-E18				truncation
BRCA		E1-E18				splice_nonfs
BRCA		E1-E18				missense
BRCA		E1-E18				truncation
BRCA		E1-E18				missense									amplification	amplification			amplification
BRCA		E1-E18				missense
BRCA		E1-E18				missense										amplification			amplification
BRCA		E1-E18				missense
BRCA		E1-E18				truncation									amplification
BRCA		E1-E18				missense									amplification				amplification
BRCA		E1-E18				truncation									amplification	amplification
BRCA		E1-E18				missense
BRCA		E1-E18				missense
BRCA		E1-E18				splice_nonfs
BRCA		E1-E18				truncation
BRCA		E1-E18				missense
BRCA		E1-E18				missense
BRCA		E1-E18				missense
BRCA	TRUE	E1-E18				missense
BRCA		E1-E18				splice_nonfs
BRCA		E1-E18				splice_nonfs
BRCA		E1-E18				missense													amplification
BRCA		E1-E18				missense													amplification
BRCA		E1-E18					missense;amplification		deletion		missense
BRCA		E1-E18					missense		missense
BRCA		E1-E18					missense	amplification	truncation	amplification		amplification		amplification
BRCA		E1-E18					missense		truncation	amplification		amplification	amplification	amplification	amplification	amplification			amplification
BRCA		E1-E18					missense		deletion						amplification	amplification			amplification
BRCA		E1-E18					missense		deletion
BRCA		E1-E18					missense	amplification			missense				amplification	amplification			amplification
BRCA	TRUE	E1-E18					missense
BRCA		E1-E18					amplification				missense;amplification
BRCA		E1-E18					missense;amplification	amplification		amplification		amplification	amplification	amplification
BRCA		E1-E18					missense	amplification		amplification	amplification	amplification	amplification	amplification
BRCA		E1-E18					missense	amplification		amplification		amplification	amplification	amplification	amplification
BRCA		E1-E18					amplification
BRCA		E1-E18					missense
BRCA		E1-E18					missense			amplification	missense	amplification	amplification	amplification	amplification	amplification
BRCA		E1-E18					missense			amplification		amplification	amplification	amplification
BRCA	TRUE	E1-E18					missense
BRCA		E1-E18					missense											amplification
BRCA	TRUE	E1-E18					missense										truncation
BRCA		E1-E18					missense
BRCA		E1-E18					missense
BRCA		E1-E18							deletion	amplification		amplification	amplification	amplification
BRCA		E1-E18							deletion	amplification	missense	amplification	amplification	amplification
BRCA		E1-E18							truncation	amplification		amplification	amplification	amplification
BRCA		E1-E18							truncation								deletion	missense
BRCA		E1-E18							truncation									amplification
BRCA		E1-E18							truncation
BRCA		E1-E18							truncation						amplification	amplification
BRCA		E1-E18						amplification
BRCA		E1-E18						amplification		amplification		amplification	amplification	amplification
BRCA		E1-E18						amplification							amplification	amplification
BRCA		E1-E18								amplification	missense	amplification	amplification
BRCA		E1-E18								amplification		amplification	amplification	amplification				amplification
BRCA		E1-E18								amplification		amplification	amplification	amplification
BRCA		E1-E18								amplification		amplification	amplification	amplification		amplification
BRCA		E1-E18								amplification		amplification	amplification	amplification
BRCA		E1-E18								amplification		amplification	amplification	amplification
BRCA		E1-E18																amplification
BRCA		E1-E18									missense							amplification
BRCA		E1-E18																amplification
BRCA		E1-E18															missense
BRCA		E1-E18									missense				amplification
BRCA		E1-E18
BRCA		E1-E18													amplification	amplification
BRCA		E1-E18
BRCA		E1-E18
BRCA		E1-E18
BRCA		E1-E18
BRCA		E1-E18
BRCA		E1-E18
BRCA	TRUE					splice_nonfs	missense		truncation
BRCA	TRUE					missense	missense		missense								truncation
BRCA	TRUE					missense	missense				missense
BRCA	TRUE					truncation	missense	amplification
BRCA	TRUE					truncation	missense			amplification		amplification	amplification	amplification
BRCA	TRUE					missense	missense			amplification		amplification	amplification	amplification
BRCA	TRUE					missense	missense			amplification	splice_nonfs						truncation
BRCA	TRUE					truncation	missense
BRCA	TRUE					truncation	missense
BRCA	TRUE					truncation	missense
BRCA	TRUE					missense	missense										truncation
BRCA	TRUE					missense	missense										splice_nonfs
BRCA	TRUE					missense	missense										truncation
BRCA	TRUE					truncation	missense										truncation
BRCA	TRUE					truncation	missense
BRCA	TRUE					missense	missense
BRCA	TRUE					missense	missense
BRCA	TRUE					missense	missense
BRCA	TRUE					missense	missense
BRCA	TRUE					truncation	missense
BRCA	TRUE					truncation			truncation
BRCA	TRUE					missense		amplification							amplification	amplification		amplification
BRCA	TRUE					truncation		amplification
BRCA	TRUE					truncation		amplification							amplification	amplification			amplification
BRCA	TRUE					truncation
BRCA	TRUE					missense				amplification		amplification	amplification	amplification
BRCA	TRUE					missense				amplification		amplification		amplification
BRCA	TRUE					truncation
BRCA	TRUE					splice_nonfs											truncation
BRCA	TRUE					missense
BRCA	TRUE					splice_nonfs
BRCA	TRUE					truncation
BRCA	TRUE						missense		truncation	missense
BRCA	TRUE						missense		missense		missense
BRCA	TRUE						missense		truncation
BRCA	TRUE						missense		splice_nonfs		missense
BRCA	TRUE						missense										deletion	amplification
BRCA	TRUE						missense	amplification
BRCA	TRUE						missense
BRCA	TRUE						missense			amplification		amplification	amplification	amplification
BRCA	TRUE						missense			amplification		amplification	amplification	amplification				amplification
BRCA	TRUE						missense			amplification		amplification	amplification	amplification			splice_nonfs
BRCA	TRUE						missense			amplification		amplification	amplification	amplification
BRCA	TRUE						missense				missense							splice_nonfs
BRCA	TRUE						missense										missense
BRCA	TRUE						missense
BRCA	TRUE						missense										truncation
BRCA	TRUE						splice_nonfs				missense
BRCA	TRUE						missense								amplification	amplification			amplification
BRCA	TRUE						missense
BRCA	TRUE						missense
BRCA	TRUE						missense				missense						truncation
BRCA	TRUE						splice_nonfs				missense						splice_nonfs
BRCA	TRUE						missense				missense						truncation
BRCA	TRUE						missense										splice_nonfs
BRCA	TRUE						missense										truncation
BRCA	TRUE						missense										splice_nonfs
BRCA	TRUE						missense										truncation
BRCA	TRUE						missense										truncation
BRCA	TRUE						missense										truncation
BRCA	TRUE						missense										truncation
BRCA	TRUE						missense										splice_nonfs
BRCA	TRUE						missense				missense
BRCA	TRUE						missense				missense
BRCA	TRUE						missense				missense
BRCA	TRUE						missense				missense
BRCA	TRUE						missense				missense
BRCA	TRUE						truncation				missense
BRCA	TRUE						missense				missense
BRCA	TRUE						missense				missense
BRCA	TRUE						missense				missense
BRCA	TRUE						splice_nonfs				missense
BRCA	TRUE						missense				missense
BRCA	TRUE						splice_nonfs				missense
BRCA	TRUE						missense
BRCA	TRUE						splice_nonfs
BRCA	TRUE						missense
BRCA	TRUE						missense
BRCA	TRUE						missense
BRCA	TRUE						missense
BRCA	TRUE						missense
BRCA	TRUE						missense
BRCA	TRUE						missense
BRCA	TRUE						missense
BRCA	TRUE						missense
BRCA	TRUE						missense
BRCA	TRUE						missense
BRCA	TRUE						missense
BRCA	TRUE						missense
BRCA	TRUE						missense
BRCA	TRUE						missense
BRCA	TRUE						missense
BRCA	TRUE						missense
BRCA	TRUE						missense
BRCA	TRUE						amplification
BRCA	TRUE						missense
BRCA	TRUE								deletion	amplification		amplification	amplification	amplification	amplification	amplification			amplification
BRCA	TRUE								deletion	amplification	missense	amplification	amplification	amplification
BRCA	TRUE								truncation	amplification		amplification	amplification				truncation
BRCA	TRUE								splice_nonfs		missense						truncation
BRCA	TRUE								truncation
BRCA	TRUE
BRCA	TRUE
BRCA	TRUE							amplification			missense							amplification
BRCA	TRUE										missense						truncation
BRCA	TRUE
BRCA	TRUE									amplification		amplification	amplification	amplification
BRCA	TRUE									amplification
BRCA	TRUE										splice_nonfs				amplification
BRCA	TRUE
BRCA	TRUE																truncation
BRCA	TRUE										missense
BRCA	TRUE										missense
BRCA	TRUE
BRCA	TRUE

## Sheet: Fig. 3d-f
				WT	WT	Trp53F/F	Trp53F/F	Trp53F/F	Trp53F/F;Cas9	Trp53F/F;Cas9	Trp53F/F;Cas9	WT	WT	WT	WT	WT	WT	WT	WT	WT	WT	WT
Panel	Genotype	Lentivirus	Mammary tumour-free months post injection	Fgfr2-FL	Fgfr2-dE18	Cre	Fgfr2-FL-P2A-Cre	Fgfr2-dE18-P2A-Cre	sgPten-Cre	sgPten-Fgfr2-FL-P2A-Cre	sgPten-Fgfr2-dE18-P2A-Cre	Myc	Fgfr2-FL-T2A-Myc	Fgfr2-dE18-T2A-Myc	Fgf3	Ccnd1	Fgf3-P2A-Ccnd1	Fgfr2-FL-T2A-Fgf3	Fgfr2-FL-P2A-Ccnd1	Fgfr2-FL-T2A-Fgf3-P2A-Ccnd1	Fgfr2-dE18-T2A-Fgf3	Fgfr2-dE18-P2A-Ccnd1
d, e, f	WT	Fgfr2-FL	16	0
d, e, f	WT	Fgfr2-FL	11.8355	1
d, e, f	WT	Fgfr2-FL	16	0
d, e, f	WT	Fgfr2-FL	14.6957	0
d, e, f	WT	Fgfr2-FL	14.6957	0
d, e, f	WT	Fgfr2-FL	6.64102	0
d, e, f	WT	Fgfr2-FL	6.64102	0
d, e, f	WT	Fgfr2-FL	5.29309	1
d, e, f	WT	Fgfr2-FL	11.0136	0
d, e, f	WT	Fgfr2-FL	11.0136	0
d, e, f	WT	Fgfr2-FL	11.0136	0
d, e, f	WT	Fgfr2-FL	11.0136	0
d, e, f	WT	Fgfr2-FL	9.89578	1
d, e, f	WT	Fgfr2-FL	11.0136	0
d, e, f	WT	Fgfr2-FL	15.3533	0
d, e, f	WT	Fgfr2-FL	15.3533	0
d, e, f	WT	Fgfr2-FL	15.3533	0
d, e, f	WT	Fgfr2-FL	15.3533	0
d, e, f	WT	Fgfr2-FL	11.5396	1
d, e, f	WT	Fgfr2-FL	15.3533	0
d, e, f	WT	Fgfr2-FL	14.7615	1
d, e, f	WT	Fgfr2-FL	15.3533	0
d, e, f	WT	Fgfr2-FL	15.3533	0
d, e, f	WT	Fgfr2-FL	5.5561	0
d, e, f	WT	Fgfr2-FL	5.5561	0
d, e, f	WT	Fgfr2-FL	15.945	0
d, e, f	WT	Fgfr2-FL	15.945	0
d, e, f	WT	Fgfr2-FL	15.945	0
d, e, f	WT	Fgfr2-FL	15.945	0
d, e, f	WT	Fgfr2-FL	15.945	0
d, e, f	WT	Fgfr2-FL	15.945	0
d, e, f	WT	Fgfr2-FL	15.945	0
d, e, f	WT	Fgfr2-FL	15.945	0
d, e, f	WT	Fgfr2-FL	15.945	0
d, e, f	WT	Fgfr2-FL	15.945	0
d, e, f	WT	Fgfr2-FL	15.6163	0
d, e, f	WT	Fgfr2-FL	15.6163	0
d, e, f	WT	Fgfr2-FL	15.6163	0
d, e, f	WT	Fgfr2-FL	12.1971	1
d, e, f	WT	Fgfr2-FL	5.06296	1
d, e, f	WT	Fgfr2-FL	9.89578	0
d, e, f	WT	Fgfr2-FL	9.89578	0
d, e, f	WT	Fgfr2-FL	13.5779	0
d, e, f	WT	Fgfr2-FL	13.5779	0
d, e, f	WT	Fgfr2-FL	13.5779	0
d, e, f	WT	Fgfr2-FL	13.5779	0
d, e, f	WT	Fgfr2-dE18	2.20272		1
d, e, f	WT	Fgfr2-dE18	2.20272		1
d, e, f	WT	Fgfr2-dE18	0.657527		1
d, e, f	WT	Fgfr2-dE18	1.90683		1
d, e, f	WT	Fgfr2-dE18	3.18901		0
d, e, f	WT	Fgfr2-dE18	0.657527		1
d, e, f	WT	Fgfr2-dE18	1.21643		1
d, e, f	WT	Fgfr2-dE18	0.657527		1
d, e, f	WT	Fgfr2-dE18	1.21643		1
d, e, f	WT	Fgfr2-dE18	0.657527		1
d, e, f	WT	Fgfr2-dE18	0.887662		1
d, e, f	WT	Fgfr2-dE18	0.887662		1
d, e, f	WT	Fgfr2-dE18	0.657527		1
d, e, f	WT	Fgfr2-dE18	0.657527		1
d, e, f	WT	Fgfr2-dE18	1.41368		1
d, e, f	WT	Fgfr2-dE18	2.56436		1
d, e, f	WT	Fgfr2-dE18	4.99721		1
d, e, f	WT	Fgfr2-dE18	4.63557		1
d, e, f	WT	Fgfr2-dE18	1.41368		1
d, e, f	WT	Fgfr2-dE18	2.00546		1
d, e, f	WT	Fgfr2-dE18	5.06296		1
d, e, f	WT	Fgfr2-dE18	5.32597		1
d, e, f	WT	Fgfr2-dE18	1.41368		1
d, e, f	WT	Fgfr2-dE18	1.57806		1
d, e, f	WT	Fgfr2-dE18	2.33422		1
d, e, f	WT	Fgfr2-dE18	1.67669		1
d, e, f	WT	Fgfr2-dE18	1.67669		1
d, e, f	WT	Fgfr2-dE18	1.21643		1
d, e, f	WT	Fgfr2-dE18	1.67669		1
d, e, f	WT	Fgfr2-dE18	2.59723		1
d, e, f	WT	Fgfr2-dE18	2.13696		1
d, e, f	WT	Fgfr2-dE18	2.13696		1
d, e, f	WT	Fgfr2-dE18	2.86024		1
d, e, f	WT	Fgfr2-dE18	3.0575		1
d, e, f	WT	Fgfr2-dE18	3.97804		1
d, e, f	WT	Fgfr2-dE18	1.84108		1
d, e, f	WT	Fgfr2-dE18	2.07121		1
d, e, f	WT	Fgfr2-dE18	1.38081		1
d, e, f	WT	Fgfr2-dE18	1.61094		1
d, e, f	WT	Fgfr2-dE18	2.20272		1
d, e, f	WT	Fgfr2-dE18	1.38081		1
d, e, f	WT	Fgfr2-dE18	2.07121		1
d, e, f	WT	Fgfr2-dE18	1.38081		1
d, e, f	WT	Fgfr2-dE18	1.38081		1
d, e, f	WT	Fgfr2-dE18	1.61094		1
d	Trp53F/F	Cre	7.46293			0
d	Trp53F/F	Cre	7.46293			0
d	Trp53F/F	Cre	6.54239			1
d	Trp53F/F	Cre	7.46293			0
d	Trp53F/F	Cre	7.46293			0
d	Trp53F/F	Cre	6.54239			1
d	Trp53F/F	Cre	7.2328			1
d	Trp53F/F	Cre	5.85199			0
d	Trp53F/F	Cre	5.85199			0
d	Trp53F/F	Cre	5.85199			0
d	Trp53F/F	Cre	5.19446			1
d	Trp53F/F	Cre	5.88487			0
d	Trp53F/F	Cre	5.16159			1
d	Trp53F/F	Cre	5.49035			1
d	Trp53F/F	Cre	4.70132			1
d	Trp53F/F	Cre	5.39172			1
d	Trp53F/F	Cre	7.46293			1
d	Trp53F/F	Cre	7.46293			1
d	Trp53F/F	Cre	8.38347			0
d	Trp53F/F	Cre	8.21909			1
d	Trp53F/F	Cre	7.46293			1
d	Trp53F/F	Cre	12.0656			0
d	Trp53F/F	Cre	11.3752			1
d	Trp53F/F	Cre	12.0656			0
d	Trp53F/F	Cre	12.0656			0
d	Trp53F/F	Cre	12.0656			0
d	Trp53F/F	Cre	12.0656			0
d	Trp53F/F	Cre	8.84374			0
d	Trp53F/F	Cre	8.84374			0
d	Trp53F/F	Cre	7.46293			1
d	Trp53F/F	Cre	11.6054			1
d	Trp53F/F	Cre	12.0656			1
d	Trp53F/F	Fgfr2-FL-P2A-Cre	8.74511				1
d	Trp53F/F	Fgfr2-FL-P2A-Cre	8.97524				1
d	Trp53F/F	Fgfr2-FL-P2A-Cre	2.43285				1
d	Trp53F/F	Fgfr2-FL-P2A-Cre	1.8082				1
d	Trp53F/F	Fgfr2-FL-P2A-Cre	10.3889				0
d	Trp53F/F	Fgfr2-FL-P2A-Cre	4.1753				1
d	Trp53F/F	Fgfr2-FL-P2A-Cre	10.9807				0
d	Trp53F/F	Fgfr2-FL-P2A-Cre	7.10129				1
d	Trp53F/F	Fgfr2-FL-P2A-Cre	9.40264				1
d	Trp53F/F	Fgfr2-FL-P2A-Cre	7.29855				1
d	Trp53F/F	Fgfr2-FL-P2A-Cre	6.77253				1
d	Trp53F/F	Fgfr2-FL-P2A-Cre	7.56156				0
d	Trp53F/F	Fgfr2-FL-P2A-Cre	6.21363				1
d	Trp53F/F	Fgfr2-FL-P2A-Cre	6.64102				1
d	Trp53F/F	Fgfr2-FL-P2A-Cre	5.03008				1
d	Trp53F/F	Fgfr2-FL-P2A-Cre	6.24651				0
d	Trp53F/F	Fgfr2-FL-P2A-Cre	2.95887				1
d	Trp53F/F	Fgfr2-FL-P2A-Cre	2.72874				1
d	Trp53F/F	Fgfr2-FL-P2A-Cre	3.35339				0
d	Trp53F/F	Fgfr2-FL-P2A-Cre	2.72874				1
d	Trp53F/F	Fgfr2-FL-P2A-Cre	5.68761				1
d	Trp53F/F	Fgfr2-FL-P2A-Cre	5.58898				1
d	Trp53F/F	Fgfr2-FL-P2A-Cre	7.26567				0
d	Trp53F/F	Fgfr2-FL-P2A-Cre	5.68761				1
d	Trp53F/F	Fgfr2-FL-P2A-Cre	4.3068				0
d	Trp53F/F	Fgfr2-FL-P2A-Cre	2.99175				1
d	Trp53F/F	Fgfr2-FL-P2A-Cre	1.77532				1
d	Trp53F/F	Fgfr2-dE18-P2A-Cre	0.821909					1
d	Trp53F/F	Fgfr2-dE18-P2A-Cre	0.986291					1
d	Trp53F/F	Fgfr2-dE18-P2A-Cre	0.460269					1
d	Trp53F/F	Fgfr2-dE18-P2A-Cre	1.64382					1
d	Trp53F/F	Fgfr2-dE18-P2A-Cre	1.90683					1
d	Trp53F/F	Fgfr2-dE18-P2A-Cre	1.67669					1
d	Trp53F/F	Fgfr2-dE18-P2A-Cre	2.76161					1
d	Trp53F/F	Fgfr2-dE18-P2A-Cre	2.89312					1
d	Trp53F/F	Fgfr2-dE18-P2A-Cre	1.01917					1
d	Trp53F/F	Fgfr2-dE18-P2A-Cre	2.86024					1
d	Trp53F/F	Fgfr2-dE18-P2A-Cre	3.0575					0
d	Trp53F/F	Fgfr2-dE18-P2A-Cre	1.2493					1
d	Trp53F/F	Fgfr2-dE18-P2A-Cre	1.01917					1
d	Trp53F/F	Fgfr2-dE18-P2A-Cre	2.33422					1
d	Trp53F/F	Fgfr2-dE18-P2A-Cre	2.13696					1
d	Trp53F/F	Fgfr2-dE18-P2A-Cre	1.9397					1
d	Trp53F/F	Fgfr2-dE18-P2A-Cre	2.23559					1
d	Trp53F/F	Fgfr2-dE18-P2A-Cre	2.56436					0
d	Trp53F/F;Cas9	sgPten-Cre	4.40543						1
d	Trp53F/F;Cas9	sgPten-Cre	5.09583						1
d	Trp53F/F;Cas9	sgPten-Cre	3.6164						1
d	Trp53F/F;Cas9	sgPten-Cre	2.23559						1
d	Trp53F/F;Cas9	sgPten-Cre	4.3068						1
d	Trp53F/F;Cas9	sgPten-Cre	4.60269						0
d	Trp53F/F;Cas9	sgPten-Cre	2.07121						1
d	Trp53F/F;Cas9	sgPten-Cre	3.38626						0
d	Trp53F/F;Cas9	sgPten-Cre	6.6739						0
d	Trp53F/F;Cas9	sgPten-Cre	6.6739						0
d	Trp53F/F;Cas9	sgPten-Cre	2.23559						1
d	Trp53F/F;Cas9	sgPten-Cre	4.3068						0
d	Trp53F/F;Cas9	sgPten-Cre	4.3068						1
d	Trp53F/F;Cas9	sgPten-Cre	5.91774						0
d	Trp53F/F;Cas9	sgPten-Cre	3.68215						1
d	Trp53F/F;Cas9	sgPten-Cre	5.68761						0
d	Trp53F/F;Cas9	sgPten-Cre	5.5561						1
d	Trp53F/F;Cas9	sgPten-Cre	5.68761						0
d	Trp53F/F;Cas9	sgPten-Cre	3.68215						1
d	Trp53F/F;Cas9	sgPten-Cre	5.06296						1
d	Trp53F/F;Cas9	sgPten-Fgfr2-FL-P2A-Cre	7.19992							1
d	Trp53F/F;Cas9	sgPten-Fgfr2-FL-P2A-Cre	7.33143							0
d	Trp53F/F;Cas9	sgPten-Fgfr2-FL-P2A-Cre	1.77532							1
d	Trp53F/F;Cas9	sgPten-Fgfr2-FL-P2A-Cre	1.77532							1
d	Trp53F/F;Cas9	sgPten-Fgfr2-FL-P2A-Cre	1.38081							1
d	Trp53F/F;Cas9	sgPten-Fgfr2-FL-P2A-Cre	1.77532							1
d	Trp53F/F;Cas9	sgPten-Fgfr2-FL-P2A-Cre	3.6164							1
d	Trp53F/F;Cas9	sgPten-Fgfr2-FL-P2A-Cre	3.6164							1
d	Trp53F/F;Cas9	sgPten-Fgfr2-FL-P2A-Cre	3.38626							1
d	Trp53F/F;Cas9	sgPten-Fgfr2-FL-P2A-Cre	2.926							1
d	Trp53F/F;Cas9	sgPten-Fgfr2-FL-P2A-Cre	2.926							1
d	Trp53F/F;Cas9	sgPten-Fgfr2-FL-P2A-Cre	3.38626							1
d	Trp53F/F;Cas9	sgPten-Fgfr2-FL-P2A-Cre	3.18901							1
d	Trp53F/F;Cas9	sgPten-Fgfr2-FL-P2A-Cre	5.22734							1
d	Trp53F/F;Cas9	sgPten-Fgfr2-FL-P2A-Cre	1.41368							1
d	Trp53F/F;Cas9	sgPten-Fgfr2-FL-P2A-Cre	3.87941							1
d	Trp53F/F;Cas9	sgPten-Fgfr2-FL-P2A-Cre	1.2178							1
d	Trp53F/F;Cas9	sgPten-Fgfr2-FL-P2A-Cre	3.55065							1
d	Trp53F/F;Cas9	sgPten-Fgfr2-dE18-P2A-Cre	2.4986								0
d	Trp53F/F;Cas9	sgPten-Fgfr2-dE18-P2A-Cre	1.41368								1
d	Trp53F/F;Cas9	sgPten-Fgfr2-dE18-P2A-Cre	2.03833								1
d	Trp53F/F;Cas9	sgPten-Fgfr2-dE18-P2A-Cre	1.28218								1
d	Trp53F/F;Cas9	sgPten-Fgfr2-dE18-P2A-Cre	1.34793								1
d	Trp53F/F;Cas9	sgPten-Fgfr2-dE18-P2A-Cre	1.8082								1
d	Trp53F/F;Cas9	sgPten-Fgfr2-dE18-P2A-Cre	2.95887								1
d	Trp53F/F;Cas9	sgPten-Fgfr2-dE18-P2A-Cre	2.23559								1
d	Trp53F/F;Cas9	sgPten-Fgfr2-dE18-P2A-Cre	2.03833								1
d	Trp53F/F;Cas9	sgPten-Fgfr2-dE18-P2A-Cre	1.1178								1
d	Trp53F/F;Cas9	sgPten-Fgfr2-dE18-P2A-Cre	1.97258								1
d	Trp53F/F;Cas9	sgPten-Fgfr2-dE18-P2A-Cre	2.10409								1
d	Trp53F/F;Cas9	sgPten-Fgfr2-dE18-P2A-Cre	1.1178								1
d	Trp53F/F;Cas9	sgPten-Fgfr2-dE18-P2A-Cre	1.1178								1
d	Trp53F/F;Cas9	sgPten-Fgfr2-dE18-P2A-Cre	2.56436								0
d	Trp53F/F;Cas9	sgPten-Fgfr2-dE18-P2A-Cre	1.90683								1
d	Trp53F/F;Cas9	sgPten-Fgfr2-dE18-P2A-Cre	2.33422								0
d	Trp53F/F;Cas9	sgPten-Fgfr2-dE18-P2A-Cre	1.84108								1
e	WT	Myc	16									0
e	WT	Myc	16									0
e	WT	Myc	14.9259									1
e	WT	Myc	16									0
e	WT	Myc	16									0
e	WT	Myc	16									0
e	WT	Myc	16									0
e	WT	Myc	16									0
e	WT	Myc	16									0
e	WT	Myc	15.3861									1
e	WT	Myc	16									0
e	WT	Myc	16									0
e	WT	Myc	16									0
e	WT	Myc	16									0
e	WT	Myc	16									0
e	WT	Myc	16									0
e	WT	Myc	16									0
e	WT	Myc	16									0
e	WT	Myc	16									0
e	WT	Myc	16									0
e	WT	Myc	11.967									0
e	WT	Myc	11.967									0
e	WT	Myc	11.967									0
e	WT	Myc	11.967									0
e	WT	Myc	11.967									0
e	WT	Myc	11.967									0
e	WT	Myc	11.967									0
e	WT	Myc	11.967									0
e	WT	Myc	11.967									0
e	WT	Myc	11.967									0
e	WT	Fgfr2-FL-P2A-Myc	1.41368										1
e	WT	Fgfr2-FL-P2A-Myc	1.18355										1
e	WT	Fgfr2-FL-P2A-Myc	1.8082										1
e	WT	Fgfr2-FL-P2A-Myc	1.41368										1
e	WT	Fgfr2-FL-P2A-Myc	1.18355										1
e	WT	Fgfr2-FL-P2A-Myc	1.28218										1
e	WT	Fgfr2-FL-P2A-Myc	1.47944										1
e	WT	Fgfr2-FL-P2A-Myc	1.18355										1
e	WT	Fgfr2-FL-P2A-Myc	1.18355										1
e	WT	Fgfr2-FL-P2A-Myc	1.41368										1
e	WT	Fgfr2-FL-P2A-Myc	1.57806										1
e	WT	Fgfr2-FL-P2A-Myc	1.57806										1
e	WT	Fgfr2-FL-P2A-Myc	1.8082										1
e	WT	Fgfr2-FL-P2A-Myc	1.8082										1
e	WT	Fgfr2-FL-P2A-Myc	1.41368										1
e	WT	Fgfr2-FL-P2A-Myc	1.64382										1
e	WT	Fgfr2-FL-P2A-Myc	1.41368										1
e	WT	Fgfr2-FL-P2A-Myc	1.57806										1
e	WT	Fgfr2-FL-P2A-Myc	1.28218										1
e	WT	Fgfr2-FL-P2A-Myc	1.8082										1
e	WT	Fgfr2-dE18-T2A-Myc	0.427393											1
e	WT	Fgfr2-dE18-T2A-Myc	0.427393											1
e	WT	Fgfr2-dE18-T2A-Myc	1.18355											1
e	WT	Fgfr2-dE18-T2A-Myc	0.460269											1
e	WT	Fgfr2-dE18-T2A-Myc	0.328764											1
e	WT	Fgfr2-dE18-T2A-Myc	0.328764											1
e	WT	Fgfr2-dE18-T2A-Myc	0.394516											1
e	WT	Fgfr2-dE18-T2A-Myc	0.263011											1
e	WT	Fgfr2-dE18-T2A-Myc	0.394516											1
e	WT	Fgfr2-dE18-T2A-Myc	0.263011											1
e	WT	Fgfr2-dE18-T2A-Myc	0.394516											1
e	WT	Fgfr2-dE18-T2A-Myc	0.427393											1
e	WT	Fgfr2-dE18-T2A-Myc	0.230134											1
e	WT	Fgfr2-dE18-T2A-Myc	0.295887											1
f	WT	Fgf3	12.1971												0
f	WT	Fgf3	12.1971												0
f	WT	Fgf3	12.1971												0
f	WT	Fgf3	12.1971												0
f	WT	Fgf3	12.1971												0
f	WT	Fgf3	8.38347												1
f	WT	Fgf3	12.1971												0
f	WT	Fgf3	12.1971												0
f	WT	Fgf3	12.1971												0
f	WT	Fgf3	12.1971												0
f	WT	Fgf3	12.1971												0
f	WT	Fgf3	12.1971												0
f	WT	Fgf3	12.1971												0
f	WT	Fgf3	12.1971												0
f	WT	Fgf3	12.1971												0
f	WT	Fgf3	12.1971												0
f	WT	Fgf3	12.1971												0
f	WT	Fgf3	12.1971												0
f	WT	Fgf3	12.6903												0
f	WT	Fgf3	12.6903												0
f	WT	Ccnd1	7.39718													0
f	WT	Ccnd1	7.39718													0
f	WT	Ccnd1	7.39718													0
f	WT	Ccnd1	7.39718													0
f	WT	Ccnd1	7.39718													0
f	WT	Ccnd1	7.39718													0
f	WT	Ccnd1	7.39718													0
f	WT	Ccnd1	7.39718													0
f	WT	Ccnd1	7.39718													0
f	WT	Ccnd1	7.39718													0
f	WT	Ccnd1	7.39718													0
f	WT	Ccnd1	7.39718													0
f	WT	Ccnd1	7.39718													0
f	WT	Ccnd1	7.39718													0
f	WT	Ccnd1	7.39718													0
f	WT	Ccnd1	7.39718													0
f	WT	Ccnd1	7.39718													0
f	WT	Ccnd1	7.39718													0
f	WT	Ccnd1	7.39718													0
f	WT	Ccnd1	7.39718													0
f	WT	Ccnd1	11.967													0
f	WT	Ccnd1	11.967													0
f	WT	Ccnd1	11.967													0
f	WT	Ccnd1	11.967													0
f	WT	Ccnd1	11.967													0
f	WT	Ccnd1	11.967													0
f	WT	Ccnd1	11.967													0
f	WT	Ccnd1	11.967													0
f	WT	Ccnd1	11.967													0
f	WT	Ccnd1	11.967													0
f	WT	Ccnd1	11.967													0
f	WT	Ccnd1	11.967													0
f	WT	Ccnd1	11.967													0
f	WT	Ccnd1	11.967													0
f	WT	Ccnd1	11.967													0
f	WT	Ccnd1	11.967													0
f	WT	Ccnd1	11.967													0
f	WT	Ccnd1	11.967													0
f	WT	Ccnd1	11.967													0
f	WT	Ccnd1	11.967													0
f	WT	Fgf3-P2A-Ccnd1	5.39172														1
f	WT	Fgf3-P2A-Ccnd1	8.08758														1
f	WT	Fgf3-P2A-Ccnd1	4.1753														1
f	WT	Fgf3-P2A-Ccnd1	5.09583														1
f	WT	Fgf3-P2A-Ccnd1	12.0327														0
f	WT	Fgf3-P2A-Ccnd1	12.0327														0
f	WT	Fgf3-P2A-Ccnd1	8.77799														1
f	WT	Fgf3-P2A-Ccnd1	10.6848														0
f	WT	Fgf3-P2A-Ccnd1	12.0327														0
f	WT	Fgf3-P2A-Ccnd1	12.0327														0
f	WT	Fgf3-P2A-Ccnd1	10.6191														1
f	WT	Fgf3-P2A-Ccnd1	11.3423														1
f	WT	Fgf3-P2A-Ccnd1	12.493														0
f	WT	Fgf3-P2A-Ccnd1	10.9149														1
f	WT	Fgf3-P2A-Ccnd1	10.1588														1
f	WT	Fgf3-P2A-Ccnd1	8.31772														1
f	WT	Fgf3-P2A-Ccnd1	6.93691														1
f	WT	Fgf3-P2A-Ccnd1	9.7314														0
f	WT	Fgf3-P2A-Ccnd1	12.6903														0
f	WT	Fgf3-P2A-Ccnd1	12.6903														0
f	WT	Fgfr2-FL-T2A-Fgf3	2.10409															1
f	WT	Fgfr2-FL-T2A-Fgf3	1.47944															1
f	WT	Fgfr2-FL-T2A-Fgf3	3.38626															1
f	WT	Fgfr2-FL-T2A-Fgf3	4.1753															1
f	WT	Fgfr2-FL-T2A-Fgf3	6.24651															0
f	WT	Fgfr2-FL-T2A-Fgf3	3.71503															1
f	WT	Fgfr2-FL-T2A-Fgf3	6.77253															0
f	WT	Fgfr2-FL-T2A-Fgf3	6.77253															0
f	WT	Fgfr2-FL-T2A-Fgf3	2.79449															1
f	WT	Fgfr2-FL-T2A-Fgf3	3.02462															1
f	WT	Fgfr2-FL-T2A-Fgf3	2.53148															1
f	WT	Fgfr2-FL-T2A-Fgf3	2.39997															1
f	WT	Fgfr2-FL-T2A-Fgf3	1.87395															1
f	WT	Fgfr2-FL-T2A-Fgf3	1.74245															1
f	WT	Fgfr2-FL-T2A-Fgf3	3.78078															1
f	WT	Fgfr2-FL-T2A-Fgf3	2.79449															1
f	WT	Fgfr2-FL-T2A-Fgf3	2.79449															1
f	WT	Fgfr2-FL-T2A-Fgf3	5.35885															1
f	WT	Fgfr2-FL-P2A-Ccnd1	4.76707																1
f	WT	Fgfr2-FL-P2A-Ccnd1	5.91774																1
f	WT	Fgfr2-FL-P2A-Ccnd1	4.07667																0
f	WT	Fgfr2-FL-P2A-Ccnd1	2.30134																1
f	WT	Fgfr2-FL-P2A-Ccnd1	4.20817																1
f	WT	Fgfr2-FL-P2A-Ccnd1	5.75336																1
f	WT	Fgfr2-FL-P2A-Ccnd1	6.83828																1
f	WT	Fgfr2-FL-P2A-Ccnd1	7.29855																1
f	WT	Fgfr2-FL-P2A-Ccnd1	5.49035																1
f	WT	Fgfr2-FL-P2A-Ccnd1	3.15613																1
f	WT	Fgfr2-FL-P2A-Ccnd1	9.33688																0
f	WT	Fgfr2-FL-P2A-Ccnd1	8.97524																1
f	WT	Fgfr2-FL-P2A-Ccnd1	4.3068																1
f	WT	Fgfr2-FL-P2A-Ccnd1	3.91229																1
f	WT	Fgfr2-FL-P2A-Ccnd1	8.28484																0
f	WT	Fgfr2-FL-P2A-Ccnd1	6.14788																1
f	WT	Fgfr2-FL-P2A-Ccnd1	4.83282																1
f	WT	Fgfr2-FL-P2A-Ccnd1	4.83282																1
f	WT	Fgfr2-FL-P2A-Ccnd1	1.84108																1
f	WT	Fgfr2-FL-P2A-Ccnd1	3.6164																0
f	WT	Fgfr2-FL-T2A-Fgf3-P2A-Ccnd1	1.15067																	1
f	WT	Fgfr2-FL-T2A-Fgf3-P2A-Ccnd1	1.84108																	1
f	WT	Fgfr2-FL-T2A-Fgf3-P2A-Ccnd1	0.953414																	1
f	WT	Fgfr2-FL-T2A-Fgf3-P2A-Ccnd1	3.38626																	1
f	WT	Fgfr2-FL-T2A-Fgf3-P2A-Ccnd1	2.30134																	1
f	WT	Fgfr2-FL-T2A-Fgf3-P2A-Ccnd1	1.87395																	1
f	WT	Fgfr2-FL-T2A-Fgf3-P2A-Ccnd1	1.61094																	1
f	WT	Fgfr2-FL-T2A-Fgf3-P2A-Ccnd1	1.2493																	1
f	WT	Fgfr2-FL-T2A-Fgf3-P2A-Ccnd1	1.08492																	1
f	WT	Fgfr2-FL-T2A-Fgf3-P2A-Ccnd1	1.15067																	1
f	WT	Fgfr2-FL-T2A-Fgf3-P2A-Ccnd1	1.08492																	1
f	WT	Fgfr2-FL-T2A-Fgf3-P2A-Ccnd1	0.657527																	1
f	WT	Fgfr2-FL-T2A-Fgf3-P2A-Ccnd1	1.15067																	1
f	WT	Fgfr2-FL-T2A-Fgf3-P2A-Ccnd1	2.30134																	1
f	WT	Fgfr2-FL-T2A-Fgf3-P2A-Ccnd1	1.77532																	1
f	WT	Fgfr2-FL-T2A-Fgf3-P2A-Ccnd1	1.38081																	1
f	WT	Fgfr2-dE18-T2A-Fgf3	0.394516																		1
f	WT	Fgfr2-dE18-T2A-Fgf3	1.2493																		1
f	WT	Fgfr2-dE18-T2A-Fgf3	1.2493																		1
f	WT	Fgfr2-dE18-T2A-Fgf3	0.394516																		1
f	WT	Fgfr2-dE18-T2A-Fgf3	1.41368																		1
f	WT	Fgfr2-dE18-T2A-Fgf3	0.36164																		1
f	WT	Fgfr2-dE18-T2A-Fgf3	0.427393																		1
f	WT	Fgfr2-dE18-T2A-Fgf3	0.328764																		1
f	WT	Fgfr2-dE18-T2A-Fgf3	1.84108																		1
f	WT	Fgfr2-dE18-T2A-Fgf3	0.394516																		1
f	WT	Fgfr2-dE18-T2A-Fgf3	0.328764																		1
f	WT	Fgfr2-dE18-T2A-Fgf3	0.263011																		1
f	WT	Fgfr2-dE18-P2A-Ccnd1	0.624651																			1
f	WT	Fgfr2-dE18-P2A-Ccnd1	0.624651																			1
f	WT	Fgfr2-dE18-P2A-Ccnd1	0.460269																			1
f	WT	Fgfr2-dE18-P2A-Ccnd1	0.460269																			1
f	WT	Fgfr2-dE18-P2A-Ccnd1	1.64382																			1
f	WT	Fgfr2-dE18-P2A-Ccnd1	3.41914																			1
f	WT	Fgfr2-dE18-P2A-Ccnd1	2.72874																			1
f	WT	Fgfr2-dE18-P2A-Ccnd1	3.18901																			1
f	WT	Fgfr2-dE18-P2A-Ccnd1	1.57806																			1
f	WT	Fgfr2-dE18-P2A-Ccnd1	1.87395																			1
f	WT	Fgfr2-dE18-P2A-Ccnd1	0.460269																			1
f	WT	Fgfr2-dE18-P2A-Ccnd1	1.41368																			0
f	WT	Fgfr2-dE18-P2A-Ccnd1	1.57806																			1
f	WT	Fgfr2-dE18-P2A-Ccnd1	2.23559																			1
