# Supplementary material for: Truncated FGFR2 is a clinically actionable oncogene in multiple cancers
Source: Nature. 2022 Aug 10;608(7923):609–17. doi: 10.1038/s41586-022-05066-5 (PMC9436779; doi:10.1038/s41586-022-05066-5)
Supplement: Supplementary file 13 — Source Data Fig. 4 [file 41586_2022_5066_MOESM13_ESM.xlsx]

## Sheet: Fig. 4a
	Log10 IC50 values (nM)
Sample	AZD4547	Pemigatinib
GFP_1	3.41162	4.18865
GFP_2	3.50745	3.95134
GFP_3	3.6013	4.01903
GFP_4	3.605	4.043
GFP_5	3.428	4.302
GFP_Mean	3.51067	4.1008
Fgfr2-FL_1	3.39637	4.21072
Fgfr2-FL_2	3.51996	4.1114
Fgfr2-FL_3	3.62757	4.18971
Fgfr2-FL_4	3.586	4.742
Fgfr2-FL_5	3.546	4.404
Fgfr2-FL_Mean	3.53518	4.33157
Fgfr2-dE18_1	1.21932	0.607562
Fgfr2-dE18_2	1.23855	0.588047
Fgfr2-dE18_3	1.23855	0.580583
Fgfr2-dE18_4	1.146	0.8084
Fgfr2-dE18_5	0.9694	0.7709
Fgfr2-dE18_Mean	1.16236	0.671098
Fgfr2-FL-Bicc1	3.22763	4.26893
Fgfr2-dE18-Bicc1	1.40807	0.875756
Fgfr2-dE18-Bicc1-dSAM	1.284	0.6945
Fgfr2-K422R	3.545	4.507
Fgfr2-K422R-dE18	3.258	4.407
Fgfr2-K422R-Bicc1	3.122	4.307
Fgfr2-K422R-dE18-Bicc1	3.112	3.684
Fgfr2-FL-Ate1	3.57334	4.21617
Fgfr2-dE18-Ate1	1.37033	0.638789
Fgfr2-FL-Tacc2	3.30298	4.14236
Fgfr2-dE18-Tacc2	1.53958	0.735519
Fgfr2-dE18-IGR1	1.04571	0.75618
Fgfr2-dE18-IGR2	1.06183	0.645029
Fgfr2-E18-C2	2.87256	2.70535
Fgfr2-E18-C3	1.43152	0.74811
Fgfr2-E18-C4	1.71105	1.15655
Fgfr2-Y674*	1.424	0.936
Fgfr2-T678*	1.161	0.8827
Fgfr2-L681fs*6	1.278	0.9634
Fgfr2-P686*	2.479	2.231
Fgfr2-S687fs*3	3.012	2.855
Fgfr2-S694*	3.552	3.941
Fgfr2-S697fs*4	1.341	0.94
Fgfr2-V702*	2.1	1.885
Fgfr2-S704fs*22	2.738	2.537
Fgfr2-Y717*	3.219	3.103
Fgfr2-S156W	3.01	3.099
Fgfr2-C287R	1.572	1.624
Fgfr2-N454K	2.504	2.334
Fgfr2-K564E	2.881	2.686

## Sheet: Fig. 4b
						WT		WT		WT		Wap-Cre;Cdh1F/F		Wap-Cre;Cdh1F/F
						Fgfr2-dE18		Fgfr2-dE18-Bicc1		Fgfr2-dE18-Bicc1		Fgfr2-dE18		Fgfr2-dE18-Bicc1
						Adenocarcinoma (solid)		Adenocarcinoma (solid)		Adenocarcinoma + sarcomatoid tumour (mix)		ILC (solid)		Squamous metaplastic carcinoma
Panel	Genotype	Lentivirus	Tumour type	Treatment	Mammary tumour-specific survival post treatment start (days)	Vehicle	AZD4547	Vehicle	AZD4547	Vehicle	AZD4547	Vehicle	AZD4547	Vehicle	AZD4547
1st	WT	Fgfr2-dE18	Adenocarcinoma (solid)	Vehicle	16	1
1st	WT	Fgfr2-dE18	Adenocarcinoma (solid)	Vehicle	18	1
1st	WT	Fgfr2-dE18	Adenocarcinoma (solid)	Vehicle	14	1
1st	WT	Fgfr2-dE18	Adenocarcinoma (solid)	Vehicle	13	1
1st	WT	Fgfr2-dE18	Adenocarcinoma (solid)	Vehicle	8	1
1st	WT	Fgfr2-dE18	Adenocarcinoma (solid)	Vehicle	15	1
1st	WT	Fgfr2-dE18	Adenocarcinoma (solid)	AZD4547	51		1
1st	WT	Fgfr2-dE18	Adenocarcinoma (solid)	AZD4547	33		1
1st	WT	Fgfr2-dE18	Adenocarcinoma (solid)	AZD4547	39		1
1st	WT	Fgfr2-dE18	Adenocarcinoma (solid)	AZD4547	47		1
1st	WT	Fgfr2-dE18	Adenocarcinoma (solid)	AZD4547	33		1
1st	WT	Fgfr2-dE18	Adenocarcinoma (solid)	AZD4547	32		1
1st	WT	Fgfr2-dE18	Adenocarcinoma (solid)	AZD4547	28		1
1st	WT	Fgfr2-dE18	Adenocarcinoma (solid)	AZD4547	27		1
1st	WT	Fgfr2-dE18	Adenocarcinoma (solid)	AZD4547	45		1
2nd	WT	Fgfr2-dE18-Bicc1	Adenocarcinoma (solid)	Vehicle	13			1
2nd	WT	Fgfr2-dE18-Bicc1	Adenocarcinoma (solid)	Vehicle	18			1
2nd	WT	Fgfr2-dE18-Bicc1	Adenocarcinoma (solid)	Vehicle	21			1
2nd	WT	Fgfr2-dE18-Bicc1	Adenocarcinoma (solid)	Vehicle	21			1
2nd	WT	Fgfr2-dE18-Bicc1	Adenocarcinoma (solid)	Vehicle	47			1
2nd	WT	Fgfr2-dE18-Bicc1	Adenocarcinoma (solid)	Vehicle	38			1
2nd	WT	Fgfr2-dE18-Bicc1	Adenocarcinoma (solid)	Vehicle	35			1
2nd	WT	Fgfr2-dE18-Bicc1	Adenocarcinoma (solid)	Vehicle	66			1
2nd	WT	Fgfr2-dE18-Bicc1	Adenocarcinoma (solid)	Vehicle	30			1
2nd	WT	Fgfr2-dE18-Bicc1	Adenocarcinoma (solid)	AZD4547	33				1
2nd	WT	Fgfr2-dE18-Bicc1	Adenocarcinoma (solid)	AZD4547	49				1
2nd	WT	Fgfr2-dE18-Bicc1	Adenocarcinoma (solid)	AZD4547	91				1
2nd	WT	Fgfr2-dE18-Bicc1	Adenocarcinoma (solid)	AZD4547	227				1
2nd	WT	Fgfr2-dE18-Bicc1	Adenocarcinoma (solid)	AZD4547	82				1
2nd	WT	Fgfr2-dE18-Bicc1	Adenocarcinoma (solid)	AZD4547	196				1
2nd	WT	Fgfr2-dE18-Bicc1	Adenocarcinoma (solid)	AZD4547	130				1
2nd	WT	Fgfr2-dE18-Bicc1	Adenocarcinoma (solid)	AZD4547	40				0
2nd	WT	Fgfr2-dE18-Bicc1	Adenocarcinoma (solid)	AZD4547	52				1
2nd	WT	Fgfr2-dE18-Bicc1	Adenocarcinoma (solid)	AZD4547	91				1
3rd	WT	Fgfr2-dE18-Bicc1	Adenocarcinoma + sarcomatoid tumour (mix)	Vehicle	9					1
3rd	WT	Fgfr2-dE18-Bicc1	Adenocarcinoma + sarcomatoid tumour (mix)	Vehicle	10					1
3rd	WT	Fgfr2-dE18-Bicc1	Adenocarcinoma + sarcomatoid tumour (mix)	Vehicle	10					1
3rd	WT	Fgfr2-dE18-Bicc1	Adenocarcinoma + sarcomatoid tumour (mix)	Vehicle	11					1
3rd	WT	Fgfr2-dE18-Bicc1	Adenocarcinoma + sarcomatoid tumour (mix)	Vehicle	12					1
3rd	WT	Fgfr2-dE18-Bicc1	Adenocarcinoma + sarcomatoid tumour (mix)	Vehicle	3					0
3rd	WT	Fgfr2-dE18-Bicc1	Adenocarcinoma + sarcomatoid tumour (mix)	AZD4547	43						1
3rd	WT	Fgfr2-dE18-Bicc1	Adenocarcinoma + sarcomatoid tumour (mix)	AZD4547	47						1
3rd	WT	Fgfr2-dE18-Bicc1	Adenocarcinoma + sarcomatoid tumour (mix)	AZD4547	54						1
3rd	WT	Fgfr2-dE18-Bicc1	Adenocarcinoma + sarcomatoid tumour (mix)	AZD4547	63						1
3rd	WT	Fgfr2-dE18-Bicc1	Adenocarcinoma + sarcomatoid tumour (mix)	AZD4547	41						1
3rd	WT	Fgfr2-dE18-Bicc1	Adenocarcinoma + sarcomatoid tumour (mix)	AZD4547	49						1
3rd	WT	Fgfr2-dE18-Bicc1	Adenocarcinoma + sarcomatoid tumour (mix)	AZD4547	44						1
4th	Wap-Cre;Cdh1F/F	Fgfr2-dE18	ILC (solid)	Vehicle	23							1
4th	Wap-Cre;Cdh1F/F	Fgfr2-dE18	ILC (solid)	Vehicle	35							1
4th	Wap-Cre;Cdh1F/F	Fgfr2-dE18	ILC (solid)	Vehicle	24							1
4th	Wap-Cre;Cdh1F/F	Fgfr2-dE18	ILC (solid)	Vehicle	25							1
4th	Wap-Cre;Cdh1F/F	Fgfr2-dE18	ILC (solid)	Vehicle	29							1
4th	Wap-Cre;Cdh1F/F	Fgfr2-dE18	ILC (solid)	Vehicle	26							1
4th	Wap-Cre;Cdh1F/F	Fgfr2-dE18	ILC (solid)	Vehicle	29							1
4th	Wap-Cre;Cdh1F/F	Fgfr2-dE18	ILC (solid)	Vehicle	22							1
4th	Wap-Cre;Cdh1F/F	Fgfr2-dE18	ILC (solid)	Vehicle	36							1
4th	Wap-Cre;Cdh1F/F	Fgfr2-dE18	ILC (solid)	AZD4547	86								1
4th	Wap-Cre;Cdh1F/F	Fgfr2-dE18	ILC (solid)	AZD4547	98								1
4th	Wap-Cre;Cdh1F/F	Fgfr2-dE18	ILC (solid)	AZD4547	65								1
4th	Wap-Cre;Cdh1F/F	Fgfr2-dE18	ILC (solid)	AZD4547	70								1
4th	Wap-Cre;Cdh1F/F	Fgfr2-dE18	ILC (solid)	AZD4547	79								1
4th	Wap-Cre;Cdh1F/F	Fgfr2-dE18	ILC (solid)	AZD4547	59								1
4th	Wap-Cre;Cdh1F/F	Fgfr2-dE18	ILC (solid)	AZD4547	72								1
4th	Wap-Cre;Cdh1F/F	Fgfr2-dE18	ILC (solid)	AZD4547	73								1
4th	Wap-Cre;Cdh1F/F	Fgfr2-dE18	ILC (solid)	AZD4547	44								1
4th	Wap-Cre;Cdh1F/F	Fgfr2-dE18	ILC (solid)	AZD4547	100								1
4th	Wap-Cre;Cdh1F/F	Fgfr2-dE18	ILC (solid)	AZD4547	108								1
5th	Wap-Cre;Cdh1F/F	Fgfr2-dE18-Bicc1	Squamous metaplastic carcinoma	Vehicle	31									1
5th	Wap-Cre;Cdh1F/F	Fgfr2-dE18-Bicc1	Squamous metaplastic carcinoma	Vehicle	35									1
5th	Wap-Cre;Cdh1F/F	Fgfr2-dE18-Bicc1	Squamous metaplastic carcinoma	Vehicle	34									1
5th	Wap-Cre;Cdh1F/F	Fgfr2-dE18-Bicc1	Squamous metaplastic carcinoma	Vehicle	29									1
5th	Wap-Cre;Cdh1F/F	Fgfr2-dE18-Bicc1	Squamous metaplastic carcinoma	Vehicle	32									1
5th	Wap-Cre;Cdh1F/F	Fgfr2-dE18-Bicc1	Squamous metaplastic carcinoma	Vehicle	37									1
5th	Wap-Cre;Cdh1F/F	Fgfr2-dE18-Bicc1	Squamous metaplastic carcinoma	AZD4547	70										1
5th	Wap-Cre;Cdh1F/F	Fgfr2-dE18-Bicc1	Squamous metaplastic carcinoma	AZD4547	57										1
5th	Wap-Cre;Cdh1F/F	Fgfr2-dE18-Bicc1	Squamous metaplastic carcinoma	AZD4547	51										1
5th	Wap-Cre;Cdh1F/F	Fgfr2-dE18-Bicc1	Squamous metaplastic carcinoma	AZD4547	70										1
5th	Wap-Cre;Cdh1F/F	Fgfr2-dE18-Bicc1	Squamous metaplastic carcinoma	AZD4547	81										1
5th	Wap-Cre;Cdh1F/F	Fgfr2-dE18-Bicc1	Squamous metaplastic carcinoma	AZD4547	97										0
5th	Wap-Cre;Cdh1F/F	Fgfr2-dE18-Bicc1	Squamous metaplastic carcinoma	AZD4547	20										0

## Sheet: Fig. 4c
PDX_model	TCGA_type	FGF3/4/19_amp	FGFR_amp	FGFR_hotspot_mut	FGFR1_exp	FGFR2_exp	FGFR3_exp	FGFR4_exp	FGFR_composite_exp	Composite_high	FGFR1_RE	FGFR2_RE	FGFR3_RE	FGFR2_E18-C3_usage	FGFR_E18_truncation	dT/dC
BL0597	BLCA	FALSE	none		1.67328	3.53018	10.2896	0.907474	2.71079	FALSE			BP outside I17 and 3'-partner	0		-0.86362
BL5001	BLCA	TRUE	none		0.968913	12.6557	9.21435	0.791289	4.8914	TRUE		Out-of-frame		0.00867453	FGFR2	-0.00108786
BL5002	BLCA	FALSE	none	FGFR3	3.22624	1.56323	10.1335	1.96654	2.41563	FALSE			5'-partner	0		0.226537
BN2289	GBM	FALSE	none		7.7272	4.55451	6.81355	0.761443	0.233021	FALSE			In-frame fusion	0	FGFR3	-0.058116
BR0438	BRCA	FALSE	none		5.56859	7.28794	3.17684	2.57744	-0.18395	FALSE				0.0486726		0.191333
BR1115	BRCA	FALSE	FGFR2		6.23146	7.5874	1.74475	4.24649	-0.00782751	FALSE		In-frame fusion		0.134503	FGFR2	-0.0141206
CR1428	COAD	FALSE	none		0.629202	1.27203	6.29115	7.94133	2.0693	FALSE				0		0.694986
CR3151	COAD	FALSE	none		0.936437	2.61288	3.50155	6.26474	0.32087	FALSE				0		0.69645
ES0042	ESCA	FALSE	none		0.815797	6.25538	7.2573	1.42166	0.0188762	FALSE				0.0363636		0.911738
ES0136	ESCA	TRUE	none		11.1048	6.997	2.93926	3.32976	3.48066	TRUE				0.0240964		-1.08061
ES0189	ESCA	FALSE	FGFR1		4.05952	6.46496	7.13415	2.7709	0.058929	FALSE				0		0.320515
ES0204	ESCA	TRUE	none		11.4814	6.67459	3.76335	5.21041	4.8449	TRUE				0.0075188		-0.258308
ES0215	ESCA	FALSE	none		8.83815	5.09751	0.795997	0.576136	0.377658	FALSE				0		-0.25774
ES0218	ESCA	FALSE	none		10.655	5.34576	3.80275	3.2747	2.44289	FALSE				0		-0.188667
ES2116	ESCA	FALSE	none		0.298103	4.60724	4.37961	7.26659	1.07732	FALSE				0		0.486663
GA0080	STAD	FALSE	none		8.04406	3.28796	4.42428	5.1887	0.412568	FALSE				0.0666667	FGFR2	0.0692313
GA0087	STAD	FALSE	none		3.79776	7.63339	5.91496	7.57097	1.63979	FALSE				0		-0.535603
GA0114	STAD	FALSE	FGFR2		5.78252	8.83608	6.83462	6.38074	0.994673	FALSE				0.00440529		-0.486378
GA1224	STAD	FALSE	FGFR2		6.35877	12.5311	4.28891	5.8281	3.79665	TRUE		Out-of-frame		0.00755884	FGFR2	-0.506246
GA3055	STAD	FALSE	FGFR2		0.456874	12.5058	4.47685	7.27491	4.52548	TRUE	5'-partner	Out-of-frame		0.00875971	FGFR2	-1.2121
GL0720	CHOL	FALSE	none		1.85491	3.23165	7.43893	3.44395	0.110331	FALSE				0		1.21039
HN0366	HNSC	FALSE	none		2.88872	4.30472	9.92111	3.31563	2.09615	FALSE				0		-0.180737
HN0696	HNSC	FALSE	FGFR1		3.78912	6.95729	6.73586	2.41253	-0.0230392	FALSE			BP outside I17 and 3'-partner	0.00636943		0.43585
HN1420	HNSC	FALSE	none		3.77063	7.30343	7.56219	2.31245	0.198495	FALSE				0.00564972		1.25519
KI0551	KIRC	FALSE	none		7.05416	3.98126	6.80039	8.88084	4.49849	TRUE				0		0.701969
LI0612	LIHC	FALSE	none		3.02231	1.86224	6.48252	7.36264	1.34693	FALSE				0		0.72816
LI1035	LIHC	FALSE	none		7.84175	8.39632	9.60043	8.06687	4.60089	TRUE		BP outside I17 and 3'-partner		0.0141243		-0.538567
LI1055	LIHC	FALSE	none		8.09525	8.22118	9.39832	8.152	4.55285	TRUE		In-frame fusion		0.00793651	FGFR2	-0.749769
LU0755	LUAD/LUSC	FALSE	none		6.25932	7.48377	8.45448	2.63794	0.732175	FALSE				0.00483092		0.298714
LU1302	LUAD/LUSC	FALSE	none		4.54964	7.3671	6.7209	2.22676	0.00864747	FALSE				0.0227273		0.351172
LU1380	LUAD/LUSC	FALSE	none		6.72866	9.14847	6.41791	1.81862	0.326664	FALSE				0.00497738		0.661148
LU1429	LUAD/LUSC	FALSE	FGFR3		0.789591	3.35944	7.71329	2.6006	0.152958	FALSE				0		0.21798
LU1901	LUAD/LUSC	FALSE	none		9.85138	0	0.1854	2.29521	1.17729	FALSE				0		0.806452
LU2504	LUAD/LUSC	FALSE	none		3.00054	6.47198	9.00527	1.25412	0.932593	FALSE				0		-0.360631
PA1332	PAAD	FALSE	none		3.36714	2.90398	8.90436	2.8698	0.848043	FALSE				0		0.909673
PA3013	PAAD	FALSE	FGFR1		6.15151	0	3.07664	0.485233	-0.280455	FALSE				0		0.853852

## Sheet: Fig. 4d
ES0042	Tumour volume (mm3)						one-tailed two-way ANOVA and FDR multiple-testing correction using the two-stage step-up method from Benjamini, Krieger, and Yekutieli
Days post treatment start	Vehicle_1	Vehicle_2	Vehicle_3	Debio-1347_1	Debio-1347_2	Debio-1347_3	P value
1	236.511	250.678	237.872	233.8	248.5	241.617	0.9947
5	341.04	391.234	477.901	343.585	431.42	367.884	0.6964
8	475.377	438.896	545.419	423.16	487.711	481.452	0.696
12	739.24	638.03	537.498	574.104	715.332	520.763	0.5453
14	776.853	799.247	665.564	565.687	750.63	753.253	0.3233
GA0080	Tumour volume (mm3)						one-tailed two-way ANOVA and FDR multiple-testing correction using the two-stage step-up method from Benjamini, Krieger, and Yekutieli
Days post treatment start	Vehicle_1	Vehicle_2	Vehicle_3	Debio-1347_1	Debio-1347_2	Debio-1347_3	P value
1	246.599	243.902	226.842	261.356	219.485	236.491	>0.9999
4	379.131	327.344	443.344	334.102	290.531	330.815	0.5781
8	697.995	531.484	922.666	277.181	247.444	332.205	0.0012
11	1041.83	679.483	1160.66	265.579	327.548	377.724	<0.0001
14	1548.01	972.359	1336.93	349.903	290.214	356.389	<0.0001
BR1115	Tumour volume (mm3)						one-tailed two-way ANOVA and FDR multiple-testing correction using the two-stage step-up method from Benjamini, Krieger, and Yekutieli
Days post treatment start	Vehicle_1	Vehicle_2	Vehicle_3	Debio-1347_1	Debio-1347_2	Debio-1347_3	P value
1	211.874	216.007	198.867	253.12	177.568	177.384	<0.0001
4	293.555	300.867	276.166	206.344	207.227	153.145	<0.0001
8	490.668	558.424	568.852	232.668	246.332	108.034	<0.0001
11	617.921	687.614	673.895	245.317	354.073	115.015	<0.0001
12	719.037	748.126	884.607	310.526	394.523	139.363	<0.0001
LI1055	Tumour volume (mm3)						one-tailed two-way ANOVA and FDR multiple-testing correction using the two-stage step-up method from Benjamini, Krieger, and Yekutieli
Days post treatment start	Vehicle_1	Vehicle_2	Vehicle_3	Debio-1347_1	Debio-1347_2	Debio-1347_3	P value
1	162.084	232.627	252.009	173.85	196.485	276.666	0.9979
5	213.685	295.051	278.134	144.706	179.82	253.941	0.0641
8	247.431	323.587	295.412	135.602	168.662	226.328	0.0049
12	271.481	350.445	343.339	92.2133	123.892	178.258	<0.0001
14	346.172	392.611	377.713	78.4179	110.261	134.007	<0.0001
GA3055	Tumour volume (mm3)						one-tailed two-way ANOVA and FDR multiple-testing correction using the two-stage step-up method from Benjamini, Krieger, and Yekutieli
Days post treatment start	Vehicle_1	Vehicle_2	Vehicle_3	Debio-1347_1	Debio-1347_2	Debio-1347_3	P value
1	253.535	230.676	182.825	199.838	254.3	182.926	0.8533
4	351.258	308.367	191.019	137.08	199.255	146.529	0.0325
8	397.947	327.768	226.968	89.0453	113.81	101.82	0.0006
11	428.769	355.104	241.047	74.6944	77.2807	63.3273	<0.0001
14	497.966	366.073	251	65.8878	62.0994	40.1891	<0.0001
