# Supplementary material for: Truncated FGFR2 is a clinically actionable oncogene in multiple cancers
Source: Nature. 2022 Aug 10;608(7923):609–17. doi: 10.1038/s41586-022-05066-5 (PMC9436779; doi:10.1038/s41586-022-05066-5)
Supplement: Supplementary file 14 — Source Data Fig. 5 [file 41586_2022_5066_MOESM14_ESM.xlsx]

## Sheet: Fig. 5a
FGFR2 alteration	Best tumour response (% change)
None	73.913
Fusion_in frame	54.5455
Fusion_in frame	36.3636
None	30.7692
None	28.5714
Fusion_in frame	24.4898
None	17.5439
None	16.2791
Fusion_in frame	16.1905
Fusion_in frame	9.12548
None	8.19672
Fusion_in frame	7.5
Fusion_in frame	6.80851
Fusion_in frame	5.97015
Fusion_in frame	5.06329
None	4.20168
None	3.22581
None	2.91262
Fusion_in frame	2.63158
Fusion_in frame	0.280112
Fusion_in frame	0
Fusion_in frame	-2.01342
Amp + Fusion_in frame	-2.0202
RE_intergenic space	-3.15789
Fusion_in frame	-3.51759
Fusion_in frame	-4.36893
Fusion_in frame	-6.25
Fusion_in frame	-7.40741
Fusion_in frame	-9.09091
Fusion_in frame	-10.6796
Fusion_in frame	-10.8108
RE_frame unknown	-11.8644
Fusion_in frame	-11.9403
Fusion_in frame	-12
Fusion_in frame	-12.3457
Fusion_in frame	-12.5
Fusion_in frame	-12.5984
Fusion_in frame	-13.0435
Fusion_in frame	-13.3333
Fusion_in frame	-13.7931
Fusion_in frame	-13.7931
Fusion_in frame	-14.7059
Fusion_in frame	-14.7651
Fusion_in frame	-15.0794
Fusion_in frame	-15.7143
Fusion_in frame	-15.7407
RE_frame unknown	-16.3934
Fusion_in frame	-16.6667
Fusion_in frame	-17.3913
None	-17.6471
RE_frame unknown	-18.797
RE_frame unknown	-19.0476
RE_intergenic space	-19.8113
Fusion_in frame	-20
Fusion_in frame	-20.5882
Fusion_in frame	-21.3235
Fusion_in frame	-21.6
Fusion_in frame	-21.6931
Fusion_in frame	-22.2973
Fusion_in frame	-22.4719
None	-23.6842
RE_intergenic space	-24.4681
Fusion_in frame	-24.6154
Fusion_in frame	-27.4194
Fusion_in frame	-28.4091
RE_frame unknown	-28.481
Fusion_in frame	-29.0323
Fusion_in frame	-29.2683
Fusion_in frame	-29.5455
Fusion_in frame	-31.0345
Fusion_in frame	-31.8966
Fusion_in frame	-33.3333
None	-33.3333
Fusion_in frame	-34.2342
Fusion_in frame	-35.3333
Fusion_in frame	-36.1345
Fusion_in frame	-37.1429
RE_frame unknown	-37.2881
Fusion_in frame	-37.6238
Fusion_in frame	-38.4615
Fusion_in frame	-38.4615
Fusion_in frame	-38.6364
Fusion_in frame	-39.7906
Fusion_in frame	-40
Fusion_in frame	-40
Fusion_in frame	-40.1163
RE_frame unknown	-41.0891
Fusion_in frame	-41.1215
Fusion_in frame	-41.3793
Amp + Fusion_in frame	-42.8571
Fusion_in frame	-43.5294
Fusion_in frame	-43.5897
Fusion_in frame	-46
RE_frame unknown	-46.0317
Fusion_in frame	-46.729
RE_frame unknown	-47.0199
Fusion_in frame	-47.2222
Fusion_in frame	-48.9583
Fusion_in frame	-49.2537
Fusion_in frame	-50
RE_frame unknown	-50.3597
Fusion_in frame	-51.6129
Amp + Fusion_in frame	-56.9106
Fusion_in frame	-58.1818
Fusion_in frame	-59.1837
Fusion_in frame	-59.2593
RE_frame unknown	-60.4651
Fusion_in frame	-63.6364
Fusion_in frame	-64.4068
Fusion_in frame	-83.7838
Amp + Fusion_in frame	-87.8571
Fusion_in frame	-100
Fusion_in frame	-100
RE_intergenic space	-100
RE_intergenic space	-100

## Sheet: Fig. 5b
	Objective tumour response (%)
FGFR2 alteration	Complete response	Partial response	Stable disease	Progressive disease	Not evaluable
None	0	0	17.6471	64.7059	17.6471
Fusion_in frame	2.35294	30.5882	49.4118	16.4706	1.17647
RE_frame unknown	0	41.6667	41.6667	8.33333	8.33333
RE_intergenic space	20	20	60	0	0
Amp + Fusion_in frame	0	60	0	20	20

## Sheet: Fig. 5c
Progression-free survival		FGFR2 alteration							FGFR2 alteration	Median (months PFS)	95% CI, low	95% CI, high	HR	95% CI, low	95% CI, high	P value
FGFR2 alteration	Time post treatment start (months)	None	Fusion_in frame	RE_frame unknown	RE_intergenic space	Amp + Fusion_in frame							versus no FGF/FGFR alteration
None	1.2493	1							Fusion_in frame	6.94	6.08	10.49	0.18	0.06	0.52	< 0.0001
None	1.44656	1							RE_frame unknown	6.94	4.87	ND	0.22	0.09	0.52	< 0.0001
None	1.74245	1							RE_intergenic space	11.74	6.81	ND	0.23	0.09	0.54	0.0005
None	0.263011	1							Amp + Fusion_in frame	12.92	1.14	ND	0.31	0.12	0.8	0.0315
None	1.84108	1							No FGF/FGFR alteration	1.48	1.35	1.97
None	1.51231	1											versus Fusion_in frame
None	1.97258	1							RE_frame unknown	6.94	4.87	ND	1.01	0.48	2.18	0.9883
None	1.8082	1							RE_intergenic space	11.74	6.81	ND	0.69	0.29	1.64	0.458
None	1.67669	1							Amp + Fusion_in frame	12.92	1.14	ND	0.64	0.25	1.67	0.4462
None	1.38081	1							Fusion_in frame	6.94	6.08	10.49
None	6.47664	1
None	0.854785	1
None	3.58352	1
None	0.263011	1
None	1.38081	1
None	0.0328764	0
None	1.34793	1
Fusion_in frame	4.73419		1
Fusion_in frame	9.20538		1
Fusion_in frame	4.10954		1
Fusion_in frame	10.7177		1
Fusion_in frame	22.5861		0
Fusion_in frame	1.41368		1
Fusion_in frame	3.84653		1
Fusion_in frame	6.18075		1
Fusion_in frame	9.59989		1
Fusion_in frame	2.07121		1
Fusion_in frame	6.93691		0
Fusion_in frame	9.00812		1
Fusion_in frame	13.0848		1
Fusion_in frame	9.00812		0
Fusion_in frame	2.66298		0
Fusion_in frame	17.4245		1
Fusion_in frame	6.83828		1
Fusion_in frame	1.67669		1
Fusion_in frame	17.3258		1
Fusion_in frame	15.156		1
Fusion_in frame	8.94237		1
Fusion_in frame	19.3313		0
Fusion_in frame	4.83282		1
Fusion_in frame	2.72874		0
Fusion_in frame	3.68215		1
Fusion_in frame	6.93691		1
Fusion_in frame	14.3998		1
Fusion_in frame	9.00812		0
Fusion_in frame	11.1451		1
Fusion_in frame	1.84108		1
Fusion_in frame	11.0793		0
Fusion_in frame	6.44376		1
Fusion_in frame	4.01091		1
Fusion_in frame	8.77799		1
Fusion_in frame	17.1615		1
Fusion_in frame	4.70132		1
Fusion_in frame	6.90403		1
Fusion_in frame	1.38081		1
Fusion_in frame	4.76707		1
Fusion_in frame	15.4519		0
Fusion_in frame	6.90403		0
Fusion_in frame	1.97258		1
Fusion_in frame	10.8492		1
Fusion_in frame	11.1451		0
Fusion_in frame	1.34793		1
Fusion_in frame	1.38081		0
Fusion_in frame	9.07387		0
Fusion_in frame	0.854785		1
Fusion_in frame	2.63011		1
Fusion_in frame	1.41368		1
Fusion_in frame	1.38081		1
Fusion_in frame	6.24651		0
Fusion_in frame	10.4876		1
Fusion_in frame	2.79449		1
Fusion_in frame	1.41368		1
Fusion_in frame	1.70957		1
Fusion_in frame	3.32051		0
Fusion_in frame	6.87116		1
Fusion_in frame	1.74245		1
Fusion_in frame	6.08213		1
Fusion_in frame	8.97524		0
Fusion_in frame	5.9835		1
Fusion_in frame	1.41368		1
Fusion_in frame	1.34793		1
Fusion_in frame	9.50127		0
Fusion_in frame	4.66844		1
Fusion_in frame	6.87116		0
Fusion_in frame	9.07387		0
Fusion_in frame	5.52323		1
Fusion_in frame	8.97524		0
Fusion_in frame	6.8054		1
Fusion_in frame	4.8657		1
Fusion_in frame	6.18075		0
Fusion_in frame	3.71503		1
Fusion_in frame	6.93691		1
Fusion_in frame	6.90403		0
Fusion_in frame	6.90403		0
Fusion_in frame	2.63011		1
Fusion_in frame	4.76707		1
Fusion_in frame	1.51231		1
Fusion_in frame	7.03554		1
Fusion_in frame	6.34514		0
Fusion_in frame	6.87116		0
Fusion_in frame	6.83828		0
Fusion_in frame	13.1177		1
RE_frame unknown	2.76161			1
RE_frame unknown	4.93145			1
RE_frame unknown	15.8793			0
RE_frame unknown	4.79995			1
RE_frame unknown	2.53148			1
RE_frame unknown	0.0328764			0
RE_frame unknown	8.97524			0
RE_frame unknown	6.93691			1
RE_frame unknown	9.07387			1
RE_frame unknown	4.8657			1
RE_frame unknown	11.1451			1
RE_frame unknown	6.34514			0
RE_intergenic space	20.8436				1
RE_intergenic space	4.73419				1
RE_intergenic space	6.8054				1
RE_intergenic space	6.24651				0
RE_intergenic space	11.7369				1
Amp + Fusion_in frame	1.41368					1
Amp + Fusion_in frame	12.9204					1
Amp + Fusion_in frame	8.90949					0
Amp + Fusion_in frame	19.3313					0
Amp + Fusion_in frame	0.558898					1
