# Supplementary material for: Truncated FGFR2 is a clinically actionable oncogene in multiple cancers
Source: Nature. 2022 Aug 10;608(7923):609–17. doi: 10.1038/s41586-022-05066-5 (PMC9436779; doi:10.1038/s41586-022-05066-5)
Supplement: Supplementary file 15 — Source Data Extended Data Fig. 1 [file 41586_2022_5066_MOESM15_ESM.xlsx]

## Sheet: ED Fig. 1a
Fgfr2 exon/intron	Insertions per kb	-Log10 P value
Exon 1	0.0608162	2.91722
Intron 1	0.00994283	0.25493
Exon 2	0	0
Intron 2	0	0
Exon 3	0	0
Intron 3	0	0
Exon 4	0	0
Intron 4	0	0
Exon 5	0	0
Intron 5	0	0
Exon 6	0	0
Intron 6	0	0
Exon 7	0	0
Intron 7	0	0
Exon 8	0	0
Intron 8	0	0
Exon 9	0	0
Intron 9	0	0
Exon 10	0	0
Intron 10	0	0
Exon 11	0	0
Intron 11	0	0
Exon 12	0	0
Intron 12	0	0
Exon 13	0	0
Intron 13	0	0
Exon 14	0	0
Intron 14	0	0
Exon 15	0	0
Intron 15	0	0
Exon 16	0	0
Intron 16	0	0
Exon 17	0	0
Intron 17	0.241598	89.6212
Exon 18	0.0221381	0.849758

## Sheet: ED Fig. 1d
Left panel, RNA-seq				Right panel, RT-qPCR
Samples	SB-insertion in Fgfr2	Normalised Fgfr2 E17−E18 spanning reads		Samples	SB-insertion in Fgfr2	Fgfr2 expression (E17−E18 / E14−E15)
Tumour_1	no insertion	0		Tumour_1	no insertion	1.43123
Tumour_2	no insertion	0.0265591		Tumour_2	no insertion	1.40769
Tumour_3	no insertion	0.0306822		Tumour_3	no insertion	1.35047
Tumour_4	no insertion	0.0351397		Tumour_4	no insertion	1.16581
Tumour_5	no insertion	0.052942		Tumour_5	no insertion	0.997862
Tumour_6	no insertion	0.0655779		Tumour_6	no insertion	0.95833
Tumour_7	no insertion	0.0670099		Tumour_7	no insertion	0.918632
Tumour_8	no insertion	0.0702749		Tumour_8	no insertion	0.884894
Tumour_9	no insertion	0.0731393		Tumour_9	no insertion	0.854251
Tumour_10	no insertion	0.0830686		Tumour_10	no insertion	0.0308247
Tumour_11	no insertion	0.0875037		Tumour_11	5' sense insertion	0.020627
Tumour_12	no insertion	0.101732		Tumour_12	5' sense insertion	0.0088454
Tumour_13	no insertion	0.102317		Tumour_13	3' sense insertion	0.011603
Tumour_14	no insertion	0.105586		Tumour_14	3' sense insertion	0.0463895
Tumour_15	no insertion	0.109087		Tumour_15	3' sense insertion	0.0824498
Tumour_16	no insertion	0.128456		Tumour_16	3' sense insertion	0.10305
Tumour_17	no insertion	0.131796		Tumour_17	3' sense insertion	0.114461
Tumour_18	no insertion	0.135513		Tumour_18	3' sense insertion	0.191758
Tumour_19	no insertion	0.139597		Tumour_19	3' sense insertion	0.395267
Tumour_20	no insertion	0.146292		Tumour_20	3' sense insertion	0.467817
Tumour_21	no insertion	0.151992		Tumour_21	3' antisense insertion	0.000631246
Tumour_22	no insertion	0.152785		Tumour_22	3' antisense insertion	0.0191163
Tumour_23	no insertion	0.154345		Tumour_23	3' antisense insertion	0.046943
Tumour_24	no insertion	0.165511		Tumour_24	3' antisense insertion	0.0514371
Tumour_25	5' sense insertion	0		Tumour_25	3' antisense insertion	0.0698743
Tumour_26	5' sense insertion	0		Tumour_26	3' antisense insertion	0.109835
Tumour_27	3' sense insertion	0.0578478		Tumour_27	3' antisense insertion	0.130512
Tumour_28	3' sense insertion	0.125254		Tumour_28	3' antisense insertion	0.176345
Tumour_29	3' sense insertion	0.110563		Tumour_29	3' antisense insertion	0.186313
Tumour_30	3' sense insertion	0.0749288		Tumour_30	3' antisense insertion	0.203307
Tumour_31	3' sense insertion	0.072767		Tumour_31	3' antisense insertion	0.259784
Tumour_32	3' sense insertion	0.0703787		Tumour_32	5' sense + 3' sense insertion	0.241945
Tumour_33	3' sense insertion	0.0659409		Tumour_33	5' sense + 3' sense insertion	0.0582467
Tumour_34	3' sense insertion	0.0555517		Tumour_34	5' sense + 3' antisense insertion	0.00908171
Tumour_35	3' sense insertion	0.0548008		Tumour_35	5' sense + 3' antisense insertion	0.00131374
Tumour_36	3' sense insertion	0.0530984
Tumour_37	3' sense insertion	0.0317378
Tumour_38	3' sense insertion	0.110232
Tumour_39	3' sense insertion	0.0901739
Tumour_40	3' sense insertion	0.0445711
Tumour_41	3' sense insertion	0.0559093
Tumour_42	3' sense insertion	0.0381101
Tumour_43	3' sense insertion	0.0164673
Tumour_44	3' sense insertion	0.0637279
Tumour_45	3' sense insertion	0.0629232
Tumour_46	3' sense insertion	0.0329804
Tumour_47	3' sense insertion	0.102021
Tumour_48	3' sense insertion	0.0446751
Tumour_49	3' sense insertion	0.09153
Tumour_50	3' sense insertion	0.0414615
Tumour_51	3' sense insertion	0.0322108
Tumour_52	3' sense insertion	0.0712991
Tumour_53	3' sense insertion	0
Tumour_54	3' antisense insertion	0.0162244
Tumour_55	3' antisense insertion	0.114255
Tumour_56	3' antisense insertion	0.128224
Tumour_57	3' antisense insertion	0.0305277
Tumour_58	3' antisense insertion	0.0661663
Tumour_59	3' antisense insertion	0.0397176
Tumour_60	3' antisense insertion	0.0746271
Tumour_61	3' antisense insertion	0
Tumour_62	3' antisense insertion	0
Tumour_63	3' antisense insertion	0.0404212
Tumour_64	3' antisense insertion	0.0526973
Tumour_65	3' antisense insertion	0.118565
Tumour_66	3' antisense insertion	0.0999991
Tumour_67	3' antisense insertion	0.207692
Tumour_68	3' antisense insertion	0.0419356
Tumour_69	3' antisense insertion	0.0714933
Tumour_70	3' antisense insertion	0.0801446
Tumour_71	3' antisense insertion	0.0408114
Tumour_72	3' antisense insertion	0.0371693
Tumour_73	3' antisense insertion	0.168336
Tumour_74	3' antisense insertion	0
Tumour_75	3' antisense insertion	0.0396229
Tumour_76	3' antisense insertion	0.111329
Tumour_77	3' antisense insertion	0
Tumour_78	5' sense + 3' sense insertion	0.0389664
Tumour_79	5' sense + 3' sense insertion	0.0552831
Tumour_80	5' sense + 3' antisense insertion	0
Tumour_81	5' sense + 3' antisense insertion	0.0174081

## Sheet: ED Fig. 1e
RNA-seq
Samples	SB-insertion in Fgfr2	Log2 Fgfr2 expression (CPM)
Tumour_1	no insertion	7.60976
Tumour_2	no insertion	6.55733
Tumour_3	no insertion	6.64388
Tumour_4	no insertion	6.16848
Tumour_5	no insertion	4.91995
Tumour_6	no insertion	2.16385
Tumour_7	no insertion	-0.0761476
Tumour_8	no insertion	3.69215
Tumour_9	no insertion	5.86014
Tumour_10	no insertion	3.81731
Tumour_11	no insertion	4.61975
Tumour_12	no insertion	3.42399
Tumour_13	no insertion	6.29566
Tumour_14	no insertion	7.44807
Tumour_15	no insertion	5.71649
Tumour_16	no insertion	1.86687
Tumour_17	no insertion	5.95753
Tumour_18	no insertion	5.87551
Tumour_19	no insertion	5.07815
Tumour_20	no insertion	5.74801
Tumour_21	no insertion	5.96053
Tumour_22	no insertion	3.82983
Tumour_23	no insertion	4.96514
Tumour_24	no insertion	7.74705
Tumour_25	no insertion	4.95077
Tumour_26	no insertion	5.11121
Tumour_27	no insertion	4.494
Tumour_28	no insertion	1.9097
Tumour_29	no insertion	7.25223
Tumour_30	no insertion	2.95682
Tumour_31	no insertion	0.00461461
Tumour_32	no insertion	-0.637656
Tumour_33	no insertion	6.25288
Tumour_34	no insertion	4.61831
Tumour_35	no insertion	2.06303
Tumour_36	no insertion	0.39313
Tumour_37	no insertion	6.39055
Tumour_38	no insertion	-0.803659
Tumour_39	no insertion	5.14512
Tumour_40	no insertion	2.5914
Tumour_41	no insertion	6.34134
Tumour_42	no insertion	5.69926
Tumour_43	no insertion	4.61107
Tumour_44	no insertion	4.18045
Tumour_45	no insertion	-1.99676
Tumour_46	no insertion	0.401091
Tumour_47	no insertion	5.11867
Tumour_48	no insertion	6.31588
Tumour_49	no insertion	6.48088
Tumour_50	no insertion	3.55848
Tumour_51	no insertion	4.48514
Tumour_52	no insertion	5.28309
Tumour_53	no insertion	5.0744
Tumour_54	no insertion	3.77195
Tumour_55	no insertion	5.2201
Tumour_56	no insertion	3.85101
Tumour_57	no insertion	7.97477
Tumour_58	no insertion	4.92374
Tumour_59	no insertion	2.46792
Tumour_60	no insertion	6.65475
Tumour_61	no insertion	4.99522
Tumour_62	no insertion	2.22343
Tumour_63	no insertion	8.4564
Tumour_64	no insertion	1.13563
Tumour_65	5' sense insertion	7.99172
Tumour_66	5' sense insertion	8.62259
Tumour_67	3' sense insertion	6.7966
Tumour_68	3' sense insertion	6.84138
Tumour_69	3' sense insertion	6.17432
Tumour_70	3' sense insertion	6.23053
Tumour_71	3' sense insertion	7.09661
Tumour_72	3' sense insertion	6.8462
Tumour_73	3' sense insertion	6.63175
Tumour_74	3' sense insertion	7.11176
Tumour_75	3' sense insertion	6.21375
Tumour_76	3' sense insertion	6.03591
Tumour_77	3' sense insertion	7.32868
Tumour_78	3' sense insertion	6.97496
Tumour_79	3' sense insertion	6.54342
Tumour_80	3' sense insertion	6.55953
Tumour_81	3' sense insertion	7.38985
Tumour_82	3' sense insertion	7.05636
Tumour_83	3' sense insertion	6.9564
Tumour_84	3' sense insertion	7.01438
Tumour_85	3' sense insertion	6.59713
Tumour_86	3' sense insertion	7.22479
Tumour_87	3' sense insertion	6.87029
Tumour_88	3' sense insertion	7.1896
Tumour_89	3' sense insertion	7.00231
Tumour_90	3' sense insertion	6.00283
Tumour_91	3' sense insertion	7.03465
Tumour_92	3' sense insertion	7.04215
Tumour_93	3' sense insertion	7.26338
Tumour_94	3' sense insertion	7.6168
Tumour_95	3' sense insertion	6.57162
Tumour_96	3' sense insertion	8.46031
Tumour_97	3' antisense insertion	6.68909
Tumour_98	3' antisense insertion	5.72684
Tumour_99	3' antisense insertion	6.59236
Tumour_100	3' antisense insertion	6.57764
Tumour_101	3' antisense insertion	6.49726
Tumour_102	3' antisense insertion	5.53587
Tumour_103	3' antisense insertion	6.12629
Tumour_104	3' antisense insertion	6.63325
Tumour_105	3' antisense insertion	5.93425
Tumour_106	3' antisense insertion	6.22003
Tumour_107	3' antisense insertion	5.49595
Tumour_108	3' antisense insertion	7.36169
Tumour_109	3' antisense insertion	5.2786
Tumour_110	3' antisense insertion	6.36079
Tumour_111	3' antisense insertion	6.86519
Tumour_112	3' antisense insertion	5.9344
Tumour_113	3' antisense insertion	6.52777
Tumour_114	3' antisense insertion	5.99748
Tumour_115	3' antisense insertion	5.96139
Tumour_116	3' antisense insertion	7.09168
Tumour_117	3' antisense insertion	5.572
Tumour_118	3' antisense insertion	7.96932
Tumour_119	3' antisense insertion	6.70123
Tumour_120	3' antisense insertion	6.99245
Tumour_121	3' antisense insertion	6.65696
Tumour_122	3' antisense insertion	6.18808
Tumour_123	3' antisense insertion	4.96506
Tumour_124	3' antisense insertion	6.40589
Tumour_125	5' sense + 3' sense insertion	9.26304
Tumour_126	5' sense + 3' sense insertion	5.90002
Tumour_127	5' sense + 3' antisense insertion	7.60605
Tumour_128	5' sense + 3' antisense insertion	10.3857

## Sheet: ED Fig. 1f
FGFR2 exon/intron	BPs per kb	-Log10 P value
Exon 1	0.0703301	1.00468
Intron 1	0.0145604	0.0257137
Exon 2	0	0
Intron 2	0.0303124	1.17833
Exon 3	0	0
Intron 3	0.0542726	0.90548
Exon 4	0	0
Intron 4	0.0231827	0.129014
Exon 5	0	0
Intron 5	0.0258953	0.286282
Exon 6	0	0
Intron 6	0.0170432	0.00233903
Exon 7	0.0611995	0.463793
Intron 7	0.0303865	0.329972
Exon 8	0.0791014	0.555883
Intron 8	0	0
Exon 9	0	0
Intron 9	0.0197718	0.0406519
Exon 10	0	0
Intron 10	0.0163716	0.057461
Exon 11	0	0
Intron 11	0.00524016	0.00305362
Exon 12	0	0
Intron 12	0.0262629	0.257559
Exon 13	0	0
Intron 13	0.0179592	0.0285016
Exon 14	0	0
Intron 14	0	0
Exon 15	0	0
Intron 15	0.00638896	0.00754103
Exon 16	0.0848752	0.581934
Intron 16	0.0292526	0.329014
Exon 17	0.110742	0.682805
Intron 17	0.139218	18.9171
Exon 18	0.020629	0.140125

## Sheet: ED Fig. 1g
FGFR2 Amplifications				FGFR2 REs
Sample_name	FGFR2_CN	FGFR2_amp		Sample_name	SVID_label	FGFR2_RE_type	Truncation_type	Ploidy_frequency
CPCT02300050	643.997	Full Amp		CPCT02300050	1	5'-E17	other	0.607609
CPCT02330059	588.454	Full Amp		CPCT02300050	2	5'-E17	other	0.117079
WIDE01010556	348.274	Full Amp		CPCT02300050	3	5'-E17	other	0.083926
CPCT02020487	100.227	Full Amp		CPCT02300050	4	5'-E17	other	0.191385
CPCT02220029	45.0028	Full Amp		CPCT02330059	1	Intergenic space	E18-truncating	0.318235
CPCT02230126	18.6014	Full Amp		CPCT02330059	2	Intergenic space	E18-truncating	0.0595141
CPCT02120029	9.64	Full Amp		CPCT02330059	3	5'-E17	other	0.00901495
CPCT02050209	7.5847	Partial Amp		CPCT02330059	4	5'-E17	other	0.075839
CPCT02100119	6.7878	Partial Amp		CPCT02330059	5	5'-E17	other	0.00329661
CPCT02090011	6.5689	Full Amp		CPCT02330059	6	5'-E17	other	0.00401235
CPCT02130049	5.9063	Full Amp		CPCT02330059	7	5'-E17	other	0.0472429
CPCT02010504	5.8806	Full Amp		CPCT02330059	8	5'-E17	other	0.0731994
CPCT02010214	5.7088	Full Amp		CPCT02330059	9	5'-E17	other	0.0922143
CPCT02170013	5.6636	Full Amp		CPCT02330059	10	5'-E17	other	0.164822
CPCT02010647	5.0958	Full Amp		CPCT02330059	11	5'-E17	other	0.120233
WIDE01010448	5.0626	Full Amp		CPCT02330059	12	5'-E17	other	0.00559524
CPCT02010633	4.983	None		CPCT02330059	13	5'-E17	other	0.00436026
CPCT02010320	4.917	None		CPCT02330059	14	5'-E17	other	0.00102991
CPCT02190026	4.5953	None		CPCT02330059	15	5'-E17	other	0.0128606
CPCT02080160	4.0279	None		CPCT02330059	16	5'-E17	other	0.00853094
CPCT02020577	4.0097	None		WIDE01010556	1	5'-E17	other	0.739808
CPCT02180069	3.9852	None		WIDE01010556	2	5'-E17	other	0.200456
CPCT02100048	3.9375	None		WIDE01010556	3	5'-E17	other	0.0597363
CPCT02010665	3.5388	None		CPCT02020487	1	5'-E17	other	1
CPCT02110056	3.1286	None		CPCT02220029	1	5'-E17	other	0.613607
CPCT02230012	3.1186	None		CPCT02220029	2	5'-E17	other	0.386393
CPCT02170007	3.0717	None		CPCT02230126	1	5'-E17	other	1
CPCT02040143	3.0474	None		CPCT02120029	1	5'-E17	other	1
CPCT02340041	3.0424	None		CPCT02050209	1	In-frame fusion	E18-truncating	1
CPCT02210077	3.0336	None		CPCT02100119	1	Frame unknown	E18-truncating	0.740508
CPCT02180014	3.0005	None		CPCT02100119	2	Intergenic space	E18-truncating	0.259492
DRUP01010109	2.9832	None		CPCT02090011	1	5'-E17	other	1
CPCT02260021	2.9733	None		CPCT02130049	1	5'-E17	other	0.395876
CPCT02040292	2.9645	None		CPCT02130049	2	5'-E17	other	0.604124
WIDE01010744	2.9316	None		CPCT02010504	1	Out-of-strand	E18-truncating	1
CPCT02230118	2.8999	None		CPCT02010214	1	5'-E17	other	1
WIDE01010291	2.8754	None		CPCT02170013	1	5'-E17	other	1
CPCT02220082	2.8738	None		CPCT02010647	1	Intergenic space	E18-truncating	1
CPCT02340018	2.8215	None		WIDE01010448	1	5'-E17	other	1
CPCT02290016	2.3188	None		CPCT02010633	1	Intergenic space	E18-truncating	1
WIDE01010696	2.0882	None		CPCT02010320	1	5'-E17	other	1
CPCT02190030	2.0618	None		CPCT02190026	1	Out-of-strand	E18-truncating	1
CPCT02020224	2.055	None		CPCT02080160	1	In-frame fusion	E18-truncating	1
CPCT02070172	2.0464	None		CPCT02020577	1	In-frame fusion	E18-truncating	1
CPCT02010351	2.0348	None		CPCT02180069	1	In-frame fusion	E18-truncating	1
WIDE01010395	2.019	None		CPCT02100048	1	5'-E17	other	1
CPCT02100163	2.0087	None		CPCT02010665	1	5'-E17	other	1
CPCT02070033	2.0073	None		CPCT02110056	1	In-frame fusion	E18-truncating	1
CPCT02010902	2.0038	None		CPCT02230012	1	5'-E17	other	0.5
CPCT02380008	2.0027	None		CPCT02230012	2	5'-E17	other	0.5
CPCT02040093	1.9903	None		CPCT02170007	1	5'-E17	other	1
CPCT02230056	1.974	None		CPCT02040143	1	5'-E17	other	1
CPCT02020589	1.0727	None		CPCT02340041	1	5'-E17	other	1
CPCT02270034	1.049	None		CPCT02210077	1	5'-E17	other	1
CPCT02170024	1.0194	None		CPCT02180014	1	In-frame fusion	E18-truncating	1
				DRUP01010109	1	In-frame fusion	E18-truncating	1
				CPCT02260021	1	Frame unknown	E18-truncating	0.509031
				CPCT02260021	2	5'-E17	other	0.490969
				CPCT02040292	1	In-frame fusion	E18-truncating	1
				WIDE01010744	1	5'-E17	other	1
				CPCT02230118	1	Intergenic space	E18-truncating	1
				WIDE01010291	1	5'-E17	other	1
				CPCT02220082	1	5'-E17	other	1
				CPCT02340018	1	5'-E17	other	1
				CPCT02290016	1	5'-E17	other	1
				WIDE01010696	1	In-frame fusion	E18-truncating	1
				CPCT02190030	1	5'-E17	other	1
				CPCT02020224	1	5'-E17	other	1
				CPCT02070172	1	5'-E17	other	1
				CPCT02010351	1	5'-E17	other	1
				WIDE01010395	1	5'-E17	other	1
				CPCT02100163	1	5'-E17	other	1
				CPCT02070033	1	5'-E17	other	1
				CPCT02010902	1	In-frame fusion	E18-truncating	1
				CPCT02380008	1	5'-E17	other	1
				CPCT02040093	1	5'-E17	other	1
				CPCT02230056	1	5'-E17	other	1
				CPCT02020589	1	In-frame fusion	E18-truncating	1
				CPCT02270034	1	5'-E17	other	1
				CPCT02170024	1	In-frame fusion	E18-truncating	1

## Sheet: ED Fig. 1h
Sample_name	Tumor_type	FGFR2_amp	FGFR2_RE_type	FGFR2_position	FGFR2_BP_location	Partner_location	RNA_support	FGFR2_E18_truncation
CPCT02020589	CHOL	#N/A	In-frame fusion	FGFR2 is upstream	I17	Interchromosomal	In-frame fusion	TRUE
CPCT02170024	CHOL	#N/A	In-frame fusion	FGFR2 is upstream	I17	Interchromosomal	In-frame fusion	TRUE
CPCT02020577	CHOL	#N/A	In-frame fusion	FGFR2 is upstream	I17	Intrachromosomal	#N/A	TRUE
CPCT02010902	CHOL	#N/A	In-frame fusion	FGFR2 is upstream	I17	Intrachromosomal	#N/A	TRUE
CPCT02040292	CHOL	#N/A	In-frame fusion	FGFR2 is upstream	I17	Intrachromosomal	In-frame fusion	TRUE
DRUP01010109	CHOL	#N/A	In-frame fusion	FGFR2 is upstream	I17	Intrachromosomal	In-frame fusion	TRUE
WIDE01010696	CHOL	#N/A	In-frame fusion	FGFR2 is upstream	I17	Intrachromosomal	#N/A	TRUE
CPCT02110056	BRCA	#N/A	In-frame fusion	FGFR2 is upstream	I17	Interchromosomal	In-frame fusion	TRUE
CPCT02180069	BRCA	#N/A	In-frame fusion	FGFR2 is upstream	I17	Interchromosomal	#N/A	TRUE
CPCT02050209	BRCA	E1-E17	In-frame fusion	FGFR2 is upstream	I17	Intrachromosomal	In-frame fusion	TRUE
CPCT02080160	OV	#N/A	In-frame fusion	FGFR2 is upstream	I17	Intrachromosomal	In-frame fusion	TRUE
CPCT02180014	Unknown	#N/A	In-frame fusion	FGFR2 is upstream	I17	Interchromosomal	#N/A	TRUE
CPCT02260021	CHOL	#N/A	Frame unknown	FGFR2 is upstream	E18	Intrachromosomal	#N/A	TRUE
CPCT02100119	OV	E1-E17	Frame unknown	FGFR2 is upstream	I17	Intrachromosomal	In-frame fusion	TRUE
CPCT02010633	BRCA	#N/A	Intergenic space	FGFR2 is upstream	I17	Intrachromosomal	Intergenic space	TRUE
CPCT02230118	BRCA	#N/A	Intergenic space	FGFR2 is upstream	I17	Intrachromosomal	In-frame fusion	TRUE
CPCT02330059	STAD	E1-E18	Intergenic space	FGFR2 is upstream	I17	Intrachromosomal	Intergenic space	TRUE
CPCT02010647	Unknown	E1-E18	Intergenic space	FGFR2 is upstream	I17	Intrachromosomal	In-frame fusion	TRUE
CPCT02010504	BRCA	E1-E18	Out-of-strand	FGFR2 is upstream	I17	Interchromosomal	Not available	TRUE
CPCT02190026	BRCA	#N/A	Out-of-strand	FGFR2 is upstream	I17	Intrachromosomal	#N/A	TRUE
CPCT02190030	CHOL	#N/A	Internal	FGFR2 is upstream	5' to E17	Intrachromosomal	#N/A	FALSE
CPCT02020487	BRCA	E1-E18	Internal	FGFR2 is upstream	5' to E17	Intrachromosomal	#N/A	FALSE
CPCT02220029	BRCA	E1-E18	Internal	FGFR2 is upstream	5' to E17	Intrachromosomal	#N/A	FALSE
CPCT02010320	BRCA	#N/A	Internal	FGFR2 is upstream	5' to E17	Intrachromosomal	#N/A	FALSE
CPCT02010351	BRCA	#N/A	Internal	FGFR2 is upstream	5' to E17	Intrachromosomal	#N/A	FALSE
CPCT02070172	BLCA	#N/A	Internal	FGFR2 is upstream	5' to E17	Intrachromosomal	#N/A	FALSE
CPCT02230056	BLCA	#N/A	Internal	FGFR2 is upstream	5' to E17	Intrachromosomal	#N/A	FALSE
CPCT02010665	BLCA	#N/A	Internal	FGFR2 is upstream	5' to E17	Intrachromosomal	#N/A	FALSE
CPCT02100163	ESCA	#N/A	Internal	FGFR2 is upstream	5' to E17	Intrachromosomal	#N/A	FALSE
CPCT02040093	LUAD/LUSC	#N/A	Internal	FGFR2 is upstream	5' to E17	Intrachromosomal	#N/A	FALSE
CPCT02270034	LUAD/LUSC	#N/A	Internal	FGFR2 is upstream	5' to E17	Intrachromosomal	#N/A	FALSE
WIDE01010291	GI-tract	#N/A	Internal	FGFR2 is upstream	5' to E17	Intrachromosomal	#N/A	FALSE
CPCT02380008	Unknown	#N/A	Internal	FGFR2 is upstream	5' to E17	Intrachromosomal	#N/A	FALSE
CPCT02230126	BRCA	E1-E18	Intergenic space	FGFR2 is upstream	5' to E17	Interchromosomal	#N/A	FALSE
CPCT02100048	BRCA	#N/A	Intergenic space	FGFR2 is upstream	5' to E17	Interchromosomal	Out-of-frame	FALSE
CPCT02210077	BLCA	#N/A	Intergenic space	FGFR2 is upstream	5' to E17	Intrachromosomal	Intergenic space	FALSE
CPCT02090011	SARC	E1-E18	Intergenic space	FGFR2 is upstream	5' to E17	Interchromosomal	Intergenic space	FALSE
CPCT02340018	SARC	#N/A	Intergenic space	FGFR2 is upstream	5' to E17	Intrachromosomal	Intergenic space	FALSE
CPCT02300050	STAD	E1-E18	Intergenic space	FGFR2 is upstream	5' to E17	Intrachromosomal	#N/A	FALSE
CPCT02340041	ESCA	#N/A	Intergenic space	FGFR2 is upstream	5' to E17	Intrachromosomal	Intergenic space	FALSE
CPCT02020224	PRAD	#N/A	Intergenic space	FGFR2 is upstream	5' to E17	Interchromosomal	#N/A	FALSE
CPCT02290016	COAD	#N/A	Intergenic space	FGFR2 is upstream	5' to E17	Intrachromosomal	Not available	FALSE
WIDE01010395	LUAD/LUSC	#N/A	Intergenic space	FGFR2 is upstream	5' to E17	Intrachromosomal	#N/A	FALSE
CPCT02070033	HNSC	#N/A	Intergenic space	FGFR2 is upstream	5' to E17	Intrachromosomal	#N/A	FALSE
WIDE01010448	BRCA	E1-E18	Frame unknown	FGFR2 is upstream	5' to E17	Intrachromosomal	#N/A	FALSE
CPCT02170007	STAD	#N/A	Frame unknown	FGFR2 is downstream	5' to E17	Intrachromosomal	Not available	FALSE
CPCT02130049	ESCA	E1-E18	Frame unknown	FGFR2 is upstream	5' to E17	Interchromosomal	#N/A	FALSE
CPCT02010214	PRAD	E1-E18	Frame unknown	FGFR2 is downstream	5' to E17	Interchromosomal	#N/A	FALSE
CPCT02220082	PRAD	#N/A	Frame unknown	FGFR2 is downstream	5' to E17	Intrachromosomal	#N/A	FALSE
WIDE01010744	PRAD	#N/A	Frame unknown	FGFR2 is upstream	5' to E17	Intrachromosomal	#N/A	FALSE
CPCT02230012	COAD	#N/A	Frame unknown	FGFR2 is upstream	5' to E17	Intrachromosomal	#N/A	FALSE
CPCT02170013	Neuroendocrine	E1-E18	Frame unknown	FGFR2 is downstream	5' to E17	Intrachromosomal	Not available	FALSE
WIDE01010556	THCA	E1-E18	Frame unknown	FGFR2 is downstream	5' to E17	Intrachromosomal	#N/A	FALSE
CPCT02040143	OV	#N/A	In-frame fusion	FGFR2 is upstream	5' to E17	Intrachromosomal	In-frame fusion	FALSE
CPCT02120029	BRCA	E1-E18	Out-of-strand	FGFR2 is upstream	5' to E17	Intrachromosomal	Out-of-strand	FALSE
