# Supplementary material for: Truncated FGFR2 is a clinically actionable oncogene in multiple cancers
Source: Nature. 2022 Aug 10;608(7923):609–17. doi: 10.1038/s41586-022-05066-5 (PMC9436779; doi:10.1038/s41586-022-05066-5)
Supplement: Supplementary file 17 — Source Data Extended Data Fig. 4 [file 41586_2022_5066_MOESM17_ESM.xlsx]

## Sheet: ED Fig. 4c
Sample_id	FGFR2_amp	RE_type	Frequency_RE
TCGA-24-1424-01		BP 5’ to I17 and/or 5’-partner	0.906667
TCGA-24-1424-01		BP 5’ to I17 and/or 5’-partner	0.0466667
TCGA-24-1424-01		BP 5’ to I17 and/or 5’-partner	0.0466667
TCGA-5B-A90C-01	E1-E17	In-frame fusion	1
TCGA-66-2765-01		In-frame fusion	0.193548
TCGA-66-2765-01		BP 5’ to I17 and/or 5’-partner	0.483871
TCGA-66-2765-01		BP 5’ to I17 and/or 5’-partner	0.322581
TCGA-AN-A0AL-01		In-frame fusion	1
TCGA-AQ-A04L-01	E1-E18	BP 5’ to I17 and/or 5’-partner	0.00283768
TCGA-AQ-A04L-01	E1-E18	BP 5’ to I17 and/or 5’-partner	0.447219
TCGA-AQ-A04L-01	E1-E18	BP 5’ to I17 and/or 5’-partner	0.316686
TCGA-AQ-A04L-01	E1-E18	BP 5’ to I17 and/or 5’-partner	0.0493757
TCGA-AQ-A04L-01	E1-E18	BP 5’ to I17 and/or 5’-partner	0.0442679
TCGA-AQ-A04L-01	E1-E18	BP 5’ to I17 and/or 5’-partner	0.0414302
TCGA-AQ-A04L-01	E1-E18	BP 5’ to I17 and/or 5’-partner	0.03916
TCGA-AQ-A04L-01	E1-E18	BP 5’ to I17 and/or 5’-partner	0.0215664
TCGA-AQ-A04L-01	E1-E18	BP 5’ to I17 and/or 5’-partner	0.0113507
TCGA-AQ-A04L-01	E1-E18	Out-of-strand	0.00964813
TCGA-AQ-A04L-01	E1-E18	BP 5’ to I17 and/or 5’-partner	0.00794552
TCGA-AQ-A04L-01	E1-E18	BP 5’ to I17 and/or 5’-partner	0.00567537
TCGA-AQ-A04L-01	E1-E18	BP 5’ to I17 and/or 5’-partner	0.00283768
TCGA-BH-A1EY-01	E1-E18	BP 5’ to I17 and/or 5’-partner	0.943396
TCGA-BH-A1EY-01	E1-E18	BP 5’ to I17 and/or 5’-partner	0.0566038
TCGA-BJ-A0Z0-01		In-frame fusion	1
TCGA-BR-8080-01	E1-E18	In-frame fusion	1
TCGA-D8-A13Z-01		In-frame fusion	1
TCGA-D8-A142-01	E1-E18	BP 5’ to I17 and/or 5’-partner	0.212766
TCGA-D8-A142-01	E1-E18	BP 5’ to I17 and/or 5’-partner	0.0638298
TCGA-D8-A142-01	E1-E18	BP 5’ to I17 and/or 5’-partner	0.0425532
TCGA-D8-A142-01	E1-E18	BP 5’ to I17 and/or 5’-partner	0.0212766
TCGA-D8-A142-01	E1-E18	BP 5’ to I17 and/or 5’-partner	0.0212766
TCGA-D8-A142-01	E1-E18	BP 5’ to I17 and/or 5’-partner	0.0638298
TCGA-D8-A142-01	E1-E18	BP 5’ to I17 and/or 5’-partner	0.0638298
TCGA-D8-A142-01	E1-E18	BP 5’ to I17 and/or 5’-partner	0.0212766
TCGA-D8-A142-01	E1-E18	BP 5’ to I17 and/or 5’-partner	0.489362
TCGA-DD-AA3A-01		In-frame fusion	0.923077
TCGA-DD-AA3A-01		BP 5’ to I17 and/or 5’-partner	0.043956
TCGA-DD-AA3A-01		BP 5’ to I17 and/or 5’-partner	0.032967
TCGA-ED-A7PX-01		In-frame fusion	1
TCGA-EM-A3FP-01		BP 5’ to I17 and/or 5’-partner	0.619048
TCGA-EM-A3FP-01		BP 5’ to I17 and/or 5’-partner	0.380952
TCGA-W5-AA2Q-01	E1-E17	In-frame fusion	1
TCGA-W5-AA2W-01		In-frame fusion	0.884615
TCGA-W5-AA2W-01		BP 5’ to I17 and/or 5’-partner	0.0865385
TCGA-W5-AA2W-01		BP 5’ to I17 and/or 5’-partner	0.0288462
TCGA-W5-AA2Z-01		In-frame fusion	0.875
TCGA-W5-AA2Z-01		BP 5’ to I17 and/or 5’-partner	0.0714286
TCGA-W5-AA2Z-01		BP 5’ to I17 and/or 5’-partner	0.0535714
TCGA-ZH-A8Y1-01		BP 5’ to I17 and/or 5’-partner	1
TCGA-ZH-A8Y5-01	E1-E17	In-frame fusion	0.878261
TCGA-ZH-A8Y5-01	E1-E17	Intergenic space	0.121739
TCGA-02-2483-01	E1-E18	Intergenic space	0.444444
TCGA-02-2483-01	E1-E18	Intergenic space	0.407407
TCGA-02-2483-01	E1-E18	Intergenic space	0.148148
TCGA-20-1687-01	E1-E18	BP 5’ to I17 and/or 5’-partner	0.5
TCGA-20-1687-01	E1-E18	BP 5’ to I17 and/or 5’-partner	0.5
TCGA-21-1075-01		BP 5’ to I17 and/or 5’-partner	1
TCGA-29-1762-01	E1-E18	BP 5’ to I17 and/or 5’-partner	0.708333
TCGA-29-1762-01	E1-E18	BP 5’ to I17 and/or 5’-partner	0.291667
TCGA-A8-A08A-01		Intergenic space	0.742857
TCGA-A8-A08A-01		Intergenic space	0.142857
TCGA-A8-A08A-01		Intergenic space	0.114286
TCGA-AO-A03V-01	E1-E18	Intergenic space	1
TCGA-AX-A05W-01		BP 5’ to I17 and/or 5’-partner	1
TCGA-BA-A6D8-01		BP 5’ to I17 and/or 5’-partner	1
TCGA-BH-A203-01	E1-E17	Intergenic space	0.596182
TCGA-BH-A203-01	E1-E17	Intergenic space	0.190896
TCGA-BH-A203-01	E1-E17	Intergenic space	0.135095
TCGA-BH-A203-01	E1-E17	Intergenic space	0.030837
TCGA-BH-A203-01	E1-E17	Intergenic space	0.0146843
TCGA-BH-A203-01	E1-E17	Intergenic space	0.0132159
TCGA-BH-A203-01	E1-E17	Intergenic space	0.010279
TCGA-BH-A203-01	E1-E17	Intergenic space	0.00881057
TCGA-BR-6452-01		BP 5’ to I17 and/or 5’-partner	0.5
TCGA-BR-6452-01		BP 5’ to I17 and/or 5’-partner	0.5
TCGA-BR-6457-01	E1-E18	BP 5’ to I17 and/or 5’-partner	0.5
TCGA-BR-6457-01	E1-E18	BP 5’ to I17 and/or 5’-partner	0.5
TCGA-BR-6803-01	E1-E18	BP 5’ to I17 and/or 5’-partner	1
TCGA-BR-8296-01	E1-E18	BP 5’ to I17 and/or 5’-partner	0.220588
TCGA-BR-8296-01	E1-E18	BP 5’ to I17 and/or 5’-partner	0.161765
TCGA-BR-8296-01	E1-E18	BP 5’ to I17 and/or 5’-partner	0.147059
TCGA-BR-8296-01	E1-E18	BP 5’ to I17 and/or 5’-partner	0.132353
TCGA-BR-8296-01	E1-E18	BP 5’ to I17 and/or 5’-partner	0.132353
TCGA-BR-8296-01	E1-E18	BP 5’ to I17 and/or 5’-partner	0.117647
TCGA-BR-8296-01	E1-E18	BP 5’ to I17 and/or 5’-partner	0.0882353
TCGA-BR-A4J8-01		BP 5’ to I17 and/or 5’-partner	0.555556
TCGA-BR-A4J8-01		BP 5’ to I17 and/or 5’-partner	0.444444
TCGA-CD-8527-01	E1-E18	BP 5’ to I17 and/or 5’-partner	0.609756
TCGA-CD-8527-01	E1-E18	BP 5’ to I17 and/or 5’-partner	0.390244
TCGA-CG-4437-01		BP 5’ to I17 and/or 5’-partner	1
TCGA-CG-4469-01	E1-E17	Out-of-frame	0.481013
TCGA-CG-4469-01	E1-E17	Out-of-frame	0.453586
TCGA-CG-4469-01	E1-E17	Intergenic space	0.0253165
TCGA-CG-4469-01	E1-E17	Out-of-strand	0.0189873
TCGA-CG-4469-01	E1-E17	BP 5’ to I17 and/or 5’-partner	0.0105485
TCGA-CG-4469-01	E1-E17	Out-of-strand	0.0105485
TCGA-D7-6519-01	E1-E18	BP 5’ to I17 and/or 5’-partner	1
TCGA-D7-A6EZ-01	E1-E18	BP 5’ to I17 and/or 5’-partner	0.454545
TCGA-D7-A6EZ-01	E1-E18	BP 5’ to I17 and/or 5’-partner	0.333333
TCGA-D7-A6EZ-01	E1-E18	BP 5’ to I17 and/or 5’-partner	0.106061
TCGA-D7-A6EZ-01	E1-E18	BP 5’ to I17 and/or 5’-partner	0.106061
TCGA-FP-8099-01	E1-E18	BP 5’ to I17 and/or 5’-partner	1
TCGA-HU-8602-01		BP 5’ to I17 and/or 5’-partner	0.555556
TCGA-HU-8602-01		BP 5’ to I17 and/or 5’-partner	0.444444
TCGA-HU-A4GY-01	E1-E18	BP 5’ to I17 and/or 5’-partner	0.363636
TCGA-HU-A4GY-01	E1-E18	BP 5’ to I17 and/or 5’-partner	0.318182
TCGA-HU-A4GY-01	E1-E18	BP 5’ to I17 and/or 5’-partner	0.318182
TCGA-L5-A4OI-01		BP 5’ to I17 and/or 5’-partner	1
TCGA-QK-A6IG-01		BP 5’ to I17 and/or 5’-partner	1
TCGA-R6-A6DQ-01	E1-E18	BP 5’ to I17 and/or 5’-partner	0.625
TCGA-R6-A6DQ-01	E1-E18	BP 5’ to I17 and/or 5’-partner	0.375
TCGA-RD-A8N9-01		BP 5’ to I17 and/or 5’-partner	1
TCGA-UY-A9PE-01	E1-E18	BP 5’ to I17 and/or 5’-partner	1
TCGA-VQ-A925-01	E1-E18	BP 5’ to I17 and/or 5’-partner	1
TCGA-VQ-A92D-01	E1-E18	BP 5’ to I17 and/or 5’-partner	1
TCGA-VQ-AA64-01	E1-E18	BP 5’ to I17 and/or 5’-partner	0.555556
TCGA-VQ-AA64-01	E1-E18	BP 5’ to I17 and/or 5’-partner	0.444444
TCGA-W5-AA34-01		BP 5’ to I17 and/or 5’-partner	1
TCGA-ZF-A9RC-01	E1-E18	BP 5’ to I17 and/or 5’-partner	1

## Sheet: ED Fig. 4d
TCGA_type	FGFR2_E18_truncating_mut	FGFR2_amp	FGFR2_exp	FGFR2_RE_type	Partner_location	FGFR2_E18-C3_usage	E18-C3_junction_reads	FGFR2_E18-C4_usage	E18-C4_junction_reads	TCGA_code_all
CHOL		E1-E17	3.21489	In-frame fusion	Chr-10		0		0	CHOL
CHOL		E1-E17	6.0529	In-frame fusion	Chr-10		0		0	CHOL
CHOL			3.49938	In-frame fusion	Chr-10		0		0	CHOL
CHOL			4.91891	In-frame fusion	Chr-10		0		0	CHOL
BRCA			1.44532	In-frame fusion	Chr-10	TRUE	1		0	BRCA
BRCA			3.97551	In-frame fusion	Chr-10		0.0639535		0	BRCA
LIHC			3.91503	In-frame fusion	Chr-10		0		0	LIHC
LIHC			4.72857	In-frame fusion	Other		0		0	LIHC
LUSC			2.62645	In-frame fusion	Other		0		0	LUSC
STAD		E1-E18	7.59393	In-frame fusion	Chr-10		0.00195408		0.00390816	STAD
THCA/THYM			3.64479	In-frame fusion	Other		0		0	THCA
UCEC		E1-E17	5.91097	In-frame fusion	Chr-10		0.031477		0.0169492	UCEC
STAD		E1-E17	6.73077	Out-of-frame	Chr-10	TRUE	0.939439		0	STAD
BRCA			3.80939	Intergenic space	Chr-10	TRUE	0.8		0	BRCA
BRCA		E1-E17	6.36149	Intergenic space	Chr-10		0.0266041		0.00312989	BRCA
BRCA		E1-E18	6.9913	Intergenic space	Other		0.0117417		0.00195695	BRCA
GBM		E1-E18	4.5743	Intergenic space	Chr-10	TRUE	0.960976		0	GBM
UCEC			2.96012			TRUE	0.384615		0	UCEC
UCEC			3.65031			TRUE	1		0	UCEC
UCEC			3.81398			TRUE	0.625		0	UCEC
UCEC			1.94296			TRUE	0.214286		0	UCEC
UCEC			3.64783			TRUE	0.1875		0	UCEC
UCEC			2.8857			TRUE	0.3		0	UCEC
UCEC			2.60377			TRUE	0.375		0	UCEC
UCEC			2.8143			TRUE	0.333333		0	UCEC
UCEC			3.94846			TRUE	0.285714		0	UCEC
UCEC			1.56872			TRUE	0.190476		0	UCEC
HNSC			1.55088			TRUE	0.176471		0	HNSC
HNSC			3.45455			TRUE	0.227273		0	HNSC
HNSC			2.90052			TRUE	0.269231		0	HNSC
HNSC			1.86879			TRUE	0.3		0	HNSC
HNSC			3.37021			TRUE	0.209302		0	HNSC
HNSC			2.44039			TRUE	0.15625		0	HNSC
BLCA			2.0827			TRUE	0.357143		0	BLCA
BLCA			1.68178			TRUE	0.25		0	BLCA
BLCA			0.8572			TRUE	0.3		0	BLCA
BLCA			1.33166			TRUE	0.2		0	BLCA
THCA/THYM			2.9254			TRUE	0.553191		0	THCA
THCA/THYM			3.18142			TRUE	0.35		0	THCA
THCA/THYM			1.69741			TRUE	0.3		0	THYM
THCA/THYM			2.73062			TRUE	0.259259		0	THYM
LIHC			2.8293			TRUE	1		0	LIHC
LIHC			2.8817			TRUE	0.181818		0	LIHC
LIHC			3.3807			TRUE	0.258065		0	LIHC
KIRP/KIRC			1.85148			TRUE	0.263158		0	KIRP
KIRP/KIRC			1.34586			TRUE	0.153846		0	KIRP
SARC			4.02029			TRUE	0.785714		0	SARC
SARC			3.47117			TRUE	0.714286		0	SARC
ACC			2.60364			TRUE	0.296296		0	ACC
BRCA			3.17105			TRUE	0.368421		0	BRCA
CESC			2.73993			TRUE	0.454545		0	CESC
PAAD			2.57236			TRUE	0.15625		0	PAAD
SKCM			0.611287			TRUE	0.363636		0	SKCM
BLCA			2.14845				0.0793651	TRUE	0.047619	BLCA
BLCA			2.38995				0	TRUE	0.0625	BLCA
BLCA			3.72814				0	TRUE	0.0547945	BLCA
LIHC			4.28972				0.0606061	TRUE	0.121212	LIHC
LIHC			5.73869				0.0616114	TRUE	0.0521327	LIHC
LIHC			2.79355				0.0333333	TRUE	0.05	LIHC
BRCA			2.08731				0	TRUE	0.0615385	BRCA
BRCA			2.94005				0	TRUE	0.0481928	BRCA
STAD			2.16586				0	TRUE	0.0869565	STAD
STAD			2.79366				0	TRUE	0.0480769	STAD
KIRP/KIRC			2.28574				0	TRUE	0.056338	KIRC
SARC			3.55509				0.0218978	TRUE	0.0583942	SARC
UCEC			4.26027				0	TRUE	0.0746269	UCEC
UCEC	TRUE		2.57453				0		0	UCEC

## Sheet: ED Fig. 4e
TCGA_type	Alterations	Frequency (%)	Distribution (%)
ACC	E18-C3 usage	1.08696	100
BLCA	E18-C4 usage	0.726392	42.8571
BLCA	E18-C3 usage	0.968523	57.1429
BRCA	Intergenic space	0.270758	37.5
BRCA	In-frame fusion	0.180505	25
BRCA	E18-C4 usage	0.180505	25
BRCA	E18-C3 usage	0.0902527	12.5
CESC	E18-C3 usage	0.322581	100
CHOL	In-frame fusion	7.84314	100
GBM	Intergenic space	0.165563	100
HNSC	E18-C3 usage	1.13208	100
KIRC	E18-C4 usage	0.185874	100
KIRP	E18-C3 usage	0.682594	100
LIHC	In-frame fusion	0.452489	25
LIHC	E18-C4 usage	0.678733	37.5
LIHC	E18-C3 usage	0.678733	37.5
LUSC	In-frame fusion	0.195695	100
PAAD	E18-C3 usage	0.537634	100
SARC	E18-C4 usage	0.377358	33.3333
SARC	E18-C3 usage	0.754717	66.6667
SKCM	E18-C3 usage	0.208768	100
STAD	Out-of-frame	0.209205	25
STAD	In-frame fusion	0.209205	25
STAD	E18-C4 usage	0.41841	50
THCA	In-frame fusion	0.193798	33.3333
THCA	E18-C3 usage	0.387597	66.6667
THYM	E18-C3 usage	1.6129	100
UCEC	In-frame fusion	0.182482	7.69231
UCEC	E18-truncating mut	0.182482	7.69231
UCEC	E18-C4 usage	0.182482	7.69231
UCEC	E18-C3 usage	1.82482	76.9231
