# Supplementary material for: Truncated FGFR2 is a clinically actionable oncogene in multiple cancers
Source: Nature. 2022 Aug 10;608(7923):609–17. doi: 10.1038/s41586-022-05066-5 (PMC9436779; doi:10.1038/s41586-022-05066-5)
Supplement: Supplementary file 18 — Source Data Extended Data Fig. 5 [file 41586_2022_5066_MOESM18_ESM.xlsx]

## Sheet: ED Fig. 5a
	FGFR2 MFI
Lentivirus	Replica_1	Replica_2	Replica_3	Replica_4	Replica_5	Replica_6	Replica_7
GFP	94.2	225	209	190	185	103
Fgfr2-FL	641	1665	1151	1128	2239	831	818
Fgfr2-dE18	927	892	716	1680	2193	1038	1025
Fgfr2-FL-Bicc1	1210	1351	878	867	1303	611
Fgfr2-dE18-Bicc1	1035	1392	1099	1202	634	966
Fgfr2-dE18-Bicc1-dSAM	861	1502	1065	1048	874	594
Fgfr2-K422R	1295	1264	1235	1663	775	501
Fgfr2-K422R-dE18	1507	1380	786	1948	1654	492
Fgfr2-K422R-Bicc1	1280	897	889	1592	1910	520
Fgfr2-K422R-dE18-Bicc1	1490	800	1350	782	1577	506
Fgfr2-FL-Ate1	924	899	743	1096	566	1400
Fgfr2-dE18-Ate1	1385	1361	565	984	761	940
Fgfr2-FL-Tacc2	957	940	939	639	863	1255
Fgfr2-dE18-Tacc2	1502	1478	926	874	622	1011
Fgfr2-dE18-IGR1	871	1729	798	789	1425	1785
Fgfr2-dE18-IGR2	1108	1761	1058	1030	1371	2014
Fgfr2-E18-C2	895	1305	1532	1070	1061	1401
Fgfr2-E18-C3	1362	2291	1503	675	665	1807
Fgfr2-E18-C4	1286	1289	2251	775	775	2022
Fgfr2-Y674*	983	1266	1229	884	823	958
Fgfr2-T678*	1073	923	1297	832	811	693
Fgfr2-P686*	1156	1032	1242	964	941	985
Fgfr2-S694*	1023	1245	902	882	826	681
Fgfr2-V702*	1136	1249	1022	960
Fgfr2-Y717*	1316	1233	1079	1007
Fgfr2-L681fs*6	1128	882	1202	1191	800	951
Fgfr2-S687fs*3	918	1428	1228	713
Fgfr2-S697fs*4	1148	1217	863	1184
Fgfr2-S704fs*22	932	1245	1384	698
Fgfr2-S156W	887	1078	1002	838	813	809
Fgfr2-C287R	1054	820	1505	398	932	1001
Fgfr2-N454K	900	1023	1058	773	752	795
Fgfr2-K564E	1096	1540	797	1080

## Sheet: ED Fig. 5b
Pearson's R correlation coefficients
Top panel, global expression proteomics
Sample	GFP_1	GFP_2	GFP_3	GFP_4	Fgfr2-FL_1	Fgfr2-FL_2	Fgfr2-FL_3	Fgfr2-FL_4	Fgfr2-dE18_1	Fgfr2-dE18_2	Fgfr2-dE18_3	Fgfr2-dE18_4	Fgfr2-FL-Bicc1_1	Fgfr2-FL-Bicc1_2	Fgfr2-FL-Bicc1_3	Fgfr2-FL-Bicc1_4	Fgfr2-dE18-Bicc1_1	Fgfr2-dE18-Bicc1_2	Fgfr2-dE18-Bicc1_3	Fgfr2-dE18-Bicc1_4
GFP_1	1	0.996418	0.994421	0.995279	0.978037	0.978911	0.97932	0.977743	0.943085	0.940728	0.936098	0.935662	0.95338	0.952341	0.9503	0.952129	0.883308	0.878851	0.882485	0.88359
GFP_2	0.996418	1	0.994265	0.995577	0.977886	0.97994	0.979968	0.978499	0.942879	0.941603	0.936945	0.936213	0.954158	0.952904	0.951207	0.952803	0.884068	0.879868	0.883132	0.884566
GFP_3	0.994421	0.994265	1	0.99488	0.977518	0.977755	0.978605	0.977963	0.941116	0.939815	0.936663	0.937115	0.955605	0.953184	0.951077	0.953359	0.885111	0.880108	0.882365	0.884087
GFP_4	0.995279	0.995577	0.99488	1	0.976667	0.979353	0.978682	0.977188	0.94217	0.941722	0.93567	0.935962	0.954447	0.954118	0.951941	0.953354	0.883488	0.878657	0.882254	0.884441
Fgfr2-FL_1	0.978037	0.977886	0.977518	0.976667	1	0.993263	0.994341	0.993605	0.967838	0.966521	0.962405	0.962907	0.97646	0.97569	0.974784	0.976097	0.925808	0.92062	0.924395	0.925876
Fgfr2-FL_2	0.978911	0.97994	0.977755	0.979353	0.993263	1	0.996148	0.994505	0.969682	0.969048	0.964578	0.963804	0.978679	0.978458	0.976479	0.977797	0.926182	0.921732	0.925944	0.927689
Fgfr2-FL_3	0.97932	0.979968	0.978605	0.978682	0.994341	0.996148	1	0.996192	0.969778	0.96869	0.96549	0.964933	0.980253	0.979298	0.977947	0.979392	0.929084	0.924493	0.927906	0.929183
Fgfr2-FL_4	0.977743	0.978499	0.977963	0.977188	0.993605	0.994505	0.996192	1	0.968555	0.967121	0.96493	0.964654	0.979574	0.978123	0.976929	0.978839	0.927937	0.923415	0.926982	0.928164
Fgfr2-dE18_1	0.943085	0.942879	0.941116	0.94217	0.967838	0.969682	0.969778	0.968555	1	0.996594	0.994603	0.994317	0.976067	0.976363	0.974743	0.975565	0.962298	0.959307	0.96288	0.963743
Fgfr2-dE18_2	0.940728	0.941603	0.939815	0.941722	0.966521	0.969048	0.96869	0.967121	0.996594	1	0.994268	0.993495	0.975834	0.976366	0.974455	0.97565	0.962205	0.959066	0.962619	0.964171
Fgfr2-dE18_3	0.936098	0.936945	0.936663	0.93567	0.962405	0.964578	0.96549	0.96493	0.994603	0.994268	1	0.996358	0.975742	0.975401	0.974895	0.974798	0.966616	0.963645	0.966341	0.966019
Fgfr2-dE18_4	0.935662	0.936213	0.937115	0.935962	0.962907	0.963804	0.964933	0.964654	0.994317	0.993495	0.996358	1	0.976926	0.976715	0.975938	0.97562	0.968299	0.96463	0.967158	0.96693
Fgfr2-FL-Bicc1_1	0.95338	0.954158	0.955605	0.954447	0.97646	0.978679	0.980253	0.979574	0.976067	0.975834	0.975742	0.976926	1	0.996716	0.996246	0.996861	0.967149	0.964516	0.966541	0.967537
Fgfr2-FL-Bicc1_2	0.952341	0.952904	0.953184	0.954118	0.97569	0.978458	0.979298	0.978123	0.976363	0.976366	0.975401	0.976715	0.996716	1	0.996529	0.996548	0.967168	0.964268	0.966693	0.968058
Fgfr2-FL-Bicc1_3	0.9503	0.951207	0.951077	0.951941	0.974784	0.976479	0.977947	0.976929	0.974743	0.974455	0.974895	0.975938	0.996246	0.996529	1	0.996095	0.967789	0.964626	0.967578	0.968186
Fgfr2-FL-Bicc1_4	0.952129	0.952803	0.953359	0.953354	0.976097	0.977797	0.979392	0.978839	0.975565	0.97565	0.974798	0.97562	0.996861	0.996548	0.996095	1	0.966624	0.963365	0.966613	0.96796
Fgfr2-dE18-Bicc1_1	0.883308	0.884068	0.885111	0.883488	0.925808	0.926182	0.929084	0.927937	0.962298	0.962205	0.966616	0.968299	0.967149	0.967168	0.967789	0.966624	1	0.995179	0.995482	0.995206
Fgfr2-dE18-Bicc1_2	0.878851	0.879868	0.880108	0.878657	0.92062	0.921732	0.924493	0.923415	0.959307	0.959066	0.963645	0.96463	0.964516	0.964268	0.964626	0.963365	0.995179	1	0.994469	0.993751
Fgfr2-dE18-Bicc1_3	0.882485	0.883132	0.882365	0.882254	0.924395	0.925944	0.927906	0.926982	0.96288	0.962619	0.966341	0.967158	0.966541	0.966693	0.967578	0.966613	0.995482	0.994469	1	0.996702
Fgfr2-dE18-Bicc1_4	0.88359	0.884566	0.884087	0.884441	0.925876	0.927689	0.929183	0.928164	0.963743	0.964171	0.966019	0.96693	0.967537	0.968058	0.968186	0.96796	0.995206	0.993751	0.996702	1
Middle panel, global phosphoproteomics
Sample	GFP_1	GFP_2	GFP_3	GFP_4	Fgfr2-FL_1	Fgfr2-FL_2	Fgfr2-FL_3	Fgfr2-FL_4	Fgfr2-dE18_1	Fgfr2-dE18_2	Fgfr2-dE18_3	Fgfr2-dE18_4	Fgfr2-FL-Bicc1_1	Fgfr2-FL-Bicc1_2	Fgfr2-FL-Bicc1_3	Fgfr2-FL-Bicc1_4	Fgfr2-dE18-Bicc1_1	Fgfr2-dE18-Bicc1_2	Fgfr2-dE18-Bicc1_3
GFP_1	1	0.944187	0.963554	0.948608	0.957565	0.951803	0.941616	0.943609	0.911855	0.913594	0.889412	0.867742	0.928841	0.932585	0.901504	0.918993	0.85874	0.857543	0.834479
GFP_2	0.944187	1	0.960934	0.975323	0.94275	0.936208	0.946038	0.944487	0.899612	0.907097	0.892621	0.91856	0.924922	0.925545	0.944371	0.915335	0.895016	0.862313	0.830878
GFP_3	0.963554	0.960934	1	0.973611	0.969281	0.972063	0.970103	0.971813	0.932358	0.937546	0.920203	0.898417	0.954328	0.956831	0.934304	0.950435	0.874467	0.884805	0.860694
GFP_4	0.948608	0.975323	0.973611	1	0.957879	0.954301	0.963264	0.964274	0.914432	0.923622	0.911785	0.918426	0.934419	0.943365	0.947745	0.938181	0.887068	0.877575	0.84936
Fgfr2-FL_1	0.957565	0.94275	0.969281	0.957879	1	0.985218	0.98427	0.978743	0.958433	0.956235	0.948007	0.917515	0.965817	0.974531	0.950553	0.963929	0.902818	0.914069	0.890285
Fgfr2-FL_2	0.951803	0.936208	0.972063	0.954301	0.985218	1	0.980268	0.977254	0.964432	0.961787	0.943948	0.916815	0.972525	0.97536	0.946215	0.962094	0.900369	0.912232	0.888979
Fgfr2-FL_3	0.941616	0.946038	0.970103	0.963264	0.98427	0.980268	1	0.983011	0.954931	0.956316	0.953632	0.923805	0.967522	0.974489	0.955875	0.967619	0.906388	0.919034	0.891801
Fgfr2-FL_4	0.943609	0.944487	0.971813	0.964274	0.978743	0.977254	0.983011	1	0.949071	0.958239	0.950888	0.929473	0.964558	0.972663	0.956971	0.974717	0.907971	0.919778	0.894438
Fgfr2-dE18_1	0.911855	0.899612	0.932358	0.914432	0.958433	0.964432	0.954931	0.949071	1	0.982689	0.959761	0.933121	0.971865	0.972175	0.942089	0.956569	0.929658	0.953276	0.918594
Fgfr2-dE18_2	0.913594	0.907097	0.937546	0.923622	0.956235	0.961787	0.956316	0.958239	0.982689	1	0.967384	0.939133	0.974148	0.974627	0.945512	0.968252	0.939873	0.960364	0.924408
Fgfr2-dE18_3	0.889412	0.892621	0.920203	0.911785	0.948007	0.943948	0.953632	0.950888	0.959761	0.967384	1	0.938355	0.947993	0.962009	0.948702	0.969775	0.929007	0.950203	0.933777
Fgfr2-dE18_4	0.867742	0.91856	0.898417	0.918426	0.917515	0.916815	0.923805	0.929473	0.933121	0.939133	0.938355	1	0.92607	0.93614	0.968877	0.929361	0.955831	0.928027	0.890114
Fgfr2-FL-Bicc1_1	0.928841	0.924922	0.954328	0.934419	0.965817	0.972525	0.967522	0.964558	0.971865	0.974148	0.947993	0.92607	1	0.980491	0.955328	0.969585	0.933095	0.949517	0.914412
Fgfr2-FL-Bicc1_2	0.932585	0.925545	0.956831	0.943365	0.974531	0.97536	0.974489	0.972663	0.972175	0.974627	0.962009	0.93614	0.980491	1	0.965596	0.978741	0.935912	0.952331	0.919998
Fgfr2-FL-Bicc1_3	0.901504	0.944371	0.934304	0.947745	0.950553	0.946215	0.955875	0.956971	0.942089	0.945512	0.948702	0.968877	0.955328	0.965596	1	0.959301	0.951574	0.940065	0.905613
Fgfr2-FL-Bicc1_4	0.918993	0.915335	0.950435	0.938181	0.963929	0.962094	0.967619	0.974717	0.956569	0.968252	0.969775	0.929361	0.969585	0.978741	0.959301	1	0.927918	0.952035	0.929964
Fgfr2-dE18-Bicc1_1	0.85874	0.895016	0.874467	0.887068	0.902818	0.900369	0.906388	0.907971	0.929658	0.939873	0.929007	0.955831	0.933095	0.935912	0.951574	0.927918	1	0.959443	0.917998
Fgfr2-dE18-Bicc1_2	0.857543	0.862313	0.884805	0.877575	0.914069	0.912232	0.919034	0.919778	0.953276	0.960364	0.950203	0.928027	0.949517	0.952331	0.940065	0.952035	0.959443	1	0.947843
Fgfr2-dE18-Bicc1_3	0.834479	0.830878	0.860694	0.84936	0.890285	0.888979	0.891801	0.894438	0.918594	0.924408	0.933777	0.890114	0.914412	0.919998	0.905613	0.929964	0.917998	0.947843	1
Bottom panel, phospho-Tyr IP proteomics
Sample	GFP_1	GFP_2	GFP_3	Fgfr2-FL_1	Fgfr2-FL_2	Fgfr2-FL_3	Fgfr2-dE18_1	Fgfr2-dE18_2	Fgfr2-dE18_3	Fgfr2-FL-Bicc1_1	Fgfr2-FL-Bicc1_2	Fgfr2-FL-Bicc1_3	Fgfr2-dE18-Bicc1_1	Fgfr2-dE18-Bicc1_2	Fgfr2-dE18-Bicc1_3
GFP_1	1	0.986555	0.987495	0.757356	0.736288	0.757678	0.528245	0.550182	0.515553	0.858611	0.84136	0.849819	0.502261	0.498467	0.512713
GFP_2	0.986555	1	0.989329	0.752065	0.738611	0.755679	0.527589	0.549392	0.520612	0.850373	0.840982	0.846038	0.502675	0.510458	0.51364
GFP_3	0.987495	0.989329	1	0.757308	0.741142	0.764725	0.526565	0.555703	0.519779	0.86106	0.848291	0.859736	0.508253	0.509049	0.521656
Fgfr2-FL_1	0.757356	0.752065	0.757308	1	0.964442	0.988816	0.872982	0.830738	0.864356	0.917241	0.889008	0.909506	0.784371	0.764807	0.787615
Fgfr2-FL_2	0.736288	0.738611	0.741142	0.964442	1	0.966357	0.851187	0.804844	0.844282	0.900477	0.879701	0.896972	0.777934	0.766835	0.783071
Fgfr2-FL_3	0.757678	0.755679	0.764725	0.988816	0.966357	1	0.863337	0.83164	0.855231	0.926041	0.901024	0.925611	0.796826	0.781008	0.805432
Fgfr2-dE18_1	0.528245	0.527589	0.526565	0.872982	0.851187	0.863337	1	0.900394	0.987837	0.769796	0.734309	0.757177	0.877698	0.855417	0.873593
Fgfr2-dE18_2	0.550182	0.549392	0.555703	0.830738	0.804844	0.83164	0.900394	1	0.909708	0.756367	0.733126	0.749997	0.816649	0.835811	0.834888
Fgfr2-dE18_3	0.515553	0.520612	0.519779	0.864356	0.844282	0.855231	0.987837	0.909708	1	0.756227	0.727958	0.747859	0.871357	0.863716	0.869956
Fgfr2-FL-Bicc1_1	0.858611	0.850373	0.86106	0.917241	0.900477	0.926041	0.769796	0.756367	0.756227	1	0.964604	0.988699	0.787675	0.768051	0.796862
Fgfr2-FL-Bicc1_2	0.84136	0.840982	0.848291	0.889008	0.879701	0.901024	0.734309	0.733126	0.727958	0.964604	1	0.968987	0.762577	0.760432	0.774806
Fgfr2-FL-Bicc1_3	0.849819	0.846038	0.859736	0.909506	0.896972	0.925611	0.757177	0.749997	0.747859	0.988699	0.968987	1	0.786844	0.766697	0.79995
Fgfr2-dE18-Bicc1_1	0.502261	0.502675	0.508253	0.784371	0.777934	0.796826	0.877698	0.816649	0.871357	0.787675	0.762577	0.786844	1	0.968862	0.991653
Fgfr2-dE18-Bicc1_2	0.498467	0.510458	0.509049	0.764807	0.766835	0.781008	0.855417	0.835811	0.863716	0.768051	0.760432	0.766697	0.968862	1	0.972804
Fgfr2-dE18-Bicc1_3	0.512713	0.51364	0.521656	0.787615	0.783071	0.805432	0.873593	0.834888	0.869956	0.796862	0.774806	0.79995	0.991653	0.972804	1

## Sheet: ED Fig. 5c
FGFR2 phosphosites
Top panel, global phosphoproteomics
M. musculus|H. sapiens
NP_963895.2|NP_000132.3	GFP_1	GFP_2	GFP_3	GFP_4	Fgfr2-FL_1	Fgfr2-FL_2	Fgfr2-FL_3	Fgfr2-FL_4	Fgfr2-dE18_1	Fgfr2-dE18_2	Fgfr2-dE18_3	Fgfr2-dE18_4	Fgfr2-FL-Bicc1_1	Fgfr2-FL-Bicc1_2	Fgfr2-FL-Bicc1_3	Fgfr2-FL-Bicc1_4	Fgfr2-dE18-Bicc1_1	Fgfr2-dE18-Bicc1_2	Fgfr2-dE18-Bicc1_3
T324|419	NA	NA	NA	NA	23.348	23.8839	23.4231	24.2793	NA	NA	NA	23.5038	21.8328	NA	NA	NA	NA	NA	NA
T334|429	NA	NA	NA	NA	23.2571	NA	22.9295	22.9436	23.1879	22.8016	23.0587	22.9695	23.0336	22.5946	NA	22.5192	22.6125	22.4882	22.6916
S357|452	NA	NA	NA	NA	27.6633	27.9109	27.9532	28.0126	26.0034	25.8801	26.2157	26.3041	26.7025	26.8686	26.7849	27.2971	24.0745	24.6371	22.7405
S358|453	NA	NA	NA	NA	28.5292	28.8636	28.9226	29.2177	27.5195	27.5371	27.245	27.6076	27.9726	28.0993	27.8785	28.2749	26.6172	26.8633	26.8033
T362|457	NA	NA	NA	NA	NA	22.5944	22.4198	NA	NA	21.794	21.2804	NA	NA	22.5818	21.2358	21.4854	22.6183	21.6919	NA
S369|464	NA	NA	NA	NA	NA	NA	21.2537	NA	NA	NA	NA	NA	NA	22.9455	NA	NA	NA	NA	NA
Y371|466	NA	NA	NA	NA	NA	23.9092	23.9593	23.6783	23.6381	23.8415	23.9261	23.8369	23.2412	NA	23.1798	22.8644	24.9121	25.4231	21.7472
Y466|561	NA	NA	NA	20.0537	21.8012	22.8582	22.3337	22.1454	22.374	22.5568	21.9823	22.8829	22.2426	22.5508	22.1907	22.4496	23.2568	23.2677	22.5969
Y480|575	NA	NA	NA	NA	NA	NA	NA	22.4046	NA	NA	NA	NA	NA	NA	NA	NA	NA	NA	21.906
Y491|586	NA	NA	NA	NA	24.9372	24.8915	25.0508	24.9548	26.1064	26.0625	26.3748	25.6116	25.0848	24.8866	24.753	25.311	26.1611	26.5776	26.6167
S492|587	NA	NA	NA	NA	24.4797	24.552	24.6656	24.7269	22.4945	22.5993	27.6386	22.6552	23.9279	24.1177	24.359	24.6958	27.2635	25.2609	27.7111
Y493|588	NA	NA	NA	NA	23.4078	23.3077	23.2941	23.2644	22.4945	22.5993	23.073	22.6552	22.896	23.0002	23.1408	23.4971	NA	24.559	24.3708
Y513|608	NA	NA	NA	NA	22.3891	22.2844	22.7252	22.4291	NA	21.5398	NA	NA	21.6315	21.1787	NA	21.1175	NA	22.5037	22.037
Y521|616	NA	NA	NA	NA	21.6831	21.4655	22.0692	NA	NA	NA	NA	NA	NA	NA	NA	NA	20.6174	20.7938	NA
Y561|656	NA	NA	NA	NA	28.5971	28.4303	28.5663	28.4694	28.4455	28.432	28.5481	28.2808	27.3399	27.5821	27.2577	27.7278	27.9014	28.1011	27.8401
Y562|657	NA	NA	NA	NA	27.6213	28.4303	27.6765	28.4694	28.4455	27.5567	27.8936	28.2808	27.3399	27.0498	26.7821	27.2301	27.9014	27.6656	27.8401
Y638|733	NA	NA	NA	NA	22.7333	NA	22.6694	22.3932	22.3412	NA	NA	NA	22.151	NA	NA	NA	NA	22.9509	NA
Bottom panel, phospho-Tyr IP proteomics
M. musculus|H. sapiens
NP_963895.2|NP_000132.3	GFP_1	GFP_2	GFP_3	Fgfr2-FL_1	Fgfr2-FL_2	Fgfr2-FL_3	Fgfr2-dE18_1	Fgfr2-dE18_2	Fgfr2-dE18_3	Fgfr2-FL-Bicc1_1	Fgfr2-FL-Bicc1_2	Fgfr2-FL-Bicc1_3	Fgfr2-dE18-Bicc1_1	Fgfr2-dE18-Bicc1_2	Fgfr2-dE18-Bicc1_3
Y133|229	NA	NA	NA	NA	NA	NA	NA	NA	NA	NA	23.2161	22.6859	23.9317	26.0828	23.9283
Y141|237	NA	NA	NA	NA	21.2022	NA	NA	NA	NA	23.2106	24.2901	23.5435	25.1186	26.3596	24.5538
T147|243	NA	NA	NA	NA	21.2022	NA	NA	NA	NA	23.2106	24.2901	23.5435	25.2282	26.3369	25.2203
Y148|244	NA	NA	NA	NA	NA	NA	NA	NA	NA	NA	22.6012	NA	22.6105	24.5616	22.8606
S358|453	NA	NA	NA	25.8066	22.8424	22.8114	24.4526	NA	24.9139	24.7819	NA	NA	25.0808	24.5469	25.4834
S369|464	NA	NA	NA	NA	NA	NA	NA	NA	NA	25.9098	25.8789	26.034	27.9657	NA	28.5123
Y371|466	NA	NA	NA	27.0588	26.9463	27.2461	25.8084	24.6422	25.0636	25.6007	24.2297	24.7675	26.6809	27.1328	27.1996
Y466|561	NA	NA	NA	25.6382	25.8758	27.2194	24.9583	26.0583	25.0396	25.6358	25.0296	25.7316	26.9543	26.7327	27.0934
Y471|566	NA	NA	NA	23.5317	23.8631	24.3991	NA	NA	22.3737	NA	NA	NA	23.4206	24.5249	24.0382
Y480|575	NA	NA	NA	28.4595	28.9081	28.6088	27.6738	26.6579	27.8717	25.6347	25.6593	25.8075	28.9587	28.6033	28.7863
Y491|586	NA	NA	NA	25.4363	25.6613	25.6132	25.8721	26.0172	26.073	24.3349	24.7969	24.8138	26.2449	26.8643	26.6064
S492|587	NA	NA	NA	28.4256	26.078	28.6946	30.2107	26.7524	29.1751	27.4904	26.6233	24.3078	29.6881	28.8407	26.3056
Y493|588	NA	NA	NA	25.6505	25.8963	25.7612	25.3848	25.1651	25.1742	22.1219	24.2019	21.1494	25.0461	26.2546	24.888
T512|607	NA	NA	NA	NA	NA	NA	NA	NA	NA	NA	NA	NA	NA	NA	28.651
Y513|608	NA	NA	NA	29.1196	29.2429	29.3425	28.0401	27.7227	27.7776	26.2135	26.0672	26.0615	28.8856	28.4532	NA
Y521|616	NA	NA	NA	25.6728	26.2168	26.1695	24.629	24.4067	24.2816	22.1535	22.1943	22.7771	25.0287	24.9655	25.1924
Y561|656	21.9155	21.1066	22.4768	36.471	36.2399	36.1606	35.6299	35.8721	35.4235	34.4252	34.7458	34.228	35.3088	35.3169	34.9601
Y562|657	21.9155	NA	22.4768	35.3024	35.2979	35.0134	34.7461	34.4457	34.4692	33.5826	34.1744	33.2879	34.4625	34.7063	34.1172
T565|660	NA	NA	NA	22.393	21.5911	22.1094	22.7437	NA	22.447	NA	NA	20.9532	21.672	21.6715	21.9647
Y638|733	NA	NA	NA	23.3303	23.5564	23.9741	22.0257	21.9049	22.9614	NA	NA	20.5825	22.37	22.7408	22.6185
Y710|805	NA	NA	NA	29.0216	28.9804	29.1059	NA	NA	NA	25.8169	25.9669	25.6798	NA	NA	NA
Y717|812	NA	NA	NA	29.4299	27.7933	28.606	NA	NA	NA	26.8779	26.7001	26.3169	NA	NA	NA
S723|818	NA	NA	NA	NA	29.0412	28.5186	NA	NA	NA	NA	NA	NA	NA	NA	NA

## Sheet: ED Fig. 5d
Global expression proteomics, mouse hallmarks ssGSEA
	Row Z-scores of NES																				two-tailed unpaired Student's t-tests of Fgfr2-dE18 versus Fgfr2-FL
Pathway	GFP_1	GFP_2	GFP_3	GFP_4	Fgfr2-FL_1	Fgfr2-FL_2	Fgfr2-FL_3	Fgfr2-FL_4	Fgfr2-dE18_1	Fgfr2-dE18_2	Fgfr2-dE18_3	Fgfr2-dE18_4	Fgfr2-FL-Bicc1_1	Fgfr2-FL-Bicc1_2	Fgfr2-FL-Bicc1_3	Fgfr2-FL-Bicc1_4	Fgfr2-dE18-Bicc1_1	Fgfr2-dE18-Bicc1_2	Fgfr2-dE18-Bicc1_3	Fgfr2-dE18-Bicc1_4	P value
HALLMARK_ANDROGEN_RESPONSE	-0.151615	-0.449843	-0.304922	0.203138	-0.570911	-1.5051	-1.04128	-0.492808	0.579754	0.490555	2.46128	0.516125	0.0813942	-0.644849	-1.0479	-0.818869	0.455124	0.280543	-0.328143	2.28831	0.0205409
HALLMARK_ANGIOGENESIS	-1.59462	-1.68144	-1.59791	-1.66319	0.371133	-0.92525	-0.777566	0.0743619	0.770791	0.891642	0.973552	0.959079	0.225768	0.345555	0.320911	0.582244	1.04242	0.889085	0.964795	-0.171362	0.0301276
HALLMARK_APICAL_SURFACE	1.37358	-0.274583	-0.221288	1.2377	1.15264	1.31959	1.668	1.30766	-0.939966	-1.03994	-0.298318	-0.332486	-0.508967	-0.478845	-0.527175	0.754232	-1.01028	-1.05021	-1.07913	-1.0522	0.000393447
HALLMARK_CHOLESTEROL_HOMEOSTASIS	-1.49064	-1.67149	0.10289	-0.462754	-1.3904	-1.33503	-0.913737	-0.902959	0.508165	0.493744	0.561853	0.582488	0.309235	0.415047	0.351854	-0.225727	0.748897	1.46681	1.33834	1.51343	0.000850434
HALLMARK_EPITHELIAL_MESENCHYMAL_TRANSITION	-1.19894	-1.77959	-1.4262	-1.16577	-0.741491	-1.32428	-0.608803	0.302322	1.13265	1.03062	1.30205	0.848406	0.257538	-0.147477	-0.119411	0.366085	0.315686	0.606191	1.10087	1.24956	0.0123531
HALLMARK_ESTROGEN_RESPONSE_EARLY	-0.0192975	-0.904966	-0.197806	-0.770714	-1.35169	-0.796695	-1.57653	0.10905	-0.0619878	2.16288	1.39373	-0.0193652	-0.966757	0.00185134	0.783393	-0.367877	-0.487711	0.250701	1.36707	1.45273	0.0418547
HALLMARK_HEDGEHOG_SIGNALING	-1.32901	0.199218	-0.16222	-1.03708	0.350647	1.3331	1.66219	1.37306	-1.04403	-0.41604	-0.922997	-0.342342	-1.11167	-0.341719	-1.31991	-0.612976	1.08734	0.402675	1.0595	1.17227	0.00263526
HALLMARK_INTERFERON_ALPHA_RESPONSE	-0.802852	-0.975042	-0.917872	-0.958575	-0.487126	-0.514777	-0.590871	-0.57943	-0.917225	-0.831394	-0.865817	-0.76075	1.11047	0.560914	0.828799	0.810087	1.41458	1.43523	1.42686	1.61479	0.000462152
HALLMARK_INTERFERON_GAMMA_RESPONSE	-0.844273	-0.932874	-0.914995	-0.96345	-0.525111	-0.556778	-0.488033	-0.505915	-0.816809	-0.76215	-0.760817	-0.684669	0.553092	0.354059	0.581848	0.613317	1.59861	1.60257	1.87907	1.57332	0.000844753
HALLMARK_KRAS_SIGNALING_UP+DOWN	0.344962	-0.932862	-0.970432	-0.0923501	-0.704299	-0.225496	-1.71659	-2.04486	-0.254353	1.03251	0.816813	0.294845	0.451029	0.20416	-0.69106	-0.516697	1.30481	1.63057	1.10036	0.968945	0.0222136
HALLMARK_KRAS_SIGNALING_UP	-0.285016	-1.46484	-1.37997	-1.51814	-0.0494918	-0.623927	0.013726	-0.741185	0.940369	0.563329	1.52711	2.20673	0.0015858	-0.606285	-0.623733	0.0367641	1.32155	0.805373	-0.233085	0.109135	0.0113927
HALLMARK_MTORC1_SIGNALING	-0.830604	-1.20006	-0.299027	-0.257991	-2.01099	-0.538395	-0.482811	-1.30134	0.154509	1.28276	1.31329	0.443351	0.0457787	0.0734406	-0.924777	-0.0594307	0.848314	1.04294	0.830244	1.8708	0.00740471
HALLMARK_MYC_TARGETS_V1	0.313969	-0.878867	-2.06912	0.673166	-1.0863	0.0764372	-0.952558	-0.782201	0.880622	1.08259	0.729145	0.86804	-0.61196	2.12031	-0.834796	0.768047	-1.05105	0.192591	0.27037	0.291566	0.00678008
HALLMARK_PI3K_AKT_MTOR_SIGNALING	-0.168156	-1.45767	-1.32209	-1.36839	-1.17181	0.225697	-1.32798	-1.26879	0.642333	0.663148	0.51434	0.413476	1.10633	-0.951717	0.859908	0.975285	0.866499	0.967543	0.972369	0.829679	0.0286693
HALLMARK_TGF_BETA_SIGNALING	-1.25856	-1.71157	-0.702866	-1.18615	-0.492428	0.294602	-0.450883	-0.840255	1.40678	1.39837	0.237503	1.32427	1.21722	-0.68203	-0.697976	-0.733222	0.393456	0.300659	1.12835	1.05473	0.00815517
HALLMARK_TNFA_SIGNALING_VIA_NFKB	-0.640036	-1.34592	-0.418891	-0.738565	-0.912068	-1.47219	-0.347149	-1.07976	0.573664	1.01739	1.61196	0.494232	-0.411344	0.409456	-0.428916	-0.781403	0.599735	1.78694	1.63811	0.44475	0.00169235
HALLMARK_UNFOLDED_PROTEIN_RESPONSE	-0.283126	-0.568566	-0.463061	-1.22921	-2.36643	-0.665619	-0.522098	-0.615275	1.30861	0.0951579	0.107915	1.22929	-0.361054	-0.27252	-0.37224	-0.141662	1.28976	1.37394	1.25773	1.19846	0.0229213
HALLMARK_WNT_BETA_CATENIN_SIGNALING	-1.62814	-1.67333	-1.63401	-1.78928	0.68832	0.383063	0.599456	0.0926407	1.08692	1.05469	1.18291	1.01623	-0.203661	-0.015448	-0.198351	0.140361	0.567721	0.538529	0.679436	-0.888059	0.0134743

## Sheet: ED Fig. 5e
Global expression proteomics, expression of candidate proteins shown in Figure 2b
	Log2 protein expression intensity
Protein	GFP_1	GFP_2	GFP_3	GFP_4	Fgfr2-FL_1	Fgfr2-FL_2	Fgfr2-FL_3	Fgfr2-FL_4	Fgfr2-dE18_1	Fgfr2-dE18_2	Fgfr2-dE18_3	Fgfr2-dE18_4	Fgfr2-FL-Bicc1_1	Fgfr2-FL-Bicc1_2	Fgfr2-FL-Bicc1_3	Fgfr2-FL-Bicc1_4	Fgfr2-dE18-Bicc1_1	Fgfr2-dE18-Bicc1_2	Fgfr2-dE18-Bicc1_3	Fgfr2-dE18-Bicc1_4
FGFR2	NA	12.1874	NA	NA	16.0254	16.0916	16.1043	16.0474	15.4466	15.464	15.5568	15.53	14.9742	14.969	14.9501	14.9311	14.8278	14.8848	14.8753	14.8507
PAK1	13.6773	13.6174	13.7043	13.7088	14.0368	14.0943	14.0924	14.1348	14.5663	14.5443	14.5831	14.554	14.4202	14.4294	14.3692	14.3975	14.8562	14.8768	14.8954	14.8516
PXN	13.9619	14.0439	14.0939	14.1206	14.2177	14.2148	14.205	14.2363	14.4427	14.4596	14.4838	14.4725	14.2951	14.2775	14.3053	14.223	14.5822	14.6133	14.5926	14.5618
MAP2K1	14.6209	14.5894	14.6396	14.6524	14.6286	14.6417	14.6371	14.6246	14.6618	14.6704	14.6883	14.6856	14.8217	14.7637	14.7616	14.8078	14.9585	15.0107	14.9516	14.9274
MAP2K2	14.9114	14.8641	14.9115	14.8573	14.8946	14.8518	14.8706	14.8596	14.7628	14.774	14.741	14.7971	14.9194	14.8956	14.9012	14.9098	14.9351	14.9457	14.9015	14.8989
MAPK1	15.6303	15.6302	15.646	15.6406	15.6102	15.6359	15.6072	15.6081	15.6077	15.6014	15.6275	15.6513	15.6739	15.6687	15.6701	15.652	15.6679	15.6889	15.6503	15.6349
MAPK3	16.6958	16.6924	16.6971	16.7098	16.8201	16.8294	16.8433	16.8518	16.6002	16.5794	16.6485	16.6271	16.812	16.8289	16.8102	16.8119	16.8028	16.8339	16.7954	16.7686
ERF	NA	NA	NA	12.5853	NA	NA	NA	11.7536	NA	NA	NA	NA	12.4738	NA	12.3785	NA	12.3781	NA	12.9244	NA
JUN	13.8192	13.6374	13.7363	13.7801	13.7442	13.6886	13.6771	13.7323	13.9399	13.8835	13.8427	13.9152	13.3432	13.343	13.3392	13.3044	13.727	13.7653	13.7011	13.6888
JUNB	14.5262	14.4694	14.5244	14.5154	14.5562	14.581	14.4916	14.5238	14.8486	14.8658	14.888	14.8788	14.7492	14.754	14.7446	14.7109	14.8655	14.8928	14.8965	14.9002
GSK3B	15.2437	15.2208	15.1997	15.2351	15.2868	15.2264	15.2792	15.1706	15.3363	15.2915	15.3323	15.354	15.3033	15.3421	15.4116	15.3143	15.3699	15.3372	15.3548	15.3518
MAP1B	14.1644	14.1398	14.1941	14.2029	14.3702	14.3925	14.3652	14.2655	14.738	14.7331	14.786	14.7691	14.5947	14.6228	14.6258	14.527	14.8431	14.9259	14.8392	14.8312
AKT1S1	15.7271	15.7445	15.7775	15.8013	15.7804	15.7004	15.7608	15.7505	15.6517	15.6441	15.6097	15.7708	15.8642	15.8635	15.87	15.8519	15.8677	15.6452	15.846	15.7783
ACLY	14.9152	14.913	14.9703	14.9179	15.024	15.049	15.0137	15.0608	15.5523	15.5459	15.5758	15.5496	15.0864	15.0654	15.0801	15.0923	15.4997	15.5814	15.5304	15.4945
BAD	15.5782	15.4925	15.5878	15.4928	15.5255	15.4686	15.5407	15.4471	15.1319	15.0989	14.9777	15.1189	15.4175	15.4583	15.419	15.3804	15.1509	14.9282	15.1887	15.1681
TBC1D1	12.9962	13.1274	13.125	13.1541	13.2458	13.2336	13.2073	13.2316	13.3428	13.3781	13.3794	13.2863	13.0936	13.1525	13.1585	13.0862	13.1115	13.2	13.1505	13.1438
FOXO3	NA	NA	13.6623	13.4676	NA	NA	13.4252	NA	13.5627	13.5123	13.4426	13.4942	NA	13.6945	13.4108	13.2189	NA	NA	13.9861	NA
RPS6KA3	14.2314	14.1706	14.2004	14.1689	14.1834	14.1982	14.2094	14.2007	14.7049	14.7111	14.7726	14.7765	14.1497	14.1536	14.1484	14.1367	14.708	14.7241	14.731	14.6727
RPS6	16.5852	16.529	16.4861	16.6411	16.5034	16.5843	16.5031	16.4102	16.7733	16.773	16.6405	16.6035	16.5572	16.6397	16.5554	16.6086	16.5958	16.5384	16.7067	16.7355
EIF4B	15.286	15.2674	15.2705	15.2591	15.3102	15.2602	15.2592	15.3148	15.4897	15.4747	15.5305	15.5361	15.2478	15.216	15.2515	15.2777	15.4077	15.3789	15.4291	15.3938
EIF4EBP1	14.606	14.6978	14.7365	14.6811	14.7427	14.7253	14.7171	14.7817	14.5665	14.635	14.6964	14.7646	14.691	14.6988	14.78	14.6472	14.9102	14.873	14.7938	14.8476
CAD	15.3477	15.3721	15.3335	15.3424	15.1881	15.2637	15.2597	15.218	15.3351	15.3279	15.371	15.3782	15.3304	15.3224	15.3025	15.2912	15.1694	15.2001	15.1852	15.1499
LARP1	14.6453	14.6391	14.6214	14.6379	14.4859	14.5169	14.5167	14.4931	14.6972	14.6905	14.6871	14.7519	14.6587	14.6787	14.6793	14.642	14.6192	14.6276	14.5797	14.5522

## Sheet: ED Fig. 5f
Global phosphoproteomics, mouse ssPTM-SEA
	Row Z-scores of NES																			two-tailed unpaired Student's t-tests of Fgfr2-dE18 versus GFP	two-tailed unpaired Student's t-tests of Fgfr2-dE18 versus Fgfr2-FL	two-tailed unpaired Student's t-tests of Fgfr2-FL versus GFP
Terms	GFP_1	GFP_2	GFP_3	GFP_4	Fgfr2-FL_1	Fgfr2-FL_2	Fgfr2-FL_3	Fgfr2-FL_4	Fgfr2-dE18_1	Fgfr2-dE18_2	Fgfr2-dE18_3	Fgfr2-dE18_4	Fgfr2-FL-Bicc1_1	Fgfr2-FL-Bicc1_2	Fgfr2-FL-Bicc1_3	Fgfr2-FL-Bicc1_4	Fgfr2-dE18-Bicc1_1	Fgfr2-dE18-Bicc1_2	Fgfr2-dE18-Bicc1_3	P value	P value	P value
PERT-PSP_SERUM	-0.90874	-0.104061	-2.5099	-0.717462	-0.509242	-1.14494	-0.80075	-0.987875	1.11607	0.845662	0.680288	1.35457	0.20887	0.692749	0.115963	0.0208709	0.988519	0.752646	0.906761	0.0233082	9.62312e-05	0.729313
KINASE-PSP_ERK2/Mapk1	0.149435	-0.450468	-1.01299	-1.11964	-0.34652	-1.37874	-1.05539	-1.64873	0.292769	1.39017	-0.355401	0.513871	0.309682	-0.330688	0.160324	0.49526	1.85647	1.49821	1.03238	0.0627382	0.0153359	0.2646
KINASE-PSP_JNK1/Mapk8	-0.956303	-0.105476	-1.37559	-0.997614	-0.847331	-0.367239	-0.746468	-0.676201	0.695932	0.792066	1.55178	0.913585	-1.73155	0.625858	-0.440016	0.0744375	1.39561	0.996206	1.19832	0.00191551	0.000947164	0.527223
KINASE-PSP_Akt1	-1.54785	-0.807713	-1.22094	-0.809701	-0.253577	-0.722767	-0.743062	-0.743481	1.63312	1.1699	1.01496	1.03526	-0.63008	0.345334	-0.872155	0.448692	0.169897	1.62632	0.907839	7.42631e-05	8.12425e-05	0.0738966
KINASE-PSP_mTOR/Mtor	0.330098	-0.390729	-1.88496	-0.507182	0.112793	-2.09354	0.35872	-0.495144	1.13163	0.39115	1.27621	1.35827	1.08348	-1.00137	-1.0338	-0.158193	0.829075	0.509691	0.183795	0.0289923	0.058459	0.91112
KINASE-PSP_p70S6K/Rps6kb1	-0.912492	-0.678254	-1.42443	-0.592053	-0.759705	-1.20692	-0.88658	-1.13837	0.797581	1.78047	1.64121	0.872013	-0.311979	0.3513	-0.219275	-0.0804248	0.857354	0.713962	1.19658	0.000671377	0.00119733	0.673867
KINASE-PSP_MSK1/Rps6ka5	-0.722207	-0.497577	-1.33407	-0.780338	-0.960268	-1.03511	-1.11436	-1.1892	0.47507	1.02532	1.0491	1.20115	-0.913004	0.312672	-0.0677954	0.746964	1.45623	1.1382	1.20925	0.000323869	0.000501487	0.270925
PERT-PSP_RAPAMYCIN	1.0101	0.13405	1.99858	1.03386	0.3861	1.4199	0.98328	0.88922	-0.627243	-0.649289	-0.899624	-0.719221	-0.139188	-0.433001	-0.154129	-0.200792	-1.38009	-1.59148	-1.06104	0.0174391	0.00288672	0.787305
PERT-PSP_EGF	-1.57345	-0.586081	-1.66393	-1.10951	0.536521	0.190779	-0.347662	-0.218875	1.59511	1.62688	2.07956	0.623823	-0.561633	-0.280862	-0.215891	-0.359309	0.417359	-0.193368	0.0405277	0.000555222	0.0103148	0.00781639
PERT-PSP_INSULIN	-1.55121	-0.720389	-1.09786	-1.02099	0.600752	0.944915	-0.414451	-0.307928	0.577283	-0.481766	-0.331678	2.33225	0.719642	0.456988	-0.432861	-0.248202	0.0405916	-0.906876	1.84179	0.0832698	0.682361	0.0216381
PERT-PSP_LIF	-1.29854	-0.975993	-1.73948	-0.976778	0.0116066	-0.043777	0.00286182	-1.01422	0.193453	-0.655688	1.53443	-0.672841	0.161165	0.391893	0.467456	1.55562	0.576766	0.591004	1.89106	0.0751857	0.563189	0.0216001
PERT-PSP_PDGF	-1.55444	-1.60231	-0.647811	-1.63048	1.20258	-0.668849	0.180031	-0.0506156	0.959018	1.03491	0.331253	-0.494047	0.86258	0.806807	-0.916157	1.36793	1.2071	-0.0767372	-0.310772	0.00721759	0.599306	0.0207241
PERT-PSP_UV	-0.591424	-0.340546	-1.20435	-1.3894	-0.170244	-0.719799	-0.330713	-1.14043	0.092788	0.979259	0.479689	-0.243855	-1.4458	0.351996	0.511099	2.04272	0.768942	0.490068	1.85999	0.0156421	0.0372324	0.411424
KINASE-PSP_AurB/Aurkb	-0.226476	-0.516583	-0.415391	-0.784183	-0.874742	-2.54999	-0.529874	-1.01244	0.170671	1.34581	1.49981	0.341155	0.00390814	0.75248	0.374649	-0.472987	1.44381	0.880254	0.570122	0.0242566	0.0114123	0.18982
PERT-PSP_H2O2	-1.03671	-1.36166	0.06905	-0.99229	1.45927	-0.685223	0.938506	0.659013	1.16782	1.16425	0.916953	-0.840982	-0.06533	0.64191	-1.12789	0.401771	1.07044	-1.38304	-0.995868	0.0542334	0.989524	0.047249
KINASE-PSP_PDK1/Pdpk1	-1.76024	-1.30042	-1.41286	-1.57255	0.866182	0.801807	-0.165492	0.750948	-0.367535	0.931811	0.257684	-0.770925	0.625124	0.834552	0.559216	0.84542	1.04231	0.886526	-1.05156	0.0224938	0.269325	0.0014431
KINASE-PSP_AMPKA1/Prkaa1	-0.430699	-0.799944	1.18584	0.83604	-0.0428533	0.732358	1.182	-0.127455	-1.95256	-0.343938	-1.09899	-0.184095	0.83664	0.81996	0.576356	0.955802	-1.98196	-0.913706	0.751198	0.134295	0.043299	0.69521
KINASE-PSP_CDK1/Cdk1	1.14365	0.446364	1.23434	-0.464505	0.30759	-0.243491	0.688386	0.693766	-0.22812	-1.19279	-1.24548	-1.96805	-1.05547	0.818364	-0.886463	1.52564	-0.935653	0.530653	0.831259	0.01678	0.0151906	0.635269
KINASE-PSP_PKCA/Prkca	-1.44414	-0.478487	-0.68572	-0.701018	-0.214844	0.865064	1.9127	-0.794954	0.70205	0.885142	2.04417	0.0934959	-0.259064	0.123135	-0.533941	-1.88394	0.295232	-0.252849	0.327978	0.014924	0.527897	0.121251
KINASE-PSP_PKACA/Prkaca	-0.916089	-0.504213	-1.47886	-0.124723	-0.373069	1.11555	0.000756732	-0.374521	1.02289	0.274518	1.06777	1.29593	0.208147	1.1825	0.279456	-2.70447	-0.331678	-0.159143	0.519233	0.00447529	0.104373	0.114305
PERT-PSP_BOMBESIN	-0.952756	-1.02755	-1.48503	-0.294588	-0.695253	0.893116	1.31058	1.77556	-0.203116	1.10131	0.834279	-2.16309	-0.217528	0.302956	-0.0439932	0.0302085	0.809982	-0.275293	0.300217	0.351469	0.352724	0.0381084
PERT-PSP_LPS	-0.600372	-0.0481169	-0.757236	-0.879347	0.513633	-0.339247	-1.15756	-0.638543	0.483818	1.02259	0.618273	-0.0295058	-2.08223	-0.0243783	0.133056	-0.753818	1.97954	0.841036	1.71841	0.0088899	0.073534	0.693807

## Sheet: ED Fig. 5h
Western blot signal intensity normalised to b-Actin, corresponding total protein, and FGFR2
Phosphosite	GFP	Fgfr2-FL	Fgfr2-dE18	Fgfr2-FL-Bicc1	Fgfr2-dE18-Bicc1	Fgfr2-dE18-Bicc1-dSAM	Fgfr2-K422R	Fgfr2-K422R-dE18	Fgfr2-K422R-Bicc1	Fgfr2-K422R-dE18-Bicc1	GFP	Fgfr2-FL	Fgfr2-dE18	Fgfr2-FL-Bicc1	Fgfr2-dE18-Bicc1	Fgfr2-dE18-Bicc1-dSAM	Fgfr2-K422R	Fgfr2-K422R-dE18	Fgfr2-K422R-Bicc1	Fgfr2-K422R-dE18-Bicc1
	Vehicle	Vehicle	Vehicle	Vehicle	Vehicle	Vehicle	Vehicle	Vehicle	Vehicle	Vehicle	AZD4547	AZD4547	AZD4547	AZD4547	AZD4547	AZD4547	AZD4547	AZD4547	AZD4547	AZD4547
p(Y561/Y562)-FGFR2	0	1	3.90713	1.21112	4.00833	4.98033	0	0	0	0	0	0	0	0	0	0	0	0	0	0
p(T203/Y205)-ERK1 / p(T183/Y185)-ERK2	0	1	5.60608	5.76859	3.52673	5.03475	0	0	0	0	0	0.12184	0.311931	1.04173	0.196094	0.891662	1.10637	0.416401	0.468803	0
p(S473)-AKT	0	1	6.89314	2.47628	4.69928	6.98234	0.17347	0.227157	0	0	0	0.471152	1.25395	0.765844	0.70119	0.592975	1.28096	0.87796	1.52124	1.09635
p(T36/T45)-EIF4EBP1	0	1	2.23221	2.03338	1.54405	1.92438	0.889034	0.899998	1.05285	1.36585	0	0.0185832	0.811436	0.946681	0.490916	0.764613	1.09119	0.800666	1.17163	1.0953
p(S422)-EIF4B	0	1	2.35085	1.58441	2.0541	2.6723	0.366547	0.408133	0.564899	0.441924	0	0.243272	0.724971	0.8519	0.330441	0.432918	0.411856	0.27944	0.25993	0.320526
p(S235/S236)-RPS6	0	1	4.23244	1.12585	2.98022	3.30984	0.0490642	0	0.0182868	0.00352092	0	0.02661	0.197096	0.0498732	0.0439173	0.158761	0.0291161	0	0.100759	0.0269057
