# Supplementary material for: Truncated FGFR2 is a clinically actionable oncogene in multiple cancers
Source: Nature. 2022 Aug 10;608(7923):609–17. doi: 10.1038/s41586-022-05066-5 (PMC9436779; doi:10.1038/s41586-022-05066-5)
Supplement: Supplementary file 19 — Source Data Extended Data Fig. 6 [file 41586_2022_5066_MOESM19_ESM.xlsx]

## Sheet: ED Fig. 6a
	NMuMG colony formation rate (%)
Lentivirus	Vehicle_1	Vehicle_2	Vehicle_3	Vehicle_4	Vehicle_5	Vehicle_6	Vehicle_7	Vehicle_8	Vehicle_9	Vehicle_10	Vehicle_11	Vehicle_12	Vehicle_13	Vehicle_14	Vehicle_15	Vehicle_16	Vehicle_17	Vehicle_18	Vehicle_19	Vehicle_20	Vehicle_21	Vehicle_22	Vehicle_23	Vehicle_24	Vehicle_25	Vehicle_26	Vehicle_27	Vehicle_28	Vehicle_29	Vehicle_30	Vehicle_31	Vehicle_32	Vehicle_33	AZD4547_1	AZD4547_2	AZD4547_3	AZD4547_4	AZD4547_5	AZD4547_6	AZD4547_7	AZD4547_8	AZD4547_9	AZD4547_10	AZD4547_11	AZD4547_12	AZD4547_13	AZD4547_14	AZD4547_15	AZD4547_16
GFP	0.23	0.16	0.285	0.1	0.2	0.265	0.49	0.24	0.635	0.142857	0.257143	0.185714	0.185714	0.128571	0.128571	0.0714286	0.128571	0.114286	0.0857143	0.214286	0.171429	0.471429	0.242857	0.214286	0.328571	0.1	0.0571429	0.0857143	0.0714286	0.214286	0.185714	0.242857	0.257143	0.22	0.29	0.955	0.11	0.345	0.39	0.242857	0.285714	0.1	0.228571	1.3	0.2	0.257143	0.257143	0.242857	0.171429
Fgfr2-FL	0.685	0.52	0.45	0.655	0.42	0.33	0.235	0.31	0.8	0.428571	0.442857	0.4	0.1	0.228571	0.342857	0.7	0.0571429	0.0857143	0.471429	0.2	0.2	0.328571	0.185714	0.0857143	0.1	0.228571	0.271429	1.21429	0.228571	0.4	0.171429	0.114286	0.185714	0.25	0.375	0.235	0.41	0.14	0.4	0.428571	0.3	0.585714	0.514286	0.342857	0.428571	0.228571	0.0857143	0.285714	0.271429
Fgfr2-dE18	14.015	15.51	13.515	13.475	15.415	14.195	18.345	18.71	9.295	12.1	12.0429	12.9429	12.3857	10.4714	14.6714	18.4	16.5	18.4	16.4	15.5	16.8429	21.2	20.9571	22.9857	20.7714	21.4714	21.3143	17.5571	17.1857	18.7714	17.2571	15.2571	16.8143	0.06	0.035	0.015	0.035	0.13	0.08	0.242857	0.0571429	0.0714286	0.0714286	0.128571	0.142857	0.2	0.0285714	0.1	0.0857143
Fgfr2-FL-Bicc1	0.735	0.83	0.53	0.54	0.87	1.34	1.07143	1.38571	2.02857	0.971429	1.42857	1.37143	1.65714	0.3	2.78571	1.14286	1.8	1.64286																0.335	0.205	0.405	0.342857	0.0857143	1.21429	0.285714	0.228571	0.128571
Fgfr2-dE18-Bicc1	14.785	16.02	15.9	15.01	20.465	10.335	21.6429	13.2	17.9143	20.1429	14.9714	14.3857																						0.025	0.175	0.06	0.185714	0.0857143	0.128571
Fgfr2-dE18-Bicc1-dSAM	12.7571	25.3714	26.6143	10.7857	16.7286	15.3																												0.128571	0.0857143	0.0285714
Fgfr2-K422R	0.342857	0.242857	0.257143	0.142857	0.442857	0.271429																												0.414286	0.342857	0.342857
Fgfr2-K422R-dE18	0.328571	0.371429	0.314286	0.442857	0.314286	0.157143																												0.385714	0.328571	0.185714
Fgfr2-K422R-Bicc1	0.542857	0.242857	0.271429	0.128571	0.185714	0.385714																												0.2	0.414286	0.242857
Fgfr2-K422R-dE18-Bicc1	0.171429	0.471429	0.214286	0.328571	0.128571	0.257143																												0.2	0.128571	0.285714
Fgfr2-FL-Ate1	0.225	0.85	0.925	0.355	0.665	0.62	0.357143	0.2	0.3	0.0714286	0.271429	0.257143																						0.3	0.36	0.41	0.185714	0.257143	0.314286
Fgfr2-dE18-Ate1	13.76	14.495	14.295	12.26	9.93	15.66	17.3571	18.0571	13.3	17.5429	12.3714	14.9143																						0.035	0.04	0.07	0.0428571	0.1	0.142857
Fgfr2-FL-Tacc2	0.41	0.315	0.3	0.755	1.13	0.265	1.62857	1.85714	1.44286	0.314286	0.828571	1.34286																						0.235	0.205	0.315	0.271429	0.228571	0.171429
Fgfr2-dE18-Tacc2	11.35	12.54	10.685	13.11	12.625	13.165	16.2143	12.8143	16.7857	14.3857	13.3	26.3429																						0.055	0.02	0.04	0.0714286	0.114286	0.228571
Fgfr2-dE18-IGR1	10.31	5.18	4.975	9.195	8.145	12.035	11.8143	11.4857	12.0429	25.1714	22.2857	11.6429																						0.095	0.04	0.045	0.185714	0.214286	0.214286
Fgfr2-dE18-IGR2	14.46	9.455	8.34	11.73	7.745	13.51	17.8286	29.6143	14.9143	17.4714	26.1429	3.75714																						0.105	0.015	0.05	0.128571	0.228571	0.0571429
Fgfr2-E18-C2	0.495	1.08	0.865	0.445	0.36	0.79	0.828571	2.21429	0.842857	1.85714	3.6	1.07143																						0.315	0.25	0.235	0.228571	0.357143	0.1
Fgfr2-E18-C3	10.54	16.515	14.28	15.91	20.38	11.07	17.5571	29.2429	25.0714	15.6714	28.7429	10.2143																						0.16	0.03	0.035	0.114286	0.142857	0.128571
Fgfr2-E18-C4	7.525	12.565	7.82	5.19	11.035	7.13	18.0143	10.6429	12.5143	13.2	17.5429	19.1714																						0.01	0.025	0.115	0.457143	0.0571429	0.2
Fgfr2-Y674*	21.8571	20.2	20.7857	6.2	2.37143	30.6429	16.5	24.8857	22.9857	19.1857	17.1	21.8																						0.0857143	0.0714286	0.0571429	0.128571	0.171429	0.114286
Fgfr2-T678*	16.1857	29.8857	3.54286	4.37143	13.9857	20.1714	32.5857	6.24286	19.2714	17.5143	19.6714	21.8286																						0.1	0.157143	0.114286	0.1	0.0714286	0.0857143
Fgfr2-L681fs*6	12.5429	13.8	26.0143	11.8714	20.0286	20.4143	19.5	21.4571	24.6	10.5143	13.4	15.0857																						0.2	0.114286	0.0428571	0.0285714	0.0571429	0.0857143
Fgfr2-P686*	17.3	12.4286	27.7429	13.1	11.7429	11.3429	22.0571	25.5571	31.4571	31.1571	19.1714	21.8857																						0.128571	0.185714	0.0285714	0.114286	0.142857	0.0285714
Fgfr2-S687fs*3	13.9	2.11429	11.2571	19.2	12.3	7.8																												0.128571	0.171429	0.0571429
Fgfr2-S694*	1.52857	15.9143	2.44286	4.5	11.6714	13.0286	7.6	10.4	5.92857	6	13.2714	4.62857																						0.114286	0.114286	0.142857	0.157143	0.1	0.0714286
Fgfr2-S697fs*4	0.542857	0.3	0.414286	1.08571	0.328571	0.985714																												0.214286	0.128571	0.1
Fgfr2-V702*	0.628571	1.62857	0.357143	1.32857	0.742857	1.48571																												0.228571	0.171429	0.328571
Fgfr2-S704fs*22	0.342857	0.257143	0.171429	0.2	0.342857	0.214286																												0.114286	0.257143	0.285714
Fgfr2-Y717*	0.128571	0.185714	0.171429	0.5	0.228571	0.0714286																												0.257143	0.142857	0.242857
Fgfr2-S156W	0.4	0.285714	0.371429	0.571429	0.271429	0.328571	1.15714	1.07143	0.528571	0.171429	0.157143	0.214286																						0.285714	0.471429	0.2	0.142857	0.3	0.0571429
Fgfr2-C287R	4.52857	13	11.9	17.5571	3.3	2.21429	9	9.22857	7.72857	4.07143	4.48571	3.4																						0.185714	0.0571429	0.114286	0.1	0.0857143	0.271429
Fgfr2-N454K	0.828571	0.485714	3.77143	0.171429	0.414286	1.27143	1.8	1.74286	0.642857	1.44286	0.442857	1.05714																						0.0571429	0.0428571	0.257143	0.128571	0.1	0.157143
Fgfr2-K564E	0.228571	0.2	0.385714	0.4	0.185714	0.328571																												0.371429	0.228571	0.128571
[truncated: 20 more columns]

## Sheet: ED Fig. 6b
		EGFP+ / EpCAM+ cells (%)
		1 week post lentivirus injection							3 weeks post lentivirus injection				6 weeks post lentivirus injection
Genotype	Lentivirus	Mouse_1	Mouse_2	Mouse_3	Mouse_4	Mouse_5	Mouse_6	Mouse_7	Mouse_1	Mouse_2	Mouse_3	Mouse_4	Mouse_1	Mouse_2	Mouse_3	Mouse_4	Mouse_5	Mouse_6
mT/mG	Uninjected MGs	0.2	0.13	0.022	0.136	0.032			0.158	0.063	0.072	0.081	0.027	0.045	0.031	0.095	0.1
mT/mG	Cre	1.89	1.45	4.22	4.43	3.48	2.22	2.72	0.38	1.15	1.915	0.81	0.94	1.09	1.02	1.73	0.54
mT/mG	Fgfr2-FL-P2A-Cre	2.47	1.41	4.76	4.37				0.55	0.35	4.09	1.71	0.63	0.48	1.9	1	0.42	0.77
mT/mG	Fgfr2-dE18-P2A-Cre	4.18	1.56	5.89	4.6				3.03	2.14	6.6	4.94	1.94	18.3	7.27	6.56	11.4	16.8
mT/mG	Fgfr2-FL-Bicc1-P2A-Cre	3.45	2.23	3.82	2.41				1.75	0.26	2.31	1.63	1.056	1.42	0.6	0.22	0.78	2.58
mT/mG	Fgfr2-dE18-Bicc1-P2A-Cre	2.64	1.91	5.38	2.55				18.7	2.85	7.67	3.6	1.91	23.7	5.79	14.2	8.31	14.1
mT/mG	Fgfr2-dE18-Bicc1-dSAM-P2A-Cre	5.9	3.05	3.12	2.07				3.57	3.04	5.58	8.16	6.02	7.94	5.42	18.4	11	4.8
mT/mG	Fgfr2-K422R-P2A-Cre	1.9	3.39	3.85	4.88				1.93	0.12	1.78	1.73	0.3	0.14	0.57	1.24	0.39
mT/mG	Fgfr2-K422R-dE18-P2A-Cre	3.23	2.19	2.09	2.14				0.75	0.19	1.28	1.55	0.32	0.07	0.82	0.39	2.05
mT/mG	Fgfr2-K422R-Bicc1-P2A-Cre	2.44	1.86	4.39	2.14				1.57	0.91	1.13	2.91	0.79	1.56	1.15	1.99	0.81
mT/mG	Fgfr2-K422R-dE18-Bicc1-P2A-Cre	5.97	1.39	3.35	3.93				1.47	1.66	0.73	0.69	0.92	1.34	0.84	2.61	1.02

## Sheet: ED Fig. 6c
		FGFR2 MFI of EGFP+ / EGFP- cells
		1 week post lentivirus injection			3 weeks post lentivirus injection			6 weeks post lentivirus injection
Genotype	Lentivirus	Mouse_1	Mouse_2	Mouse_3	Mouse_1	Mouse_2	Mouse_3	Mouse_1	Mouse_2	Mouse_3	Mouse_4
mT/mG	Cre	1.30769	2.02	2.14667	1.46312	1.3	1.29012	1.60246	0.88189	1.1519	1.05
mT/mG	Fgfr2-FL-P2A-Cre	7.63443	21.0734	14.3142	13.3046	11.2275	7.018	7.24494	6.41497	6.52721	7.68477
mT/mG	Fgfr2-dE18-P2A-Cre	11.0423	19.5081	11.9259	19.6067	15.4766	5.98165	6.05139	6.37004	10.9383	9.21749
mT/mG	Fgfr2-FL-Bicc1-P2A-Cre	9.37063	15.2711	13.6731	4.74027	11.1109	10.1531	8.23488	4.71958	16.4764	12.3672
mT/mG	Fgfr2-dE18-Bicc1-P2A-Cre	9.14085	20.7726	13.0996	5.33752	18.4555	6.83516	4.05622	8.42751	17.6872	8.97381
mT/mG	Fgfr2-dE18-Bicc1-dSAM-P2A-Cre	11.2908	21.685	12.4601	12.8418	18.9086	6.79673	5.82469	6.74798	10.4746	11.8723
mT/mG	Fgfr2-K422R-P2A-Cre	10.3016	20.8723	8.24306	15.0056	18.883	6.47129	7.06089	10.5914	11.926
mT/mG	Fgfr2-K422R-dE18-P2A-Cre	12.542	19.1469	5.6422	12.1424	13.0575	5.57074	9.7316	12.8822	17.3162
mT/mG	Fgfr2-K422R-Bicc1-P2A-Cre	8.32143	18.2652	10.8916	14.0816	12.4128	11.023	10.3937	12.632	12.2308
mT/mG	Fgfr2-K422R-dE18-Bicc1-P2A-Cre	8.2257	18.9051	9.42833	7.03829	15.9882	9.47839	11.3697	9.68231	14.8426

## Sheet: ED Fig. 6d, e, h
				WT	WT	WT	WT	WT	WT	WT	WT	WT	WT	WT	WT	WT	WT	WT	WT	WT	WT	WT	WT	WT	WT	WT
Panel	Genotype	Lentivirus	Mammary tumour-specific survival post injection (months)	Fgfr2-FL	Fgfr2-dE18	Fgfr2-FL-Bicc1	Fgfr2-dE18-Bicc1	Fgfr2-dE18-Bicc1-dSAM	Fgfr2-FL-Ate1	Fgfr2-dE18-Ate1	Fgfr2-FL-Tacc2	Fgfr2-dE18-Tacc2	Fgfr2-dE18-IGR1	Fgfr2-dE18-IGR2	Fgfr2-E18-C2	Fgfr2-E18-C3	Fgfr2-E18-C4	Fgfr2-Y674*	Fgfr2-T678*	Fgfr2-L681fs*6	Fgfr2-P686*	Fgfr2-S694*	Fgfr2-S697fs*4	Fgfr2-V702*	Fgfr2-S704fs*22	Fgfr2-Y717*
d, e, h	WT	Fgfr2-FL	16	0
d, e, h	WT	Fgfr2-FL	16	0
d, e, h	WT	Fgfr2-FL	14.6957	0
d, e, h	WT	Fgfr2-FL	6.64102	1
d, e, h	WT	Fgfr2-FL	11.0136	0
d, e, h	WT	Fgfr2-FL	15.3533	0
d, e, h	WT	Fgfr2-FL	15.3533	0
d, e, h	WT	Fgfr2-FL	15.3533	1
d, e, h	WT	Fgfr2-FL	15.3533	0
d, e, h	WT	Fgfr2-FL	5.5561	0
d, e, h	WT	Fgfr2-FL	15.945	0
d, e, h	WT	Fgfr2-FL	15.945	0
d, e, h	WT	Fgfr2-FL	15.945	0
d, e, h	WT	Fgfr2-FL	15.945	0
d, e, h	WT	Fgfr2-FL	15.945	0
d, e, h	WT	Fgfr2-FL	15.6163	0
d, e, h	WT	Fgfr2-FL	15.6163	0
d, e, h	WT	Fgfr2-FL	9.89578	0
d, e, h	WT	Fgfr2-FL	13.5779	0
d, e, h	WT	Fgfr2-FL	13.5779	0
d, e, h	WT	Fgfr2-dE18	2.99175		1
d, e, h	WT	Fgfr2-dE18	3.48489		1
d, e, h	WT	Fgfr2-dE18	1.34793		1
d, e, h	WT	Fgfr2-dE18	3.18901		1
d, e, h	WT	Fgfr2-dE18	1.21643		1
d, e, h	WT	Fgfr2-dE18	1.8082		1
d, e, h	WT	Fgfr2-dE18	1.1178		1
d, e, h	WT	Fgfr2-dE18	3.25476		1
d, e, h	WT	Fgfr2-dE18	4.99721		1
d, e, h	WT	Fgfr2-dE18	2.79449		1
d, e, h	WT	Fgfr2-dE18	6.37801		1
d, e, h	WT	Fgfr2-dE18	2.56436		1
d, e, h	WT	Fgfr2-dE18	2.99175		1
d, e, h	WT	Fgfr2-dE18	2.59723		1
d, e, h	WT	Fgfr2-dE18	3.64928		1
d, e, h	WT	Fgfr2-dE18	2.95887		1
d, e, h	WT	Fgfr2-dE18	4.66844		1
d, e, h	WT	Fgfr2-dE18	3.68215		1
d, e, h	WT	Fgfr2-dE18	2.43285		1
d, e, h	WT	Fgfr2-dE18	2.43285		1
d, e, h	WT	Fgfr2-dE18	3.12325		1
d, e, h	WT	Fgfr2-dE18	2.43285		1
d	WT	Fgfr2-FL-Bicc1	14.5313			1
d	WT	Fgfr2-FL-Bicc1	7.13417			1
d	WT	Fgfr2-FL-Bicc1	8.51498			0
d	WT	Fgfr2-FL-Bicc1	8.51498			0
d	WT	Fgfr2-FL-Bicc1	11.7697			1
d	WT	Fgfr2-FL-Bicc1	12.0327			1
d	WT	Fgfr2-FL-Bicc1	11.9999			1
d	WT	Fgfr2-FL-Bicc1	12.1643			1
d	WT	Fgfr2-FL-Bicc1	10.7506			1
d	WT	Fgfr2-FL-Bicc1	11.2108			1
d	WT	Fgfr2-dE18-Bicc1	5.78624				1
d	WT	Fgfr2-dE18-Bicc1	3.12325				1
d	WT	Fgfr2-dE18-Bicc1	3.35339				1
d	WT	Fgfr2-dE18-Bicc1	4.50406				1
d	WT	Fgfr2-dE18-Bicc1	5.06296				1
d	WT	Fgfr2-dE18-Bicc1	5.29309				1
d	WT	Fgfr2-dE18-Bicc1	5.9835				1
d	WT	Fgfr2-dE18-Bicc1	5.75336				1
d	WT	Fgfr2-dE18-Bicc1	4.79995				1
d	WT	Fgfr2-dE18-Bicc1	5.4246				1
d	WT	Fgfr2-dE18-Bicc1	6.14788				1
d	WT	Fgfr2-dE18-Bicc1-dSAM	3.41914					1
d	WT	Fgfr2-dE18-Bicc1-dSAM	7.85745					1
d	WT	Fgfr2-dE18-Bicc1-dSAM	3.94516					1
d	WT	Fgfr2-dE18-Bicc1-dSAM	3.71503					1
d	WT	Fgfr2-dE18-Bicc1-dSAM	3.48489					1
d	WT	Fgfr2-dE18-Bicc1-dSAM	4.1753					1
d	WT	Fgfr2-dE18-Bicc1-dSAM	6.70678					1
d	WT	Fgfr2-dE18-Bicc1-dSAM	4.33968					1
d	WT	Fgfr2-dE18-Bicc1-dSAM	6.01637					1
d	WT	Fgfr2-dE18-Bicc1-dSAM	3.94516					1
d	WT	Fgfr2-FL-Ate1	6.04925						0
d	WT	Fgfr2-FL-Ate1	15.7149						1
d	WT	Fgfr2-FL-Ate1	15.4848						0
d	WT	Fgfr2-FL-Ate1	15.7149						0
d	WT	Fgfr2-FL-Ate1	15.4848						0
d	WT	Fgfr2-FL-Ate1	15.4848						0
d	WT	Fgfr2-FL-Ate1	7.56156						1
d	WT	Fgfr2-FL-Ate1	15.7149						0
d	WT	Fgfr2-FL-Ate1	8.58073						1
d	WT	Fgfr2-FL-Ate1	11.2437						1
d	WT	Fgfr2-dE18-Ate1	3.58352							1
d	WT	Fgfr2-dE18-Ate1	6.21363							1
d	WT	Fgfr2-dE18-Ate1	4.96433							1
d	WT	Fgfr2-dE18-Ate1	5.65473							1
d	WT	Fgfr2-dE18-Ate1	7.39718							1
d	WT	Fgfr2-dE18-Ate1	3.15613							1
d	WT	Fgfr2-dE18-Ate1	2.79449							1
d	WT	Fgfr2-dE18-Ate1	3.94516							1
d	WT	Fgfr2-dE18-Ate1	6.60815							1
d	WT	Fgfr2-dE18-Ate1	5.22734							1
d	WT	Fgfr2-FL-Tacc2	13.3807								1
d	WT	Fgfr2-FL-Tacc2	7.03554								1
d	WT	Fgfr2-FL-Tacc2	15.0902								0
d	WT	Fgfr2-FL-Tacc2	6.21363								0
d	WT	Fgfr2-FL-Tacc2	2.56436								0
d	WT	Fgfr2-FL-Tacc2	8.08758								1
d	WT	Fgfr2-FL-Tacc2	8.21909								1
d	WT	Fgfr2-FL-Tacc2	10.8492								1
d	WT	Fgfr2-FL-Tacc2	12.5916								1
d	WT	Fgfr2-FL-Tacc2	11.4738								1
d	WT	Fgfr2-dE18-Tacc2	2.4986									1
d	WT	Fgfr2-dE18-Tacc2	6.96979									1
d	WT	Fgfr2-dE18-Tacc2	3.7479									1
d	WT	Fgfr2-dE18-Tacc2	6.73965									1
d	WT	Fgfr2-dE18-Tacc2	4.79995									1
d	WT	Fgfr2-dE18-Tacc2	4.10954									1
d	WT	Fgfr2-dE18-Tacc2	3.87941									1
d	WT	Fgfr2-dE18-Tacc2	2.82737									1
d	WT	Fgfr2-dE18-Tacc2	6.73965									1
d	WT	Fgfr2-dE18-Tacc2	3.41914									1
e	WT	Fgfr2-dE18-IGR1	6.44376										1
e	WT	Fgfr2-dE18-IGR1	11.0465										1
e	WT	Fgfr2-dE18-IGR1	4.50406										1
e	WT	Fgfr2-dE18-IGR1	4.37255										1
e	WT	Fgfr2-dE18-IGR1	3.6164										1
e	WT	Fgfr2-dE18-IGR1	4.76707										1
e	WT	Fgfr2-dE18-IGR1	8.74511										1
e	WT	Fgfr2-dE18-IGR1	3.6164										1
e	WT	Fgfr2-dE18-IGR1	5.68761										1
e	WT	Fgfr2-dE18-IGR1	4.3068										1
e	WT	Fgfr2-dE18-IGR2	2.72874											1
e	WT	Fgfr2-dE18-IGR2	3.41914											1
e	WT	Fgfr2-dE18-IGR2	2.59723											1
e	WT	Fgfr2-dE18-IGR2	2.3671											1
e	WT	Fgfr2-dE18-IGR2	3.18901											1
e	WT	Fgfr2-dE18-IGR2	2.66298											1
e	WT	Fgfr2-dE18-IGR2	3.45202											1
e	WT	Fgfr2-dE18-IGR2	1.97258											1
e	WT	Fgfr2-dE18-IGR2	2.53148											1
e	WT	Fgfr2-dE18-IGR2	2.53148											1
e	WT	Fgfr2-E18-C2	7.66019												0
e	WT	Fgfr2-E18-C2	9.43551												1
e	WT	Fgfr2-E18-C2	13.3478												1
e	WT	Fgfr2-E18-C2	7.06842												1
e	WT	Fgfr2-E18-C2	11.4738												1
e	WT	Fgfr2-E18-C2	6.93691												0
e	WT	Fgfr2-E18-C2	14.3998												1
e	WT	Fgfr2-E18-C2	6.115												1
e	WT	Fgfr2-E18-C2	4.27393												1
e	WT	Fgfr2-E18-C2	6.90403												1
e	WT	Fgfr2-E18-C3	3.7479													1
e	WT	Fgfr2-E18-C3	2.3671													1
e	WT	Fgfr2-E18-C3	2.72874													1
e	WT	Fgfr2-E18-C3	2.72874													1
e	WT	Fgfr2-E18-C3	7.43006													1
e	WT	Fgfr2-E18-C3	2.20272													1
e	WT	Fgfr2-E18-C3	1.74245													1
e	WT	Fgfr2-E18-C3	2.43285													1
e	WT	Fgfr2-E18-C3	2.07121													1
e	WT	Fgfr2-E18-C3	3.81366													1
e	WT	Fgfr2-E18-C4	2.07121														1
e	WT	Fgfr2-E18-C4	2.30134														1
e	WT	Fgfr2-E18-C4	2.20272														1
e	WT	Fgfr2-E18-C4	2.30134														1
e	WT	Fgfr2-E18-C4	1.28218														1
e	WT	Fgfr2-E18-C4	2.20272														1
e	WT	Fgfr2-E18-C4	2.43285														0
e	WT	Fgfr2-E18-C4	2.66298														1
e	WT	Fgfr2-E18-C4	3.45202														1
e	WT	Fgfr2-E18-C4	4.53694														1
h	WT	Fgfr2-Y674*	8.38347															0
h	WT	Fgfr2-Y674*	2.56436															1
h	WT	Fgfr2-Y674*	2.72874															1
h	WT	Fgfr2-Y674*	3.02462															1
h	WT	Fgfr2-Y674*	5.03008															1
h	WT	Fgfr2-Y674*	3.41914															1
h	WT	Fgfr2-Y674*	8.94237															1
h	WT	Fgfr2-Y674*	3.58352															1
h	WT	Fgfr2-Y674*	7.16704															1
h	WT	Fgfr2-Y674*	3.28764															1
h	WT	Fgfr2-T678*	2.95887																1
h	WT	Fgfr2-T678*	2.72874																1
h	WT	Fgfr2-T678*	1.34793																1
h	WT	Fgfr2-T678*	4.20817																1
h	WT	Fgfr2-L681fs*6	2.56436																	1
h	WT	Fgfr2-L681fs*6	1.8082																	1
h	WT	Fgfr2-L681fs*6	8.71223																	1
h	WT	Fgfr2-L681fs*6	2.69586																	1
h	WT	Fgfr2-L681fs*6	2.56436																	1
h	WT	Fgfr2-L681fs*6	4.63557																	1
h	WT	Fgfr2-L681fs*6	6.47664																	1
h	WT	Fgfr2-L681fs*6	3.09038																	1
h	WT	Fgfr2-L681fs*6	8.4821																	1
h	WT	Fgfr2-L681fs*6	4.27393																	1
h	WT	Fgfr2-P686*	1.51231																		1
h	WT	Fgfr2-P686*	1.57806																		1
h	WT	Fgfr2-P686*	2.07121																		1
h	WT	Fgfr2-P686*	2.20272																		1
h	WT	Fgfr2-P686*	4.37255																		1
h	WT	Fgfr2-S694*	2.72874																			1
h	WT	Fgfr2-S694*	8.4821																			1
h	WT	Fgfr2-S694*	5.12871																			1
h	WT	Fgfr2-S694*	3.18901																			1
h	WT	Fgfr2-S694*	15.3861																			1
h	WT	Fgfr2-S697fs*4	6.70678																				1
h	WT	Fgfr2-S697fs*4	5.09583																				1
h	WT	Fgfr2-S697fs*4	8.94237																				1
h	WT	Fgfr2-S697fs*4	9.23825																				0
h	WT	Fgfr2-S697fs*4	7.10129																				1
h	WT	Fgfr2-S697fs*4	10.3889																				1
h	WT	Fgfr2-S697fs*4	11.9012																				0
h	WT	Fgfr2-S697fs*4	11.9012																				1
h	WT	Fgfr2-S697fs*4	10.0602																				1
h	WT	Fgfr2-S697fs*4	5.49035																				1
h	WT	Fgfr2-V702*	8.67936																					1
h	WT	Fgfr2-V702*	14.1368																					1
h	WT	Fgfr2-V702*	8.4821																					1
h	WT	Fgfr2-V702*	9.13963																					1
h	WT	Fgfr2-V702*	5.65473																					1
h	WT	Fgfr2-S704fs*22	12.1971																						0
h	WT	Fgfr2-S704fs*22	12.1971																						0
h	WT	Fgfr2-S704fs*22	12.1971																						0
h	WT	Fgfr2-S704fs*22	12.1971																						0
h	WT	Fgfr2-S704fs*22	12.0327																						1
h	WT	Fgfr2-S704fs*22	12.1314																						0
h	WT	Fgfr2-S704fs*22	12.1314																						0
h	WT	Fgfr2-S704fs*22	12.1314																						0
h	WT	Fgfr2-S704fs*22	12.1314																						0
h	WT	Fgfr2-S704fs*22	12.1314																						0
h	WT	Fgfr2-Y717*	16																							0
h	WT	Fgfr2-Y717*	16																							0
h	WT	Fgfr2-Y717*	14.0053																							1
h	WT	Fgfr2-Y717*	16																							0
h	WT	Fgfr2-Y717*	16																							0

## Sheet: ED Fig. 6f
			Wap-Cre;Cdh1F/F	Wap-Cre;Cdh1F/F	Wap-Cre;Cdh1F/F	Wap-Cre;Cdh1F/F
Genotype	Lentivirus	Mammary tumour-free months post injection	Fgfr2-FL	Fgfr2-dE18	Fgfr2-FL-Bicc1	Fgfr2-dE18-Bicc1
Wap-Cre;Cdh1F/F	Fgfr2-FL	5.75336	1
Wap-Cre;Cdh1F/F	Fgfr2-FL	5.75336	1
Wap-Cre;Cdh1F/F	Fgfr2-FL	10.5533	1
Wap-Cre;Cdh1F/F	Fgfr2-FL	5.75336	1
Wap-Cre;Cdh1F/F	Fgfr2-FL	16	0
Wap-Cre;Cdh1F/F	Fgfr2-FL	5.52323	1
Wap-Cre;Cdh1F/F	Fgfr2-FL	7.3643	1
Wap-Cre;Cdh1F/F	Fgfr2-FL	6.73965	1
Wap-Cre;Cdh1F/F	Fgfr2-FL	8.4821	1
Wap-Cre;Cdh1F/F	Fgfr2-FL	11.2437	0
Wap-Cre;Cdh1F/F	Fgfr2-FL	4.20817	1
Wap-Cre;Cdh1F/F	Fgfr2-FL	4.20817	1
Wap-Cre;Cdh1F/F	Fgfr2-FL	1.8082	1
Wap-Cre;Cdh1F/F	Fgfr2-FL	1.90683	1
Wap-Cre;Cdh1F/F	Fgfr2-FL	2.13696	1
Wap-Cre;Cdh1F/F	Fgfr2-FL	5.12871	1
Wap-Cre;Cdh1F/F	Fgfr2-FL	3.41914	1
Wap-Cre;Cdh1F/F	Fgfr2-FL	13.4136	1
Wap-Cre;Cdh1F/F	Fgfr2-FL	3.51777	1
Wap-Cre;Cdh1F/F	Fgfr2-FL	3.28764	1
Wap-Cre;Cdh1F/F	Fgfr2-FL	2.59723	1
Wap-Cre;Cdh1F/F	Fgfr2-FL	9.96153	0
Wap-Cre;Cdh1F/F	Fgfr2-FL	4.37255	1
Wap-Cre;Cdh1F/F	Fgfr2-FL	6.6739	1
Wap-Cre;Cdh1F/F	Fgfr2-FL	2.53148	1
Wap-Cre;Cdh1F/F	Fgfr2-FL	7.59444	1
Wap-Cre;Cdh1F/F	Fgfr2-FL	2.07121	1
Wap-Cre;Cdh1F/F	Fgfr2-FL	8.4821	1
Wap-Cre;Cdh1F/F	Fgfr2-FL	7.46293	1
Wap-Cre;Cdh1F/F	Fgfr2-FL	2.53148	1
Wap-Cre;Cdh1F/F	Fgfr2-FL	1.61094	1
Wap-Cre;Cdh1F/F	Fgfr2-FL	3.6164	1
Wap-Cre;Cdh1F/F	Fgfr2-FL	1.61094	1
Wap-Cre;Cdh1F/F	Fgfr2-FL	6.21363	1
Wap-Cre;Cdh1F/F	Fgfr2-dE18	0.624651		1
Wap-Cre;Cdh1F/F	Fgfr2-dE18	1.08492		1
Wap-Cre;Cdh1F/F	Fgfr2-dE18	1.64382		1
Wap-Cre;Cdh1F/F	Fgfr2-dE18	0.72328		1
Wap-Cre;Cdh1F/F	Fgfr2-dE18	1.74245		0
Wap-Cre;Cdh1F/F	Fgfr2-dE18	0.854785		1
Wap-Cre;Cdh1F/F	Fgfr2-dE18	0.854785		1
Wap-Cre;Cdh1F/F	Fgfr2-dE18	1.74245		1
Wap-Cre;Cdh1F/F	Fgfr2-dE18	0.72328		1
Wap-Cre;Cdh1F/F	Fgfr2-dE18	1.08492		1
Wap-Cre;Cdh1F/F	Fgfr2-dE18	1.64382		1
Wap-Cre;Cdh1F/F	Fgfr2-dE18	1.51231		1
Wap-Cre;Cdh1F/F	Fgfr2-dE18	0.72328		1
Wap-Cre;Cdh1F/F	Fgfr2-dE18	1.08492		1
Wap-Cre;Cdh1F/F	Fgfr2-dE18	0.920538		1
Wap-Cre;Cdh1F/F	Fgfr2-dE18	2.76161		1
Wap-Cre;Cdh1F/F	Fgfr2-dE18	0.920538		1
Wap-Cre;Cdh1F/F	Fgfr2-dE18	2.53148		1
Wap-Cre;Cdh1F/F	Fgfr2-dE18	2.76161		1
Wap-Cre;Cdh1F/F	Fgfr2-dE18	0.920538		1
Wap-Cre;Cdh1F/F	Fgfr2-dE18	0.920538		1
Wap-Cre;Cdh1F/F	Fgfr2-dE18	1.34793		1
Wap-Cre;Cdh1F/F	Fgfr2-dE18	1.34793		1
Wap-Cre;Cdh1F/F	Fgfr2-dE18	0.920538		1
Wap-Cre;Cdh1F/F	Fgfr2-dE18	3.68215		1
Wap-Cre;Cdh1F/F	Fgfr2-dE18	2.3671		1
Wap-Cre;Cdh1F/F	Fgfr2-dE18	2.3671		1
Wap-Cre;Cdh1F/F	Fgfr2-dE18	0.756156		1
Wap-Cre;Cdh1F/F	Fgfr2-dE18	3.28764		1
Wap-Cre;Cdh1F/F	Fgfr2-dE18	0.756156		1
Wap-Cre;Cdh1F/F	Fgfr2-dE18	0.756156		1
Wap-Cre;Cdh1F/F	Fgfr2-dE18	1.21643		1
Wap-Cre;Cdh1F/F	Fgfr2-dE18	1.21643		1
Wap-Cre;Cdh1F/F	Fgfr2-dE18	0.756156		1
Wap-Cre;Cdh1F/F	Fgfr2-dE18	0.756156		1
Wap-Cre;Cdh1F/F	Fgfr2-dE18	0.756156		1
Wap-Cre;Cdh1F/F	Fgfr2-dE18	0.756156		1
Wap-Cre;Cdh1F/F	Fgfr2-dE18	4.10954		0
Wap-Cre;Cdh1F/F	Fgfr2-dE18	4.10954		0
Wap-Cre;Cdh1F/F	Fgfr2-FL-Bicc1	8.21909			1
Wap-Cre;Cdh1F/F	Fgfr2-FL-Bicc1	8.21909			0
Wap-Cre;Cdh1F/F	Fgfr2-FL-Bicc1	3.45202			1
Wap-Cre;Cdh1F/F	Fgfr2-FL-Bicc1	3.45202			1
Wap-Cre;Cdh1F/F	Fgfr2-FL-Bicc1	3.94516			1
Wap-Cre;Cdh1F/F	Fgfr2-FL-Bicc1	4.8657			1
Wap-Cre;Cdh1F/F	Fgfr2-FL-Bicc1	8.77799			1
Wap-Cre;Cdh1F/F	Fgfr2-FL-Bicc1	4.8657			1
Wap-Cre;Cdh1F/F	Fgfr2-FL-Bicc1	3.94516			1
Wap-Cre;Cdh1F/F	Fgfr2-FL-Bicc1	3.94516			1
Wap-Cre;Cdh1F/F	Fgfr2-FL-Bicc1	6.50952			1
Wap-Cre;Cdh1F/F	Fgfr2-FL-Bicc1	9.53414			1
Wap-Cre;Cdh1F/F	Fgfr2-FL-Bicc1	9.7314			1
Wap-Cre;Cdh1F/F	Fgfr2-FL-Bicc1	6.96979			1
Wap-Cre;Cdh1F/F	Fgfr2-FL-Bicc1	3.78078			1
Wap-Cre;Cdh1F/F	Fgfr2-FL-Bicc1	10.3561			0
Wap-Cre;Cdh1F/F	Fgfr2-FL-Bicc1	10.3561			0
Wap-Cre;Cdh1F/F	Fgfr2-FL-Bicc1	5.58898			1
Wap-Cre;Cdh1F/F	Fgfr2-FL-Bicc1	4.01091			1
Wap-Cre;Cdh1F/F	Fgfr2-dE18-Bicc1	3.0575				1
Wap-Cre;Cdh1F/F	Fgfr2-dE18-Bicc1	1.67669				1
Wap-Cre;Cdh1F/F	Fgfr2-dE18-Bicc1	1.67669				1
Wap-Cre;Cdh1F/F	Fgfr2-dE18-Bicc1	1.21643				1
Wap-Cre;Cdh1F/F	Fgfr2-dE18-Bicc1	3.0575				1
Wap-Cre;Cdh1F/F	Fgfr2-dE18-Bicc1	1.67669				1
Wap-Cre;Cdh1F/F	Fgfr2-dE18-Bicc1	3.0575				1
Wap-Cre;Cdh1F/F	Fgfr2-dE18-Bicc1	3.0575				1
Wap-Cre;Cdh1F/F	Fgfr2-dE18-Bicc1	5.58898				1
Wap-Cre;Cdh1F/F	Fgfr2-dE18-Bicc1	3.0575				1
Wap-Cre;Cdh1F/F	Fgfr2-dE18-Bicc1	8.12046				1
Wap-Cre;Cdh1F/F	Fgfr2-dE18-Bicc1	1.21643				1
Wap-Cre;Cdh1F/F	Fgfr2-dE18-Bicc1	3.28764				1
Wap-Cre;Cdh1F/F	Fgfr2-dE18-Bicc1	1.90683				1
Wap-Cre;Cdh1F/F	Fgfr2-dE18-Bicc1	2.3671				1
Wap-Cre;Cdh1F/F	Fgfr2-dE18-Bicc1	5.81911				1
Wap-Cre;Cdh1F/F	Fgfr2-dE18-Bicc1	3.02462				1
Wap-Cre;Cdh1F/F	Fgfr2-dE18-Bicc1	4.53694				1
Wap-Cre;Cdh1F/F	Fgfr2-dE18-Bicc1	3.02462				1
Wap-Cre;Cdh1F/F	Fgfr2-dE18-Bicc1	2.3671				1
Wap-Cre;Cdh1F/F	Fgfr2-dE18-Bicc1	2.3671				1

## Sheet: ED Fig. 6g
			Wap-Cre;Cdh1F/F	Wap-Cre;Cdh1F/F	Wap-Cre;Cdh1F/F	Wap-Cre;Cdh1F/F
Genotype	Lentivirus	Mammary tumour-specific survival post injection (months)	Fgfr2-FL	Fgfr2-dE18	Fgfr2-FL-Bicc1	Fgfr2-dE18-Bicc1
Wap-Cre;Cdh1F/F	Fgfr2-FL	16	1
Wap-Cre;Cdh1F/F	Fgfr2-FL	16	1
Wap-Cre;Cdh1F/F	Fgfr2-FL	16	0
Wap-Cre;Cdh1F/F	Fgfr2-FL	16	0
Wap-Cre;Cdh1F/F	Fgfr2-FL	11.2437	0
Wap-Cre;Cdh1F/F	Fgfr2-FL	8.25196	1
Wap-Cre;Cdh1F/F	Fgfr2-FL	12.6245	1
Wap-Cre;Cdh1F/F	Fgfr2-FL	13.4136	0
Wap-Cre;Cdh1F/F	Fgfr2-FL	15.0245	1
Wap-Cre;Cdh1F/F	Fgfr2-FL	16	1
Wap-Cre;Cdh1F/F	Fgfr2-FL	16	0
Wap-Cre;Cdh1F/F	Fgfr2-FL	15.0902	1
Wap-Cre;Cdh1F/F	Fgfr2-FL	9.66565	1
Wap-Cre;Cdh1F/F	Fgfr2-FL	12.23	1
Wap-Cre;Cdh1F/F	Fgfr2-FL	16	1
Wap-Cre;Cdh1F/F	Fgfr2-dE18	2.76161		1
Wap-Cre;Cdh1F/F	Fgfr2-dE18	1.74245		1
Wap-Cre;Cdh1F/F	Fgfr2-dE18	1.64382		1
Wap-Cre;Cdh1F/F	Fgfr2-dE18	4.83282		1
Wap-Cre;Cdh1F/F	Fgfr2-dE18	7.59444		1
Wap-Cre;Cdh1F/F	Fgfr2-dE18	3.35339		1
Wap-Cre;Cdh1F/F	Fgfr2-dE18	8.87662		1
Wap-Cre;Cdh1F/F	Fgfr2-dE18	5.06296		1
Wap-Cre;Cdh1F/F	Fgfr2-dE18	7.43006		1
Wap-Cre;Cdh1F/F	Fgfr2-dE18	4.66844		1
Wap-Cre;Cdh1F/F	Fgfr2-dE18	11.2437		1
Wap-Cre;Cdh1F/F	Fgfr2-dE18	2.95887		1
Wap-Cre;Cdh1F/F	Fgfr2-dE18	8.12046		1
Wap-Cre;Cdh1F/F	Fgfr2-dE18	3.41914		1
Wap-Cre;Cdh1F/F	Fgfr2-dE18	4.10954		0
Wap-Cre;Cdh1F/F	Fgfr2-FL-Bicc1	8.21909			0
Wap-Cre;Cdh1F/F	Fgfr2-FL-Bicc1	11.2108			1
Wap-Cre;Cdh1F/F	Fgfr2-FL-Bicc1	13.3807			1
Wap-Cre;Cdh1F/F	Fgfr2-FL-Bicc1	10.8492			1
Wap-Cre;Cdh1F/F	Fgfr2-FL-Bicc1	11.4081			1
Wap-Cre;Cdh1F/F	Fgfr2-FL-Bicc1	10.093			1
Wap-Cre;Cdh1F/F	Fgfr2-FL-Bicc1	16			0
Wap-Cre;Cdh1F/F	Fgfr2-FL-Bicc1	10.4218			1
Wap-Cre;Cdh1F/F	Fgfr2-FL-Bicc1	10.3561			0
Wap-Cre;Cdh1F/F	Fgfr2-FL-Bicc1	7.7917			1
Wap-Cre;Cdh1F/F	Fgfr2-dE18-Bicc1	5.16159				1
Wap-Cre;Cdh1F/F	Fgfr2-dE18-Bicc1	4.43831				1
Wap-Cre;Cdh1F/F	Fgfr2-dE18-Bicc1	6.87116				1
Wap-Cre;Cdh1F/F	Fgfr2-dE18-Bicc1	5.75336				1
Wap-Cre;Cdh1F/F	Fgfr2-dE18-Bicc1	8.87662				1
Wap-Cre;Cdh1F/F	Fgfr2-dE18-Bicc1	3.28764				1
Wap-Cre;Cdh1F/F	Fgfr2-dE18-Bicc1	7.19992				1
Wap-Cre;Cdh1F/F	Fgfr2-dE18-Bicc1	5.65473				1
Wap-Cre;Cdh1F/F	Fgfr2-dE18-Bicc1	7.43006				1
Wap-Cre;Cdh1F/F	Fgfr2-dE18-Bicc1	5.95062				1
Wap-Cre;Cdh1F/F	Fgfr2-dE18-Bicc1	6.04925				1
