# Supplementary material for: Truncated FGFR2 is a clinically actionable oncogene in multiple cancers
Source: Nature. 2022 Aug 10;608(7923):609–17. doi: 10.1038/s41586-022-05066-5 (PMC9436779; doi:10.1038/s41586-022-05066-5)
Supplement: Supplementary file 20 — Source Data Extended Data Fig. 7 [file 41586_2022_5066_MOESM20_ESM.xlsx]

## Sheet: ED Fig. 7a
			Wap-Cre;Cdh1F/F	Wap-Cre;Cdh1F/F	Wap-Cre;Cdh1F/F	Wap-Cre;Cdh1F/F	Wap-Cre;Cdh1F/F	Wap-Cre;Cdh1F/F	Wap-Cre;Cdh1F/F
Genotype	Lentivirus	Mammary tumour-free months post injection	Fgfr2-FL	Fgfr2-dE18	Fgfr2-T678*	Fgfr2-P686*	Fgfr2-S694*	Fgfr2-V702*	Fgfr2-Y717*
Wap-Cre;Cdh1F/F	Fgfr2-FL	5.75336	1
Wap-Cre;Cdh1F/F	Fgfr2-FL	5.75336	1
Wap-Cre;Cdh1F/F	Fgfr2-FL	10.5533	1
Wap-Cre;Cdh1F/F	Fgfr2-FL	5.75336	1
Wap-Cre;Cdh1F/F	Fgfr2-FL	16	0
Wap-Cre;Cdh1F/F	Fgfr2-FL	5.52323	1
Wap-Cre;Cdh1F/F	Fgfr2-FL	7.3643	1
Wap-Cre;Cdh1F/F	Fgfr2-FL	6.73965	1
Wap-Cre;Cdh1F/F	Fgfr2-FL	8.4821	1
Wap-Cre;Cdh1F/F	Fgfr2-FL	11.2437	0
Wap-Cre;Cdh1F/F	Fgfr2-FL	4.20817	1
Wap-Cre;Cdh1F/F	Fgfr2-FL	4.20817	1
Wap-Cre;Cdh1F/F	Fgfr2-FL	1.8082	1
Wap-Cre;Cdh1F/F	Fgfr2-FL	1.90683	1
Wap-Cre;Cdh1F/F	Fgfr2-FL	2.13696	1
Wap-Cre;Cdh1F/F	Fgfr2-FL	5.12871	1
Wap-Cre;Cdh1F/F	Fgfr2-FL	3.41914	1
Wap-Cre;Cdh1F/F	Fgfr2-FL	13.4136	1
Wap-Cre;Cdh1F/F	Fgfr2-FL	3.51777	1
Wap-Cre;Cdh1F/F	Fgfr2-FL	3.28764	1
Wap-Cre;Cdh1F/F	Fgfr2-FL	2.59723	1
Wap-Cre;Cdh1F/F	Fgfr2-FL	9.96153	0
Wap-Cre;Cdh1F/F	Fgfr2-FL	4.37255	1
Wap-Cre;Cdh1F/F	Fgfr2-FL	6.6739	1
Wap-Cre;Cdh1F/F	Fgfr2-FL	2.53148	1
Wap-Cre;Cdh1F/F	Fgfr2-FL	7.59444	1
Wap-Cre;Cdh1F/F	Fgfr2-FL	2.07121	1
Wap-Cre;Cdh1F/F	Fgfr2-FL	8.4821	1
Wap-Cre;Cdh1F/F	Fgfr2-FL	7.46293	1
Wap-Cre;Cdh1F/F	Fgfr2-FL	2.53148	1
Wap-Cre;Cdh1F/F	Fgfr2-FL	1.61094	1
Wap-Cre;Cdh1F/F	Fgfr2-FL	3.6164	1
Wap-Cre;Cdh1F/F	Fgfr2-FL	1.61094	1
Wap-Cre;Cdh1F/F	Fgfr2-FL	6.21363	1
Wap-Cre;Cdh1F/F	Fgfr2-dE18	0.624651		1
Wap-Cre;Cdh1F/F	Fgfr2-dE18	1.08492		1
Wap-Cre;Cdh1F/F	Fgfr2-dE18	1.64382		1
Wap-Cre;Cdh1F/F	Fgfr2-dE18	0.72328		1
Wap-Cre;Cdh1F/F	Fgfr2-dE18	1.74245		0
Wap-Cre;Cdh1F/F	Fgfr2-dE18	0.854785		1
Wap-Cre;Cdh1F/F	Fgfr2-dE18	0.854785		1
Wap-Cre;Cdh1F/F	Fgfr2-dE18	1.74245		1
Wap-Cre;Cdh1F/F	Fgfr2-dE18	0.72328		1
Wap-Cre;Cdh1F/F	Fgfr2-dE18	1.08492		1
Wap-Cre;Cdh1F/F	Fgfr2-dE18	1.64382		1
Wap-Cre;Cdh1F/F	Fgfr2-dE18	1.51231		1
Wap-Cre;Cdh1F/F	Fgfr2-dE18	0.72328		1
Wap-Cre;Cdh1F/F	Fgfr2-dE18	1.08492		1
Wap-Cre;Cdh1F/F	Fgfr2-dE18	0.920538		1
Wap-Cre;Cdh1F/F	Fgfr2-dE18	2.76161		1
Wap-Cre;Cdh1F/F	Fgfr2-dE18	0.920538		1
Wap-Cre;Cdh1F/F	Fgfr2-dE18	2.53148		1
Wap-Cre;Cdh1F/F	Fgfr2-dE18	2.76161		1
Wap-Cre;Cdh1F/F	Fgfr2-dE18	0.920538		1
Wap-Cre;Cdh1F/F	Fgfr2-dE18	0.920538		1
Wap-Cre;Cdh1F/F	Fgfr2-dE18	1.34793		1
Wap-Cre;Cdh1F/F	Fgfr2-dE18	1.34793		1
Wap-Cre;Cdh1F/F	Fgfr2-dE18	0.920538		1
Wap-Cre;Cdh1F/F	Fgfr2-dE18	3.68215		1
Wap-Cre;Cdh1F/F	Fgfr2-dE18	2.3671		1
Wap-Cre;Cdh1F/F	Fgfr2-dE18	2.3671		1
Wap-Cre;Cdh1F/F	Fgfr2-dE18	0.756156		1
Wap-Cre;Cdh1F/F	Fgfr2-dE18	3.28764		1
Wap-Cre;Cdh1F/F	Fgfr2-dE18	0.756156		1
Wap-Cre;Cdh1F/F	Fgfr2-dE18	0.756156		1
Wap-Cre;Cdh1F/F	Fgfr2-dE18	1.21643		1
Wap-Cre;Cdh1F/F	Fgfr2-dE18	1.21643		1
Wap-Cre;Cdh1F/F	Fgfr2-dE18	0.756156		1
Wap-Cre;Cdh1F/F	Fgfr2-dE18	0.756156		1
Wap-Cre;Cdh1F/F	Fgfr2-dE18	0.756156		1
Wap-Cre;Cdh1F/F	Fgfr2-dE18	0.756156		1
Wap-Cre;Cdh1F/F	Fgfr2-dE18	4.10954		0
Wap-Cre;Cdh1F/F	Fgfr2-dE18	4.10954		0
Wap-Cre;Cdh1F/F	Fgfr2-T678*	0.427393			1
Wap-Cre;Cdh1F/F	Fgfr2-T678*	0.657527			1
Wap-Cre;Cdh1F/F	Fgfr2-T678*	0.427393			1
Wap-Cre;Cdh1F/F	Fgfr2-T678*	3.18901			1
Wap-Cre;Cdh1F/F	Fgfr2-T678*	4.79995			1
Wap-Cre;Cdh1F/F	Fgfr2-T678*	0.427393			1
Wap-Cre;Cdh1F/F	Fgfr2-T678*	0.887662			1
Wap-Cre;Cdh1F/F	Fgfr2-T678*	0.657527			1
Wap-Cre;Cdh1F/F	Fgfr2-T678*	0.657527			1
Wap-Cre;Cdh1F/F	Fgfr2-T678*	0.887662			1
Wap-Cre;Cdh1F/F	Fgfr2-T678*	1.34793			1
Wap-Cre;Cdh1F/F	Fgfr2-T678*	1.1178			1
Wap-Cre;Cdh1F/F	Fgfr2-T678*	0.657527			1
Wap-Cre;Cdh1F/F	Fgfr2-P686*	0.427393				1
Wap-Cre;Cdh1F/F	Fgfr2-P686*	0.690403				1
Wap-Cre;Cdh1F/F	Fgfr2-P686*	1.8082				1
Wap-Cre;Cdh1F/F	Fgfr2-P686*	2.03833				1
Wap-Cre;Cdh1F/F	Fgfr2-P686*	0.427393				1
Wap-Cre;Cdh1F/F	Fgfr2-P686*	0.427393				1
Wap-Cre;Cdh1F/F	Fgfr2-P686*	3.35339				1
Wap-Cre;Cdh1F/F	Fgfr2-P686*	0.690403				1
Wap-Cre;Cdh1F/F	Fgfr2-P686*	0.427393				1
Wap-Cre;Cdh1F/F	Fgfr2-P686*	1.8082				1
Wap-Cre;Cdh1F/F	Fgfr2-P686*	0.887662				1
Wap-Cre;Cdh1F/F	Fgfr2-P686*	3.41914				1
Wap-Cre;Cdh1F/F	Fgfr2-P686*	2.26847				1
Wap-Cre;Cdh1F/F	Fgfr2-S694*	2.89312					1
Wap-Cre;Cdh1F/F	Fgfr2-S694*	0.887662					1
Wap-Cre;Cdh1F/F	Fgfr2-S694*	1.15067					1
Wap-Cre;Cdh1F/F	Fgfr2-S694*	1.34793					1
Wap-Cre;Cdh1F/F	Fgfr2-S694*	0.887662					1
Wap-Cre;Cdh1F/F	Fgfr2-S694*	2.4986					1
Wap-Cre;Cdh1F/F	Fgfr2-S694*	0.887662					1
Wap-Cre;Cdh1F/F	Fgfr2-S694*	0.887662					1
Wap-Cre;Cdh1F/F	Fgfr2-S694*	2.03833					1
Wap-Cre;Cdh1F/F	Fgfr2-S694*	1.34793					1
Wap-Cre;Cdh1F/F	Fgfr2-S694*	2.03833					1
Wap-Cre;Cdh1F/F	Fgfr2-S694*	2.72874					1
Wap-Cre;Cdh1F/F	Fgfr2-V702*	3.64928						1
Wap-Cre;Cdh1F/F	Fgfr2-V702*	4.20817						1
Wap-Cre;Cdh1F/F	Fgfr2-V702*	2.03833						1
Wap-Cre;Cdh1F/F	Fgfr2-V702*	3.81366						1
Wap-Cre;Cdh1F/F	Fgfr2-V702*	2.26847						1
Wap-Cre;Cdh1F/F	Fgfr2-V702*	3.51777						0
Wap-Cre;Cdh1F/F	Fgfr2-V702*	3.18901						1
Wap-Cre;Cdh1F/F	Fgfr2-V702*	3.32051						1
Wap-Cre;Cdh1F/F	Fgfr2-V702*	2.03833						1
Wap-Cre;Cdh1F/F	Fgfr2-V702*	4.14242						1
Wap-Cre;Cdh1F/F	Fgfr2-V702*	2.03833						1
Wap-Cre;Cdh1F/F	Fgfr2-V702*	4.27393						0
Wap-Cre;Cdh1F/F	Fgfr2-Y717*	3.7479							1
Wap-Cre;Cdh1F/F	Fgfr2-Y717*	1.74245							1
Wap-Cre;Cdh1F/F	Fgfr2-Y717*	10.4876							0
Wap-Cre;Cdh1F/F	Fgfr2-Y717*	2.20272							1
Wap-Cre;Cdh1F/F	Fgfr2-Y717*	4.99721							1
Wap-Cre;Cdh1F/F	Fgfr2-Y717*	6.24651							1
Wap-Cre;Cdh1F/F	Fgfr2-Y717*	2.46573							1
Wap-Cre;Cdh1F/F	Fgfr2-Y717*	7.62731							1
Wap-Cre;Cdh1F/F	Fgfr2-Y717*	4.99721							1
Wap-Cre;Cdh1F/F	Fgfr2-Y717*	8.41635							1
Wap-Cre;Cdh1F/F	Fgfr2-Y717*	2.56436							1

## Sheet: ED Fig. 7b
			Wap-Cre;Cdh1F/F	Wap-Cre;Cdh1F/F	Wap-Cre;Cdh1F/F	Wap-Cre;Cdh1F/F	Wap-Cre;Cdh1F/F	Wap-Cre;Cdh1F/F	Wap-Cre;Cdh1F/F
Genotype	Lentivirus	Mammary tumour-specific survival post injection (months)	Fgfr2-FL	Fgfr2-dE18	Fgfr2-T678*	Fgfr2-P686*	Fgfr2-S694*	Fgfr2-V702*	Fgfr2-Y717*
Wap-Cre;Cdh1F/F	Fgfr2-FL	16	1
Wap-Cre;Cdh1F/F	Fgfr2-FL	16	1
Wap-Cre;Cdh1F/F	Fgfr2-FL	16	0
Wap-Cre;Cdh1F/F	Fgfr2-FL	16	0
Wap-Cre;Cdh1F/F	Fgfr2-FL	11.2437	0
Wap-Cre;Cdh1F/F	Fgfr2-FL	8.25196	1
Wap-Cre;Cdh1F/F	Fgfr2-FL	12.6245	1
Wap-Cre;Cdh1F/F	Fgfr2-FL	13.4136	0
Wap-Cre;Cdh1F/F	Fgfr2-FL	15.0245	1
Wap-Cre;Cdh1F/F	Fgfr2-FL	16	1
Wap-Cre;Cdh1F/F	Fgfr2-FL	16	0
Wap-Cre;Cdh1F/F	Fgfr2-FL	15.0902	1
Wap-Cre;Cdh1F/F	Fgfr2-FL	9.66565	1
Wap-Cre;Cdh1F/F	Fgfr2-FL	12.23	1
Wap-Cre;Cdh1F/F	Fgfr2-FL	16	1
Wap-Cre;Cdh1F/F	Fgfr2-dE18	2.76161		1
Wap-Cre;Cdh1F/F	Fgfr2-dE18	1.74245		1
Wap-Cre;Cdh1F/F	Fgfr2-dE18	1.64382		1
Wap-Cre;Cdh1F/F	Fgfr2-dE18	4.83282		1
Wap-Cre;Cdh1F/F	Fgfr2-dE18	7.59444		1
Wap-Cre;Cdh1F/F	Fgfr2-dE18	3.35339		1
Wap-Cre;Cdh1F/F	Fgfr2-dE18	8.87662		1
Wap-Cre;Cdh1F/F	Fgfr2-dE18	5.06296		1
Wap-Cre;Cdh1F/F	Fgfr2-dE18	7.43006		1
Wap-Cre;Cdh1F/F	Fgfr2-dE18	4.66844		1
Wap-Cre;Cdh1F/F	Fgfr2-dE18	11.2437		1
Wap-Cre;Cdh1F/F	Fgfr2-dE18	2.95887		1
Wap-Cre;Cdh1F/F	Fgfr2-dE18	8.12046		1
Wap-Cre;Cdh1F/F	Fgfr2-dE18	3.41914		1
Wap-Cre;Cdh1F/F	Fgfr2-dE18	4.10954		0
Wap-Cre;Cdh1F/F	Fgfr2-T678*	5.39172			1
Wap-Cre;Cdh1F/F	Fgfr2-T678*	1.70957			1
Wap-Cre;Cdh1F/F	Fgfr2-T678*	8.21909			1
Wap-Cre;Cdh1F/F	Fgfr2-T678*	1.70957			1
Wap-Cre;Cdh1F/F	Fgfr2-T678*	2.82737			1
Wap-Cre;Cdh1F/F	Fgfr2-T678*	5.16159			1
Wap-Cre;Cdh1F/F	Fgfr2-T678*	3.97804			1
Wap-Cre;Cdh1F/F	Fgfr2-P686*	5.81911				1
Wap-Cre;Cdh1F/F	Fgfr2-P686*	2.26847				1
Wap-Cre;Cdh1F/F	Fgfr2-P686*	7.89032				1
Wap-Cre;Cdh1F/F	Fgfr2-P686*	3.87941				1
Wap-Cre;Cdh1F/F	Fgfr2-S694*	12.493					1
Wap-Cre;Cdh1F/F	Fgfr2-S694*	4.20817					1
Wap-Cre;Cdh1F/F	Fgfr2-S694*	4.43831					1
Wap-Cre;Cdh1F/F	Fgfr2-S694*	5.95062					1
Wap-Cre;Cdh1F/F	Fgfr2-V702*	8.51498						1
Wap-Cre;Cdh1F/F	Fgfr2-V702*	3.6164						1
Wap-Cre;Cdh1F/F	Fgfr2-V702*	6.83828						1
Wap-Cre;Cdh1F/F	Fgfr2-V702*	3.51777						1
Wap-Cre;Cdh1F/F	Fgfr2-V702*	4.27393						1
Wap-Cre;Cdh1F/F	Fgfr2-Y717*	11.9999							1
Wap-Cre;Cdh1F/F	Fgfr2-Y717*	10.4876							0
Wap-Cre;Cdh1F/F	Fgfr2-Y717*	12.493							1
Wap-Cre;Cdh1F/F	Fgfr2-Y717*	9.89578							1

## Sheet: ED Fig. 7c
			WT	WT	WT	WT	WT	WT
Genotype	Lentivirus	Mammary tumour-free months post injection	Fgfr2-FL	Fgfr2-dE18	Fgfr2-S156W	Fgfr2-C287R	Fgfr2-N454K	Fgfr2-K564E
WT	Fgfr2-FL	16	0
WT	Fgfr2-FL	11.8355	1
WT	Fgfr2-FL	16	0
WT	Fgfr2-FL	14.6957	0
WT	Fgfr2-FL	14.6957	0
WT	Fgfr2-FL	6.64102	0
WT	Fgfr2-FL	6.64102	0
WT	Fgfr2-FL	5.29309	1
WT	Fgfr2-FL	11.0136	0
WT	Fgfr2-FL	11.0136	0
WT	Fgfr2-FL	11.0136	0
WT	Fgfr2-FL	11.0136	0
WT	Fgfr2-FL	9.89578	1
WT	Fgfr2-FL	11.0136	0
WT	Fgfr2-FL	15.3533	0
WT	Fgfr2-FL	15.3533	0
WT	Fgfr2-FL	15.3533	0
WT	Fgfr2-FL	15.3533	0
WT	Fgfr2-FL	11.5396	1
WT	Fgfr2-FL	15.3533	0
WT	Fgfr2-FL	14.7615	1
WT	Fgfr2-FL	15.3533	0
WT	Fgfr2-FL	15.3533	0
WT	Fgfr2-FL	5.5561	0
WT	Fgfr2-FL	5.5561	0
WT	Fgfr2-FL	15.945	0
WT	Fgfr2-FL	15.945	0
WT	Fgfr2-FL	15.945	0
WT	Fgfr2-FL	15.945	0
WT	Fgfr2-FL	15.945	0
WT	Fgfr2-FL	15.945	0
WT	Fgfr2-FL	15.945	0
WT	Fgfr2-FL	15.945	0
WT	Fgfr2-FL	15.945	0
WT	Fgfr2-FL	15.945	0
WT	Fgfr2-FL	15.6163	0
WT	Fgfr2-FL	15.6163	0
WT	Fgfr2-FL	15.6163	0
WT	Fgfr2-FL	12.1971	1
WT	Fgfr2-FL	5.06296	1
WT	Fgfr2-FL	9.89578	0
WT	Fgfr2-FL	9.89578	0
WT	Fgfr2-FL	13.5779	0
WT	Fgfr2-FL	13.5779	0
WT	Fgfr2-FL	13.5779	0
WT	Fgfr2-FL	13.5779	0
WT	Fgfr2-dE18	2.20272		1
WT	Fgfr2-dE18	2.20272		1
WT	Fgfr2-dE18	0.657527		1
WT	Fgfr2-dE18	1.90683		1
WT	Fgfr2-dE18	3.18901		0
WT	Fgfr2-dE18	0.657527		1
WT	Fgfr2-dE18	1.21643		1
WT	Fgfr2-dE18	0.657527		1
WT	Fgfr2-dE18	1.21643		1
WT	Fgfr2-dE18	0.657527		1
WT	Fgfr2-dE18	0.887662		1
WT	Fgfr2-dE18	0.887662		1
WT	Fgfr2-dE18	0.657527		1
WT	Fgfr2-dE18	0.657527		1
WT	Fgfr2-dE18	1.41368		1
WT	Fgfr2-dE18	2.56436		1
WT	Fgfr2-dE18	4.99721		1
WT	Fgfr2-dE18	4.63557		1
WT	Fgfr2-dE18	1.41368		1
WT	Fgfr2-dE18	2.00546		1
WT	Fgfr2-dE18	5.06296		1
WT	Fgfr2-dE18	5.32597		1
WT	Fgfr2-dE18	1.41368		1
WT	Fgfr2-dE18	1.57806		1
WT	Fgfr2-dE18	2.33422		1
WT	Fgfr2-dE18	1.67669		1
WT	Fgfr2-dE18	1.67669		1
WT	Fgfr2-dE18	1.21643		1
WT	Fgfr2-dE18	1.67669		1
WT	Fgfr2-dE18	2.59723		1
WT	Fgfr2-dE18	2.13696		1
WT	Fgfr2-dE18	2.13696		1
WT	Fgfr2-dE18	2.86024		1
WT	Fgfr2-dE18	3.0575		1
WT	Fgfr2-dE18	3.97804		1
WT	Fgfr2-dE18	1.84108		1
WT	Fgfr2-dE18	2.07121		1
WT	Fgfr2-dE18	1.38081		1
WT	Fgfr2-dE18	1.61094		1
WT	Fgfr2-dE18	2.20272		1
WT	Fgfr2-dE18	1.38081		1
WT	Fgfr2-dE18	2.07121		1
WT	Fgfr2-dE18	1.38081		1
WT	Fgfr2-dE18	1.38081		1
WT	Fgfr2-dE18	1.61094		1
WT	Fgfr2-S156W	12.7889			0
WT	Fgfr2-S156W	12.7889			0
WT	Fgfr2-S156W	12.7889			0
WT	Fgfr2-S156W	12.7889			0
WT	Fgfr2-S156W	12.7889			0
WT	Fgfr2-S156W	12.7889			0
WT	Fgfr2-S156W	12.7889			0
WT	Fgfr2-S156W	12.7889			0
WT	Fgfr2-S156W	12.7889			0
WT	Fgfr2-S156W	12.7889			0
WT	Fgfr2-S156W	12.7889			0
WT	Fgfr2-S156W	12.7889			0
WT	Fgfr2-S156W	12.7889			0
WT	Fgfr2-S156W	12.7889			0
WT	Fgfr2-S156W	12.7889			0
WT	Fgfr2-S156W	12.7889			0
WT	Fgfr2-S156W	12.7889			0
WT	Fgfr2-S156W	12.7889			0
WT	Fgfr2-S156W	2.33422			0
WT	Fgfr2-S156W	2.33422			0
WT	Fgfr2-C287R	3.38626				1
WT	Fgfr2-C287R	4.60269				1
WT	Fgfr2-C287R	9.89578				0
WT	Fgfr2-C287R	9.89578				0
WT	Fgfr2-C287R	4.07667				1
WT	Fgfr2-C287R	5.9835				0
WT	Fgfr2-C287R	4.27393				1
WT	Fgfr2-C287R	4.99721				1
WT	Fgfr2-C287R	3.6164				1
WT	Fgfr2-C287R	2.76161				1
WT	Fgfr2-C287R	4.3068				1
WT	Fgfr2-C287R	4.60269				1
WT	Fgfr2-C287R	3.38626				1
WT	Fgfr2-C287R	2.99175				1
WT	Fgfr2-C287R	4.07667				1
WT	Fgfr2-C287R	3.12325				1
WT	Fgfr2-C287R	7.13417				1
WT	Fgfr2-C287R	7.52868				1
WT	Fgfr2-C287R	6.37801				1
WT	Fgfr2-C287R	5.68761				1
WT	Fgfr2-N454K	7.29855					1
WT	Fgfr2-N454K	5.62186					1
WT	Fgfr2-N454K	9.83003					0
WT	Fgfr2-N454K	7.72594					1
WT	Fgfr2-N454K	12.7889					0
WT	Fgfr2-N454K	12.7889					0
WT	Fgfr2-N454K	12.7889					0
WT	Fgfr2-N454K	12.7889					0
WT	Fgfr2-N454K	12.5588					0
WT	Fgfr2-N454K	12.5588					0
WT	Fgfr2-N454K	7.06842					0
WT	Fgfr2-N454K	4.60269					1
WT	Fgfr2-N454K	12.7889					0
WT	Fgfr2-N454K	12.7889					0
WT	Fgfr2-N454K	12.7889					0
WT	Fgfr2-N454K	12.7889					0
WT	Fgfr2-N454K	12.7889					0
WT	Fgfr2-N454K	12.7889					0
WT	Fgfr2-N454K	12.7889					0
WT	Fgfr2-N454K	12.7889					0
WT	Fgfr2-K564E	12.0985						0
WT	Fgfr2-K564E	12.0985						0
WT	Fgfr2-K564E	12.0985						0
WT	Fgfr2-K564E	12.0985						0
WT	Fgfr2-K564E	7.82457						0
WT	Fgfr2-K564E	6.6739						1
WT	Fgfr2-K564E	12.0985						0
WT	Fgfr2-K564E	12.0985						0
WT	Fgfr2-K564E	12.0985						0
WT	Fgfr2-K564E	12.0985						0
WT	Fgfr2-K564E	12.0985						0
WT	Fgfr2-K564E	12.0985						0
WT	Fgfr2-K564E	12.0985						0
WT	Fgfr2-K564E	12.0985						0
WT	Fgfr2-K564E	12.0985						0
WT	Fgfr2-K564E	12.0985						0
WT	Fgfr2-K564E	12.0985						0
WT	Fgfr2-K564E	12.0985						0
WT	Fgfr2-K564E	12.0985						0
WT	Fgfr2-K564E	12.0985						0

## Sheet: ED Fig. 7d
			WT	WT	WT	WT	WT	WT
Genotype	Lentivirus	Mammary tumour-specific survival post injection (months)	Fgfr2-FL	Fgfr2-dE18	Fgfr2-S156W	Fgfr2-C287R	Fgfr2-N454K	Fgfr2-K564E
WT	Fgfr2-FL	16	0
WT	Fgfr2-FL	16	0
WT	Fgfr2-FL	14.6957	0
WT	Fgfr2-FL	6.64102	1
WT	Fgfr2-FL	11.0136	0
WT	Fgfr2-FL	15.3533	0
WT	Fgfr2-FL	15.3533	0
WT	Fgfr2-FL	15.3533	1
WT	Fgfr2-FL	15.3533	0
WT	Fgfr2-FL	5.5561	0
WT	Fgfr2-FL	15.945	0
WT	Fgfr2-FL	15.945	0
WT	Fgfr2-FL	15.945	0
WT	Fgfr2-FL	15.945	0
WT	Fgfr2-FL	15.945	0
WT	Fgfr2-FL	15.6163	0
WT	Fgfr2-FL	15.6163	0
WT	Fgfr2-FL	9.89578	0
WT	Fgfr2-FL	13.5779	0
WT	Fgfr2-FL	13.5779	0
WT	Fgfr2-dE18	2.99175		1
WT	Fgfr2-dE18	3.48489		1
WT	Fgfr2-dE18	1.34793		1
WT	Fgfr2-dE18	3.18901		1
WT	Fgfr2-dE18	1.21643		1
WT	Fgfr2-dE18	1.8082		1
WT	Fgfr2-dE18	1.1178		1
WT	Fgfr2-dE18	3.25476		1
WT	Fgfr2-dE18	4.99721		1
WT	Fgfr2-dE18	2.79449		1
WT	Fgfr2-dE18	6.37801		1
WT	Fgfr2-dE18	2.56436		1
WT	Fgfr2-dE18	2.99175		1
WT	Fgfr2-dE18	2.59723		1
WT	Fgfr2-dE18	3.64928		1
WT	Fgfr2-dE18	2.95887		1
WT	Fgfr2-dE18	4.66844		1
WT	Fgfr2-dE18	3.68215		1
WT	Fgfr2-dE18	2.43285		1
WT	Fgfr2-dE18	2.43285		1
WT	Fgfr2-dE18	3.12325		1
WT	Fgfr2-dE18	2.43285		1
WT	Fgfr2-S156W	12.7889			0
WT	Fgfr2-S156W	12.7889			0
WT	Fgfr2-S156W	12.7889			0
WT	Fgfr2-S156W	12.7889			0
WT	Fgfr2-S156W	12.7889			0
WT	Fgfr2-S156W	12.7889			0
WT	Fgfr2-S156W	12.7889			0
WT	Fgfr2-S156W	12.7889			0
WT	Fgfr2-S156W	12.7889			0
WT	Fgfr2-S156W	2.33422			0
WT	Fgfr2-C287R	4.76707				1
WT	Fgfr2-C287R	9.89578				0
WT	Fgfr2-C287R	5.9835				1
WT	Fgfr2-C287R	6.83828				1
WT	Fgfr2-C287R	5.9835				1
WT	Fgfr2-C287R	7.3643				1
WT	Fgfr2-C287R	4.3068				1
WT	Fgfr2-C287R	4.99721				1
WT	Fgfr2-C287R	9.83003				1
WT	Fgfr2-C287R	7.7917				1
WT	Fgfr2-N454K	7.52868					1
WT	Fgfr2-N454K	9.83003					1
WT	Fgfr2-N454K	12.7889					0
WT	Fgfr2-N454K	12.7889					0
WT	Fgfr2-N454K	12.5588					0
WT	Fgfr2-N454K	7.06842					1
WT	Fgfr2-N454K	12.7889					0
WT	Fgfr2-N454K	12.7889					0
WT	Fgfr2-N454K	12.7889					0
WT	Fgfr2-N454K	12.7889					0
WT	Fgfr2-K564E	12.0985						0
WT	Fgfr2-K564E	12.0985						0
WT	Fgfr2-K564E	7.82457						1
WT	Fgfr2-K564E	12.0985						0
WT	Fgfr2-K564E	12.0985						0
WT	Fgfr2-K564E	12.0985						0
WT	Fgfr2-K564E	12.0985						0
WT	Fgfr2-K564E	12.0985						0
WT	Fgfr2-K564E	12.0985						0
WT	Fgfr2-K564E	12.0985						0

## Sheet: ED Fig. 7f
	Log2 gene expression
	Fgfr2 E5–E6		Fgfr2 E17–E18		IRES–Luc
MMEC line	Mock	AdCre	Mock	AdCre	Mock	AdCre
WT_1	0	-0.713	0	-0.6043	-6.2317	-6.8713
Fgfr2-FL-IRES-Luc_1	0.1921	3.7716	-0.0672	4.0926	-6.4011	3.6184
Fgfr2-FL-IRES-Luc_2	-0.1415	3.8318	-0.1368	4.4704	-5.7373	3.8904
Fgfr2-FL-IRES-Luc_3	-0.0984	4.4709	0.227	4.9283	-6.6507	4.2887
Fgfr2-FL-IRES-Luc_4	0.0242	3.8421	-0.0506	4.3024	-5.739	3.913
Fgfr2-dE18-IRES-Luc_1	-0.5653	3.9489	-0.5958	-0.8795	-6.1339	3.902
Fgfr2-dE18-IRES-Luc_2	-0.8203	3.9175	-0.7684	-0.9142	-6.888	4.1404
Fgfr2-dE18-IRES-Luc_3	-1.1236	3.2137	-1.0696	-1.0627	-6.4717	3.3429
Fgfr2-dE18-IRES-Luc_4	1.201	3.6408	1.1857	0.5157	-6.6306	3.7768

## Sheet: ED Fig. 7h
MMEC line	Relative FGFR2 levels
Fgfr2-FL-IRES-Luc_1 + AdCre	1.18305
Fgfr2-FL-IRES-Luc_2 + AdCre	0.608505
Fgfr2-FL-IRES-Luc_3 + AdCre	1.20845
Fgfr2-dE18-IRES-Luc_1 + AdCre	1.08215
Fgfr2-dE18-IRES-Luc_2 + AdCre	0.792626
Fgfr2-dE18-IRES-Luc_3 + AdCre	0.86932

## Sheet: ED Fig. 7i
		Relative luminescence
		Fgfr2-FL-IRES-Luc		Fgfr2-dE18-IRES-Luc
MMEC line	Relative cell density	Mock	AdCre	Mock	AdCre
Fgfr2-FL-IRES-Luc_1	0.350923	0.726644
Fgfr2-FL-IRES-Luc_2	1.47757	0.823529
Fgfr2-FL-IRES-Luc_3	1.49604	1.40484
Fgfr2-FL-IRES-Luc_4	1.219	1.16263
Fgfr2-FL-IRES-Luc_1	4.7467	1.11419
Fgfr2-FL-IRES-Luc_2	4.76517	1.67128
Fgfr2-FL-IRES-Luc_3	3.32454	1.42907
Fgfr2-FL-IRES-Luc_4	2.98285	1.59862
Fgfr2-FL-IRES-Luc_1	8.40369	2.61592
Fgfr2-FL-IRES-Luc_2	6.99076	3.48789
Fgfr2-FL-IRES-Luc_3	6.53826	3.609
Fgfr2-FL-IRES-Luc_4	6.70449	3.53633
Fgfr2-FL-IRES-Luc_1	0.775726		7.38754
Fgfr2-FL-IRES-Luc_2	1.14512		18.1903
Fgfr2-FL-IRES-Luc_3	0.794195		14.7751
Fgfr2-FL-IRES-Luc_4	0.895778		12.4014
Fgfr2-FL-IRES-Luc_1	3.45383		28.0242
Fgfr2-FL-IRES-Luc_2	3.94327		37.1557
Fgfr2-FL-IRES-Luc_3	2.80739		34.7093
Fgfr2-FL-IRES-Luc_4	2.52111		41.564
Fgfr2-FL-IRES-Luc_1	8.58839		75.8858
Fgfr2-FL-IRES-Luc_2	8.71768		56.8477
Fgfr2-FL-IRES-Luc_3	6.79683		48.6125
Fgfr2-FL-IRES-Luc_4	7		57.1142
Fgfr2-dE18-IRES-Luc_1	1.07124			1.08997
Fgfr2-dE18-IRES-Luc_2	1.36675			0.896194
Fgfr2-dE18-IRES-Luc_3	1.27441			0.896194
Fgfr2-dE18-IRES-Luc_1	2.41029			1.52595
Fgfr2-dE18-IRES-Luc_2	3.32454			1.62284
Fgfr2-dE18-IRES-Luc_3	3.11214			1.64706
Fgfr2-dE18-IRES-Luc_1	5.00528			3.99654
Fgfr2-dE18-IRES-Luc_2	6.40897			5.03806
Fgfr2-dE18-IRES-Luc_3	8.8285			4.98962
Fgfr2-dE18-IRES-Luc_1	0.849604				17.7301
Fgfr2-dE18-IRES-Luc_2	0.581794				15.1868
Fgfr2-dE18-IRES-Luc_3	0.701847				14.5571
Fgfr2-dE18-IRES-Luc_1	2.47493				43.7197
Fgfr2-dE18-IRES-Luc_2	3.5277				52.8512
Fgfr2-dE18-IRES-Luc_3	3.98945				40.8616
Fgfr2-dE18-IRES-Luc_1	5.72559				56.8962
Fgfr2-dE18-IRES-Luc_2	7.52639				71.8408
Fgfr2-dE18-IRES-Luc_3	7.60026				67.3841

## Sheet: ED Fig. 7k
	Flux (p/sec/cm2/sr)
Months	Wap-Cre;Cdh1F/F_1	Wap-Cre;Cdh1F/F_2	Wap-Cre;Cdh1F/F_3	Wap-Cre;Cdh1F/F;Fgfr2-FL-IRES-Luc_1	Wap-Cre;Cdh1F/F;Fgfr2-FL-IRES-Luc_2	Wap-Cre;Cdh1F/F;Fgfr2-FL-IRES-Luc_3	Wap-Cre;Cdh1F/F;Fgfr2-FL-IRES-Luc_4	Wap-Cre;Cdh1F/F;Fgfr2-FL-IRES-Luc_5	Wap-Cre;Cdh1F/F;Fgfr2-FL-IRES-Luc_6	Wap-Cre;Cdh1F/F;Fgfr2-dE18-IRES-Luc_1	Wap-Cre;Cdh1F/F;Fgfr2-dE18-IRES-Luc_2	Wap-Cre;Cdh1F/F;Fgfr2-dE18-IRES-Luc_3	Wap-Cre;Cdh1F/F;Fgfr2-dE18-IRES-Luc_4
1.87395	479250
2.63011	2164400
3.32051	443540
3.78078	79119
1.44656		429470
2.20272		473070
2.89312		1033200
3.35339		152190
2.13696			2349800
2.82737			295870
3.28764			177930
1.41368				5854100
1.64382				422710
1.87395				3053900
2.16984				3927900
2.39997				3019000
3.09038				2631800
4.01091				2034200
1.41368					11030000
1.64382					572660
1.87395					3928400
2.16984					4921400
2.39997					10575000
3.09038					2656700
4.01091					2676500
0.789032						7867000
1.01917						597190
1.70957						4582100
2.63011						5327200
7.2328						5723000
0.789032							8618000
1.01917							9527300
1.70957							1067500
2.63011							11982000
7.2328							7675200
0.789032								6867100
1.01917								4383000
1.70957								21008000
2.63011								14921000
7.2328								4181900
1.08492									19243000
1.31505									19168000
2.00546									6946600
2.926									6350500
7.52868									5131900
1.21643										1810000000
1.87395										2640000000
5.12871										1780000000
6.6739										3240000000
1.77532											445000000
2.43285											1050000000
5.68761											3700000000
7.46293											1100000000
1.77532												1450000000
2.43285												2230000000
5.68761												653000000
7.46293												1690000000
1.2493													112000000
6.04925													1540000000
8.21909													12900000000

## Sheet: ED Fig. 7l
Genotype	Mammary tumour-free survival (months)	Wap-Cre;Cdh1F/+	Wap-Cre;Cdh1F/+;Fgfr2-FL-IRES-Luc	Wap-Cre;Cdh1F/+;Fgfr2-dE18-IRES-Luc	Wap-Cre;Cdh1F/F	Wap-Cre;Cdh1F/F;Fgfr2-FL-IRES-Luc	Wap-Cre;Cdh1F/F;Fgfr2-dE18-IRES-Luc
Wap-Cre;Cdh1F/+	25.0847	0
Wap-Cre;Cdh1F/+	23.5395	0
Wap-Cre;Cdh1F/+	15.0574	0
Wap-Cre;Cdh1F/+	18.0162	1
Wap-Cre;Cdh1F/+	8.54785	0
Wap-Cre;Cdh1F/+	19.0683	0
Wap-Cre;Cdh1F/+	9.69852	0
Wap-Cre;Cdh1F/+	5.62186	0
Wap-Cre;Cdh1F/+	11.2437	0
Wap-Cre;Cdh1F/+	11.2437	0
Wap-Cre;Cdh1F/+	9.89578	0
Wap-Cre;Cdh1F/+	7.00266	0
Wap-Cre;Cdh1F/+;Fgfr2-FL-IRES-Luc	22.1258		0
Wap-Cre;Cdh1F/+;Fgfr2-FL-IRES-Luc	23.7367		0
Wap-Cre;Cdh1F/+;Fgfr2-FL-IRES-Luc	5.32597		0
Wap-Cre;Cdh1F/+;Fgfr2-FL-IRES-Luc	25.0847		0
Wap-Cre;Cdh1F/+;Fgfr2-FL-IRES-Luc	23.0463		0
Wap-Cre;Cdh1F/+;Fgfr2-dE18-IRES-Luc	7.33143			1
Wap-Cre;Cdh1F/+;Fgfr2-dE18-IRES-Luc	7.10129			1
Wap-Cre;Cdh1F/+;Fgfr2-dE18-IRES-Luc	5.49035			1
Wap-Cre;Cdh1F/+;Fgfr2-dE18-IRES-Luc	5.12871			1
Wap-Cre;Cdh1F/+;Fgfr2-dE18-IRES-Luc	4.14242			1
Wap-Cre;Cdh1F/+;Fgfr2-dE18-IRES-Luc	4.27393			1
Wap-Cre;Cdh1F/F	10.5862				1
Wap-Cre;Cdh1F/F	22.8819				0
Wap-Cre;Cdh1F/F	15.3861				1
Wap-Cre;Cdh1F/F	25.1833				0
Wap-Cre;Cdh1F/F	18.3121				1
Wap-Cre;Cdh1F/F	11.8026				1
Wap-Cre;Cdh1F/F	16.4382				1
Wap-Cre;Cdh1F/F	7.33143				0
Wap-Cre;Cdh1F/F	13.3807				1
Wap-Cre;Cdh1F/F	16.7998				0
Wap-Cre;Cdh1F/F	17.3587				1
Wap-Cre;Cdh1F/F	15.5176				1
Wap-Cre;Cdh1F/F	19.8573				0
Wap-Cre;Cdh1F/F	16.5368				0
Wap-Cre;Cdh1F/F	9.76428				1
Wap-Cre;Cdh1F/F	6.57527				0
Wap-Cre;Cdh1F/F;Fgfr2-FL-IRES-Luc	27.7148					0
Wap-Cre;Cdh1F/F;Fgfr2-FL-IRES-Luc	8.51498					0
Wap-Cre;Cdh1F/F;Fgfr2-FL-IRES-Luc	26.334					0
Wap-Cre;Cdh1F/F;Fgfr2-FL-IRES-Luc	9.43551					1
Wap-Cre;Cdh1F/F;Fgfr2-FL-IRES-Luc	12.4273					1
Wap-Cre;Cdh1F/F;Fgfr2-FL-IRES-Luc	16.8984					0
Wap-Cre;Cdh1F/F;Fgfr2-FL-IRES-Luc	25.3805					0
Wap-Cre;Cdh1F/F;Fgfr2-FL-IRES-Luc	9.63277					0
Wap-Cre;Cdh1F/F;Fgfr2-FL-IRES-Luc	14.4327					1
Wap-Cre;Cdh1F/F;Fgfr2-FL-IRES-Luc	17.2601					1
Wap-Cre;Cdh1F/F;Fgfr2-FL-IRES-Luc	16.7998					1
Wap-Cre;Cdh1F/F;Fgfr2-FL-IRES-Luc	25.0189					0
Wap-Cre;Cdh1F/F;Fgfr2-FL-IRES-Luc	10.4218					0
Wap-Cre;Cdh1F/F;Fgfr2-FL-IRES-Luc	7.19992					0
Wap-Cre;Cdh1F/F;Fgfr2-FL-IRES-Luc	19.3313					1
Wap-Cre;Cdh1F/F;Fgfr2-FL-IRES-Luc	14.4985					0
Wap-Cre;Cdh1F/F;Fgfr2-FL-IRES-Luc	19.134					1
Wap-Cre;Cdh1F/F;Fgfr2-FL-IRES-Luc	14.9916					1
Wap-Cre;Cdh1F/F;Fgfr2-FL-IRES-Luc	12.5588					1
Wap-Cre;Cdh1F/F;Fgfr2-dE18-IRES-Luc	2.89312						1
Wap-Cre;Cdh1F/F;Fgfr2-dE18-IRES-Luc	1.74245						1
Wap-Cre;Cdh1F/F;Fgfr2-dE18-IRES-Luc	1.74245						1
Wap-Cre;Cdh1F/F;Fgfr2-dE18-IRES-Luc	1.2493						1
Wap-Cre;Cdh1F/F;Fgfr2-dE18-IRES-Luc	1.41368						1
Wap-Cre;Cdh1F/F;Fgfr2-dE18-IRES-Luc	1.41368						1
Wap-Cre;Cdh1F/F;Fgfr2-dE18-IRES-Luc	1.47944						1
Wap-Cre;Cdh1F/F;Fgfr2-dE18-IRES-Luc	1.1178						1
Wap-Cre;Cdh1F/F;Fgfr2-dE18-IRES-Luc	1.18355						1
Wap-Cre;Cdh1F/F;Fgfr2-dE18-IRES-Luc	1.18355						1
Wap-Cre;Cdh1F/F;Fgfr2-dE18-IRES-Luc	1.15067						1
Wap-Cre;Cdh1F/F;Fgfr2-dE18-IRES-Luc	1.41368						1
Wap-Cre;Cdh1F/F;Fgfr2-dE18-IRES-Luc	1.64382						1
Wap-Cre;Cdh1F/F;Fgfr2-dE18-IRES-Luc	1.64382						1
Wap-Cre;Cdh1F/F;Fgfr2-dE18-IRES-Luc	1.8082						1
Wap-Cre;Cdh1F/F;Fgfr2-dE18-IRES-Luc	1.61094						1
Wap-Cre;Cdh1F/F;Fgfr2-dE18-IRES-Luc	1.61094						1
Wap-Cre;Cdh1F/F;Fgfr2-dE18-IRES-Luc	1.31505						1
Wap-Cre;Cdh1F/F;Fgfr2-dE18-IRES-Luc	2.00546						1

## Sheet: ED Fig. 7m
Genotype	Mammary tumour-specific survival (months)	Wap-Cre;Cdh1F/+	Wap-Cre;Cdh1F/+;Fgfr2-FL-IRES-Luc	Wap-Cre;Cdh1F/+;Fgfr2-dE18-IRES-Luc	Wap-Cre;Cdh1F/F	Wap-Cre;Cdh1F/F;Fgfr2-FL-IRES-Luc	Wap-Cre;Cdh1F/F;Fgfr2-dE18-IRES-Luc
Wap-Cre;Cdh1F/+	25.0847	0
Wap-Cre;Cdh1F/+	23.5395	0
Wap-Cre;Cdh1F/+	15.0574	0
Wap-Cre;Cdh1F/+	18.5094	1
Wap-Cre;Cdh1F/+	8.54785	0
Wap-Cre;Cdh1F/+	19.0683	0
Wap-Cre;Cdh1F/+	9.69852	0
Wap-Cre;Cdh1F/+	5.62186	0
Wap-Cre;Cdh1F/+	11.2437	0
Wap-Cre;Cdh1F/+	11.2437	0
Wap-Cre;Cdh1F/+	9.89578	0
Wap-Cre;Cdh1F/+	7.00266	0
Wap-Cre;Cdh1F/+;Fgfr2-FL-IRES-Luc	22.1258		0
Wap-Cre;Cdh1F/+;Fgfr2-FL-IRES-Luc	23.7367		0
Wap-Cre;Cdh1F/+;Fgfr2-FL-IRES-Luc	5.32597		0
Wap-Cre;Cdh1F/+;Fgfr2-FL-IRES-Luc	25.0847		0
Wap-Cre;Cdh1F/+;Fgfr2-FL-IRES-Luc	23.0463		0
Wap-Cre;Cdh1F/+;Fgfr2-dE18-IRES-Luc	7.89032			1
Wap-Cre;Cdh1F/+;Fgfr2-dE18-IRES-Luc	10.2245			1
Wap-Cre;Cdh1F/+;Fgfr2-dE18-IRES-Luc	6.27938			1
Wap-Cre;Cdh1F/+;Fgfr2-dE18-IRES-Luc	6.14788			1
Wap-Cre;Cdh1F/+;Fgfr2-dE18-IRES-Luc	6.08213			1
Wap-Cre;Cdh1F/+;Fgfr2-dE18-IRES-Luc	4.3068			1
Wap-Cre;Cdh1F/F	19.0025				0
Wap-Cre;Cdh1F/F	22.8819				0
Wap-Cre;Cdh1F/F	25.512				0
Wap-Cre;Cdh1F/F	25.1833				0
Wap-Cre;Cdh1F/F	22.9148				0
Wap-Cre;Cdh1F/F	22.1587				0
Wap-Cre;Cdh1F/F	21.008				0
Wap-Cre;Cdh1F/F	7.33143				0
Wap-Cre;Cdh1F/F	17.9505				0
Wap-Cre;Cdh1F/F	16.7998				0
Wap-Cre;Cdh1F/F	21.5011				0
Wap-Cre;Cdh1F/F	15.8135				1
Wap-Cre;Cdh1F/F	19.8573				0
Wap-Cre;Cdh1F/F	16.5368				0
Wap-Cre;Cdh1F/F	13.0519				0
Wap-Cre;Cdh1F/F	6.57527				0
Wap-Cre;Cdh1F/F;Fgfr2-FL-IRES-Luc	27.7148					0
Wap-Cre;Cdh1F/F;Fgfr2-FL-IRES-Luc	8.51498					0
Wap-Cre;Cdh1F/F;Fgfr2-FL-IRES-Luc	26.334					0
Wap-Cre;Cdh1F/F;Fgfr2-FL-IRES-Luc	24.723					1
Wap-Cre;Cdh1F/F;Fgfr2-FL-IRES-Luc	22.0929					0
Wap-Cre;Cdh1F/F;Fgfr2-FL-IRES-Luc	16.8984					0
Wap-Cre;Cdh1F/F;Fgfr2-FL-IRES-Luc	25.3805					0
Wap-Cre;Cdh1F/F;Fgfr2-FL-IRES-Luc	9.63277					0
Wap-Cre;Cdh1F/F;Fgfr2-FL-IRES-Luc	25.4463					0
Wap-Cre;Cdh1F/F;Fgfr2-FL-IRES-Luc	20.8107					0
Wap-Cre;Cdh1F/F;Fgfr2-FL-IRES-Luc	21.6655					1
Wap-Cre;Cdh1F/F;Fgfr2-FL-IRES-Luc	25.0189					0
Wap-Cre;Cdh1F/F;Fgfr2-FL-IRES-Luc	10.4218					0
Wap-Cre;Cdh1F/F;Fgfr2-FL-IRES-Luc	7.19992					0
Wap-Cre;Cdh1F/F;Fgfr2-FL-IRES-Luc	23.5723					0
Wap-Cre;Cdh1F/F;Fgfr2-FL-IRES-Luc	14.4985					0
Wap-Cre;Cdh1F/F;Fgfr2-FL-IRES-Luc	20.2847					0
Wap-Cre;Cdh1F/F;Fgfr2-FL-IRES-Luc	20.4162					0
Wap-Cre;Cdh1F/F;Fgfr2-FL-IRES-Luc	19.6929					0
Wap-Cre;Cdh1F/F;Fgfr2-dE18-IRES-Luc	6.08213						1
Wap-Cre;Cdh1F/F;Fgfr2-dE18-IRES-Luc	8.90949						1
Wap-Cre;Cdh1F/F;Fgfr2-dE18-IRES-Luc	8.67936						1
Wap-Cre;Cdh1F/F;Fgfr2-dE18-IRES-Luc	6.70678						1
Wap-Cre;Cdh1F/F;Fgfr2-dE18-IRES-Luc	8.35059						1
Wap-Cre;Cdh1F/F;Fgfr2-dE18-IRES-Luc	9.33688						1
Wap-Cre;Cdh1F/F;Fgfr2-dE18-IRES-Luc	2.72874						1
Wap-Cre;Cdh1F/F;Fgfr2-dE18-IRES-Luc	5.32597						1
Wap-Cre;Cdh1F/F;Fgfr2-dE18-IRES-Luc	7.26567						1
Wap-Cre;Cdh1F/F;Fgfr2-dE18-IRES-Luc	7.52868						1
Wap-Cre;Cdh1F/F;Fgfr2-dE18-IRES-Luc	5.32597						1
Wap-Cre;Cdh1F/F;Fgfr2-dE18-IRES-Luc	6.96979						1
Wap-Cre;Cdh1F/F;Fgfr2-dE18-IRES-Luc	2.39997						1
Wap-Cre;Cdh1F/F;Fgfr2-dE18-IRES-Luc	7.26567						1
Wap-Cre;Cdh1F/F;Fgfr2-dE18-IRES-Luc	6.44376						1
Wap-Cre;Cdh1F/F;Fgfr2-dE18-IRES-Luc	5.78624						1
Wap-Cre;Cdh1F/F;Fgfr2-dE18-IRES-Luc	5.78624						1
Wap-Cre;Cdh1F/F;Fgfr2-dE18-IRES-Luc	5.78624						1
Wap-Cre;Cdh1F/F;Fgfr2-dE18-IRES-Luc	6.24651						1
