# Supplementary material for: Truncated FGFR2 is a clinically actionable oncogene in multiple cancers
Source: Nature. 2022 Aug 10;608(7923):609–17. doi: 10.1038/s41586-022-05066-5 (PMC9436779; doi:10.1038/s41586-022-05066-5)
Supplement: Supplementary file 21 — Source Data Extended Data Fig. 8 [file 41586_2022_5066_MOESM21_ESM.xlsx]

## Sheet: ED Fig. 8b
Mammary tumour histotypes (%)
Genotype	Lentivirus	Normal	Hyperplasia	Carcinoma in situ	Adenocarcinoma (tubular)	Adenocarcinoma (solid)	Adenocarcinoma (anaplastic)	Adenocarcinoma (solid) + sarcomatoid tumour (mix)	Adenocarcinoma (anaplastic) + sarcomatoid tumour (mix)	Squamous metaplastic carcinoma	Adenocarcinoma + squamous metaplastic carcinoma (mix)	Squamous metaplastic carcinoma + sarcomatoid tumour (mix)	Minimal lesions with discohesive cells	Small lesions with ILC features	ILC (classic)	ILC (tubular)	ILC (solid)	ILC + adencocarcinoma (mix)	ILC + squamous metaplastcic carcinoma (mix)	ILC + sarcomatoid tumour (mix)	Sarcomatoid tumour
WT	Fgfr2-FL	65.2174	15.2174	4.34783	4.34783	0	0	2.17391	0	2.17391	4.34783	0	0	0	0	0	0	0	0	0	2.17391
WT	Fgfr2-dE18	0	0	13.3333	2.22222	28.8889	4.44444	6.66667	26.6667	4.44444	4.44444	0	0	0	0	0	0	0	0	0	8.88889
WT	Fgfr2-FL-Bicc1	13.0435	0	13.0435	52.1739	8.69565	0	0	0	4.34783	8.69565	0	0	0	0	0	0	0	0	0	0
WT	Fgfr2-dE18-Bicc1	3.84615	0	3.84615	7.69231	61.5385	0	7.69231	7.69231	0	7.69231	0	0	0	0	0	0	0	0	0	0
WT	Fgfr2-dE18-Bicc1-dSAM	0	0	5	15	20	5	10	0	15	20	5	0	0	0	0	0	0	0	0	5
WT	Fgfr2-FL-Ate1	42.1053	15.7895	5.26316	10.5263	5.26316	0	0	0	0	21.0526	0	0	0	0	0	0	0	0	0	0
WT	Fgfr2-dE18-Ate1	0	0	0	25	25	5	5	10	20	10	0	0	0	0	0	0	0	0	0	0
WT	Fgfr2-FL-Tacc2	10	15	40	5	5	0	0	0	20	5	0	0	0	0	0	0	0	0	0	0
WT	Fgfr2-dE18-Tacc2	0	0	0	15.7895	5.26316	0	36.8421	0	5.26316	26.3158	0	0	0	0	0	0	0	0	0	10.5263
WT	Fgfr2-dE18-IGR1	5.55556	0	5.55556	5.55556	22.2222	0	0	16.6667	5.55556	5.55556	5.55556	0	0	0	0	0	0	0	0	27.7778
WT	Fgfr2-dE18-IGR2	5.88235	0	0	0	0	64.7059	0	11.7647	5.88235	5.88235	5.88235	0	0	0	0	0	0	0	0	0
WT	Fgfr2-E18-C2	5.88235	17.6471	11.7647	17.6471	23.5294	5.88235	0	5.88235	0	0	0	0	0	0	0	0	0	0	0	11.7647
WT	Fgfr2-E18-C3	0	0	5	0	10	55	10	5	0	5	10	0	0	0	0	0	0	0	0	0
WT	Fgfr2-E18-C4	0	0	0	10.5263	10.5263	42.1053	0	21.0526	10.5263	5.26316	0	0	0	0	0	0	0	0	0	0
WT	Fgfr2-Y674*	0	0	6.25	12.5	43.75	18.75	0	0	0	0	0	0	0	0	0	0	0	0	0	18.75
WT	Fgfr2-T678*	6.66667	0	6.66667	0	26.6667	13.3333	0	20	13.3333	6.66667	0	0	0	0	0	0	0	0	0	6.66667
WT	Fgfr2-L681fs*6	0	0	7.14286	14.2857	21.4286	21.4286	0	28.5714	7.14286	0	0	0	0	0	0	0	0	0	0	0
WT	Fgfr2-P686*	12.5	0	6.25	6.25	6.25	12.5	6.25	31.25	6.25	0	6.25	0	0	0	0	0	0	0	0	6.25
WT	Fgfr2-S694*	7.69231	0	15.3846	15.3846	15.3846	0	0	15.3846	7.69231	0	7.69231	0	0	0	0	0	0	0	0	15.3846
WT	Fgfr2-S697fs*4	0	0	0	25	25	0	0	12.5	0	12.5	0	0	0	0	0	0	0	0	0	25
WT	Fgfr2-V702*	0	0	12.5	12.5	25	0	12.5	0	0	0	0	0	0	0	0	0	0	0	0	37.5
WT	Fgfr2-Y717*	21.4286	14.2857	7.14286	14.2857	7.14286	0	7.14286	0	0	0	0	0	21.4286	0	0	0	0	0	0	7.14286
WT	Fgfr2-C287R	6.25	0	12.5	25	31.25	6.25	6.25	0	0	0	0	0	0	0	0	0	6.25	0	0	6.25
WT	Fgfr2-N454K	0	25	0	0	25	25	0	0	0	0	0	0	0	0	0	0	0	0	0	25
Wap-Cre;Cdh1F/F	Fgfr2-FL	23.5294	0	0	0	0	0	0	0	0	0	0	20.5882	11.7647	17.6471	5.88235	2.94118	5.88235	0	2.94118	8.82353
Wap-Cre;Cdh1F/F	Fgfr2-dE18	5.12821	0	0	0	0	12.8205	5.12821	5.12821	0	0	0	5.12821	0	7.69231	12.8205	33.3333	2.5641	0	7.69231	2.5641
Wap-Cre;Cdh1F/F	Fgfr2-FL-Bicc1	5.88235	0	0	0	0	0	0	0	0	0	0	5.88235	5.88235	17.6471	0	35.2941	17.6471	5.88235	0	5.88235
Wap-Cre;Cdh1F/F	Fgfr2-dE18-Bicc1	0	0	0	0	14.2857	0	0	0	14.2857	0	0	0	0	0	4.7619	19.0476	33.3333	9.52381	4.7619	0
Wap-Cre;Cdh1F/F	Fgfr2-T678*	0	0	0	0	0	0	0	7.69231	0	0	15.3846	0	0	15.3846	0	15.3846	0	7.69231	23.0769	15.3846
Wap-Cre;Cdh1F/F	Fgfr2-P686*	0	0	0	0	0	0	0	7.14286	0	7.14286	0	0	0	21.4286	0	14.2857	21.4286	7.14286	21.4286	0
Wap-Cre;Cdh1F/F	Fgfr2-S694*	0	0	0	0	0	0	0	8.33333	0	0	0	8.33333	0	41.6667	0	8.33333	8.33333	0	16.6667	8.33333
Wap-Cre;Cdh1F/F	Fgfr2-V702*	0	0	0	0	0	0	0	0	0	0	0	25	0	16.6667	0	25	0	0	25	8.33333
Wap-Cre;Cdh1F/F	Fgfr2-Y717*	18.1818	0	0	0	0	0	0	0	0	0	0	18.1818	9.09091	18.1818	18.1818	9.09091	0	0	9.09091	0

## Sheet: ED Fig. 8c
FGFR2 histo-scores (%)		Histo-scores
Genotype	Lentivirus	0	1	2	3
WT	Fgfr2-FL	16.6667	0	33.3333	50
WT	Fgfr2-dE18	0	0	46.1538	53.8462
WT	Fgfr2-FL-Bicc1	0	11.7647	41.1765	47.0588
WT	Fgfr2-dE18-Bicc1	0	13.6364	54.5455	31.8182
WT	Fgfr2-dE18-Bicc1-dSAM	5.88235	5.88235	64.7059	23.5294
WT	Fgfr2-FL-Ate1	0	0	80	20
WT	Fgfr2-dE18-Ate1	0	12.5	25	62.5
WT	Fgfr2-FL-Tacc2	8.33333	8.33333	41.6667	41.6667
WT	Fgfr2-dE18-Tacc2	0	0	63.6364	36.3636
WT	Fgfr2-dE18-IGR1	0	0	42.8571	57.1429
WT	Fgfr2-dE18-IGR2	0	0	20	80
WT	Fgfr2-E18-C2	8.33333	8.33333	50	33.3333
WT	Fgfr2-E18-C3	0	0	50	50
WT	Fgfr2-E18-C4	0	6.25	31.25	62.5
WT	Fgfr2-Y674*	0	0	50	50
WT	Fgfr2-T678*	0	9.09091	54.5455	36.3636
WT	Fgfr2-L681fs*6	0	0	53.8462	46.1538
WT	Fgfr2-P686*	0	10	10	80
WT	Fgfr2-S694*	0	0	30	70
WT	Fgfr2-S697fs*4	0	0	57.1429	42.8571
WT	Fgfr2-V702*	16.6667	16.6667	0	66.6667
WT	Fgfr2-Y717*	10	0	20	70
WT	Fgfr2-C287R	6.66667	13.3333	66.6667	13.3333
WT	Fgfr2-N454K	0	0	66.6667	33.3333
Wap-Cre;Cdh1F/F	Fgfr2-FL	25	25	16.6667	33.3333
Wap-Cre;Cdh1F/F	Fgfr2-dE18	0	0	17.3913	82.6087
Wap-Cre;Cdh1F/F	Fgfr2-FL-Bicc1	28.5714	7.14286	42.8571	21.4286
Wap-Cre;Cdh1F/F	Fgfr2-dE18-Bicc1	0	5.55556	61.1111	33.3333
Wap-Cre;Cdh1F/F	Fgfr2-T678*	0	0	40	60
Wap-Cre;Cdh1F/F	Fgfr2-P686*	0	0	44.4444	55.5556
Wap-Cre;Cdh1F/F	Fgfr2-S694*	0	0	80	20
Wap-Cre;Cdh1F/F	Fgfr2-V702*	0	0	20	80
Wap-Cre;Cdh1F/F	Fgfr2-Y717*	0	0	66.6667	33.3333

## Sheet: ED Fig. 8e
Mammary tumour histotypes (%)
Genotype	Normal	Hyperplasia	Carcinoma in situ	Adenocarcinoma (tubular)	Adenocarcinoma (solid)	Squamous metaplastic carcinoma	Minimal lesions with discohesive cells	Small lesions with ILC features	ILC (classic)	ILC + adencocarcinoma (mix)	ILC + sarcomatoid tumour (mix)	Sarcomatoid tumour
Wap-Cre;Cdh1F/+	80	8.89	8.89	0	0	0	0	0	0	0	0	2.22
Wap-Cre;Cdh1F/+;Fgfr2-FL-IRES-Luc	55	20	20	5	0	0	0	0	0	0	0	0
Wap-Cre;Cdh1F/+;Fgfr2-dE18-IRES-Luc	10.3448	0	20.6897	0	24.1379	6.89655	17.2414	0	0	13.7931	0	6.89655
Wap-Cre;Cdh1F/F	15	3.33	5	0	0	0	45	30	0	0	0	1.67
Wap-Cre;Cdh1F/F;Fgfr2-FL-IRES-Luc	34.2466	2.73973	0	0	1.36986	0	28.7671	26.0274	4.10959	1.36986	0	1.36986
Wap-Cre;Cdh1F/F;Fgfr2-dE18-IRES-Luc	5.06329	0	0	0	0	0	1.26582	2.53165	56.962	0	22.7848	11.3924

## Sheet: ED Fig. 8f
	FGFR2 H-score
Sample	Wap-Cre;Cdh1F/+	Wap-Cre;Cdh1F/+;Fgfr2-FL-IRES-Luc	Wap-Cre;Cdh1F/+;Fgfr2-dE18-IRES-Luc	Wap-Cre;Cdh1F/F	Wap-Cre;Cdh1F/F;Fgfr2-FL-IRES-Luc	Wap-Cre;Cdh1F/F;Fgfr2-dE18-IRES-Luc
Tumour_1	0	0	200	0	0	100
Tumour_2	0		248	0	0	10
Tumour_3			150	0	0	0
Tumour_4			190	0	0	102
Tumour_5			200	0	0	0
Tumour_6			115	0	0	0
Tumour_7			210	0	0	0
Tumour_8			205	0	0	0
Tumour_9				0		3
Tumour_10						0
Tumour_11						6
Tumour_12						0
Tumour_13						0
Tumour_14						12
Tumour_15						0
Tumour_16						26
Tumour_17						0
Tumour_18						7
Tumour_19						75
Tumour_20						0
Tumour_21						5
Tumour_22						20
Tumour_23						17
Tumour_24						0
