# Supplementary material for: Truncated FGFR2 is a clinically actionable oncogene in multiple cancers
Source: Nature. 2022 Aug 10;608(7923):609–17. doi: 10.1038/s41586-022-05066-5 (PMC9436779; doi:10.1038/s41586-022-05066-5)
Supplement: Supplementary file 22 — Source Data Extended Data Fig. 9 [file 41586_2022_5066_MOESM22_ESM.xlsx]

## Sheet: ED Fig. 9a
Pearson's R correlation coefficients
Top panel, global expression proteomics
Tumour sample	Fgfr2-FL_1	Fgfr2-FL_2	Fgfr2-FL-Ate1_1	Fgfr2-FL-Ate1_2	Fgfr2-FL-Bicc1_1	Fgfr2-FL-Bicc1_2	Fgfr2-FL-Bicc1_3	Fgfr2-FL-Tacc2_1	Fgfr2-FL-Tacc2_2	Fgfr2-FL-Tacc2_3	Fgfr2-dE18_1	Fgfr2-dE18_2	Fgfr2-dE18_3	Fgfr2-dE18-Ate1_1	Fgfr2-dE18-Ate1_2	Fgfr2-dE18-Bicc1_1	Fgfr2-dE18-Bicc1_2	Fgfr2-dE18-Bicc1_3	Fgfr2-dE18-Tacc2_1	Fgfr2-dE18-Tacc2_2	Fgfr2-dE18-Tacc2_3	Fgfr2-dE18-IGR1_1	Fgfr2-dE18-IGR1_2	Fgfr2-dE18-IGR2_1	Fgfr2-dE18-IGR2_2	Fgfr2-E18-C2_1	Fgfr2-E18-C2_2	Fgfr2-E18-C2_3	Fgfr2-E18-C3_1	Fgfr2-E18-C3_2	Fgfr2-E18-C4_1	Fgfr2-E18-C4_2
Fgfr2-FL_1	1	0.756632	0.707369	0.574905	0.75204	0.882585	0.888129	0.868636	0.894925	0.846515	0.694301	0.740163	0.715107	0.789974	0.774442	0.845021	0.776526	0.771385	0.662785	0.60916	0.736856	0.686663	0.662542	0.713032	0.725926	0.679935	0.664929	0.719653	0.710421	0.698437	0.697067	0.716135
Fgfr2-FL_2	0.756632	1	0.538618	0.528004	0.813035	0.837133	0.758255	0.668809	0.772141	0.768091	0.873984	0.935286	0.901759	0.899536	0.700937	0.850377	0.786774	0.639633	0.625295	0.57819	0.759919	0.896974	0.856354	0.881915	0.911672	0.796698	0.865892	0.885709	0.922949	0.909348	0.86735	0.896076
Fgfr2-FL-Ate1_1	0.707369	0.538618	1	0.759902	0.64984	0.58585	0.597638	0.83844	0.725378	0.798055	0.586689	0.522295	0.585741	0.567684	0.818668	0.637441	0.780885	0.7405	0.752827	0.723922	0.758935	0.560554	0.55485	0.599854	0.500376	0.558161	0.568348	0.520084	0.549865	0.550612	0.482202	0.536979
Fgfr2-FL-Ate1_2	0.574905	0.528004	0.759902	1	0.678536	0.47201	0.531099	0.712745	0.587477	0.758847	0.624317	0.467972	0.505583	0.498974	0.805654	0.511552	0.740806	0.65141	0.759789	0.763764	0.621588	0.548129	0.577625	0.587111	0.445653	0.635898	0.545962	0.524268	0.536646	0.520962	0.372594	0.515608
Fgfr2-FL-Bicc1_1	0.75204	0.813035	0.64984	0.678536	1	0.74926	0.72663	0.747833	0.763491	0.834056	0.851135	0.798165	0.8048	0.814496	0.776609	0.778601	0.81603	0.71886	0.73095	0.69875	0.755692	0.835196	0.82255	0.849717	0.769591	0.87367	0.810828	0.818054	0.812646	0.808762	0.713213	0.80506
Fgfr2-FL-Bicc1_2	0.882585	0.837133	0.58585	0.47201	0.74926	1	0.923118	0.753966	0.86668	0.807181	0.727257	0.842288	0.787214	0.852402	0.73875	0.887275	0.770175	0.750454	0.627508	0.570767	0.745362	0.750482	0.719157	0.770145	0.828708	0.689057	0.733161	0.781875	0.794269	0.785644	0.801515	0.800056
Fgfr2-FL-Bicc1_3	0.888129	0.758255	0.597638	0.531099	0.72663	0.923118	1	0.776744	0.828277	0.823143	0.676532	0.739885	0.70264	0.773528	0.774792	0.835727	0.749048	0.77774	0.65828	0.609656	0.715952	0.665205	0.662264	0.704117	0.728901	0.693007	0.662629	0.744802	0.719858	0.69017	0.685202	0.723603
Fgfr2-FL-Tacc2_1	0.868636	0.668809	0.83844	0.712745	0.747833	0.753966	0.776744	1	0.899878	0.886296	0.687376	0.656484	0.663988	0.701012	0.83576	0.734674	0.779521	0.793602	0.734541	0.721948	0.723359	0.648323	0.672132	0.692765	0.636601	0.664857	0.655115	0.657779	0.660433	0.660384	0.576085	0.672106
Fgfr2-FL-Tacc2_2	0.894925	0.772141	0.725378	0.587477	0.763491	0.86668	0.828277	0.899878	1	0.86771	0.720989	0.786023	0.753613	0.799583	0.786561	0.81975	0.78762	0.768592	0.683789	0.654906	0.752373	0.728349	0.710823	0.751127	0.769048	0.679688	0.726221	0.740802	0.738288	0.760226	0.741922	0.764535
Fgfr2-FL-Tacc2_3	0.846515	0.768091	0.798055	0.758847	0.834056	0.807181	0.823143	0.886296	0.86771	1	0.782709	0.745082	0.766822	0.77946	0.907885	0.810503	0.895227	0.830531	0.864119	0.841901	0.825808	0.749999	0.760452	0.791906	0.726556	0.770022	0.751797	0.756644	0.760744	0.756651	0.666215	0.755599
Fgfr2-dE18_1	0.694301	0.873984	0.586689	0.624317	0.851135	0.727257	0.676532	0.687376	0.720989	0.782709	1	0.872955	0.903018	0.86713	0.721323	0.762715	0.760934	0.626146	0.66248	0.649934	0.723645	0.917296	0.930604	0.935452	0.838874	0.837654	0.916953	0.882108	0.921105	0.915245	0.735293	0.902309
Fgfr2-dE18_2	0.740163	0.935286	0.522295	0.467972	0.798165	0.842288	0.739885	0.656484	0.786023	0.745082	0.872955	1	0.928582	0.916793	0.664457	0.844183	0.75226	0.621681	0.588812	0.54098	0.761294	0.910687	0.860672	0.896019	0.939557	0.755836	0.881736	0.858554	0.929691	0.933098	0.906644	0.913974
Fgfr2-dE18_3	0.715107	0.901759	0.585741	0.505583	0.8048	0.787214	0.70264	0.663988	0.753613	0.766822	0.903018	0.928582	1	0.903238	0.679153	0.827574	0.772715	0.632136	0.60567	0.55931	0.800743	0.938801	0.894614	0.940645	0.922034	0.759364	0.915993	0.85699	0.927284	0.944367	0.861422	0.928734
Fgfr2-dE18-Ate1_1	0.789974	0.899536	0.567684	0.498974	0.814496	0.852402	0.773528	0.701012	0.799583	0.77946	0.86713	0.916793	0.903238	1	0.710588	0.858477	0.782851	0.637403	0.626329	0.56105	0.790919	0.894673	0.840167	0.889167	0.900146	0.765741	0.854079	0.852928	0.894385	0.901411	0.871015	0.897161
Fgfr2-dE18-Ate1_2	0.774442	0.700937	0.818668	0.805654	0.776609	0.73875	0.774792	0.83576	0.786561	0.907885	0.721323	0.664457	0.679153	0.710588	1	0.772699	0.9205	0.830209	0.86277	0.813958	0.830597	0.678446	0.699128	0.726953	0.647624	0.726495	0.68588	0.682173	0.695831	0.687661	0.594705	0.692045
Fgfr2-dE18-Bicc1_1	0.845021	0.850377	0.637441	0.511552	0.778601	0.887275	0.835727	0.734674	0.81975	0.810503	0.762715	0.844183	0.827574	0.858477	0.772699	1	0.819412	0.733078	0.647165	0.573758	0.814251	0.807899	0.755396	0.809324	0.830465	0.704256	0.756811	0.758417	0.814311	0.809442	0.829816	0.810045
Fgfr2-dE18-Bicc1_2	0.776526	0.786774	0.780885	0.740806	0.81603	0.770175	0.749048	0.779521	0.78762	0.895227	0.760934	0.75226	0.772715	0.782851	0.9205	0.819412	1	0.820835	0.871469	0.801093	0.890861	0.750967	0.723123	0.783225	0.735454	0.744896	0.760824	0.746807	0.75656	0.763115	0.711881	0.741302
Fgfr2-dE18-Bicc1_3	0.771385	0.639633	0.7405	0.65141	0.71886	0.750454	0.77774	0.793602	0.768592	0.830531	0.626146	0.621681	0.632136	0.637403	0.830209	0.733078	0.820835	1	0.77942	0.739553	0.759365	0.586686	0.593392	0.644596	0.603416	0.641767	0.635668	0.654054	0.618272	0.614491	0.569245	0.600138
Fgfr2-dE18-Tacc2_1	0.662785	0.625295	0.752827	0.759789	0.73095	0.627508	0.65828	0.734541	0.683789	0.864119	0.66248	0.588812	0.60567	0.626329	0.86277	0.647165	0.871469	0.77942	1	0.92896	0.753889	0.602464	0.603029	0.653526	0.558541	0.703629	0.636488	0.645722	0.624181	0.608786	0.527242	0.593514
Fgfr2-dE18-Tacc2_2	0.60916	0.57819	0.723922	0.763764	0.69875	0.570767	0.609656	0.721948	0.654906	0.841901	0.649934	0.54098	0.55931	0.56105	0.813958	0.573758	0.801093	0.739553	0.92896	1	0.666761	0.565709	0.607986	0.624888	0.513047	0.668382	0.631708	0.619722	0.584593	0.581819	0.437761	0.568626
Fgfr2-dE18-Tacc2_3	0.736856	0.759919	0.758935	0.621588	0.755692	0.745362	0.715952	0.723359	0.752373	0.825808	0.723645	0.761294	0.800743	0.790919	0.830597	0.814251	0.890861	0.759365	0.753889	0.666761	1	0.755729	0.700241	0.757311	0.746222	0.680852	0.753347	0.720885	0.741842	0.753674	0.760463	0.725872
Fgfr2-dE18-IGR1_1	0.686663	0.896974	0.560554	0.548129	0.835196	0.750482	0.665205	0.648323	0.728349	0.749999	0.917296	0.910687	0.938801	0.894673	0.678446	0.807899	0.750967	0.586686	0.602464	0.565709	0.755729	1	0.910922	0.93749	0.892164	0.790341	0.89536	0.834093	0.92037	0.936354	0.838445	0.914761
Fgfr2-dE18-IGR1_2	0.662542	0.856354	0.55485	0.577625	0.82255	0.719157	0.662264	0.672132	0.710823	0.760452	0.930604	0.860672	0.894614	0.840167	0.699128	0.755396	0.723123	0.593392	0.603029	0.607986	0.700241	0.910922	1	0.936854	0.842599	0.787134	0.911688	0.847425	0.920669	0.92288	0.723614	0.922979
Fgfr2-dE18-IGR2_1	0.713032	0.881915	0.599854	0.587111	0.849717	0.770145	0.704117	0.692765	0.751127	0.791906	0.935452	0.896019	0.940645	0.889167	0.726953	0.809324	0.783225	0.644596	0.653526	0.624888	0.757311	0.93749	0.936854	1	0.88544	0.795042	0.92436	0.858975	0.933477	0.944157	0.793741	0.938755
Fgfr2-dE18-IGR2_2	0.725926	0.911672	0.500376	0.445653	0.769591	0.828708	0.728901	0.636601	0.769048	0.726556	0.838874	0.939557	0.922034	0.900146	0.647624	0.830465	0.735454	0.603416	0.558541	0.513047	0.746222	0.892164	0.842599	0.88544	1	0.725806	0.860346	0.827297	0.89837	0.919741	0.881351	0.920978
Fgfr2-E18-C2_1	0.679935	0.796698	0.558161	0.635898	0.87367	0.689057	0.693007	0.664857	0.679688	0.770022	0.837654	0.755836	0.759364	0.765741	0.726495	0.704256	0.744896	0.641767	0.703629	0.668382	0.680852	0.790341	0.787134	0.795042	0.725806	1	0.77883	0.818963	0.786145	0.763911	0.648899	0.763184
Fgfr2-E18-C2_2	0.664929	0.865892	0.568348	0.545962	0.810828	0.733161	0.662629	0.655115	0.726221	0.751797	0.916953	0.881736	0.915993	0.854079	0.68588	0.756811	0.760824	0.635668	0.636488	0.631708	0.753347	0.89536	0.911688	0.92436	0.860346	0.77883	1	0.899315	0.909802	0.929211	0.763291	0.903962
Fgfr2-E18-C2_3	0.719653	0.885709	0.520084	0.524268	0.818054	0.781875	0.744802	0.657779	0.740802	0.756644	0.882108	0.858554	0.85699	0.852928	0.682173	0.758417	0.746807	0.654054	0.645722	0.619722	0.720885	0.834093	0.847425	0.858975	0.827297	0.818963	0.899315	1	0.889014	0.864697	0.746436	0.859288
Fgfr2-E18-C3_1	0.710421	0.922949	0.549865	0.536646	0.812646	0.794269	0.719858	0.660433	0.738288	0.760744	0.921105	0.929691	0.927284	0.894385	0.695831	0.814311	0.75656	0.618272	0.624181	0.584593	0.741842	0.92037	0.920669	0.933477	0.89837	0.786145	0.909802	0.889014	1	0.943679	0.816778	0.925497
Fgfr2-E18-C3_2	0.698437	0.909348	0.550612	0.520962	0.808762	0.785644	0.69017	0.660384	0.760226	0.756651	0.915245	0.933098	0.944367	0.901411	0.687661	0.809442	0.763115	0.614491	0.608786	0.581819	0.753674	0.936354	0.92288	0.944157	0.919741	0.763911	0.929211	0.864697	0.943679	1	0.839778	0.944587
Fgfr2-E18-C4_1	0.697067	0.86735	0.482202	0.372594	0.713213	0.801515	0.685202	0.576085	0.741922	0.666215	0.735293	0.906644	0.861422	0.871015	0.594705	0.829816	0.711881	0.569245	0.527242	0.437761	0.760463	0.838445	0.723614	0.793741	0.881351	0.648899	0.763291	0.746436	0.816778	0.839778	1	0.815123
Fgfr2-E18-C4_2	0.716135	0.896076	0.536979	0.515608	0.80506	0.800056	0.723603	0.672106	0.764535	0.755599	0.902309	0.913974	0.928734	0.897161	0.692045	0.810045	0.741302	0.600138	0.593514	0.568626	0.725872	0.914761	0.922979	0.938755	0.920978	0.763184	0.903962	0.859288	0.925497	0.944587	0.815123	1
Middle panel, global phosphoproteomics
Tumour sample	Fgfr2-FL_1	Fgfr2-FL_2	Fgfr2-FL-Ate1_1	Fgfr2-FL-Ate1_2	Fgfr2-FL-Bicc1_1	Fgfr2-FL-Bicc1_2	Fgfr2-FL-Bicc1_3	Fgfr2-FL-Tacc2_1	Fgfr2-FL-Tacc2_2	Fgfr2-FL-Tacc2_3	Fgfr2-dE18_1	Fgfr2-dE18_2	Fgfr2-dE18_3	Fgfr2-dE18-Ate1_1	Fgfr2-dE18-Ate1_2	Fgfr2-dE18-Bicc1_1	Fgfr2-dE18-Bicc1_2	Fgfr2-dE18-Bicc1_3	Fgfr2-dE18-Tacc2_1	Fgfr2-dE18-Tacc2_2	Fgfr2-dE18-Tacc2_3	Fgfr2-dE18-IGR1_1	Fgfr2-dE18-IGR1_2	Fgfr2-dE18-IGR2_1	Fgfr2-dE18-IGR2_2	Fgfr2-E18-C2_1	Fgfr2-E18-C2_2	Fgfr2-E18-C2_3	Fgfr2-E18-C3_1	Fgfr2-E18-C3_2	Fgfr2-E18-C4_1	Fgfr2-E18-C4_2
Fgfr2-FL_1	1	0.828071	0.822238	0.771049	0.773178	0.91929	0.906297	0.904512	0.915211	0.902041	0.827924	0.833168	0.844991	0.830471	0.876553	0.901243	0.876775	0.861827	0.803618	0.798408	0.872161	0.80807	0.825617	0.847251	0.843975	0.802631	0.794391	0.813113	0.790868	0.833698	0.835071	0.854423
Fgfr2-FL_2	0.828071	1	0.734501	0.701262	0.907835	0.883305	0.836443	0.786228	0.835419	0.851115	0.88198	0.95239	0.920777	0.911302	0.825959	0.885604	0.860724	0.794263	0.768961	0.762449	0.832142	0.95682	0.910376	0.919355	0.940079	0.883489	0.86037	0.907875	0.952618	0.919668	0.882248	0.906714
Fgfr2-FL-Ate1_1	0.822238	0.734501	1	0.858546	0.758073	0.778632	0.783163	0.888082	0.842041	0.864467	0.783033	0.743614	0.74943	0.751763	0.882444	0.817826	0.869212	0.834488	0.858028	0.834381	0.854693	0.751872	0.749018	0.77742	0.727408	0.703101	0.73189	0.684978	0.758691	0.745478	0.697337	0.728451
Fgfr2-FL-Ate1_2	0.771049	0.701262	0.858546	1	0.71412	0.73747	0.746571	0.799978	0.786201	0.851298	0.788265	0.71292	0.741565	0.705561	0.882191	0.752751	0.847108	0.794523	0.803604	0.795288	0.835361	0.723232	0.762135	0.77502	0.71674	0.71567	0.731646	0.671935	0.710875	0.75199	0.670554	0.72897
Fgfr2-FL-Bicc1_1	0.773178	0.907835	0.758073	0.71412	1	0.808874	0.780708	0.76097	0.779527	0.8278	0.834557	0.867321	0.83897	0.844117	0.815275	0.814713	0.835665	0.772803	0.771054	0.769003	0.799738	0.908115	0.86075	0.859033	0.856784	0.855377	0.813145	0.831791	0.895849	0.854926	0.789196	0.825758
Fgfr2-FL-Bicc1_2	0.91929	0.883305	0.778632	0.73747	0.808874	1	0.951079	0.866127	0.914218	0.923717	0.849326	0.89084	0.91153	0.861201	0.885695	0.923486	0.908367	0.903127	0.806775	0.804612	0.912382	0.848572	0.864261	0.896549	0.899739	0.820011	0.857638	0.879635	0.844234	0.901552	0.900697	0.905793
Fgfr2-FL-Bicc1_3	0.906297	0.836443	0.783163	0.746571	0.780708	0.951079	1	0.868883	0.886061	0.923302	0.818177	0.826189	0.857823	0.825514	0.899687	0.916327	0.89661	0.907429	0.835433	0.818795	0.903975	0.799732	0.832015	0.838987	0.84718	0.810152	0.806954	0.848552	0.798812	0.847843	0.834867	0.855766
Fgfr2-FL-Tacc2_1	0.904512	0.786228	0.888082	0.799978	0.76097	0.866127	0.868883	1	0.918961	0.910326	0.824852	0.790967	0.802997	0.823023	0.89245	0.876133	0.88347	0.859099	0.848357	0.846811	0.866345	0.791829	0.813029	0.830413	0.803806	0.787981	0.776681	0.77333	0.784749	0.802762	0.770959	0.811008
Fgfr2-FL-Tacc2_2	0.915211	0.835419	0.842041	0.786201	0.779527	0.914218	0.886061	0.918961	1	0.900955	0.824049	0.851461	0.851431	0.840045	0.862407	0.880752	0.876351	0.856539	0.806205	0.801992	0.87851	0.818801	0.83072	0.851687	0.87839	0.782837	0.810771	0.81374	0.822218	0.842324	0.84354	0.841292
Fgfr2-FL-Tacc2_3	0.902041	0.851115	0.864467	0.851298	0.8278	0.923717	0.923302	0.910326	0.900955	1	0.870737	0.846489	0.875082	0.849845	0.960129	0.911128	0.957099	0.927734	0.896812	0.901209	0.94234	0.838909	0.874619	0.883123	0.854058	0.841577	0.842163	0.848368	0.84049	0.880749	0.819098	0.889367
Fgfr2-dE18_1	0.827924	0.88198	0.783033	0.788265	0.834557	0.849326	0.818177	0.824852	0.824049	0.870737	1	0.897385	0.916175	0.913519	0.847553	0.888708	0.878563	0.791983	0.84179	0.813635	0.867357	0.906644	0.926944	0.934454	0.879425	0.89985	0.914214	0.893592	0.906284	0.924803	0.800716	0.875314
Fgfr2-dE18_2	0.833168	0.95239	0.743614	0.71292	0.867321	0.89084	0.826189	0.790967	0.851461	0.846489	0.897385	1	0.948828	0.91188	0.8097	0.88075	0.853154	0.793875	0.770854	0.761828	0.856602	0.936821	0.905571	0.926253	0.945171	0.851699	0.904883	0.901309	0.9348	0.943141	0.901393	0.903182
Fgfr2-dE18_3	0.844991	0.920777	0.74943	0.741565	0.83897	0.91153	0.857823	0.802997	0.851431	0.875082	0.916175	0.948828	1	0.914006	0.843548	0.895761	0.882729	0.832462	0.785192	0.780892	0.895735	0.919733	0.928391	0.951528	0.943579	0.856838	0.928736	0.925051	0.905056	0.973892	0.897163	0.943382
Fgfr2-dE18-Ate1_1	0.830471	0.911302	0.751763	0.705561	0.844117	0.861201	0.825514	0.823023	0.840045	0.849845	0.913519	0.91188	0.914006	1	0.814409	0.905249	0.86136	0.763354	0.813818	0.804967	0.83906	0.917807	0.885769	0.915838	0.912884	0.891024	0.850078	0.890056	0.904656	0.906228	0.868208	0.883734
Fgfr2-dE18-Ate1_2	0.876553	0.825959	0.882444	0.882191	0.815275	0.885695	0.899687	0.89245	0.862407	0.960129	0.847553	0.8097	0.843548	0.814409	1	0.884037	0.963637	0.923095	0.896965	0.901098	0.933123	0.821504	0.858872	0.862796	0.825049	0.820371	0.817339	0.809554	0.817242	0.851194	0.776735	0.851989
Fgfr2-dE18-Bicc1_1	0.901243	0.885604	0.817826	0.752751	0.814713	0.923486	0.916327	0.876133	0.880752	0.911128	0.888708	0.88075	0.895761	0.905249	0.884037	1	0.90521	0.863329	0.855965	0.833824	0.895526	0.875466	0.874037	0.898841	0.893433	0.873983	0.829035	0.86718	0.860588	0.885612	0.873342	0.882756
Fgfr2-dE18-Bicc1_2	0.876775	0.860724	0.869212	0.847108	0.835665	0.908367	0.89661	0.88347	0.876351	0.957099	0.878563	0.853154	0.882729	0.86136	0.963637	0.90521	1	0.921072	0.913443	0.903351	0.945733	0.853611	0.866824	0.891672	0.86678	0.842225	0.848975	0.852641	0.856027	0.881738	0.829689	0.876066
Fgfr2-dE18-Bicc1_3	0.861827	0.794263	0.834488	0.794523	0.772803	0.903127	0.907429	0.859099	0.856539	0.927734	0.791983	0.793875	0.832462	0.763354	0.923095	0.863329	0.921072	1	0.837279	0.846723	0.921215	0.76904	0.812822	0.829901	0.809215	0.752908	0.821856	0.809952	0.777747	0.829748	0.78603	0.826
Fgfr2-dE18-Tacc2_1	0.803618	0.768961	0.858028	0.803604	0.771054	0.806775	0.835433	0.848357	0.806205	0.896812	0.84179	0.770854	0.785192	0.813818	0.896965	0.855965	0.913443	0.837279	1	0.928992	0.859973	0.781321	0.782083	0.812154	0.77021	0.825327	0.769176	0.771637	0.786437	0.781842	0.728463	0.765636
Fgfr2-dE18-Tacc2_2	0.798408	0.762449	0.834381	0.795288	0.769003	0.804612	0.818795	0.846811	0.801992	0.901209	0.813635	0.761828	0.780892	0.804967	0.901098	0.833824	0.903351	0.846723	0.928992	1	0.848089	0.77987	0.802879	0.811791	0.770686	0.806037	0.779325	0.768326	0.777003	0.782458	0.720534	0.771517
Fgfr2-dE18-Tacc2_3	0.872161	0.832142	0.854693	0.835361	0.799738	0.912382	0.903975	0.866345	0.87851	0.94234	0.867357	0.856602	0.895735	0.83906	0.933123	0.895526	0.945733	0.921215	0.859973	0.848089	1	0.821798	0.852316	0.875376	0.853555	0.798125	0.861581	0.860351	0.824738	0.893627	0.835526	0.872202
Fgfr2-dE18-IGR1_1	0.80807	0.95682	0.751872	0.723232	0.908115	0.848572	0.799732	0.791829	0.818801	0.838909	0.906644	0.936821	0.919733	0.917807	0.821504	0.875466	0.853611	0.76904	0.781321	0.77987	0.821798	1	0.929445	0.938083	0.929242	0.88712	0.865165	0.887671	0.950648	0.922237	0.853935	0.901584
Fgfr2-dE18-IGR1_2	0.825617	0.910376	0.749018	0.762135	0.86075	0.864261	0.832015	0.813029	0.83072	0.874619	0.926944	0.905571	0.928391	0.885769	0.858872	0.874037	0.866824	0.812822	0.782083	0.802879	0.852316	0.929445	1	0.945193	0.913333	0.868123	0.927215	0.915662	0.923139	0.951534	0.811799	0.912348
Fgfr2-dE18-IGR2_1	0.847251	0.919355	0.77742	0.77502	0.859033	0.896549	0.838987	0.830413	0.851687	0.883123	0.934454	0.926253	0.951528	0.915838	0.862796	0.898841	0.891672	0.829901	0.812154	0.811791	0.875376	0.938083	0.945193	1	0.932011	0.88029	0.922544	0.911021	0.921164	0.952883	0.869284	0.930579
Fgfr2-dE18-IGR2_2	0.843975	0.940079	0.727408	0.71674	0.856784	0.899739	0.84718	0.803806	0.87839	0.854058	0.879425	0.945171	0.943579	0.912884	0.825049	0.893433	0.86678	0.809215	0.77021	0.770686	0.853555	0.929242	0.913333	0.932011	1	0.867029	0.887386	0.90582	0.91359	0.938061	0.902326	0.918042
Fgfr2-E18-C2_1	0.802631	0.883489	0.703101	0.71567	0.855377	0.820011	0.810152	0.787981	0.782837	0.841577	0.89985	0.851699	0.856838	0.891024	0.820371	0.873983	0.842225	0.752908	0.825327	0.806037	0.798125	0.88712	0.868123	0.88029	0.867029	1	0.8133	0.854956	0.854873	0.861766	0.817297	0.840097
Fgfr2-E18-C2_2	0.794391	0.86037	0.73189	0.731646	0.813145	0.857638	0.806954	0.776681	0.810771	0.842163	0.914214	0.904883	0.928736	0.850078	0.817339	0.829035	0.848975	0.821856	0.769176	0.779325	0.861581	0.865165	0.927215	0.922544	0.887386	0.8133	1	0.917115	0.875469	0.937468	0.798358	0.87821
Fgfr2-E18-C2_3	0.813113	0.907875	0.684978	0.671935	0.831791	0.879635	0.848552	0.77333	0.81374	0.848368	0.893592	0.901309	0.925051	0.890056	0.809554	0.86718	0.852641	0.809952	0.771637	0.768326	0.860351	0.887671	0.915662	0.911021	0.90582	0.854956	0.917115	1	0.897405	0.936694	0.82874	0.89817
Fgfr2-E18-C3_1	0.790868	0.952618	0.758691	0.710875	0.895849	0.844234	0.798812	0.784749	0.822218	0.84049	0.906284	0.9348	0.905056	0.904656	0.817242	0.860588	0.856027	0.777747	0.786437	0.777003	0.824738	0.950648	0.923139	0.921164	0.91359	0.854873	0.875469	0.897405	1	0.916441	0.816512	0.879126
Fgfr2-E18-C3_2	0.833698	0.919668	0.745478	0.75199	0.854926	0.901552	0.847843	0.802762	0.842324	0.880749	0.924803	0.943141	0.973892	0.906228	0.851194	0.885612	0.881738	0.829748	0.781842	0.782458	0.893627	0.922237	0.951534	0.952883	0.938061	0.861766	0.937468	0.936694	0.916441	1	0.871302	0.938013
Fgfr2-E18-C4_1	0.835071	0.882248	0.697337	0.670554	0.789196	0.900697	0.834867	0.770959	0.84354	0.819098	0.800716	0.901393	0.897163	0.868208	0.776735	0.873342	0.829689	0.78603	0.728463	0.720534	0.835526	0.853935	0.811799	0.869284	0.902326	0.817297	0.798358	0.82874	0.816512	0.871302	1	0.878316
Fgfr2-E18-C4_2	0.854423	0.906714	0.728451	0.72897	0.825758	0.905793	0.855766	0.811008	0.841292	0.889367	0.875314	0.903182	0.943382	0.883734	0.851989	0.882756	0.876066	0.826	0.765636	0.771517	0.872202	0.901584	0.912348	0.930579	0.918042	0.840097	0.87821	0.89817	0.879126	0.938013	0.878316	1
Bottom panel, phospho-Tyr IP proteomics
Tumour sample	Fgfr2-FL_2	Fgfr2-FL-Ate1_2	Fgfr2-FL-Bicc1_1	Fgfr2-FL-Bicc1_3	Fgfr2-FL-Tacc2_1	Fgfr2-FL-Tacc2_3	Fgfr2-dE18_1	Fgfr2-dE18_2	Fgfr2-dE18_3	Fgfr2-dE18-Ate1_2	Fgfr2-dE18-Bicc1_1	Fgfr2-dE18-Bicc1_2	Fgfr2-dE18-Bicc1_3	Fgfr2-dE18-Tacc2_1	Fgfr2-dE18-Tacc2_3	Fgfr2-dE18-IGR1_1	Fgfr2-dE18-IGR1_2	Fgfr2-dE18-IGR2_1	Fgfr2-dE18-IGR2_2	Fgfr2-E18-C2_1	Fgfr2-E18-C2_2	Fgfr2-E18-C2_3	Fgfr2-E18-C3_1	Fgfr2-E18-C3_2	Fgfr2-E18-C4_2
Fgfr2-FL_2	1	0.636453	0.81654	0.667396	0.657746	0.76541	0.753961	0.85019	0.859836	0.761285	0.714761	0.749125	0.564631	0.700786	0.77462	0.916291	0.802212	0.860249	0.88842	0.826138	0.748158	0.765568	0.853341	0.833944	0.871277
Fgfr2-FL-Ate1_2	0.636453	1	0.784009	0.682561	0.70739	0.793357	0.566217	0.60434	0.580556	0.769891	0.709333	0.800131	0.706368	0.7025	0.786465	0.676176	0.629368	0.571181	0.635415	0.691785	0.527031	0.559391	0.649949	0.624087	0.542323
Fgfr2-FL-Bicc1_1	0.81654	0.784009	1	0.710826	0.804526	0.87794	0.683652	0.716288	0.764207	0.840175	0.817691	0.846666	0.745208	0.820734	0.811468	0.846204	0.749624	0.76459	0.784506	0.790254	0.623574	0.623314	0.773447	0.752024	0.755398
Fgfr2-FL-Bicc1_3	0.667396	0.682561	0.710826	1	0.568175	0.709991	0.365007	0.515389	0.475016	0.678295	0.806775	0.824841	0.753867	0.598149	0.823543	0.644499	0.432346	0.448661	0.585245	0.701041	0.394712	0.638245	0.506504	0.479657	0.444888
Fgfr2-FL-Tacc2_1	0.657746	0.70739	0.804526	0.568175	1	0.925521	0.725099	0.701959	0.748139	0.869814	0.763574	0.744449	0.736021	0.860705	0.736772	0.706581	0.754495	0.764262	0.744821	0.597791	0.670994	0.512787	0.762042	0.738528	0.750742
Fgfr2-FL-Tacc2_3	0.76541	0.793357	0.87794	0.709991	0.925521	1	0.730878	0.759283	0.791337	0.904118	0.833609	0.857637	0.782242	0.90052	0.857663	0.803095	0.797242	0.794702	0.811933	0.723858	0.704477	0.610551	0.790409	0.790886	0.775108
Fgfr2-dE18_1	0.753961	0.566217	0.683652	0.365007	0.725099	0.730878	1	0.908823	0.889864	0.729614	0.584032	0.631972	0.530386	0.699035	0.612103	0.713064	0.90822	0.854089	0.816017	0.641163	0.926197	0.663635	0.911504	0.886929	0.841913
Fgfr2-dE18_2	0.85019	0.60434	0.716288	0.515389	0.701959	0.759283	0.908823	1	0.925675	0.720165	0.660672	0.689568	0.539795	0.692565	0.69301	0.819258	0.880065	0.878729	0.916639	0.705303	0.9319	0.724733	0.891899	0.907496	0.887136
Fgfr2-dE18_3	0.859836	0.580556	0.764207	0.475016	0.748139	0.791337	0.889864	0.925675	1	0.786562	0.701756	0.683817	0.561336	0.748737	0.686486	0.85572	0.93614	0.961843	0.939445	0.679294	0.902769	0.672143	0.921647	0.933989	0.960614
Fgfr2-dE18-Ate1_2	0.761285	0.769891	0.840175	0.678295	0.869814	0.904118	0.729614	0.720165	0.786562	1	0.79741	0.864646	0.775268	0.88828	0.849325	0.750215	0.797985	0.800967	0.797238	0.738747	0.692639	0.638981	0.803341	0.792165	0.776458
Fgfr2-dE18-Bicc1_1	0.714761	0.709333	0.817691	0.806775	0.763574	0.833609	0.584032	0.660672	0.701756	0.79741	1	0.897422	0.829768	0.756206	0.867242	0.752895	0.666714	0.700827	0.772217	0.712104	0.55067	0.654954	0.697724	0.710186	0.681563
Fgfr2-dE18-Bicc1_2	0.749125	0.800131	0.846666	0.824841	0.744449	0.857637	0.631972	0.689568	0.683817	0.864646	0.897422	1	0.827776	0.787548	0.912936	0.763363	0.704082	0.681949	0.755697	0.791852	0.604795	0.707788	0.72606	0.72704	0.649652
Fgfr2-dE18-Bicc1_3	0.564631	0.706368	0.745208	0.753867	0.736021	0.782242	0.530386	0.539795	0.561336	0.775268	0.829768	0.827776	1	0.749658	0.766421	0.58797	0.563512	0.541201	0.586004	0.610856	0.500036	0.554805	0.593686	0.558493	0.503327
Fgfr2-dE18-Tacc2_1	0.700786	0.7025	0.820734	0.598149	0.860705	0.90052	0.699035	0.692565	0.748737	0.88828	0.756206	0.787548	0.749658	1	0.779365	0.733601	0.726131	0.770102	0.731984	0.670178	0.639239	0.535564	0.737166	0.726068	0.751782
Fgfr2-dE18-Tacc2_3	0.77462	0.786465	0.811468	0.823543	0.736772	0.857663	0.612103	0.69301	0.686486	0.849325	0.867242	0.912936	0.766421	0.779365	1	0.749888	0.694547	0.672288	0.769495	0.795301	0.581255	0.741858	0.727186	0.738578	0.65992
Fgfr2-dE18-IGR1_1	0.916291	0.676176	0.846204	0.644499	0.706581	0.803095	0.713064	0.819258	0.85572	0.750215	0.752895	0.763363	0.58797	0.733601	0.749888	1	0.806611	0.870056	0.882142	0.80042	0.730054	0.70273	0.836864	0.834024	0.876895
Fgfr2-dE18-IGR1_2	0.802212	0.629368	0.749624	0.432346	0.754495	0.797242	0.90822	0.880065	0.93614	0.797985	0.666714	0.704082	0.563512	0.726131	0.694547	0.806611	1	0.919	0.904344	0.694797	0.890353	0.685593	0.949396	0.962474	0.905682
Fgfr2-dE18-IGR2_1	0.860249	0.571181	0.76459	0.448661	0.764262	0.794702	0.854089	0.878729	0.961843	0.800967	0.700827	0.681949	0.541201	0.770102	0.672288	0.870056	0.919	1	0.936051	0.67091	0.848952	0.640087	0.910515	0.928096	0.982271
Fgfr2-dE18-IGR2_2	0.88842	0.635415	0.784506	0.585245	0.744821	0.811933	0.816017	0.916639	0.939445	0.797238	0.772217	0.755697	0.586004	0.731984	0.769495	0.882142	0.904344	0.936051	1	0.721491	0.834351	0.706159	0.902243	0.93016	0.942533
Fgfr2-E18-C2_1	0.826138	0.691785	0.790254	0.701041	0.597791	0.723858	0.641163	0.705303	0.679294	0.738747	0.712104	0.791852	0.610856	0.670178	0.795301	0.80042	0.694797	0.67091	0.721491	1	0.616475	0.857635	0.735707	0.727345	0.661874
Fgfr2-E18-C2_2	0.748158	0.527031	0.623574	0.394712	0.670994	0.704477	0.926197	0.9319	0.902769	0.692639	0.55067	0.604795	0.500036	0.639239	0.581255	0.730054	0.890353	0.848952	0.834351	0.616475	1	0.685648	0.88115	0.880956	0.848024
Fgfr2-E18-C2_3	0.765568	0.559391	0.623314	0.638245	0.512787	0.610551	0.663635	0.724733	0.672143	0.638981	0.654954	0.707788	0.554805	0.535564	0.741858	0.70273	0.685593	0.640087	0.706159	0.857635	0.685648	1	0.761542	0.747307	0.637263
Fgfr2-E18-C3_1	0.853341	0.649949	0.773447	0.506504	0.762042	0.790409	0.911504	0.891899	0.921647	0.803341	0.697724	0.72606	0.593686	0.737166	0.727186	0.836864	0.949396	0.910515	0.902243	0.735707	0.88115	0.761542	1	0.945289	0.900119
Fgfr2-E18-C3_2	0.833944	0.624087	0.752024	0.479657	0.738528	0.790886	0.886929	0.907496	0.933989	0.792165	0.710186	0.72704	0.558493	0.726068	0.738578	0.834024	0.962474	0.928096	0.93016	0.727345	0.880956	0.747307	0.945289	1	0.922635
Fgfr2-E18-C4_2	0.871277	0.542323	0.755398	0.444888	0.750742	0.775108	0.841913	0.887136	0.960614	0.776458	0.681563	0.649652	0.503327	0.751782	0.65992	0.876895	0.905682	0.982271	0.942533	0.661874	0.848024	0.637263	0.900119	0.922635	1

## Sheet: ED Fig. 9b
Top panel
Global expression proteomics, expression of FGFR2, BICC1, ATE1, TACC2
	Tumour samples
Protein	Fgfr2-FL_1	Fgfr2-FL_2	Fgfr2-FL-Ate1_1	Fgfr2-FL-Ate1_2	Fgfr2-FL-Bicc1_1	Fgfr2-FL-Bicc1_2	Fgfr2-FL-Bicc1_3	Fgfr2-FL-Tacc2_1	Fgfr2-FL-Tacc2_2	Fgfr2-FL-Tacc2_3	Fgfr2-dE18_1	Fgfr2-dE18_2	Fgfr2-dE18_3	Fgfr2-dE18-Ate1_1	Fgfr2-dE18-Ate1_2	Fgfr2-dE18-Bicc1_1	Fgfr2-dE18-Bicc1_2	Fgfr2-dE18-Bicc1_3	Fgfr2-dE18-Tacc2_1	Fgfr2-dE18-Tacc2_2	Fgfr2-dE18-Tacc2_3	Fgfr2-dE18-IGR1_1	Fgfr2-dE18-IGR1_2	Fgfr2-dE18-IGR2_1	Fgfr2-dE18-IGR2_2	Fgfr2-E18-C2_1	Fgfr2-E18-C2_2	Fgfr2-E18-C2_3	Fgfr2-E18-C3_1	Fgfr2-E18-C3_2	Fgfr2-E18-C4_1	Fgfr2-E18-C4_2
FGFR2	12.8851	11.9914	12.8933	13.0074	12.3583	11.4035	10.9126	13.5018	12.5895	12.3797	14.5571	12.7114	14.2621	11.8499	12.9173	12.1568	11.1129	11.6071	13.3094	12.5865	11.533	12.6516	14.6422	14.5013	13.5482	12.2883	12.4207	12.3704	13.5759	14.1495	11.5121	14.8236
BICC1	NA	11.7303	NA	NA	13.7075	13.4498	12.8245	NA	NA	NA	NA	11.683	NA	11.1949	NA	14.3535	12.4516	13.6995	NA	10.8715	10.4463	11.5122	NA	NA	12.0127	NA	NA	NA	11.7094	NA	NA	11.7511
ATE1	12.2194	11.6737	11.3867	12.2028	11.2824	11.946	11.5576	14.0606	13.8212	13.2545	12.5656	11.6423	11.6427	11.8002	11.4932	11.5757	11.8343	11.2678	14.6205	13.7918	12.5944	12.1529	11.8981	11.9986	11.4575	11.9655	12.1487	11.5837	12.0085	12.2045	11.7658	11.983
TAC2	11.8667	12.0979	15.3331	14.7256	12.8157	11.9447	12.0939	12.5661	12.8364	12.5624	12.624	12.0135	11.1471	13.0788	14.8461	11.4338	12.6562	13.3023	12.9187	12.9456	12.4671	12.3632	12.364	11.524	11.7434	13.3916	12.2668	12.5293	12.1354	11.7343	12.0697	11.3276
Middle panel
Global phosphoproteomics, FGFR2 phosphosites
M. musculus|H. sapiens	Tumour samples
NP_963895.2|NP_000132.3	Fgfr2-FL_1	Fgfr2-FL_2	Fgfr2-FL-Ate1_1	Fgfr2-FL-Ate1_2	Fgfr2-FL-Bicc1_1	Fgfr2-FL-Bicc1_2	Fgfr2-FL-Bicc1_3	Fgfr2-FL-Tacc2_1	Fgfr2-FL-Tacc2_2	Fgfr2-FL-Tacc2_3	Fgfr2-dE18_1	Fgfr2-dE18_2	Fgfr2-dE18_3	Fgfr2-dE18-Ate1_1	Fgfr2-dE18-Ate1_2	Fgfr2-dE18-Bicc1_1	Fgfr2-dE18-Bicc1_2	Fgfr2-dE18-Bicc1_3	Fgfr2-dE18-Tacc2_1	Fgfr2-dE18-Tacc2_2	Fgfr2-dE18-Tacc2_3	Fgfr2-dE18-IGR1_1	Fgfr2-dE18-IGR1_2	Fgfr2-dE18-IGR2_1	Fgfr2-dE18-IGR2_2	Fgfr2-E18-C2_1	Fgfr2-E18-C2_2	Fgfr2-E18-C2_3	Fgfr2-E18-C3_1	Fgfr2-E18-C3_2	Fgfr2-E18-C4_1	Fgfr2-E18-C4_2
T324|419	23.5438	22.6897	NA	NA	22.2418	20.5533	NA	NA	NA	NA	23.79	22.1539	24.5571	21.6582	23.1278	NA	NA	NA	NA	NA	NA	21.9918	24.9645	24.9196	24.0002	22.6079	21.7219	22.7744	24.4378	24.7017	NA	25.0803
T334|429	20.2781	NA	NA	NA	22.5202	NA	NA	NA	NA	21.1888	22.8329	NA	23.2698	NA	21.9845	20.5826	NA	NA	21.8682	NA	NA	22.3725	23.9145	23.8004	23.1108	NA	NA	21.9123	22.1505	23.4742	NA	24.6214
S357|452	23.312	NA	24.8753	24.9818	NA	NA	20.7091	NA	NA	NA	24.8923	23.2037	23.9706	NA	NA	NA	20.0258	NA	NA	NA	NA	NA	25.6217	25.1274	23.7066	21.3861	22.3519	25.7024	23.3949	24.5826	NA	25.7992
S358|453	23.312	NA	26.3793	24.9818	25.5076	NA	20.7091	NA	NA	23.0285	27.5347	23.2037	27.7414	24.5611	NA	NA	20.0258	NA	NA	NA	NA	20.158	28.5352	25.1274	23.7066	23.9853	22.3519	21.9584	23.3949	24.5826	NA	29.1524
Y466|561	21.279	NA	NA	NA	20.7244	NA	NA	NA	NA	NA	NA	NA	21.9355	NA	NA	20.4082	NA	NA	21.7932	21.8574	NA	21.0692	NA	22.7728	21.8814	NA	NA	NA	22.014	22.7745	NA	22.7762
Y491|586	NA	22.7024	NA	NA	24.8056	NA	NA	24.8664	NA	23.068	NA	NA	23.903	NA	22.582	23.0036	NA	NA	24.7251	24.9286	NA	22.979	22.1728	25.4011	23.5781	NA	NA	NA	NA	23.1882	NA	26.8652
S492|587	NA	NA	NA	NA	NA	NA	NA	24.9202	NA	NA	NA	NA	NA	NA	NA	NA	NA	NA	24.4609	NA	NA	NA	NA	27.0833	NA	NA	NA	NA	NA	NA	NA	28.3417
Y513|608	NA	NA	NA	NA	NA	NA	NA	NA	NA	NA	NA	NA	NA	NA	NA	20.559	NA	NA	NA	NA	NA	NA	21.877	NA	NA	NA	NA	NA	NA	21.431	NA	23.1412
Y561|656	26.8834	25.7311	24.9223	23.2038	26.3941	23.8809	NA	26.609	24.1354	25.6144	26.2076	26.1838	27.7421	26.0822	25.8223	23.3143	22.8973	23.4874	27.149	26.4947	23.1208	24.6366	26.4683	28.8901	27.4142	NA	24.8132	NA	25.2359	26.8694	21.4461	29.4069
Y562|657	26.3763	21.9303	21.0041	NA	24.876	21.2575	NA	25.5775	NA	24.4611	25.5935	25.6108	27.1331	24.7208	25.5309	23.3143	NA	NA	25.5733	25.3582	NA	23.7206	23.6621	26.9619	26.6464	NA	NA	NA	24.9037	23.8755	NA	28.8969
Bottom panel
Phospho-Tyr IP proteomics, FGFR2 phosphosites
M. musculus|H. sapiens	Tumour samples
NP_963895.2|NP_000132.3	Fgfr2-FL_2	Fgfr2-FL-Ate1_2	Fgfr2-FL-Bicc1_1	Fgfr2-FL-Bicc1_3	Fgfr2-FL-Tacc2_1	Fgfr2-FL-Tacc2_3	Fgfr2-dE18_1	Fgfr2-dE18_2	Fgfr2-dE18_3	Fgfr2-dE18-Ate1_2	Fgfr2-dE18-Bicc1_1	Fgfr2-dE18-Bicc1_2	Fgfr2-dE18-Bicc1_3	Fgfr2-dE18-Tacc2_1	Fgfr2-dE18-Tacc2_3	Fgfr2-dE18-IGR1_1	Fgfr2-dE18-IGR1_2	Fgfr2-dE18-IGR2_1	Fgfr2-dE18-IGR2_2	Fgfr2-E18-C2_1	Fgfr2-E18-C2_2	Fgfr2-E18-C2_3	Fgfr2-E18-C3_1	Fgfr2-E18-C3_2	Fgfr2-E18-C4_2
Y371|466	21.5819	NA	23.782	NA	25.6857	23.5553	NA	NA	NA	NA	23.5993	NA	NA	NA	NA	NA	21.7754	NA	NA	NA	NA	NA	NA	NA	25.2014
Y466|561	23.3253	NA	24.406	NA	25.4595	24.8712	24.8913	NA	NA	NA	24.0331	NA	NA	24.3895	NA	NA	25.6748	24.8582	24.5265	NA	NA	NA	24.9319	24.4052	25.766
Y480|575	25.2837	NA	25.2754	NA	25.3588	25.5447	24.8977	25.5598	25.6356	23.4034	24.8325	24.7099	NA	26.2073	23.4674	24.4071	26.3185	25.3024	24.3322	NA	23.4417	25.3982	26.9144	26.406	27.1054
Y491|586	24.9231	22.5893	25.9146	NA	26.976	25.7841	24.5269	24.3262	25.283	23.7173	23.6567	23.7341	22.5052	26.4895	24.2652	25.2008	25.205	26.7456	25.9863	23.753	22.4167	NA	24.6357	25.4536	27.4158
S492|587	22.4687	NA	22.7268	NA	24.4258	24.2301	24.0722	22.6143	23.8363	NA	NA	NA	NA	NA	20.1622	NA	24.2311	24.229	23.3282	NA	NA	NA	23.2231	23.9344	24.9592
Y493|588	22.4687	NA	22.7268	NA	24.4258	22.8924	24.581	22.6143	23.3804	NA	NA	NA	NA	NA	20.1622	NA	24.9477	24.229	23.3282	NA	22.3138	NA	24.2179	24.9779	24.9592
Y513|608	26.5119	22.4292	25.6263	NA	26.2614	25.6584	26.3226	26.0375	26.4342	24.5839	24.869	24.8314	23.5931	26.2302	23.8893	24.7321	27.0927	26.0597	25.1766	23.4043	24.0622	27.0098	28.1162	26.5602	27.9624
Y521|616	21.2241	NA	NA	NA	21.9015	NA	NA	NA	21.9479	NA	NA	NA	NA	21.1073	NA	NA	23.1362	20.582	22.0676	NA	NA	22.3032	21.1858	16.7328	24.6969
Y561|656	33.1865	30.2417	32.8581	28.5564	33.3109	32.6708	31.9137	32.3013	33.1236	32.6239	30.7957	29.5665	29.683	33.401	29.7795	31.5522	32.757	34.061	33.1047	25.7641	30.9126	23.6039	31.7436	32.375	34.8304
Y562|657	31.6885	30.2417	32.8581	26.9983	32.4899	32.6708	29.6366	28.8659	33.1236	30.4966	29.1388	28.2462	29.683	31.674	28.37	31.5522	32.757	32.5575	30.93	25.7641	30.9126	23.2373	30.3344	30.102	33.2357
T565|660	21.3379	NA	20.5247	NA	NA	NA	NA	NA	NA	20.0593	NA	NA	NA	NA	NA	NA	NA	NA	NA	NA	NA	NA	NA	NA	22.8514

## Sheet: ED Fig. 9c
Global phosphoproteomics, mouse ssPTM-SEA
	Tumour samples
Terms	Fgfr2-FL_1	Fgfr2-FL_2	Fgfr2-FL-Ate1_1	Fgfr2-FL-Ate1_2	Fgfr2-FL-Bicc1_1	Fgfr2-FL-Bicc1_2	Fgfr2-FL-Bicc1_3	Fgfr2-FL-Tacc2_1	Fgfr2-FL-Tacc2_2	Fgfr2-FL-Tacc2_3	Fgfr2-dE18_1	Fgfr2-dE18_2	Fgfr2-dE18_3	Fgfr2-dE18-Ate1_1	Fgfr2-dE18-Ate1_2	Fgfr2-dE18-Bicc1_1	Fgfr2-dE18-Bicc1_2	Fgfr2-dE18-Bicc1_3	Fgfr2-dE18-Tacc2_1	Fgfr2-dE18-Tacc2_2	Fgfr2-dE18-Tacc2_3	Fgfr2-dE18-IGR1_1	Fgfr2-dE18-IGR1_2	Fgfr2-dE18-IGR2_1	Fgfr2-dE18-IGR2_2	Fgfr2-E18-C2_1	Fgfr2-E18-C2_2	Fgfr2-E18-C2_3	Fgfr2-E18-C3_1	Fgfr2-E18-C3_2	Fgfr2-E18-C4_1	Fgfr2-E18-C4_2	KB1P(M)_1	KB1P(M)_2	KB1P(M)_3	KB1P(M)_4	KB1P(M)_5	KB1P(M)_6	KB1P(M)_7	KB1P(M)_8	KB1P(M)_9	KB1P(M)_10	KB1P(M)_11	KB1P(M)_12	KB1P(M)_13	KB1P(M)_14	KB1P(M)_15	KB1P(M)_16	KB1P(M)_17
KINASE-PSP_LYN/Lyn	-4.8336	-4.7431	-4.8287	-4.8317	-2.6872	-4.8012	-4.3743	-2.3004	-4.6197	-4.5888	-4.7511	-3.2708	-4.4566	-2.5817	-4.7805	-3.0232	-4.6384	-4.5892	-4.3077	-2.8548	-3.1344	-1.8914	-4.9332	-3.6015	-1.8206	-2.1539	-4.6913	-3.332	-4.8731	-2.9938	0.0353	-3.9994	NA	NA	NA	NA	NA	NA	NA	NA	NA	NA	NA	NA	NA	NA	NA	NA	NA
PERT-PSP_ANISOMYCIN	1.5254	2.0967	0.2489	2.2414	2.264	1.3665	-1.5991	-0.1332	1.7677	1.3473	1.5534	2.2549	1.9305	-1.0619	1.3751	-1.3774	0.9198	1.1584	1.2076	0.8573	1.8757	1.6753	2.2117	1.7348	1.7539	1.3762	0.235	2.1564	2.0748	2.0653	1.406	2.0877	NA	NA	NA	NA	NA	NA	NA	NA	NA	NA	NA	NA	NA	NA	NA	NA	NA
DISEASE-PSP_obesity,_hyperphagic	1.8064	1.4086	1.6959	0.4294	1.1287	1.7524	1.7135	1.9816	2.0045	1.7802	0.3321	1.4758	1.4945	2.025	1.0687	1.5616	0.8098	0.4158	0.4774	1.2882	1.6017	0.7636	0.6672	1.1016	1.2976	2.248	1.5052	0.4695	1.8059	0.7412	1.6132	1.0955	NA	NA	NA	NA	NA	NA	NA	NA	NA	NA	NA	NA	NA	NA	NA	NA	NA
KINASE-PSP_CK2A1/Csnk2a1	0.5915	1.382	2.461	2.1606	1.1525	1.4002	1.1822	1.4636	1.49	1.7396	1.3335	1.3833	1.5908	0.7632	1.4248	1.2966	1.3785	1.7525	0.3587	1.104	2.4569	2.3005	1.3056	1.2673	1.2404	1.4485	1.6707	1.5728	1.4705	0.508	1.9708	0.652	NA	NA	NA	NA	NA	NA	NA	NA	NA	NA	NA	NA	NA	NA	NA	NA	NA
KINASE-PSP_MAPKAPK2/Mapkapk2	1.0007	1.7767	0.7753	1.054	1.4406	2.0519	2.41	0.6602	1.3427	2.3532	2.7975	2.513	2.787	2.9471	0.6124	2.8683	2.4227	0.9645	2.0074	1.2008	2.3863	3.4266	2.5418	2.8268	2.9618	1.9195	2.1978	3.6057	3.3815	2.6984	2.0006	2.7725	NA	NA	NA	NA	NA	NA	NA	NA	NA	NA	NA	NA	NA	NA	NA	NA	NA
PERT-PSP_ANTI_IGM	2.5371	3.2412	0.7316	2.38	3.4469	2.965	0.4517	0.7349	1.4242	2.9389	2.7673	3.3074	3.2356	1.2314	2.585	0.7355	2.8538	2.5733	2.7657	2.8313	2.7609	3.1407	2.9732	3.0492	2.9151	3.3314	1.437	2.9307	2.9261	3.1137	2.891	2.6697	NA	NA	NA	NA	NA	NA	NA	NA	NA	NA	NA	NA	NA	NA	NA	NA	NA
KINASE-PSP_MSK1/Rps6ka5	2.548	2.5554	2.5118	2.2683	3.0689	2.7705	2.1378	3.2583	2.7945	2.8727	3.5031	3.3967	2.7633	2.4978	1.9975	2.4763	2.8931	1.8942	2.2374	2.3441	2.3075	3.2507	3.0705	2.5929	2.6896	3.1761	2.6311	2.306	3.428	3.3007	2.5217	3.3134	NA	NA	NA	NA	NA	NA	NA	NA	NA	NA	NA	NA	NA	NA	NA	NA	NA
KINASE-PSP_AurB/Aurkb	2.6262	2.8967	2.6473	2.7129	3.3819	2.7299	3.3314	2.652	2.9684	2.4267	3.052	3.2954	3.5755	2.5678	2.0916	3.0177	2.2107	2.2252	1.9485	2.1538	3.0399	3.8192	3.3417	2.5142	3.338	3.9035	2.9578	3.1885	3.5919	2.4582	3.201	3.3366	NA	NA	NA	NA	NA	NA	NA	NA	NA	NA	NA	NA	NA	NA	NA	NA	NA
DISEASE-PSP_melanoma_skin_cancer	3.321	3.5849	1.7863	2.4282	3.2817	3.4882	3.0381	3.1673	3.3873	3.3432	1.9195	3.3715	3.3816	3.2576	2.8904	3.307	2.7866	2.7426	2.9296	2.4004	2.6825	3.0619	2.8579	2.8697	3.5358	3.4712	2.5289	3.3362	3.1499	2.7871	3.9367	3.0089	NA	NA	NA	NA	NA	NA	NA	NA	NA	NA	NA	NA	NA	NA	NA	NA	NA
KINASE-PSP_p70S6K/Rps6kb1	1.6939	3.2242	2.4718	2.8422	3.3051	2.9583	2.4956	3.8102	3.3555	3.3572	2.6434	3.3557	3.0909	3.7409	3.0867	3.1702	3.1724	2.6956	3.3707	3.3649	3.0136	3.2375	3.3304	3.0894	3.1619	2.9161	3	3.1334	3.3024	2.9986	3.2181	3.2201	NA	NA	NA	NA	NA	NA	NA	NA	NA	NA	NA	NA	NA	NA	NA	NA	NA
KINASE-PSP_CAMK2A/Camk2a	2.4088	3.2508	3.3785	3.2805	3.0926	3.3218	3.5037	2.9598	2.4069	3.6843	3.0217	3.2602	3.6509	3.1837	3.4867	3.2639	2.8667	3.1977	2.967	2.8719	3.5908	3.0716	3.1295	3.0979	2.9978	3.1718	2.6497	3.0876	3.0301	3.4833	3.4428	3.1232	NA	NA	NA	NA	NA	NA	NA	NA	NA	NA	NA	NA	NA	NA	NA	NA	NA
KINASE-PSP_PDK1/Pdpk1	4.1139	4.3391	3.9881	3.9486	4.3362	4.5263	2.982	3.1037	3.1995	4.1376	4.0173	4.6061	4.1039	3.6901	4.2596	3.1142	4.0612	4.1738	4.1431	4.0484	3.6434	4.4598	4.8675	4.5433	4.341	2.9877	4.4409	3.5992	4.155	4.3491	4.1149	4.294	NA	NA	NA	NA	NA	NA	NA	NA	NA	NA	NA	NA	NA	NA	NA	NA	NA
PERT-PSP_RAPAMYCIN	-3.683	-5.0456	-2.2468	-5.435	-3.8138	-4.6974	-1.7836	-4.2575	-3.242	-3.7009	-3.9696	-5.3145	-5.3905	-4.7604	-4.4133	-4.2669	-4.4353	-1.4566	-3.6288	-2.4575	-3.3726	-5.4119	-5.0307	-3.969	-4.0099	-4.2493	-4.4978	-3.499	-5.1055	-3.9608	-4.9473	-5.0547	0.8253	0.996	-2.0371	0.1082	-3.232	-4.2882	0.1183	-0.5355	-0.3594	-1.4903	0.8382	-2.6105	-3.3699	-0.0869	-0.3399	-0.347	1.0538
PERT-PSP_TORIN1	-4.3051	-3.5891	-3.5643	-3.4923	-4.6026	-3.3986	-1.3951	-4.2516	-3.434	-2.8299	-3.7348	-4.4256	-4.1125	-4.34	-2.9787	-3.9529	-3.7924	-2.436	-2.6933	-2.893	-1.9501	-4.3997	-4.1505	-4.223	-3.2912	-4.2401	-4.1102	-1.4309	-3.2247	-3.9681	-4.2833	-4.4119	0.507	3.6355	-0.5615	1.3868	0.1212	-2.3511	3.4251	3.1324	-0.5174	-1.8882	0.5811	-1.4544	-3.0098	-2.1917	-0.6637	-0.6972	1.8532
KINASE-PSP_Src	-1.4201	-0.224	-1.6342	-2.5422	-1.4249	-0.7747	-1.9084	-1.7215	-1.4672	-1.2975	-3.0367	-0.8627	-2.2647	-1.509	-1.6462	-1.2612	-2.4181	0.3462	-2.4552	-1.595	-1.788	-0.6116	-0.072	-1.3738	-1.1148	-0.5542	-1.9375	-0.2371	-1.3827	-1.0561	-0.7781	-0.9004	1.5148	-0.3048	1.6957	1.8538	1.5451	1.8323	-1.3675	-0.3413	2.3427	2.2292	0.5291	-0.6879	0.879	-2.4181	1.0372	-2.8417	-3.8287
KINASE-PSP_GSK3B/Gsk3b	1.4733	0.1339	-2.4351	-0.7466	-1.1427	-0.8695	-2.0289	-0.5764	-0.9947	-1.7124	0.0987	-0.3245	-0.915	-1.3257	-0.7566	-2.7734	1.0151	-1.6256	-1.6623	-3.3722	-1.6069	-1.6646	-0.7441	-1.9175	-0.7949	-0.7072	-2.0337	-2.1594	-1.6338	-1.2603	-0.0044	-1.9607	-2.3002	-1.1432	-0.9741	-0.4594	-1.0353	-1.0586	-1.6791	0.0531	-2.2676	0.2936	-1.1848	-3.5124	-0.3622	-2.6576	-0.6257	1.4185	-1.3058
DISEASE-PSP_type_2_diabetes	0.211	-0.6561	-0.0209	-0.4472	-0.5195	0.1034	0.5494	-0.1025	0.1335	-0.2324	0.4686	-0.2008	-0.3223	-0.5222	0.5147	-0.4017	-0.1744	-0.5226	-0.3903	-0.1306	0.638	-1.0053	-1.2852	-0.4098	-0.2982	-0.9051	-0.3146	0.6337	-0.1445	-0.7988	-0.6605	-0.8429	0.3095	0.0388	-1.0519	-1.2031	0.6379	-1.5477	-0.9092	0.0976	-1.4632	0.2225	-0.7357	-0.5449	-1.3001	-0.7444	-0.5842	-1.0315	-0.219
KINASE-PSP_JNK1/Mapk8	1.0259	1.6175	2.4947	2.3825	2.8295	1.5154	0.9499	2.7015	0.5694	2.1564	1.8822	2.9795	2.2447	-0.4829	1.5542	1.4116	1.6309	1.1943	1.0909	1.2829	1.656	2.1224	2.7766	1.3722	1.9338	1.9089	0.7308	1.4992	2.5299	2.515	1.4404	2.6171	0.751	0.9046	1.2876	1.8162	0.2218	1.6682	-0.7437	0.6103	1.2648	1.4803	1.9506	1.1501	0.3886	2.0372	2.2745	2.0711	-0.6553
PERT-PSP_TNF	1.8546	3.3745	0.0914	1.6481	2.7491	2.1772	-0.2573	0.039	0.8033	2.1201	2.1328	2.3707	2.7686	0.5637	1.8591	-0.003	1.9756	2.7004	1.8529	1.9681	2.0664	3.014	2.9813	2.3468	3.0066	3.3407	0.8179	2.178	2.1328	3.3242	3.2303	2.8572	-2.5877	-0.2462	-0.168	-0.3778	-2.853	2.343	1.8924	0.4401	2.3183	2.4549	1.103	-2.9835	1.1428	2.48	-1.5378	3.3242	2.0991
PERT-PSP_IL_3	2.8703	3.0904	1.7163	1.9658	2.8551	1.7674	0.9272	2.2024	0.9476	2.3554	2.3093	2.086	2.0657	1.5823	2.4451	1.1165	1.7617	1.245	0.8828	1.4661	2.1424	3.1887	2.0311	3.2941	1.6316	2.9373	1.3859	1.3904	1.5855	3.1296	2.3629	3.8081	-1.7336	-0.1068	0.2968	-1.2303	-1.9595	1.7599	0.3067	0.8584	1.6582	2.1314	-0.4176	-3.1981	0.9074	0.7858	-1.6558	2.2941	0.6757
KINASE-PSP_CDK5/Cdk5	1.9963	2.8219	2.0789	2.1918	2.2841	2.2364	2.6281	1.8747	2.3774	1.7058	1.9905	1.7874	2.5789	1.993	1.6551	1.1831	2.595	2.1984	1.3227	1.5253	1.9367	2.579	2.2165	2.303	1.8006	1.1745	1.5651	2.7454	1.7859	1.807	3.1418	2.6698	2.2158	2.3865	2.7002	2.1943	-0.0856	1.5688	1.5937	2.9176	2.2956	1.2965	1.4274	2.4859	2.8737	2.0223	1.745	1.953	2.7492
KINASE-PSP_AMPKA1/Prkaa1	3.2056	1.3518	2.8621	1.729	2.0992	3.1942	4.2239	2.5196	1.3522	1.9772	1.6513	1.9139	2.4629	2.3314	2.5908	2.2133	1.3358	1.4958	1.5857	1.4759	1.8781	2.1935	2.6477	2.262	1.9688	1.814	1.5774	2.5773	2.1588	1.6133	2.5713	1.5269	0.2697	0.55	0.1714	0.49	0.5455	0.1923	0.1122	-0.9309	1.1598	0.0918	0.8486	0.5401	0.3328	0.2624	1.7337	0.498	1.5627
PERT-PSP_PDGF	1.4432	3.0599	1.2845	1.4229	2.4478	2.6165	1.6587	2.254	1.3402	2.4133	1.0336	3.5105	2.7804	3.0237	2.8797	2.1509	2.2166	1.9513	0.9958	3.0811	1.9623	3.0447	1.7186	3.0075	1.8013	2.3204	2.5132	2.5879	2.1466	2.583	2.5247	3.1008	1.3411	2.3187	3.8705	1.8633	-0.5882	2.6492	1.7147	2.9707	3.5963	3.8651	2.5238	0.1307	3.8607	2.5932	0.4587	3.6771	2.5096
KINASE-PSP_PKCD/Prkcd	2.7777	2.8609	1.9761	2.7871	2.6868	2.6232	3.2476	1.7685	2.2422	3.3258	2.762	3.8218	3.0651	2.8558	2.8135	2.8889	3.2213	3.4635	2.8663	1.5353	2.997	2.8682	2.2846	2.4261	3.0883	2.5566	2.0593	2.7771	2.5451	1.5544	1.9937	3.0683	2.4895	3.2225	2.6221	3.4178	1.513	3.1126	1.2841	2.3272	3.2568	3.1009	2.6425	1.7449	3.578	2.9736	2.5588	2.7528	2.5691
PERT-PSP_INSULIN	3.8919	3.7038	2.067	2.8948	2.0476	3.5081	1.7404	1.9221	1.8262	2.8682	3.3134	2.9719	2.9366	2.5103	3.1624	3.6584	2.548	1.7193	2.6016	1.2348	3.0785	3.8113	2.9364	3.4872	3.335	3.1974	3.3794	2.8592	3.1435	1.9403	2.9667	4.2859	-1.6578	-0.8045	-0.665	-1.9456	-1.421	0.3379	-2.4502	-0.7545	-1.5759	-0.7922	-2.8138	-0.1962	-2.0518	-0.798	-0.3257	-0.5299	-3.266
KINASE-PSP_ERK1/Mapk3	2.195	2.6385	0.9696	2.4932	3.7555	2.5932	3.3371	2.108	1.3029	2.3175	2.4742	2.4027	3.3292	1.8695	2.9591	2.8679	2.5068	2.8784	2.5317	1.6056	2.9906	3.0566	4.7329	3.1936	3.0915	2.8405	3.8091	3.8355	3.8049	4.1266	2.6835	4.3559	1.4239	0.3248	1.4374	0.3508	3.5208	1.7888	1.2989	0.4021	1.0188	2.8706	0.7979	0.7821	1.8531	1.1682	3.0619	2.4043	1.1235
KINASE-PSP_P38A/Mapk14	3.3019	2.4427	4.2605	4.7595	2.7323	3.4308	2.2856	2.9972	3.6926	3.2263	2.2345	3.5889	3.5518	-0.0607	3.1431	1.5953	3.8184	3.145	3.3202	2.6144	3.7982	2.7827	3.6118	3.1918	2.7223	1.6779	2.7533	2.463	3.1531	2.9739	3.4934	2.9218	3.1244	2.6707	2.5394	3.6118	2.8952	4.0648	3.0749	0.366	3.9228	3.1591	4.8723	1.5234	2.6191	5.4915	5.234	3.2836	2.7021
PERT-PSP_H2O2	3.5767	3.6877	1.2182	2.691	3.5384	3.2633	2.0991	2.1282	2.3075	3.4943	3.2899	3.8944	3.9217	1.263	2.7566	2.5813	2.9617	2.965	2.8751	2.9333	3.2048	3.8426	2.8815	2.7761	4.5462	5.1777	1.9841	3.4867	3.0899	2.3089	3.5626	2.9001	0.1009	1.3559	0.9961	1.4947	-0.0189	3.0832	2.423	1.5143	2.4555	4.136	2.7557	0.4399	2.4958	3.6046	0.0741	4.168	2.9687
PERT-PSP_BOMBESIN	3.2571	4.0399	1.7398	2.03	2.93	4.0119	2.4935	2.2928	1.7534	3.3816	2.958	4.0962	4.2665	3.7497	2.9266	2.7977	3.0118	3.8002	2.953	3.0128	1.626	4.0437	4.1896	3.9219	4.1748	3.485	3.8837	2.8671	3.9843	3.7357	3.6686	3.8034	2.8627	2.8834	3.7119	2.6714	1.0438	3.3472	3.3708	3.7555	2.9545	3.5037	0.91	0.7419	2.5832	2.2208	0.0443	3.1066	3.2803
KINASE-PSP_CDK1/Cdk1	3.0981	4.6377	3.8424	3.8628	3.3344	2.6264	3.1978	3.2953	2.4443	3.6196	1.8604	3.3381	3.5564	3.0684	2.9893	2.2749	3.3689	4.2849	3.6241	2.8594	3.8993	3.6898	2.2397	2.2792	3.1607	3.732	3.4584	2.7406	2.9263	3.5187	4.042	4.2581	2.3615	3.0959	2.942	1.418	1.3931	0.7705	2.8827	2.1641	2.1958	2.3002	1.8545	2.0884	1.0645	2.1399	2.3288	3.0498	1.8633
PERT-PSP_OKADAIC_ACID	3.223	3.9833	2.0774	3.4528	4.0604	3.3869	2.0227	2.3312	2.5981	3.4885	4.1703	3.9528	4.3452	2.4324	3.2468	2.1733	3.9345	2.6804	3.0924	2.9103	3.6361	4.145	3.9538	3.7839	3.9674	4.3243	2.168	3.8066	3.7614	4.197	3.7876	4.0651	1.1512	2.1514	2.0346	3.0153	1.3268	4.1722	3.4908	2.4899	4.0171	3.6338	3.5615	1.0994	3.1774	3.8431	1.4824	4.3437	3.8146
KINASE-PSP_Akt1	3.3012	4.3465	3.9379	1.7352	4.0515	4.0355	4.3645	4.9542	3.3556	3.9666	3.9748	3.3891	3.401	5.0857	2.7913	4.4776	3.496	2.9614	2.4035	2.7269	3.8854	3.646	3.8296	3.4517	3.6889	4.7665	3.1164	3.7303	3.7305	3.335	5.4987	3.9424	2.1079	2.6262	3.911	2.8241	4.4861	4.1848	3.0901	2.311	3.2725	2.3814	3.0396	1.9988	2.4737	1.0592	3.0863	2.7797	3.3538
PERT-PSP_FORSKOLIN	4.0969	4.1252	2.2597	3.3393	4.2327	4.2633	4.3308	3.8321	2.4345	4.1265	3.9508	3.6439	4.3452	4.5474	4.081	4.1049	3.3957	3.6475	2.9843	3.2586	3.0946	4.1313	4.125	4.227	4.07	3.7351	3.4355	4.2311	3.6079	4.0953	3.8692	4.6263	0.4866	2.2986	1.1883	2.1473	-0.9181	2.4498	3.2532	3.0074	2.9406	1.518	0.9403	0.3041	3.0052	1.7426	-1.0735	2.1513	2.5533
PERT-PSP_UV	3.6136	4.0778	3.2337	4.5618	4.5645	4.0277	1.8896	3.4155	2.9472	4.3865	4.2828	4.9839	4.44	2.0582	4.3178	2.5996	4.0056	3.4684	3.4764	3.7711	3.7272	4.2777	5.1319	3.8452	4.108	3.9177	2.7815	3.7699	4.3606	4.5802	3.8087	4.9992	0.7549	1.0961	1.5007	1.6004	0.3316	3.3051	-1.0653	-0.5197	3.3967	1.8453	2.6677	1.031	1.2921	2.2995	1.8345	3.559	0.4762
PERT-PSP_LIF	3.0097	4.2113	2.6256	3.9734	4.2155	4.116	3.4468	3.8723	3.1242	4.2489	2.9203	4.2754	4.5242	4.5957	4.215	3.9418	4.0172	3.8234	4.0895	4.3501	3.5013	4.5402	4.4779	4.5891	4.5253	3.9983	4.0612	3.6242	4.1449	4.1899	4.1009	4.5467	2.3675	1.8972	3.9741	2.788	-1.039	3.6123	0.9753	1.4344	3.5974	3.6102	3.04	0.5963	3.8828	2.2486	0.4295	2.7016	2.1203
KINASE-PSP_mTOR/Mtor	4.9431	6.055	3.0881	5.3692	4.8049	3.3967	3.5205	4.236	4.2257	3.3033	4.8498	5.6569	5.2831	4.6317	4.6291	4.3441	4.7903	2.4987	3.6657	2.589	3.7613	5.5195	4.9892	3.7105	4.7598	4.4981	3.7112	3.3033	4.8122	3.4622	4.7548	5.1611	2.4009	4.0012	2.7894	1.8678	5.2892	5.4149	2.196	2.896	2.4323	4.1774	4.2063	4.3587	5.2242	4.8648	3.8479	3.2706	2.8105
PERT-PSP_LPS	2.8957	4.8885	3.3051	4.6827	5.0342	4.3689	3.1068	3.38	4	4.4903	3.9133	5.0105	5.357	2.2197	4.9628	3.5592	4.4572	4.2621	4.4741	4.3705	4.7724	4.9573	5.5187	5.0379	4.7756	4.2516	3.4101	5.4906	4.9507	4.9692	4.6935	4.9928	2.8239	3.2208	2.0996	4.2837	4.772	4.8927	3.3652	1.5307	5.0417	4.6986	3.9749	4.0836	2.9872	4.1213	2.4958	4.53	2.7875
PERT-PSP_PHORBOL_ESTER	4.4789	4.8967	2.6451	3.4418	4.9494	5.3657	4.5536	3.7841	3.6018	4.9652	4.52	5.4321	4.8181	3.6265	4.3715	4.2778	4.3412	4.891	4.1274	3.5016	4.0927	4.828	5.2697	4.4279	5.0849	4.8799	2.8293	4.8402	5.1735	5.4664	4.777	4.937	0.7677	1.4982	1.867	2.0607	1.9821	4.0799	2.9562	1.4166	3.3402	3.7396	2.2433	1.1001	2.5014	3.7063	2.0944	3.5716	3.3771
KINASE-PSP_PKCA/Prkca	4.719	5.0408	2.8035	3.0585	4.8213	5.1219	5.0982	3.0071	4.9022	4.5957	5.9999	6.0374	6.3044	4.4058	4.4168	5.0777	4.7508	5.4892	3.7595	3.0293	4.7304	5.5266	5.4298	5.0713	6.0799	6.1485	5.1225	6.2673	5.784	4.9624	4.8529	5.2177	2.6846	3.8082	4.5975	2.7853	4.5948	4.4942	1.9631	1.3502	0.9339	3.61	3.1955	1.4298	3.8956	2.6535	2.2996	3.1683	3.2955
PERT-PSP_SERUM	5.7915	5.3821	4.7361	5.725	5.616	4.8073	3.3126	5.5599	3.8879	5.1245	6.3928	5.6086	5.55	5.1508	5.5997	5.1233	6.2173	3.1936	4.0318	4.0803	4.6555	5.5191	5.3826	5.4661	4.8809	5.9879	4.4361	4.1886	5.34	5.7974	5.7706	6.0032	1.8002	2.0787	4.1321	1.811	1.6879	4.7914	2.29	3.2075	3.8277	4.2073	0.662	2.064	4.7139	1.935	1.9485	3.6491	2.5657
KINASE-PSP_ERK2/Mapk1	4.3089	6.0664	3.9143	5.055	5.32	3.9998	2.7561	3.8345	3.341	4.5026	5.4533	6.6007	6.7175	5.3608	4.5725	3.984	5.1917	3.3983	4.6348	6.0298	5.1221	6.5733	7.784	6.2096	5.8482	6.2642	5.4418	4.8044	6.6917	5.6892	4.7221	6.8449	5.1976	3.33	3.0079	4.3408	4.6063	5.6568	3.4459	4.0757	3.8996	7.4888	3.9365	4.4006	4.1656	2.6439	4.5341	2.9884	3.2182
PERT-PSP_EGF	4.7766	5.8326	3.6411	4.6505	6.5645	5.3878	2.8815	4.5176	4.5389	5.466	5.6541	6.3694	5.8856	4.0631	4.7857	3.8896	5.6852	4.9395	4.6757	5.0752	5.0865	5.9751	6.2286	6.0893	6.0637	5.5717	4.9252	5.4592	5.8423	6.4623	5.0505	6.1889	1.3497	0.7062	1.7795	3.0458	0.1163	3.773	0.8778	0.6544	3.7166	3.7637	2.9247	1.4335	3.7491	2.5849	2.1395	3.473	2.2517
KINASE-PSP_PKACA/Prkaca	5.8193	5.9094	4.2921	3.4799	5.1694	5.9264	6.2673	5.5339	5.5837	6.0395	5.0006	6.1168	6.4263	6.7313	5.2794	6.7147	5.03	3.4254	3.6255	2.5525	4.9781	6.0417	5.9729	5.1534	5.9485	6.4195	3.8789	6.1338	5.6945	4.7775	6.7708	6.127	3.7076	4.4144	4.1047	5.3676	6.3505	5.317	5.7486	4.0765	4.363	3.4342	2.9695	5.0952	4.0964	2.6914	4.2659	3.2346	6.2224
KINASE-PSP_CDK6/Cdk6	NA	NA	NA	NA	NA	NA	NA	NA	NA	NA	NA	NA	NA	NA	NA	NA	NA	NA	NA	NA	NA	NA	NA	NA	NA	NA	NA	NA	NA	NA	NA	NA	-2.4255	0.7143	-1.7031	-1.2918	-1.7617	-2.9005	-1.6081	-2.9161	1.6032	-2.0386	-0.4193	-1.0223	0.499	0.9442	2.6263	1.9576	2.8907
KINASE-PSP_CDK4/Cdk4	NA	NA	NA	NA	NA	NA	NA	NA	NA	NA	NA	NA	NA	NA	NA	NA	NA	NA	NA	NA	NA	NA	NA	NA	NA	NA	NA	NA	NA	NA	NA	NA	-2.3573	0.7459	-1.6859	-1.2848	-1.7832	-2.9111	-1.5363	-2.8017	1.6246	-2.1276	-0.4124	-1.0026	0.5173	0.9467	2.6048	2.114	3.3029
[truncated: 9 more columns]

## Sheet: ED Fig. 9d
Top panels
Global expression proteomics, expression of proteins corresponding to selected phosphosites in bottom panel
	Tumour samples
Protein	Fgfr2-FL_1	Fgfr2-FL_2	Fgfr2-FL-Ate1_1	Fgfr2-FL-Ate1_2	Fgfr2-FL-Bicc1_1	Fgfr2-FL-Bicc1_2	Fgfr2-FL-Bicc1_3	Fgfr2-FL-Tacc2_1	Fgfr2-FL-Tacc2_2	Fgfr2-FL-Tacc2_3	Fgfr2-dE18_1	Fgfr2-dE18_2	Fgfr2-dE18_3	Fgfr2-dE18-Ate1_1	Fgfr2-dE18-Ate1_2	Fgfr2-dE18-Bicc1_1	Fgfr2-dE18-Bicc1_2	Fgfr2-dE18-Bicc1_3	Fgfr2-dE18-Tacc2_1	Fgfr2-dE18-Tacc2_2	Fgfr2-dE18-Tacc2_3	Fgfr2-dE18-IGR1_1	Fgfr2-dE18-IGR1_2	Fgfr2-dE18-IGR2_1	Fgfr2-dE18-IGR2_2	Fgfr2-E18-C2_1	Fgfr2-E18-C2_2	Fgfr2-E18-C2_3	Fgfr2-E18-C3_1	Fgfr2-E18-C3_2	Fgfr2-E18-C4_1	Fgfr2-E18-C4_2
PAK2	13.6343	14.2516	13.1531	13.7983	14.0381	13.8353	13.805	13.6549	13.7373	13.7066	14.5242	13.9789	14.1043	14.302	13.7394	13.8911	13.54	13.4472	13.6908	13.4835	13.1523	14.331	14.5514	14.4062	13.9054	13.698	14.3687	14.5144	14.3643	14.3795	13.5936	14.501
PTK2	13.352	13.5284	12.2054	13.3012	13.4143	13.1326	13.2578	13.5371	13.1753	13.002	13.4223	13.236	13.165	13.6006	12.6354	13.4692	12.7224	13.8078	13.1721	12.9926	12.5768	13.4304	13.3521	13.3007	13.1953	14.2007	13.343	13.6332	13.3752	13.2903	12.9403	13.3375
RIPK1	11.939	12.7581	11.5498	11.9925	12.7567	12.2257	12.2776	12.1556	12.0446	12.1362	12.7088	12.7003	12.868	12.3292	11.6622	12.403	11.5947	11.6588	11.6547	11.8278	11.7258	12.9682	13.1956	12.8403	12.843	12.3757	12.7208	13.0047	12.8631	12.7814	12.5249	13.0031
MAP2K1	12.8707	13.5223	13.5687	13.5205	13.7742	13.1375	12.8327	13.2693	13.3137	13.2823	13.7915	13.7163	13.9706	13.607	13.0683	12.973	13.338	13.2028	13.4115	13.5447	13.4551	13.749	13.8478	13.9308	13.9629	13.3605	14.0383	14.1058	14.1018	13.9228	13.6713	13.8479
MAP2K2	12.5934	13.3678	12.6378	12.7489	13.0751	12.8139	12.997	13.0227	12.8885	12.8568	12.8563	13.1854	12.92	13.3371	12.647	12.8108	12.7053	12.8009	12.927	12.8113	12.5649	13.1037	13.2347	12.9656	13.0469	12.7312	13.126	13.47	13.19	12.8301	12.8721	13.2642
MAP2K4	12.824	13.4586	13.2802	13.3199	13.1064	12.9327	12.9746	13.2846	13.0566	13.5345	13.5718	13.595	13.8489	13.1196	13.32	13.1301	13.3752	13.4414	13.4119	13.4832	13.7305	13.6101	13.7307	13.4177	13.7737	12.7421	13.7787	13.6072	13.8535	13.6234	13.9485	13.5055
MAPK1	13.4639	14.3239	13.3478	14.3593	14.1588	13.8534	13.8415	13.6166	13.4465	14.0087	14.5073	14.2116	14.3955	13.9657	14.0475	13.701	14.0659	14.107	14.1596	14.4576	13.9106	14.2329	14.7093	14.4192	14.1917	14.1898	14.5809	14.124	14.504	14.3739	13.9397	14.2979
MAPK3	14.8311	14.8726	13.9031	14.459	14.7902	14.8255	15.0932	14.4448	14.55	14.5937	14.9203	14.8319	14.8266	14.4898	14.7644	14.7236	14.7598	15.3034	14.7242	15.0404	14.758	14.7702	15.0528	15.0183	14.6773	15.3606	15.3213	15.3037	14.9684	14.9315	15.0659	14.9672
KSR1	NA	13.8896	NA	12.2029	NA	NA	14.472	12.544	NA	13.4138	13.8143	14.0761	14.7389	13.4757	13.0068	NA	13.2978	13.5105	12.3891	12.7945	NA	13.8721	14.3703	13.8807	13.6419	NA	14.1639	14.2073	14.236	14.1211	NA	14.1344
JUN	NA	13.9792	NA	NA	12.9479	NA	NA	NA	NA	13.0516	12.7086	NA	13.4196	12.1782	12.6681	NA	13.0393	13.0986	NA	13.1062	13.1965	13.669	14.1945	13.4276	14.1736	12.9916	13.6474	13.8408	13.8342	13.821	NA	14.2465
JUNB	11.8971	13.2641	11.7908	12.0503	12.7604	12.6932	11.5216	12.0698	12.2814	12.2029	13.7992	12.8867	12.9882	13.0045	12.371	12.4786	12.3946	11.7407	11.5947	12.1984	12.8324	13.4762	13.8426	13.3076	12.9904	12.895	13.9683	13.7051	13.4837	13.7296	NA	13.4101
EPS8	11.5065	12.2495	NA	10.8118	13.2496	11.6555	12.18	10.7115	11.0984	11.5032	13.6472	12.6554	13.0815	13.2682	10.9417	13.3361	11.5308	NA	10.823	10.1164	10.9993	13.5076	13.99	13.6404	12.8381	13.7522	13.096	12.6012	13.5333	12.9166	12.2949	13.2145
SP1	12.0651	11.812	11.517	12.1033	11.6778	12.1592	12.7609	11.8574	11.3746	11.9299	11.7047	11.1011	NA	12.1887	12.1954	12.0178	12.013	12.1385	12.2599	11.8145	11.5494	11.3747	11.7421	11.7401	11.6109	12.0602	11.7399	11.6271	12.2715	11.0677	12.1284	10.1165
SP3	11.9271	10.7258	NA	11.39	11.8088	11.5494	12.6573	11.904	11.3366	12.3007	10.7685	11.0274	10.3209	11.3877	11.7923	NA	11.3933	11.35	12.3366	11.8252	11.4001	10.8708	11.2084	11.3901	10.4171	11.592	10.9984	12.4128	10.313	10.5127	NA	10.5798
GSK3B	12.9055	13.2505	13.1297	13.2637	13.1882	13.0167	13.1249	13.3376	12.6317	13.4092	13.3794	13.2971	12.9958	13.1153	13.3901	12.9473	13.4032	13.3646	13.5079	13.6374	13.3451	13.2151	13.1484	13.0043	13.0826	13.3824	13.2583	12.9874	13.1881	13.2547	12.8862	13.0115
MAP1B	12.072	13.0435	10.1842	10.9072	13.286	12.5298	12.5524	11.7096	12.3775	12.7602	12.9445	12.7204	12.2746	12.7086	12.0594	12.0044	12.1633	10.6882	12.8804	12.7672	12.1057	12.6391	12.8745	12.7954	12.73	13.9659	12.631	13.8524	13.3959	12.8016	12.1366	12.727
METAP2	13.727	13.9103	13.4288	14.6435	13.4302	13.6748	13.7953	13.8163	13.6461	14.1602	13.4349	13.1117	13.1829	13.5669	14.136	13.3875	14.0337	14.0712	14.5951	14.52	13.7153	13.6245	13.2818	13.3658	13.2308	13.488	13.3957	14.0938	13.2315	13.075	13.1059	13.4519
AKT1S1	14.2944	14.1699	13.6095	14.1364	14.0359	14.4465	14.319	14.153	14.2519	14.0219	13.9655	13.6975	13.4753	13.943	14.214	13.6651	13.7812	14.0454	14.2743	14.1867	13.4775	13.9576	13.9885	13.8353	13.8192	13.6303	13.703	14.5331	14.011	13.6793	13.33	14.0191
ACLY	14.8503	13.0658	16.2732	14.6011	13.7787	13.55	13.5296	16.2671	15.463	14.191	13.2182	12.6076	12.8537	13.842	13.8214	12.7365	12.9691	13.1369	14.2881	14.7294	13.1559	13.3588	13.2559	13.0585	12.8487	13.095	13.0345	12.8562	12.7543	12.9743	12.6983	13.0389
BAD	13.6398	10.1878	NA	NA	NA	NA	NA	NA	11.1776	15.6865	NA	NA	NA	NA	12.1461	15.0102	9.04027	15.7089	NA	NA	NA	NA	8.31591	NA	NA	12.0217	8.46824	12.4103	NA	NA	NA	8.68063
PFKFB2	12.3164	11.9829	12.8072	13.3476	12.6529	11.4486	11.7787	13.2351	12.5615	13.0529	12.892	11.5853	12.9485	12.5121	12.5867	12.7959	12.403	12.5597	12.9049	12.5521	13.6836	12.92	13.5291	13.1717	11.9146	11.2378	12.5529	12.5131	12.5102	12.8491	11.6174	12.4346
STX7	15.2868	15.3792	14.2032	13.9427	15.1984	15.4527	15.1415	14.7663	14.9891	14.5656	15.0226	15.3102	15.1942	15.4028	14.1688	15.3697	14.5282	14.7779	14.0914	14.3175	14.5019	15.3128	15.647	15.4148	15.5692	14.8856	15.4389	15.7738	15.6744	15.4825	15.6444	15.8783
TBC1D1	NA	13.2676	NA	13.0619	11.8445	11.6639	12.0703	11.8197	12.107	11.515	12.888	12.6336	12.4508	12.8277	12.4498	11.9553	12.6515	11.8305	11.3525	11.0571	11.6847	12.8618	13.4003	12.7629	12.8462	11.8283	12.8446	13.1637	13.0817	13.1143	13.3444	13.3455
RPS6KA1	13.0338	11.9624	12.6341	13.4762	12.7947	12.3006	12.7677	13.5281	12.7343	13.4624	12.6016	12.3833	12.7973	12.4051	13.5843	12.81	13.5025	13.7079	13.7136	13.8318	12.7783	12.3543	13.238	12.8913	12.5224	12.0968	12.8517	12.1957	12.4779	12.7947	11.9988	12.8213
RPS6KA3	12.9106	12.9172	12.0078	13.1235	13.7254	12.8058	12.9675	13.0125	12.5817	13.609	13.0803	12.8037	12.8228	12.9644	13.3698	13.1089	13.1815	13.5581	13.6315	13.8777	13.4801	13.0469	13.1113	13.1462	12.8099	13.2574	12.894	12.6288	12.9168	12.8107	12.9105	12.8358
RPS6	14.7172	14.3162	15.2258	15.6124	14.676	14.295	14.1687	15.2737	15.0263	14.7848	14.7111	14.3651	13.9971	14.5759	14.7848	14.1073	14.6488	14.5516	15.039	14.9586	14.5483	14.3281	14.3269	14.3032	13.906	14.5458	14.3437	14.4539	14.3707	14.0955	14.2092	14.1179
EIF4B	13.4883	12.7179	13.163	14.2473	13.1645	13.1447	13.2382	13.4386	13.1959	13.3343	12.9655	12.4984	12.5215	12.9074	13.3692	13.1752	13.1412	13.7872	13.6574	13.6722	12.732	12.8584	13.0505	13.0037	12.6777	13.427	12.7814	13.1231	12.8831	12.7279	12.4508	12.9345
EIF4EBP1	13.0009	13.1798	12.8502	13.4478	13.5971	13.034	13.6108	13.2617	13.298	12.9228	14.0202	13.5543	13.4188	13.5525	13.1047	13.1912	13.0599	12.1873	12.6189	13.1089	12.5657	14.5767	14.0471	13.8311	13.6767	13.8212	13.7309	13.5131	13.7463	13.669	13.4354	13.5972
IGF2BP1	NA	11.6856	NA	NA	NA	11.4306	NA	NA	10.6527	11.3672	14.3404	13.7101	14.4882	NA	11.053	10.5584	11.5777	NA	NA	10.5838	NA	11.1224	14.7216	14.3883	13.5309	NA	14.275	12.8607	14.6489	14.3578	NA	14.2553
PDCD4	13.3225	11.317	15.0775	13.295	12.562	13.1727	13.3475	14.7348	13.5615	13.3447	10.9451	10.8138	11.0657	11.2282	13.3233	12.5373	13.1766	14.1425	13.6629	13.3131	12.9979	11.5123	10.8077	12.4133	11.118	11.0614	10.7532	11.0466	11.3293	10.8765	NA	10.8506
TRIM28	13.8957	14.1471	13.999	14.7013	14.0848	14.2997	14.8397	14.0918	13.9399	14.722	13.9776	13.7738	13.9098	13.6537	14.8271	13.9128	14.7031	15.2482	15.4718	15.1627	14.4226	13.7481	13.9842	14.1448	13.8094	14.2548	14.3762	14.4559	14.1434	13.985	13.617	13.9182
CCDC6	14.3039	14.6162	13.4982	14.2737	13.7314	14.2104	13.9645	14.0911	13.8408	14.0746	14.3422	14.2194	14.1087	14.6337	13.8703	13.9526	14.0114	14.0886	14.3656	14.0945	13.6469	14.1263	14.3746	14.2039	14.0473	13.9669	14.1679	14.9055	14.6096	14.0735	14.2797	14.5222
CDK7	12.5789	12.4596	11.9523	15.1357	12.8384	11.7848	12.2808	12.6745	12.1873	13.5156	12.4023	11.4492	12.3757	11.4203	13.2994	12.6937	13.5189	13.3678	14.038	14.3312	13.0568	12.2273	12.6295	12.5544	12.2877	12.3837	12.177	12.9523	12.3583	12.2857	12.2426	11.992
CORO1A	14.3738	14.9351	12.565	13.8695	14.8992	14.859	14.7968	13.6743	14.2736	14.0331	14.3623	14.7989	14.8337	15.0126	13.4969	15.0273	14.2425	13.5394	12.963	12.8111	14.1044	15.1635	14.5389	15.3332	14.9392	14.6139	14.1732	14.4287	14.3434	14.8781	15.7519	15.1181
RUNX1	11.4747	12.5984	10.5624	10.876	12.4073	12.179	12.275	11.0828	12.2507	12.4304	12.7278	12.0825	12.2737	12.6163	12.1324	11.795	12.1469	11.5714	11.8837	11.8217	11.7115	12.1019	12.0049	12.5492	11.9675	12.9651	12.4801	12.8577	12.6287	12.645	11.296	12.2068
SMAD3	NA	12.3711	12.6138	11.7897	13.068	11.4003	12.48	12.9848	10.8146	12.5163	12.8713	11.8043	12.1942	12.2284	12.3193	12.4934	12.7227	13.1925	13.4759	12.5545	13.3718	13.7501	12.3619	12.5817	12.1567	13.6603	12.7144	12.9036	12.3598	11.5953	13.388	11.4516
TP53BP1	12.4294	11.9135	11.6746	12.2943	12.3089	12.5833	13.1246	12.3101	12.2429	12.7888	12.0022	11.8203	11.7912	12.2406	12.8439	12.0237	12.7878	12.479	13.8546	13.6372	12.3982	11.3941	12.0525	12.0545	12.143	12.7774	11.9723	12.0974	12.0318	12.0039	NA	11.8734
CTNNB1	12.6857	12.4808	13.5638	13.3211	12.1679	12.6525	13.5311	13.1097	12.9621	14.5955	12.4926	12.8265	12.5146	12.8194	14.0784	13.0576	13.9099	14.2132	14.7073	14.9878	14.3157	12.3628	12.6679	12.38	13.0682	12.0506	12.6891	12.616	12.5988	12.5491	12.4636	12.4425
CTNND1	14.4484	14.2393	14.1949	14.3625	13.9378	14.375	14.8699	14.4374	14.4265	14.4367	14.1873	14.1423	14.1733	14.2892	14.724	14.4897	14.5821	14.971	14.2811	14.3101	14.4745	13.9147	14.1976	14.2082	14.2713	13.6415	14.5389	14.3526	14.3969	14.2033	13.6614	14.3637
HDAC2	11.925	12.3406	12.2452	13.1189	12.2709	12.2338	12.5108	12.2987	12.1966	13.011	12.4201	11.891	12.1896	11.7151	13.1303	11.923	12.7186	12.8578	13.3972	13.3117	12.7294	12.124	12.342	12.1751	12.0134	12.7268	12.3199	12.4831	11.9957	12.1306	12.0248	12.1906
Bottom panels
Global phosphoproteomics, FGFR2 phosphosites
			Tumour samples
Gene-Name_Phosphosite	RoKAI-Kinase	Group	Fgfr2-FL_1	Fgfr2-FL_2	Fgfr2-FL-Ate1_1	Fgfr2-FL-Ate1_2	Fgfr2-FL-Bicc1_1	Fgfr2-FL-Bicc1_2	Fgfr2-FL-Bicc1_3	Fgfr2-FL-Tacc2_1	Fgfr2-FL-Tacc2_2	Fgfr2-FL-Tacc2_3	Fgfr2-dE18_1	Fgfr2-dE18_2	Fgfr2-dE18_3	Fgfr2-dE18-Ate1_1	Fgfr2-dE18-Ate1_2	Fgfr2-dE18-Bicc1_1	Fgfr2-dE18-Bicc1_2	Fgfr2-dE18-Bicc1_3	Fgfr2-dE18-Tacc2_1	Fgfr2-dE18-Tacc2_2	Fgfr2-dE18-Tacc2_3	Fgfr2-dE18-IGR1_1	Fgfr2-dE18-IGR1_2	Fgfr2-dE18-IGR2_1	Fgfr2-dE18-IGR2_2	Fgfr2-E18-C2_1	Fgfr2-E18-C2_2	Fgfr2-E18-C2_3	Fgfr2-E18-C3_1	Fgfr2-E18-C3_2	Fgfr2-E18-C4_1	Fgfr2-E18-C4_2
Pak2_S141	Pak2	MAPK	-0.724808	1.03623	-1.77289	-1.72933	1.14052	0.878505	0.854044	0.840948	0.236484	0.376415	0.576324	0.263633	2.10469	0.513603	2.13612	0.298308	-0.253992	-0.713047	-1.0572	-0.987849	-0.552807	0.595055	-1.10936	-0.498262	-0.336281	-1.49759	-0.666148	-0.851503	0.0013747	-0.407116	0.170791	1.13515
Ptk2_S910	Mapk1	MAPK	-0.818356	0.363607	NA	-2.20812	0.54346	0.178318	0.273246	0.78644	0.388925	0.578881	-0.00758717	0.785951	0.55443	NA	1.10104	0.180191	-1.23639	NA	-1.45283	NA	NA	1.89621	-1.82827	-0.190072	-0.552125	-1.03148	NA	NA	NA	1.23729	0.346551	0.110676
Ripk1_S321	Mapkapk2	MAPK	-0.00176773	1.08713	NA	NA	-0.3455	0.175215	0.0200519	0.605697	0.65611	0.21181	-0.283813	0.381458	1.13732	-0.846307	1.33873	1.4812	0.0707911	-0.489542	NA	NA	-1.49961	-0.356988	NA	0.312177	-1.26328	NA	NA	-1.60579	-1.53062	1.28703	-1.78152	1.24001
Map3k2_S153	Prkaca	MAPK	-0.136008	1.12916	NA	NA	-0.251849	0.895469	0.0195174	0.676885	0.208813	-0.0776668	0.510102	-0.744973	0.224535	-0.252017	0.804637	NA	-0.832302	NA	NA	NA	NA	NA	NA	NA	-1.33946	NA	NA	-1.33801	NA	1.85015	-2.27802	0.931045
Map3k3_S337	Sgk1	MAPK	NA	NA	NA	NA	NA	0.889522	NA	1.1533	-0.18743	-0.0496274	-0.0278563	NA	0.326017	NA	1.26768	NA	NA	NA	NA	NA	NA	NA	NA	NA	NA	NA	-0.487486	-2.04632	NA	NA	-0.837801	NA
Map2k1;Map2k2_S218;222	Raf1	MAPK	-1.69798	0.222776	NA	NA	NA	NA	1.43973	0.340364	0.444821	-0.214267	0.167152	0.756836	NA	NA	2.4877	-0.812285	NA	NA	NA	NA	-0.861967	-1.02557	NA	NA	-0.7444	NA	-0.80115	-0.225129	NA	0.201684	0.321678	NA
Map2k1;Map2k2_S222;226	Pdpk1	MAPK	NA	0.663958	NA	-0.995725	0.732337	-0.31929	1.07427	0.791309	1.25296	0.879024	0.905936	0.578001	1.67486	-0.591412	1.2628	0.360236	-0.295805	-1.53107	-1.52	-1.55963	-0.267325	-1.52286	-1.49408	-1.20588	0.12157	-0.176446	0.157742	0.390512	-0.376223	-0.933663	1.41635	0.52757
Map2k1_T386	Mapk1	MAPK	-1.00276	-0.209792	-1.58086	-0.74824	NA	0.621857	1.20811	-0.0522835	-0.261311	1.1085	0.623105	0.997263	1.89898	1.33362	1.59106	0.336125	1.06145	-0.476075	-1.76135	NA	-0.932444	-0.430072	-0.338529	-0.542244	-0.626113	0.1311	-1.54871	-1.16085	-0.209863	-0.796329	0.985448	0.781218
Map2k4_S78	Akt1	MAPK	-0.209283	1.01294	-1.2971	NA	1.43039	NA	NA	0.848832	0.750417	0.592638	NA	1.21698	NA	NA	0.680902	0.496092	NA	NA	-0.491788	NA	-1.95974	0.358467	NA	-0.293553	-1.23426	-2.09347	-0.250555	-0.677531	NA	0.122939	0.23446	0.762224
Mapk1_T183	Mapk1	MAPK	-0.372551	0.532595	-1.5127	-0.853564	0.247659	0.654726	1.00302	1.20855	1.60948	1.25297	0.00449821	0.356452	1.63656	-0.671152	1.71252	0.183609	-0.35678	-0.934819	-1.15317	-2.49042	-0.337448	0.500834	-0.151819	-0.797712	-0.228814	-0.78911	-0.102851	0.726231	-1.51584	0.260611	0.901188	-0.522756
Mapk1_Y185	Mapk1	MAPK	0.156955	0.450898	-1.62679	-0.761173	-0.203486	0.648837	0.990502	1.36892	1.03045	1.27187	0.0192054	-0.929151	1.06991	-0.575239	1.89482	0.454183	-0.409455	-1.31287	-0.995453	NA	-0.350592	0.935894	-0.198301	-0.856713	-0.401779	-0.925443	0.258709	1.05721	-2.15909	0.648984	0.801469	-1.35328
Mapk3_T203	Mapk1	MAPK	-0.524879	0.43915	NA	-1.343	-0.329389	0.783157	0.97196	0.930188	1.41152	1.1502	-0.0385637	0.782069	1.35287	-0.33094	1.67131	-0.867889	-0.210105	-1.34726	NA	-2.28624	-0.390701	-0.900145	-0.688294	-1.31403	-0.193135	-0.172191	0.0425851	0.887594	-1.40245	0.476098	1.19161	0.2489
Mapk3_Y205	Mapk1	MAPK	-0.732216	0.186449	NA	-1.24342	NA	0.625511	1.00774	0.884269	0.802511	1.16439	-0.294667	-0.901758	0.962623	-0.865844	1.85235	NA	-0.519169	NA	NA	NA	-0.970803	NA	NA	NA	-0.577721	-0.863559	0.0234417	0.832324	-2.09922	0.59176	1.05139	-0.916391
Ksr1_T274;274	Mapk1	MAPK	NA	-1.30425	NA	NA	0.390878	-0.991477	-0.811893	-0.0084885	1.57168	1.11085	NA	0.584022	0.606549	NA	0.946736	NA	NA	NA	NA	NA	NA	-1.02781	NA	NA	NA	NA	-1.06679	NA	NA	NA	NA	NA
Ksr1_S392;392	Map3k7	MAPK	NA	-0.332062	NA	NA	-0.133605	0.247648	0.178099	0.116905	1.83779	1.03164	0.899117	0.671553	1.93093	-1.2172	1.16758	NA	-1.13567	-0.711259	NA	NA	-1.09724	0.244218	NA	NA	-1.6503	NA	-0.835427	-0.179412	NA	NA	-0.0454709	-0.987836
Jun_S246	Mapk1	MAPK	-1.21723	-0.11197	NA	-0.172746	0.0780881	0.14396	-0.140155	1.29575	1.80053	0.129334	-0.48858	0.866188	1.72816	NA	1.07059	0.539892	-1.536	-0.787894	NA	NA	NA	-1.35613	0.239178	-0.929286	0.0425315	-0.752437	-1.42265	-1.64223	-0.278998	1.19198	1.066	0.644122
Junb_S256	Mapk1	MAPK	-1.00721	0.592518	NA	-0.966888	1.20698	0.407806	0.643142	1.19382	1.17131	1.01864	0.513054	0.732233	1.35541	-1.38477	1.01415	0.193735	-0.709183	-1.77224	NA	-1.28488	-0.777909	0.734039	-0.935385	-0.579066	0.158875	-1.60234	-1.52436	-0.69044	-0.00105895	0.462074	1.28185	0.55609
Fosl2_S200	Mapk1	MAPK	0.397069	0.370247	-0.578031	-2.3865	0.143857	1.0533	0.312245	0.393829	0.205862	0.0737112	1.38706	0.839849	1.46209	-1.01335	1.27669	0.0113821	-0.894405	-1.7707	-0.90957	-0.0378405	-0.565047	1.03794	-0.413544	-0.217744	-0.0323872	-0.913363	-1.32878	-1.74527	0.983223	1.03454	0.69342	1.13022
Eps8_S624	Mapk3	MAPK	-0.46554	NA	NA	NA	0.339892	NA	0.262592	0.760258	1.0691	1.03454	-0.238784	NA	NA	NA	0.607669	-0.378194	NA	NA	NA	NA	NA	-0.556713	NA	NA	NA	NA	-2.43482	NA	NA	NA	NA	NA
Sp1_S61	Mapk1	MAPK	1.02607	0.156178	-0.298981	NA	0.229776	NA	NA	-0.586791	NA	-0.412163	-0.815648	-0.774206	-1.37739	NA	NA	NA	0.794488	1.73126	-0.0831129	-0.634734	0.813699	-1.89577	1.22756	-0.515375	0.910494	1.76949	NA	-1.00502	-0.259841	NA	NA	NA
Sp3_S72	Mapk1	MAPK	1.28565	-0.155857	0.687914	1.26863	-1.66017	-0.773003	-1.18038	-2.04691	0.535493	0.0896585	-1.25943	-0.469828	-0.182128	0.0294985	0.861473	-1.32487	1.45514	0.998739	1.07869	1.23535	1.00675	-1.43453	0.463805	-0.228079	0.419602	1.09962	-0.510773	-0.249608	1.08772	-0.991689	-0.623882	-0.512617
Gsk3b_S9	Mapk1	MAPK	NA	0.804779	NA	-1.74599	NA	0.0176269	0.432956	0.592971	0.545297	0.683942	0.861588	-0.765402	0.597526	0.48713	1.89965	1.5844	-0.163088	-0.503858	-0.615189	-1.95345	-0.692075	0.793395	-0.172158	-0.421944	-0.754389	-1.04804	0.44744	0.851841	-2.11753	1.24617	-0.708858	-0.184754
Map1b_T1784	Mapk1	MAPK	-0.929585	0.713694	NA	NA	0.355538	-0.279775	NA	0.936027	-0.4379	0.636303	-0.0244777	0.970715	NA	NA	1.04504	NA	-1.04227	NA	-1.94709	-1.80149	-0.196617	0.584058	-1.31906	NA	-0.541298	NA	-0.0974439	0.409375	NA	1.08849	-0.122632	2.0004
Map2_S1783	Prkaca	MAPK	0.676777	NA	0.185602	-0.515932	NA	-1.1907	NA	-2.10168	-0.708327	-0.867113	NA	-0.713864	-1.73679	NA	-0.852403	-0.723801	0.3852	1.21562	-0.121086	-0.377042	0.682473	NA	1.04537	0.692934	0.97523	1.0581	1.31066	1.26095	0.419816	NA	NA	NA
Gab2_T388	Akt2	AKT	NA	0.406374	NA	NA	NA	1.47111	0.371897	1.01296	0.631159	-0.440369	0.314245	0.782379	1.34984	0.762032	0.59859	0.228977	0.22934	0.218314	NA	NA	NA	-0.492437	-1.85795	-0.599881	0.0343871	-1.30474	NA	NA	-1.70281	0.134571	-2.14798	NA
Akt1s1_S184	Mtor	AKT	1.5289	-0.194845	-0.170469	0.991097	-0.169547	0.82193	1.21944	-0.283549	-0.104277	1.21422	-0.454977	-1.55064	0.455342	1.52817	1.62481	0.703567	0.319212	-1.41633	-0.476517	-0.463304	-1.2796	0.264174	-0.260933	-0.508178	-0.376541	-0.9164	-0.124974	-0.00495096	-1.46311	0.67648	1.27331	-2.40149
Akt1s1_T247	Akt1	AKT	0.62118	1.02384	-1.17337	NA	-0.118254	0.559425	0.45344	1.0619	0.409571	1.33315	-0.308439	-0.32474	0.139637	0.562081	1.61907	1.50215	-0.301182	NA	-0.412116	-1.7629	-1.48588	0.442349	NA	-0.934935	-1.38828	-2.09458	-0.589511	0.0460544	NA	0.900926	0.219412	NA
Acly_S455	Prkaca	AKT	2.29108	-1.22862	0.233021	0.0958318	0.220142	-1.3639	0.0111763	-1.2817	0.252808	-0.467336	-1.00353	-1.57608	0.959009	-1.09343	0.932172	-1.66405	1.34702	1.39802	1.8472	1.27464	0.732092	-0.433036	0.487723	-0.509899	-0.770019	-0.194321	-0.452684	0.0912862	-0.368848	0.299994	-0.0193506	-0.0464107
Bad_S112	Prkaca	AKT	NA	NA	NA	NA	0.371568	0.31017	NA	-0.180988	1.03277	NA	NA	-0.501593	1.2892	NA	1.21766	0.635192	NA	NA	-0.755298	NA	-1.69705	NA	NA	NA	-1.54422	NA	NA	NA	NA	-0.177424	NA	NA
Bad_S136	Prkaca	AKT	1.18099	0.243943	-0.837934	NA	0.945896	NA	0.033742	0.615804	NA	0.799322	0.748734	NA	0.468533	-1.02505	0.516719	NA	NA	-0.0491691	NA	NA	NA	0.656776	-2.19181	-0.494613	-0.912914	NA	-1.44987	NA	-1.24009	1.66406	NA	0.326938
Pfkfb2_S486	Akt1	AKT	1.03683	0.394584	0.118514	-1.84464	1.22768	0.314918	0.502573	-0.303703	1.6911	1.19305	-0.147968	-0.158024	1.14927	-1.9841	1.7092	0.318477	-0.842272	-0.957323	0.697307	-1.59094	0.137182	0.456712	-0.699843	-1.50093	-1.05593	NA	-0.262573	-0.0188207	-0.801954	-0.272716	0.4648	1.02955
Stx7_S126	Akt1	AKT	NA	-0.648174	NA	NA	-1.3489	-0.206717	0.0387525	0.477181	0.381569	0.735994	0.495992	-0.851689	-0.277037	0.943527	1.79176	0.552669	-2.08493	NA	NA	NA	NA	NA	NA	NA	NA	NA	NA	NA	NA	NA	NA	NA
Tbc1d1_S231	Akt1	AKT	0.32287	1.41299	-1.87672	0.125431	1.02551	0.332957	-0.204258	0.449142	1.01794	0.608721	0.737613	0.995372	1.63291	0.738415	1.1204	-0.74767	-0.794215	-1.06457	-0.713527	-1.4998	-0.623797	0.971677	-0.866244	-0.102655	0.0802898	-1.14422	-1.02276	-1.96459	-1.04313	1.31567	0.275532	0.504713
Foxo1_S295	Mapk1	AKT	-1.71968	NA	NA	NA	0.609555	-0.69748	NA	NA	1.28294	0.318875	NA	-0.157588	1.55587	NA	0.178566	NA	NA	NA	NA	NA	NA	NA	NA	NA	-0.784842	NA	NA	-0.586214	NA	NA	NA	NA
Rps6ka1_S352	Mapk1	mTOR	1.52969	-1.8772	0.0542808	-0.144466	0.0879689	-0.747284	-0.924566	-1.62408	-0.66282	0.176515	-0.669093	-0.474255	0.140543	-1.96311	-0.30705	0.17295	-0.877655	0.116193	1.76499	-0.002015	1.05986	-0.308231	0.834514	0.61104	1.17357	1.31188	1.62513	1.42268	0.10569	-0.0387928	-0.182525	-1.38437
Rps6ka3_S386	Mapk1	mTOR	-0.280016	1.5261	NA	-0.775664	-0.312542	0.453226	-0.556048	0.210433	1.52772	0.501143	0.726267	0.920768	1.67637	-0.184819	0.915529	1.29034	-0.474836	-1.4768	NA	NA	-0.980714	-1.86372	0.00307027	0.0644922	-0.764203	0.224324	-1.71201	-0.821114	-0.0596309	-1.43143	0.316437	1.33733
Rps6_S236	Akt1	mTOR	1.30196	0.621217	NA	0.109786	0.389017	0.455577	-0.261881	1.38637	0.648483	0.525905	0.335159	0.118324	0.47327	-0.688016	0.754567	0.306116	-1.50496	NA	1.97084	-0.834064	-0.978821	0.715504	-0.282753	-2.52324	-0.533451	NA	NA	-0.872797	NA	-0.0815816	0.310313	-1.86085
Rps6_S240	Rps6ka1	mTOR	1.88603	0.46131	1.11176	1.10159	-0.441466	0.512631	-0.419776	0.622221	-0.519273	0.671995	-0.340114	-0.445904	0.178407	0.754137	0.765195	0.614909	-0.375146	-1.52258	1.81416	0.424612	-0.0356664	0.634133	0.247488	-0.683144	-0.200698	-2.43253	-0.147183	0.169374	-2.02175	0.374319	-1.02154	-1.73749
Rps6_S244	Rps6ka1	mTOR	1.37218	0.676826	-0.277218	0.154418	0.439642	0.507631	-0.225226	1.4584	0.704676	0.579468	0.384628	0.163139	0.525703	-0.660506	0.813038	0.354962	-1.49499	NA	2.05541	-0.809688	-0.957552	0.773136	-0.246545	-2.53511	-0.502623	NA	-0.864238	-0.849253	NA	-0.0410564	0.359249	-1.85851
Eif4b_S422	Akt1	mTOR	1.20964	NA	NA	1.70002	-0.459302	-1.7603	NA	NA	0.131294	-0.645715	-0.787103	-1.94465	1.05705	NA	0.787051	NA	0.98892	NA	NA	-0.839735	0.4909	NA	0.587499	NA	NA	NA	-0.242815	-0.158157	NA	0.392776	-0.50737	NA
Eif4ebp1_T36	Mapk1	mTOR	-0.333327	-0.142583	NA	0.630534	-0.156033	0.385061	0.633641	1.36777	0.784439	0.973053	NA	-0.877399	1.57856	0.804748	1.56861	-0.380229	-0.950513	NA	-1.14714	NA	NA	-0.454386	-0.552498	-1.8947	-1.78534	NA	NA	NA	NA	-0.494995	0.442725	NA
Eif4ebp1_S64	Mapk1	mTOR	NA	0.165776	NA	0.548265	1.0109	0.419504	-0.32171	1.65389	0.830584	0.250247	-0.300812	-1.0042	0.799793	-0.30673	0.321025	0.504658	-0.76851	-1.24126	NA	NA	NA	NA	NA	NA	NA	NA	-2.56143	NA	NA	NA	NA	NA
Crtc2_S70	Sik1	mTOR	-0.694789	1.0447	NA	NA	0.0759768	NA	NA	NA	0.642925	0.547908	0.573002	0.183827	NA	NA	1.3261	0.0245727	-0.524371	1.48644	NA	NA	0.549724	-2.61511	0.59972	-0.3343	-0.127954	0.289284	-1.87516	NA	NA	-0.890147	-0.282347	NA
Igf2bp1_S181	Mtor	mTOR	NA	NA	NA	NA	0.909388	-0.917082	0.474538	-2.47606	0.600345	0.585108	-0.560518	-0.378929	0.966625	NA	0.739592	NA	NA	NA	NA	NA	NA	NA	NA	NA	NA	NA	NA	NA	NA	NA	0.436179	-0.379191
Pdcd4_S457	Akt1	mTOR	NA	-0.819765	1.78918	0.0118044	NA	-0.633902	-1.31096	-0.690209	NA	-0.119183	NA	NA	-1.44449	NA	-0.973427	NA	0.352803	NA	NA	0.620776	NA	NA	0.310578	-0.00217624	1.02619	NA	1.62608	1.164	NA	-0.90729	NA	NA
Trim28_S473	Prkcd	mTOR	-0.816569	-0.0462549	-2.06351	-0.81029	1.10954	-1.02269	-0.542495	-0.897403	0.26146	-0.586605	-0.462632	0.643357	1.21847	-1.93336	0.0425012	0.342997	0.169723	0.82569	-1.32929	-1.10961	0.39756	-0.358499	-0.205999	-0.321926	1.29042	1.5318	1.37405	0.65653	-0.214887	0.300062	0.336132	2.22174
Usp20_S132	Mtor	mTOR	0.290819	-1.27191	0.0829212	-0.00982562	-0.41099	-0.824605	NA	-1.0178	NA	NA	-0.667327	-1.94833	NA	NA	NA	2.45148	NA	-0.649945	0.865874	0.0628178	0.155603	-0.565375	0.78718	NA	0.391367	NA	0.8005	1.49031	NA	-0.0127651	NA	NA
Ccdc6_S237	Cdk2	CDK / cell cycle	-0.20596	1.19124	-1.62212	-0.648768	1.0363	NA	0.48024	0.532487	0.987563	-0.000914148	0.745989	1.53013	0.779851	-1.05192	2.01133	-1.03569	NA	-1.49771	-0.254724	-1.23953	-0.670323	0.982572	-0.732887	-0.795367	-0.536896	-0.817213	0.0390214	-0.164096	-1.21331	-0.113027	0.556073	1.72765
Cdk7_S164	Cdk1	CDK / cell cycle	-0.344889	-0.293334	0.105683	2.67325	0.306739	NA	NA	NA	NA	NA	-0.786528	-0.380526	-0.114083	-1.0971	-0.344492	0.138401	-1.12194	-0.911411	NA	-1.19342	0.635388	NA	NA	NA	1.07643	0.810102	1.8402	NA	0.442622	0.454801	-1.17919	-0.716707
Cdk7_T170	Cdk2	CDK / cell cycle	0.495028	0.100168	0.707222	2.32553	0.43817	-1.59801	-1.79143	-0.871289	-1.40558	-0.694917	-0.238987	0.283676	0.129461	-0.350846	0.0234979	0.613149	-0.385578	-0.169824	-0.607485	-0.410966	0.774883	-1.9398	-0.504193	-0.853007	1.11831	0.761744	1.84993	1.63847	0.666025	0.567495	-0.438602	-0.23223
Coro1a_T418	Cdk5	CDK / cell cycle	1.17739	0.818047	-2.10714	-0.402943	0.117054	0.564929	-0.530211	0.470496	-0.413762	1.64698	0.36801	0.197655	0.377727	1.81731	1.20238	1.13025	0.763177	0.380927	-0.198784	-0.152276	-0.425131	0.725506	-1.08528	0.757539	-0.358884	-1.41614	-1.35877	-1.6735	-0.873241	0.718277	-1.60258	-0.635012
Rb1_S243	Cdk1	CDK / cell cycle	NA	-0.68726	0.544379	1.79707	NA	-0.662786	-0.963539	-0.475678	-0.601258	-0.928244	-0.616707	-0.999353	-0.511629	-2.16625	-1.22248	0.412599	-0.0878551	-0.00509881	1.30368	0.850194	1.16438	-0.368137	1.05143	0.584161	0.532961	0.747323	1.03969	1.08386	0.262845	0.887343	-1.96564	NA
Rb1_T367	Cdk1	CDK / cell cycle	0.442652	0.129375	0.668785	1.793	-0.00710166	-1.12519	-1.82322	0.30696	-0.522682	0.0508634	NA	-0.0664731	-0.762931	-2.65702	-0.688733	0.906314	-1.0725	-0.176609	1.23619	NA	0.86072	-0.615012	0.960415	0.453824	0.194492	NA	0.554664	0.368632	-0.847102	1.43769	NA	NA
Runx1_S276	Mapk1	CDK / cell cycle	NA	0.775799	NA	NA	NA	0.302953	0.282242	NA	0.425511	-0.0583004	NA	0.0442876	0.568161	NA	1.65383	NA	-0.272668	NA	NA	NA	NA	-2.16898	NA	-1.653	NA	NA	0.52301	NA	-0.982119	NA	1.01332	-0.454047
Smad3_T8	Cdk2	CDK / cell cycle	0.91522	0.423898	-1.48175	NA	0.141231	-0.184552	0.4359	-1.46447	-0.361274	0.769272	-1.32367	1.04189	0.709121	NA	0.441547	1.80058	-0.412864	0.0954751	0.091	NA	0.154582	-0.945221	-1.04076	NA	-0.123622	NA	-0.597208	-2.28518	NA	1.07536	0.470772	1.65475
Tp53bp1_S382	Cdk1	CDK / cell cycle	NA	-0.909683	NA	NA	-0.775019	NA	NA	NA	NA	-1.34011	-0.664392	-1.00523	0.143959	NA	-0.558178	0.28395	-0.503898	0.329845	NA	NA	0.349434	-0.226638	0.410681	NA	0.595356	-0.317053	2.7956	1.39138	NA	NA	NA	NA
Ctnnb1_S191	Mapk8	CK2	1.14952	-1.63386	1.16232	-0.0787758	-0.259588	-0.381073	-0.00988264	-1.01219	-0.577824	-0.748122	0.303841	-1.08315	-0.896093	-1.97281	-0.381617	0.281856	-1.03491	0.766278	0.591493	-0.21555	0.344866	-0.206424	1.36839	1.21269	1.05429	1.33342	1.42996	1.45744	1.00464	-0.349862	-1.03047	-1.5888
Ctnnb1_S552	Prkaca	CK2	1.47305	-0.38705	1.35511	0.781752	-1.33823	0.785926	-0.770439	-1.06221	-1.50722	-1.32858	0.189648	-2.01483	0.0352865	-0.426026	-0.534935	-1.07637	-0.0998492	0.782128	0.672268	-0.108422	0.402716	0.492989	0.871503	0.397618	0.933248	-0.00113828	1.44564	1.07696	1.40728	-0.80178	-1.78107	0.135016
Ctnnb1_S675	Prkaca	CK2	1.41777	-0.624424	0.802298	0.276292	0.0779421	-0.400148	-0.871608	-0.366924	-1.57689	-0.571577	-0.307582	-2.14099	0.2817	-1.23692	0.00535915	-0.642148	-0.260885	0.703566	-0.741042	-0.826279	1.31445	-0.36049	1.38591	0.851122	0.948569	1.30534	1.64106	0.781034	1.42654	-0.556634	-1.65855	-0.0758623
Ctnnd1_S252;252	Gsk3b	CK2	1.30259	0.77873	-0.808279	-1.4217	-1.99448	-1.69574	-1.07757	0.368553	-0.442916	0.215269	0.687451	-0.451523	-0.607204	-0.0664685	1.00941	0.553486	0.433665	0.970453	0.4318	-0.048431	0.397493	1.04167	1.42484	0.803245	0.425012	0.28164	0.250215	1.0656	-0.680439	0.467626	-2.62772	-0.986269
Ctnnd1_S268;268	Prkce	CK2	1.26395	0.447433	-0.514596	-1.89149	-1.38785	-1.90714	-1.30533	-0.304341	-0.351277	0.30399	0.583494	0.382832	-0.37698	-0.680263	0.656821	-0.122772	0.473496	1.6364	0.387106	-0.307289	0.651013	1.12185	1.48787	0.850509	0.833775	0.815519	0.418586	0.768443	-0.465331	-0.485888	-2.34378	-0.638744
Hdac2_S394	Csnk2a1	CK2	-0.376714	0.685989	-0.565632	0.427984	-1.15991	-0.598312	-1.07116	-0.553559	-0.374527	-0.679007	-1.01406	-0.344803	-0.001766	-0.781737	0.570506	-0.358257	-1.48237	0.570006	-0.200262	NA	1.13066	-1.27577	2.37219	-1.0602	1.63306	1.62003	1.48377	1.557	0.0365364	-0.0276353	-0.698112	0.536052
Hdac2_S422	Csnk2a1	CK2	0.807162	0.170389	1.53002	-1.32217	-0.890086	-0.682124	-1.14424	-0.79352	-0.820205	-0.839052	-0.322747	-0.923586	-0.0164528	-1.66768	0.457588	0.411683	-1.47116	-0.25163	-0.0884129	-0.693858	0.405948	-0.594086	0.784458	0.955798	1.28345	-0.0328204	2.72628	1.68612	0.0115141	0.555731	0.736381	0.0313128
Hdac2_S424	Csnk2a1	CK2	1.06629	0.166444	1.5918	-0.881588	-0.416222	-0.910292	-1.6116	-0.87658	-0.340957	-0.361256	-0.242875	-0.452302	-0.386498	-1.25371	0.651628	0.485243	-1.04206	-0.533191	-0.3522	-1.19063	0.00975241	-0.0974185	0.56868	1.12512	0.883961	-0.407908	2.97565	1.96962	-0.646426	0.671108	0.228628	-0.390214

## Sheet: ED Fig. 9e
Global phosphoproteomics, mouse PTM-SEA
	Fgfr2-dE18 variants versus Fgfr2-FL variants			Fgfr2-dE18 variants + fusions versus Fgfr2-FL variants
Terms	NES	P value	P < 0.05	NES	P value	P < 0.05
KINASE-PSP_ERK2/Mapk1	5.5494	0.001	TRUE	5.2492	0.001	TRUE
PERT-PSP_EGF	3.8169	0.001	TRUE	2.5532	0.0394477	TRUE
KINASE-PSP_ERK1/Mapk3	3.746	0.00381679	TRUE	3.8996	0.00194553	TRUE
PERT-PSP_PDGF	3.3428	0.00194175	TRUE	3.3697	0.00409836	TRUE
KINASE-PSP_mTOR/Mtor	3.2642	0.0060241	TRUE	1.6733	0.164706	FALSE
PERT-PSP_LIF	3.1719	0.00201207	TRUE	3.1131	0.00601202	TRUE
PERT-PSP_OKADAIC_ACID	2.986	0.0137525	TRUE	1.414	0.251509	FALSE
KINASE-PSP_MAPKAPK2/Mapkapk2	2.8245	0.0116279	TRUE	2.7724	0.020202	TRUE
PERT-PSP_BOMBESIN	2.771	0.0116279	TRUE	1.7432	0.180124	FALSE
PERT-PSP_LPS	2.6129	0.0304762	TRUE	2.753	0.0296443	TRUE
KINASE-PSP_PKCA/Prkca	2.3349	0.0784708	FALSE	0.2022	0.866799	FALSE
PERT-PSP_SERUM	2.0379	0.0979167	FALSE	-0.3862	0.77193	FALSE
KINASE-PSP_PDK1/Pdpk1	1.7632	0.151456	FALSE	0.4095	0.754032	FALSE
PERT-PSP_IL_3	1.517	0.217131	FALSE	-0.0285	0.983968	FALSE
PERT-PSP_TNF	1.422	0.252941	FALSE	NA	NA	NA
KINASE-PSP_AMPKA1/Prkaa1	1.3444	0.313725	FALSE	0.3568	0.773622	FALSE
KINASE-PSP_CDK1/Cdk1	1.3317	0.299029	FALSE	0.5114	0.716599	FALSE
PERT-PSP_PHORBOL_ESTER	1.3186	0.295409	FALSE	-0.7996	0.542969	FALSE
KINASE-PSP_PKACA/Prkaca	1.1864	0.357564	FALSE	-2.2001	0.0769231	FALSE
PERT-PSP_UV	1.1745	0.353965	FALSE	0.9587	0.450617	FALSE
PERT-PSP_INSULIN	1.1159	0.376812	FALSE	1.3103	0.301653	FALSE
KINASE-PSP_CDK5/Cdk5	0.9622	0.45122	FALSE	1.2905	0.292208	FALSE
KINASE-PSP_GSK3B/Gsk3b	0.9034	0.493952	FALSE	0.4977	0.698152	FALSE
PERT-PSP_FORSKOLIN	0.8954	0.48622	FALSE	0.0831	0.947674	FALSE
PERT-PSP_TORIN1	0.4808	0.730849	FALSE	2.0944	0.0934959	FALSE
KINASE-PSP_JNK1/Mapk8	0.2146	0.853707	FALSE	0.2637	0.820565	FALSE
KINASE-PSP_Akt1	0.1391	0.899582	FALSE	-1.2822	0.326336	FALSE
PERT-PSP_H2O2	-0.5671	0.681275	FALSE	-1.5489	0.214575	FALSE
KINASE-PSP_P38A/Mapk14	-0.5682	0.663386	FALSE	0.0133	0.986248	FALSE
PERT-PSP_RAPAMYCIN	-1.2092	0.348425	FALSE	1.1332	0.369606	FALSE
