# Supplementary material for: Truncated FGFR2 is a clinically actionable oncogene in multiple cancers
Source: Nature. 2022 Aug 10;608(7923):609–17. doi: 10.1038/s41586-022-05066-5 (PMC9436779; doi:10.1038/s41586-022-05066-5)
Supplement: Supplementary file 23 — Source Data Extended Data Fig. 10 [file 41586_2022_5066_MOESM23_ESM.xlsx]

## Sheet: ED Fig. 10a
Tumor type	FGFR2 hotspot mut	FGFR2 amp	FGFR2 E18-truncating mut	FGFR2 RE type	FGFR2 E18-truncation	TP53	PIK3CA	PTEN	ARID1A	CDKN2A	MYC	CDKN2B	BAP1	PIK3R1	MLL2	CCND1	KRAS	FGF19	FGF3	CTCF	FGF4	RB1	APC	CTNNB1	NF1	CCNE1	MCL1	ATM	ERBB2	PBRM1	CDH1	ESR1	FBXW7	BCOR	RNF43
UCEC			Proximal C-term, E768-Y783		Yes	missense	missense	truncation	truncation					truncation	missense							truncation	truncation		truncation			missense		truncation			truncation	truncation
COAD			Proximal C-term, E768-Y783		Yes	truncation	missense	missense	missense					truncation	truncation							truncation	truncation					splice_nonfs					truncation	truncation
UCEC			Proximal C-term, E768-Y783		Yes	truncation	missense	truncation	truncation					truncation						missense			truncation		truncation			truncation							truncation
Unknown primary				Intergenic space	Yes	missense	missense	truncation	truncation						truncation									missense	truncation										truncation
LUSC				In-frame fusion	Yes	missense	amplification	deletion	splice_nonfs													truncation
UCEC	TRUE			Internal	Yes	truncation	splice_nonfs	truncation	truncation																			truncation		truncation			truncation		truncation
UCEC			Proximal C-term, E768-Y783		Yes	missense	missense	missense	truncation																								missense
BRCA		E1-E18		Out-of-strand	Yes	missense	missense	deletion			amplification
BRCA				Out-of-strand	Yes	splice_nonfs	missense	deletion			amplification
BRCA				Intergenic space	Yes	truncation	missense	truncation														deletion
BRCA				In-frame fusion	Yes	deletion	missense	truncation																	truncation
BRCA				In-frame fusion	Yes	truncation	missense	deletion																	splice_nonfs
LUAD			Proximal C-term, E768-Y783		Yes	missense	amplification	missense
UCEC			Proximal C-term, E768-Y783		Yes	missense	missense	truncation
ESCA			E18 splice-site		Yes	missense	missense		truncation	deletion		deletion			truncation								truncation	missense					amplification
Unknown primary	TRUE			Intergenic space	Yes	truncation	missense		truncation	deletion		deletion
UCS				In-frame fusion	Yes	missense	missense		truncation		amplification
ESCA			Proximal C-term, E768-Y783		Yes	missense	missense		truncation						truncation		missense																	truncation	truncation
BRCA				Frame unknown	Yes	truncation	missense		truncation						truncation																truncation
BRCA		E1-E18		Intergenic space	Yes	missense	missense			deletion	amplification	deletion
LUAD				In-frame fusion	Yes	missense	missense			truncation	amplification					amplification		amplification	amplification		amplification
OV		E1-E17			Yes	missense	amplification			deletion	amplification														deletion
BLCA			Proximal C-term, E768-Y783		Yes	missense	missense			deletion		deletion			truncation							truncation
BRCA				Out-of-strand	Yes	missense;deletion	missense;amplification			deletion		deletion				amplification		amplification	amplification		amplification						amplification
Unknown primary			Proximal C-term, E768-Y783		Yes	missense	missense;amplification			deletion		deletion
HNSC				Out-of-strand	Yes	truncation	amplification			deletion		deletion
CHOL_Intrahepatic				In-frame fusion	Yes	missense	missense			deletion			truncation
BRCA				Out-of-strand	Yes	missense	missense			truncation
ESCA				In-frame fusion	Yes	missense	missense;amplification				amplification				truncation								missense
ESCA				Out-of-strand	Yes	missense	missense				amplification					amplification	amplification	amplification	amplification		amplification
BRCA		E1-E18		Frame unknown	Yes	missense	splice_nonfs				amplification					amplification		amplification	amplification		amplification								amplification
BRCA		E1-E18		In-frame fusion	Yes	missense	missense				amplification					amplification		amplification	amplification		amplification
BRCA		E1-E17			Yes	missense	missense				amplification						amplification									amplification
BRCA				Intergenic space	Yes	splice_nonfs	missense				amplification						amplification										amplification
UCEC			Proximal C-term, E768-Y783		Yes	missense	missense				amplification														deletion								missense
BRCA		E1-E17		Intergenic space	Yes	splice_nonfs	missense;amplification				amplification																amplification
BRCA		E1-E18		Frame unknown	Yes	splice_nonfs	missense				amplification																					missense;amplification
BRCA		E1-E18		Internal	Yes	missense	missense				amplification
OV				Intergenic space	Yes	missense	amplification				amplification
BRCA				Out-of-strand	Yes	splice_nonfs	missense							deletion											deletion
SGC				In-frame fusion	Yes	missense	missense							splice_nonfs
UCS		E1-E18		In-frame fusion	Yes	missense	missense								truncation											amplification							missense
BRCA				Out-of-strand	Yes	truncation	missense									amplification		amplification	amplification		amplification											missense;amplification
Unknown primary				In-frame fusion	Yes	missense	missense									amplification		amplification	amplification		amplification
BRCA		E1-E17		Out-of-strand	Yes	missense	missense;amplification									amplification		amplification	amplification		amplification
BRCA				Out-of-strand	Yes	missense	missense									amplification
OV				Internal	Yes	missense	amplification										amplification									amplification
BRCA		E1-E17		Intergenic space	Yes	splice_nonfs	missense												amplification		amplification
BRCA				Out-of-strand	Yes	truncation	missense															truncation			truncation
BRCA		E1-E18		Frame unknown	Yes	truncation	missense																missense
UCEC				In-frame fusion	Yes	truncation	missense																		truncation								missense
UCEC				Intergenic space	Yes	missense	missense																			amplification	amplification						missense
OV				Out-of-strand	Yes	truncation	amplification																			amplification			amplification
BRCA		E1-E17			Yes	missense	missense;amplification																			amplification
OV				In-frame fusion	Yes	missense	missense																			amplification
UCEC		E1-E17			Yes	missense	missense																			amplification
BRCA				Intergenic space	Yes	missense	missense																								missense
BRCA		E1-E17			Yes	missense	missense																								truncation
LUSC				Intergenic space	Yes	missense	missense																									amplification
CHOL_Intrahepatic				In-frame fusion	Yes	missense	missense
BRCA				In-frame fusion	Yes	truncation	missense
BRCA	TRUE	E1-E18		In-frame fusion	Yes	truncation	missense
BRCA				In-frame fusion	Yes	truncation	missense
BRCA				In-frame fusion	Yes	truncation	missense
BRCA		E1-E17		Frame unknown	Yes	missense	missense
BRCA		E1-E18		Intergenic space	Yes	missense	missense
BRCA		E1-E18		Intergenic space	Yes	missense	missense
BRCA				Intergenic space	Yes	missense	missense
BRCA		E1-E17		Intergenic space	Yes	splice_nonfs	missense
BRCA		E1-E18		Intergenic space	Yes	truncation	missense
BRCA		E1-E18		Out-of-strand	Yes	missense	missense
BRCA		E1-E17		Out-of-strand	Yes	truncation	missense
LUAD				In-frame fusion	Yes	splice_nonfs	missense
LUAD				In-frame fusion	Yes	splice_nonfs	missense
ESCA				Internal	Yes	missense	missense
SGC				In-frame fusion	Yes	missense	missense
UCS		E1-E17			Yes	truncation		truncation	truncation					missense	truncation					truncation			truncation				amplification								truncation
Unknown primary				Frame unknown	Yes	truncation		missense	truncation																					splice_nonfs
BRCA		E1-E18		Intergenic space	Yes	missense		deletion		deletion	amplification	deletion					amplification
LUSC			Proximal C-term, E768-Y783		Yes	missense		deletion		deletion		deletion			missense
BLCA				Intergenic space	Yes	splice_nonfs		deletion		deletion		deletion				amplification		amplification	amplification		amplification
BRCA				Internal	Yes	missense		truncation		deletion		deletion
UCS		E1-E17			Yes	missense		deletion			amplification											deletion
BRCA				Frame unknown	Yes	missense		deletion			amplification																					amplification
BRCA		E1-E18		In-frame fusion	Yes	missense		deletion			amplification
LUSC				Intergenic space	Yes	truncation		truncation							truncation							truncation			truncation
LUSC				Internal	Yes	truncation		truncation							truncation
STAD		E1-E18		Out-of-strand	Yes	missense		missense								amplification		amplification	amplification		amplification
BRCA				Intergenic space	Yes	missense		truncation								amplification															truncation
BRCA				Intergenic space	Yes	truncation		deletion														deletion
LUAD				Intergenic space	Yes	missense;deletion		deletion															deletion
STAD		E1-E17		Out-of-strand	Yes	truncation		splice_nonfs																				splice_nonfs
OV				Frame unknown	Yes	truncation		truncation																				truncation
CHOL_Intrahepatic	TRUE			In-frame fusion	Yes	missense		splice_nonfs																						splice_nonfs
STAD		E1-E17			Yes	truncation		truncation																							truncation
CHOL_Bile duct/Gallbladder				Out-of-strand	Yes	missense		truncation																									truncation
LUAD				In-frame fusion	Yes	missense		truncation																									splice_nonfs
CHOL_Intrahepatic				In-frame fusion	Yes	missense		missense
CHOL_Intrahepatic				Intergenic space	Yes	missense		truncation
Unknown primary				In-frame fusion	Yes	splice_nonfs		truncation
BRCA				In-frame fusion	Yes	truncation		missense
BRCA		E1-E17		Intergenic space	Yes	missense		truncation
OV				Intergenic space	Yes	truncation		deletion
UCEC				Internal	Yes	truncation		deletion
Unknown primary		E1-E18		Internal	Yes	truncation			truncation	deletion		deletion
LUAD				In-frame fusion	Yes	truncation			truncation	deletion		deletion
LUAD				In-frame fusion	Yes	missense			truncation	truncation
STAD		E1-E18		Intergenic space	Yes	truncation			truncation		amplification					amplification		amplification	amplification		amplification			missense							truncation
Unknown primary		E1-E18		Intergenic space	Yes	truncation			truncation		amplification
CHOL_Bile duct/Gallbladder		E1-E17		Intergenic space	Yes	truncation			deletion		amplification
STAD				Intergenic space	Yes	missense			truncation						truncation									missense
OV				Internal	Yes	truncation			truncation								missense									amplification
BLCA			Proximal C-term, E768-Y783		Yes	missense			truncation								missense										missense
STAD		E1-E18		Intergenic space	Yes	splice_nonfs			truncation																				amplification
STAD				Intergenic space	Yes	deletion			truncation																								missense
CHOL_Intrahepatic				In-frame fusion	Yes	missense			splice_nonfs
CHOL_Intrahepatic				Intergenic space	Yes	missense			truncation
CHOL_Intrahepatic				Intergenic space	Yes	splice_nonfs			missense
Unknown primary		E1-E17		Intergenic space	Yes	missense			truncation
Unknown primary		E1-E18		Intergenic space	Yes	missense			truncation
LUAD				In-frame fusion	Yes	truncation			truncation
ESCA				Intergenic space	Yes	truncation			truncation
BLCA				In-frame fusion	Yes	missense			truncation
STAD				Intergenic space	Yes	missense				deletion	amplification	deletion					amplification
PAAD		E1-E17		Intergenic space	Yes	truncation				deletion	amplification	deletion					missense
CHOL_Intrahepatic				Intergenic space	Yes	missense				deletion	amplification	deletion													truncation				amplification
CHOL_Intrahepatic		E1-E17		Out-of-strand	Yes	truncation				deletion	amplification	deletion
CHOL_Bile duct/Gallbladder				Intergenic space	Yes	missense				deletion	amplification	deletion
CHOL_Bile duct/Gallbladder		E1-E17		Intergenic space	Yes	truncation				deletion	amplification	deletion
ESCA				In-frame fusion	Yes	missense				truncation	amplification						amplification
STAD				Intergenic space	Yes	missense				splice_nonfs	amplification
PAAD				In-frame fusion	Yes	deletion				deletion		deletion	deletion
CHOL_Intrahepatic	TRUE		Proximal C-term, E768-Y783		Yes	missense				deletion		deletion				amplification	missense	amplification	amplification		amplification							splice_nonfs
LUAD				In-frame fusion	Yes	missense				deletion		deletion				amplification		amplification	amplification		amplification
ESCA				Intergenic space	Yes	truncation				deletion		deletion				amplification		amplification	amplification		amplification
ESCA				Out-of-strand	Yes	missense				deletion		deletion				amplification		amplification	amplification		amplification
LUAD			E18 splice-site		Yes	missense				deletion		deletion					amplification					splice_nonfs
LUAD			E18 splice-site		Yes	missense				deletion		deletion					missense
STAD		E1-E18		Intergenic space	Yes	missense				deletion		deletion																			missense
CHOL_Intrahepatic				In-frame fusion	Yes	missense				deletion		deletion
CHOL_Intrahepatic				In-frame fusion	Yes	splice_nonfs				deletion		deletion
CHOL_Intrahepatic				In-frame fusion	Yes	missense				deletion		deletion
CHOL_Intrahepatic				In-frame fusion	Yes	splice_nonfs				deletion		deletion
CHOL_Intrahepatic				In-frame fusion	Yes	deletion				deletion		deletion
CHOL_Intrahepatic				In-frame fusion	Yes	missense				deletion		deletion
CHOL_Intrahepatic				In-frame fusion	Yes	deletion				deletion		deletion
Unknown primary				In-frame fusion	Yes	splice_nonfs				deletion		deletion
Unknown primary				In-frame fusion	Yes	splice_nonfs				deletion		deletion
Unknown primary				In-frame fusion	Yes	truncation				deletion		deletion
Unknown primary				In-frame fusion	Yes	missense				deletion		deletion
Unknown primary				In-frame fusion	Yes	missense				deletion		deletion
Unknown primary				Intergenic space	Yes	truncation				deletion		deletion
BRCA				In-frame fusion	Yes	missense				deletion		deletion
CHOL_Bile duct/Gallbladder				In-frame fusion	Yes	truncation				deletion		deletion
CHOL_Bile duct/Gallbladder				Intergenic space	Yes	missense				deletion		deletion
STAD		E1-E18		Intergenic space	Yes	truncation				deletion		deletion
ESCA		E1-E18		Intergenic space	Yes	missense				deletion		deletion
Other				Frame unknown	Yes	splice_nonfs				deletion		deletion
HNSC			E18 splice-site		Yes	splice_nonfs				deletion		deletion
Unknown primary				In-frame fusion	Yes	deletion				truncation			splice_nonfs
Unknown primary				Frame unknown	Yes	missense				deletion			truncation
Unknown primary		E1-E18		Internal	Yes	deletion				truncation				missense
LUAD			Proximal C-term, E768-Y783		Yes	truncation				truncation					truncation								truncation
ESCA				Intergenic space	Yes	truncation				truncation						amplification	amplification	amplification	amplification		amplification
ESCA		E1-E17		Intergenic space	Yes	missense				deletion						amplification		amplification	amplification		amplification		missense						amplification
Unknown primary		E1-E18		Intergenic space	Yes	missense				deletion						amplification		amplification	amplification		amplification
STAD				Intergenic space	Yes	missense				missense							amplification						missense
LUAD			E18 splice-site + truncating		Yes	splice_nonfs				truncation													truncation
LUAD				Intergenic space	Yes	missense				truncation														missense					missense;amplification
LUAD				In-frame fusion	Yes	missense				missense														missense
LUAD				Frame unknown	Yes	missense				missense															truncation
LUSC			E18 splice-site		Yes	truncation				missense															truncation
Unknown primary				In-frame fusion	Yes	missense				truncation																amplification
ESCA		E1-E18		Intergenic space	Yes	missense				missense																		truncation
ESCA		E1-E17		Frame unknown	Yes	missense				truncation																			amplification
COAD		E1-E17		In-frame fusion	Yes	missense				missense																									truncation
CHOL_Intrahepatic				In-frame fusion	Yes	truncation				deletion
Unknown primary				Intergenic space	Yes	truncation				truncation
BRCA				In-frame fusion	Yes	missense				deletion
CHOL_Bile duct/Gallbladder		E1-E17		In-frame fusion	Yes	truncation				missense
CHOL_Bile duct/Gallbladder			Proximal C-term, E768-Y783		Yes	missense				truncation
LUAD		E1-E18		Out-of-strand	Yes	truncation				missense
LUAD			Proximal C-term, E768-Y783		Yes	splice_nonfs				splice_nonfs
ESCA				In-frame fusion	Yes	splice_nonfs				deletion
ESCA		E1-E17		Intergenic space	Yes	missense				truncation
ESCA		E1-E17		Intergenic space	Yes	missense				truncation
Other				Intergenic space	Yes	missense				truncation
Other			E18 splice-site		Yes	missense				missense
LUSC				Internal	Yes	missense				truncation
HNSC				In-frame fusion	Yes	missense				truncation
CHOL_Intrahepatic				In-frame fusion	Yes	missense					amplification		truncation
BLCA				In-frame fusion	Yes	missense					amplification				truncation
UCEC				In-frame fusion	Yes	truncation					amplification					amplification		amplification	amplification		amplification							truncation
COAD				Intergenic space	Yes	missense					amplification					amplification		amplification	amplification		amplification
COAD				Intergenic space	Yes	truncation					amplification						missense						truncation
CHOL_Bile duct/Gallbladder				In-frame fusion	Yes	truncation					amplification						amplification									amplification	amplification
ESCA		E1-E17		Intergenic space	Yes	missense					amplification						amplification
BRCA		E1-E18		Frame unknown	Yes	missense					amplification											truncation
ESCA		E1-E17		In-frame fusion	Yes	missense					amplification												missense
BRCA			Proximal C-term, E768-Y783		Yes	missense					amplification														deletion							amplification
Unknown primary		E1-E18		In-frame fusion	Yes	missense					amplification															amplification	amplification					amplification
STAD		E1-E17		In-frame fusion	Yes	truncation					amplification															amplification			amplification
ESCA				Out-of-strand	Yes	truncation					amplification															amplification			amplification
OV				In-frame fusion	Yes	missense					amplification															amplification
OV		E1-E17		In-frame fusion	Yes	missense					amplification															amplification
UCEC				Out-of-strand	Yes	missense					amplification															amplification
BRCA				Intergenic space	Yes	truncation					amplification																amplification
UCS				In-frame fusion	Yes	missense					amplification																amplification
BRCA		E1-E17		In-frame fusion	Yes	missense					amplification																	missense
STAD				Intergenic space	Yes	truncation					amplification																		missense
CHOL_Bile duct/Gallbladder				Intergenic space	Yes	missense					amplification																			truncation
BRCA				In-frame fusion	Yes	deletion					amplification																				deletion
STAD		E1-E17			Yes	missense					amplification																				splice_nonfs
OV				In-frame fusion	Yes	truncation					amplification																				missense
Unknown primary			E18 splice-site		Yes	splice_nonfs					amplification																						truncation
STAD		E1-E18		Frame unknown	Yes	truncation					amplification																						missense
ESCA		E1-E17		Intergenic space	Yes	missense					amplification																						missense
CHOL_Intrahepatic				In-frame fusion	Yes	missense					amplification
Unknown primary				In-frame fusion	Yes	truncation					amplification
Unknown primary		E1-E18		In-frame fusion	Yes	truncation					amplification
Unknown primary				In-frame fusion	Yes	missense					amplification
Unknown primary				In-frame fusion	Yes	splice_nonfs					amplification
Unknown primary		E1-E18		Intergenic space	Yes	missense					amplification
BRCA		E1-E18		Intergenic space	Yes	missense					amplification
BRCA		E1-E17			Yes	missense					amplification
CHOL_Bile duct/Gallbladder				Intergenic space	Yes	missense					amplification
STAD		E1-E18		Intergenic space	Yes	missense					amplification
STAD				Intergenic space	Yes	truncation					amplification
LUAD				In-frame fusion	Yes	truncation					amplification
LUAD		E1-E17		Intergenic space	Yes	truncation					amplification
OV				In-frame fusion	Yes	missense					amplification
OV				Intergenic space	Yes	truncation					amplification
OV				Intergenic space	Yes	truncation					amplification
Unknown primary				In-frame fusion	Yes	missense						deletion
Unknown primary				In-frame fusion	Yes	splice_nonfs							truncation									truncation
BRCA				Intergenic space	Yes	truncation							deletion									truncation
Unknown primary				In-frame fusion	Yes	missense							truncation														amplification
CHOL_Bile duct/Gallbladder				In-frame fusion	Yes	missense							truncation																	splice_nonfs
CHOL_Bile duct/Gallbladder		E1-E18		Intergenic space	Yes	missense							missense																	truncation
UCS				In-frame fusion	Yes	missense							missense																				missense
CHOL_Intrahepatic				Frame unknown	Yes	missense							truncation
BRCA				In-frame fusion	Yes	missense								missense			missense
OV		E1-E17			Yes	splice_nonfs								splice_nonfs								truncation
OV			E18 splice-site		Yes	missense								splice_nonfs											splice_nonfs
OV				Out-of-strand	Yes	truncation								missense												amplification
UCEC				In-frame fusion	Yes	missense								truncation																			missense
HNSC			Proximal C-term, E768-Y783		Yes	missense									truncation							deletion	truncation
LUAD			Proximal C-term, E768-Y783		Yes	splice_nonfs									truncation																		missense
LUSC				Intergenic space	Yes	missense									splice_nonfs
BRCA				In-frame fusion	Yes	truncation										amplification		amplification	amplification		amplification											missense
COAD				Internal	Yes	missense										amplification		amplification	amplification		amplification														truncation
Unknown primary		E1-E18		In-frame fusion	Yes	missense										amplification		amplification	amplification		amplification
STAD				Intergenic space	Yes	truncation										amplification		amplification	amplification		amplification
STAD				Intergenic space	Yes	missense										amplification		amplification	amplification		amplification
STAD		E1-E18		Intergenic space	Yes	missense										amplification		amplification	amplification		amplification
ESCA				In-frame fusion	Yes	missense										amplification		amplification	amplification		amplification
ESCA		E1-E18		Intergenic space	Yes	missense										amplification		amplification	amplification		amplification
PRAD		E1-E18		Out-of-strand	Yes	missense										amplification		amplification	amplification		amplification
LUAD				In-frame fusion	Yes	missense										amplification		amplification			amplification
READ				Intergenic space	Yes	missense											missense						truncation
READ				Intergenic space	Yes	missense											amplification									amplification					deletion
STAD				Frame unknown	Yes	missense											amplification														truncation
CHOL_Bile duct/Gallbladder		E1-E18		Out-of-strand	Yes	truncation											amplification
LUAD				Frame unknown	Yes	missense											missense
LUAD				Intergenic space	Yes	missense											missense
ESCA		E1-E18		Intergenic space	Yes	missense											amplification
PAAD			Proximal C-term, E768-Y783		Yes	missense											missense
COAD				Intergenic space	Yes	truncation											amplification
STAD				Intergenic space	Yes	missense													missense												splice_nonfs
STAD		E1-E18		Intergenic space	Yes	missense																splice_nonfs	truncation			amplification
LUAD			Proximal C-term, E768-Y783		Yes	missense																truncation			missense
BRCA		E1-E17		In-frame fusion	Yes	missense																deletion				amplification	amplification
LUAD		E1-E18		In-frame fusion	Yes	missense																truncation				amplification	amplification
LUAD			E18 splice-site		Yes	missense																truncation				amplification
BRCA				Out-of-strand	Yes	missense																deletion					amplification
CHOL_Intrahepatic				In-frame fusion	Yes	missense																splice_nonfs
Unknown primary				Out-of-strand	Yes	missense																truncation
Unknown primary			E18 splice-site		Yes	missense																truncation
STAD		E1-E18		Intergenic space	Yes	missense																truncation
LUAD				Intergenic space	Yes	splice_nonfs																splice_nonfs
LUAD				Intergenic space	Yes	missense																deletion
LUAD			E18 splice-site		Yes	missense																splice_nonfs
Other				In-frame fusion	Yes	missense																truncation
Other				Intergenic space	Yes	missense																truncation
Unknown primary				Intergenic space	Yes	truncation																	splice_nonfs
ESCA		E1-E18		In-frame fusion	Yes	missense																	truncation
COAD				Intergenic space	Yes	truncation																	truncation
READ				Intergenic space	Yes	missense																	truncation
Unknown primary				In-frame fusion	Yes	splice_nonfs																			splice_nonfs			truncation
COAD				Intergenic space	Yes	missense																			deletion								missense
Unknown primary				In-frame fusion	Yes	missense																			deletion
BRCA				In-frame fusion	Yes	missense																			deletion
BRCA				Intergenic space	Yes	missense																			truncation
BRCA				Internal	Yes	truncation																			deletion
STAD				Out-of-strand	Yes	truncation																			truncation
LUAD			E18 splice-site		Yes	truncation																			splice_nonfs
OV				In-frame fusion	Yes	missense																			deletion
OV				Internal	Yes	truncation																			splice_nonfs
Other			E18 splice-site		Yes	truncation																			truncation
OV				Out-of-strand	Yes	missense																				amplification	amplification
UCEC			E18 splice-site		Yes	missense																				amplification		splice_nonfs
ESCA				Intergenic space	Yes	missense																				amplification			missense
OV		E1-E17			Yes	missense																				amplification				splice_nonfs
UCEC				In-frame fusion	Yes	missense																				amplification							missense
CHOL_Intrahepatic			Proximal C-term, E768-Y783		Yes	missense																				amplification
BRCA				Intergenic space	Yes	truncation																				amplification
ESCA		E1-E17		Intergenic space	Yes	missense																				amplification
ESCA				Out-of-strand	Yes	truncation																				amplification
ESCA		E1-E18		Out-of-strand	Yes	missense																				amplification
OV				In-frame fusion	Yes	truncation																				amplification
OV				In-frame fusion	Yes	missense																				amplification
UCEC				In-frame fusion	Yes	missense																				amplification
UCEC				Intergenic space	Yes	missense																				amplification
Other				Intergenic space	Yes	truncation																					amplification		missense
LUSC			Proximal C-term, E768-Y783		Yes	truncation																						truncation					truncation
CHOL_Intrahepatic				Out-of-strand	Yes	missense																						truncation
BRCA				Out-of-strand	Yes	missense																						splice_nonfs
BRCA				Out-of-strand	Yes	truncation																							amplification	splice_nonfs
STAD				Intergenic space	Yes	missense																							missense
STAD		E1-E18		Out-of-strand	Yes	truncation																							amplification
STAD		E1-E18		Out-of-strand	Yes	missense																							amplification
UCEC				Frame unknown	Yes	missense																							amplification
CHOL_Intrahepatic				In-frame fusion	Yes	missense																								truncation			truncation
CHOL_Intrahepatic				In-frame fusion	Yes	missense																								truncation
ESCA				Intergenic space	Yes	missense																								truncation
ESCA				Out-of-strand	Yes	missense																								truncation
PAAD				In-frame fusion	Yes	missense																								truncation
PAAD				Out-of-strand	Yes	missense																								splice_nonfs
Unknown primary				Intergenic space	Yes	splice_nonfs																									splice_nonfs
STAD		E1-E18		Intergenic space	Yes	truncation																									splice_nonfs
ESCA		E1-E17			Yes	truncation																										missense
CHOL_Intrahepatic				In-frame fusion	Yes	truncation																											deletion
ESCA				Intergenic space	Yes	missense																											missense
CHOL_Intrahepatic				Intergenic space	Yes	missense																												truncation
LUAD			Proximal C-term, E768-Y783		Yes	missense																												truncation
COAD		E1-E18		In-frame fusion	Yes	truncation																													truncation
CHOL_Intrahepatic				In-frame fusion	Yes	missense
CHOL_Intrahepatic				In-frame fusion	Yes	truncation
CHOL_Intrahepatic				In-frame fusion	Yes	missense
CHOL_Intrahepatic				In-frame fusion	Yes	missense
CHOL_Intrahepatic				In-frame fusion	Yes	missense
CHOL_Intrahepatic				In-frame fusion	Yes	missense
CHOL_Intrahepatic				In-frame fusion	Yes	missense
CHOL_Intrahepatic				In-frame fusion	Yes	splice_nonfs
CHOL_Intrahepatic				In-frame fusion	Yes	truncation
CHOL_Intrahepatic				In-frame fusion	Yes	missense
CHOL_Intrahepatic				In-frame fusion	Yes	deletion
CHOL_Intrahepatic				Frame unknown	Yes	missense
CHOL_Intrahepatic				Frame unknown	Yes	missense
CHOL_Intrahepatic				Intergenic space	Yes	missense
Unknown primary				In-frame fusion	Yes	missense
Unknown primary				In-frame fusion	Yes	missense
Unknown primary				In-frame fusion	Yes	truncation
Unknown primary				In-frame fusion	Yes	missense
Unknown primary				In-frame fusion	Yes	missense
Unknown primary				In-frame fusion	Yes	truncation
Unknown primary				Intergenic space	Yes	missense
Unknown primary		E1-E18		Intergenic space	Yes	truncation
Unknown primary				Intergenic space	Yes	truncation
Unknown primary			Proximal C-term, E768-Y783		Yes	missense
BRCA				In-frame fusion	Yes	missense
BRCA				Frame unknown	Yes	truncation
BRCA		E1-E18		Intergenic space	Yes	missense
BRCA		E1-E18		Intergenic space	Yes	missense
BRCA	TRUE			Intergenic space	Yes	missense
BRCA		E1-E18		Intergenic space	Yes	truncation
BRCA				Intergenic space	Yes	truncation
BRCA				Intergenic space	Yes	missense
BRCA				Intergenic space	Yes	missense
BRCA		E1-E17		Intergenic space	Yes	missense
BRCA				Intergenic space	Yes	truncation
BRCA		E1-E17		Intergenic space	Yes	missense
BRCA				Out-of-strand	Yes	splice_nonfs
BRCA				Out-of-strand	Yes	truncation
BRCA				Out-of-strand	Yes	truncation
BRCA				Out-of-strand	Yes	missense
BRCA				Out-of-strand	Yes	missense
BRCA		E1-E18		Internal	Yes	missense
BRCA		E1-E18	Proximal C-term, E768-Y783		Yes	missense
CHOL_Bile duct/Gallbladder				In-frame fusion	Yes	truncation
CHOL_Bile duct/Gallbladder				Frame unknown	Yes	missense
CHOL_Bile duct/Gallbladder		E1-E17		Intergenic space	Yes	truncation
STAD				In-frame fusion	Yes	truncation
STAD		E1-E18		In-frame fusion	Yes	missense
STAD		E1-E18		Frame unknown	Yes	missense
STAD		E1-E18		Frame unknown	Yes	splice_nonfs
STAD				Intergenic space	Yes	missense
STAD		E1-E18		Intergenic space	Yes	truncation
STAD		E1-E18		Intergenic space	Yes	truncation
STAD				Intergenic space	Yes	splice_nonfs
STAD		E1-E18		Intergenic space	Yes	missense
STAD				Intergenic space	Yes	truncation
STAD				Intergenic space	Yes	missense
STAD				Intergenic space	Yes	truncation
STAD		E1-E17		Intergenic space	Yes	missense
STAD		E1-E18		Intergenic space	Yes	missense
STAD		E1-E18		Intergenic space	Yes	truncation
STAD		E1-E17		Intergenic space	Yes	missense
STAD			Proximal C-term, E768-Y783		Yes	missense
LUAD				In-frame fusion	Yes	missense
LUAD				In-frame fusion	Yes	truncation
LUAD				Intergenic space	Yes	splice_nonfs
LUAD				Intergenic space	Yes	missense
LUAD				Intergenic space	Yes	truncation
ESCA				In-frame fusion	Yes	splice_nonfs
ESCA				In-frame fusion	Yes	truncation
ESCA		E1-E18		Intergenic space	Yes	missense
ESCA		E1-E18		Intergenic space	Yes	missense
ESCA				Intergenic space	Yes	missense
ESCA		E1-E17		Intergenic space	Yes	missense
ESCA				Internal	Yes	truncation
ESCA		E1-E17			Yes	missense
OV				In-frame fusion	Yes	truncation
OV				In-frame fusion	Yes	missense
OV				In-frame fusion	Yes	missense
OV				In-frame fusion	Yes	missense
OV				Intergenic space	Yes	missense
OV				Out-of-strand	Yes	missense
OV				Out-of-strand	Yes	truncation
OV		E1-E17			Yes	truncation
PAAD				In-frame fusion	Yes	splice_nonfs
PAAD				In-frame fusion	Yes	truncation
Other				Intergenic space	Yes	missense
Other			E18 splice-site		Yes	truncation
COAD				In-frame fusion	Yes	missense
COAD				Intergenic space	Yes	truncation
UCEC				In-frame fusion	Yes	missense
SGC				Intergenic space	Yes	missense
UCEC		E1-E17			Yes		missense	truncation	truncation															missense							truncation		truncation
Other			Proximal C-term, E768-Y783		Yes		missense	missense	truncation
Unknown primary				In-frame fusion	Yes		missense	deletion		deletion		deletion
BRCA				Intergenic space	Yes		missense	truncation						splice_nonfs
UCEC			Proximal C-term, E768-Y783		Yes		missense	truncation												splice_nonfs				missense
CHOL_Intrahepatic				Frame unknown	Yes		amplification	truncation																			amplification
BRCA				Out-of-strand	Yes		missense	deletion																							truncation
ESCA			Proximal C-term, E768-Y783		Yes		missense	splice_nonfs
CHOL_Bile duct/Gallbladder			Proximal C-term, E768-Y783		Yes		missense		truncation						truncation					truncation		truncation						truncation		truncation					truncation
COAD			E18 splice-site		Yes		missense		truncation						truncation								truncation		truncation			truncation							truncation
Unknown primary			Proximal C-term, E768-Y783		Yes		truncation		truncation						truncation												splice_nonfs	truncation
BRCA				In-frame fusion	Yes		missense		truncation							amplification		amplification	amplification		amplification										deletion
CHOL_Intrahepatic				In-frame fusion	Yes		missense		truncation
CHOL_Intrahepatic				In-frame fusion	Yes		missense		truncation
OV			Proximal C-term, E768-Y783		Yes		missense		truncation
CHOL_Bile duct/Gallbladder				In-frame fusion	Yes		missense			deletion	amplification	deletion
Other			E18 splice-site		Yes		missense			missense		missense			truncation					truncation								truncation		truncation	truncation				truncation
CHOL_Intrahepatic				Intergenic space	Yes		missense			deletion		deletion															amplification
CHOL_Intrahepatic				In-frame fusion	Yes		missense			deletion		deletion
CHOL_Intrahepatic				In-frame fusion	Yes		missense			deletion		deletion
Unknown primary				In-frame fusion	Yes		missense			deletion		deletion
Unknown primary				Out-of-strand	Yes		missense			deletion		deletion
BRCA				In-frame fusion	Yes		missense			deletion		deletion
CHOL_Bile duct/Gallbladder				In-frame fusion	Yes		missense			deletion		deletion
BRCA				Intergenic space	Yes		missense			truncation						amplification		amplification	amplification		amplification											missense
CHOL_Intrahepatic				In-frame fusion	Yes		missense			deletion																				truncation
Unknown primary				In-frame fusion	Yes		missense			splice_nonfs
BRCA	TRUE			Intergenic space	Yes		missense			truncation
Other				In-frame fusion	Yes		missense			truncation
CESC				In-frame fusion	Yes		missense			truncation
BRCA				Intergenic space	Yes		missense				amplification					amplification		amplification	amplification		amplification
CHOL_Intrahepatic				Intergenic space	Yes		missense				amplification
BRCA				Out-of-strand	Yes		missense				amplification
CHOL_Intrahepatic				In-frame fusion	Yes		missense						splice_nonfs																	truncation
CHOL_Intrahepatic				In-frame fusion	Yes		missense						truncation
CHOL_Intrahepatic				In-frame fusion	Yes		missense						truncation
CHOL_Intrahepatic				In-frame fusion	Yes		missense						truncation
CHOL_Intrahepatic				Intergenic space	Yes		missense						splice_nonfs
Unknown primary				In-frame fusion	Yes		missense						truncation
COAD			Proximal C-term, E768-Y783		Yes		missense							truncation					missense				truncation		truncation								splice_nonfs
Unknown primary				In-frame fusion	Yes		missense								truncation																			truncation
BRCA				In-frame fusion	Yes		splice_nonfs									amplification		amplification	amplification		amplification											missense
BRCA				In-frame fusion	Yes		missense									amplification		amplification	amplification		amplification
BRCA				Frame unknown	Yes		missense									amplification		amplification	amplification		amplification
BRCA				In-frame fusion	Yes		missense										amplification											truncation
CHOL_Intrahepatic				In-frame fusion	Yes		missense															truncation				amplification
BRCA				In-frame fusion	Yes		missense															truncation					amplification
BRCA				In-frame fusion	Yes		missense															deletion									truncation	missense
CHOL_Intrahepatic				In-frame fusion	Yes		missense																truncation				amplification
COAD				Out-of-strand	Yes		amplification																	missense
BRCA		E1-E17			Yes		missense																				amplification				truncation
CHOL_Intrahepatic				Frame unknown	Yes		missense																				amplification
BRCA				In-frame fusion	Yes		missense																						missense			amplification
BRCA				Intergenic space	Yes		missense																						amplification
BRCA				Intergenic space	Yes		missense																						missense
BRCA				In-frame fusion	Yes		missense																								truncation	missense
BRCA				In-frame fusion	Yes		missense																								splice_nonfs
BRCA				In-frame fusion	Yes		missense																								truncation
BRCA				Frame unknown	Yes		missense																								truncation
BRCA				Intergenic space	Yes		missense																								truncation
BRCA		E1-E17		Intergenic space	Yes		missense																								splice_nonfs
ESCA			Proximal C-term, E768-Y783		Yes		missense																								missense
BRCA				In-frame fusion	Yes		missense																									missense
BRCA				In-frame fusion	Yes		missense																									missense
BRCA			Proximal C-term, E768-Y783		Yes		amplification																									amplification
CHOL_Intrahepatic				In-frame fusion	Yes		missense																										truncation
BRCA				Intergenic space	Yes		missense																												truncation
STAD				Intergenic space	Yes		missense																												missense
CHOL_Intrahepatic				In-frame fusion	Yes		missense
CHOL_Intrahepatic				In-frame fusion	Yes		missense
CHOL_Intrahepatic				In-frame fusion	Yes		missense
CHOL_Intrahepatic				In-frame fusion	Yes		missense
CHOL_Intrahepatic				In-frame fusion	Yes		missense
CHOL_Intrahepatic				In-frame fusion	Yes		missense
CHOL_Intrahepatic				Frame unknown	Yes		missense
CHOL_Intrahepatic				Out-of-strand	Yes		missense
CHOL_Intrahepatic				Internal	Yes		missense
Unknown primary				In-frame fusion	Yes		missense
Unknown primary				In-frame fusion	Yes		missense
Unknown primary				In-frame fusion	Yes		missense
Unknown primary				In-frame fusion	Yes		missense
Unknown primary				In-frame fusion	Yes		missense
Unknown primary				Frame unknown	Yes		missense
Unknown primary				Intergenic space	Yes		missense
Unknown primary				Intergenic space	Yes		missense
BRCA				In-frame fusion	Yes		missense
BRCA				In-frame fusion	Yes		missense
BRCA				In-frame fusion	Yes		missense
BRCA				Frame unknown	Yes		missense
BRCA				Frame unknown	Yes		missense
BRCA		E1-E17		Intergenic space	Yes		missense
BRCA				Intergenic space	Yes		missense
BRCA				Intergenic space	Yes		missense
BRCA				Intergenic space	Yes		missense
BRCA		E1-E17		Out-of-strand	Yes		missense
BRCA			Proximal C-term, E768-Y783		Yes		missense
BRCA	TRUE		Proximal C-term, E768-Y783		Yes		missense
CHOL_Bile duct/Gallbladder				In-frame fusion	Yes		missense
CHOL_Bile duct/Gallbladder				In-frame fusion	Yes		missense
CHOL_Bile duct/Gallbladder				Frame unknown	Yes		missense
STAD		E1-E17		Intergenic space	Yes		missense
LUAD				In-frame fusion	Yes		missense
PAAD				In-frame fusion	Yes		missense
COAD				Intergenic space	Yes		missense
Unknown primary				In-frame fusion	Yes			missense	truncation	deletion	amplification	deletion																						truncation
Unknown primary				In-frame fusion	Yes			deletion	splice_nonfs	deletion		deletion								missense
UCEC	TRUE		Proximal C-term, E768-Y783		Yes			truncation	truncation		missense			splice_nonfs						truncation		truncation										missense			truncation
UCEC			Proximal C-term, E768-Y783		Yes			truncation	truncation					truncation	truncation
UCEC			Proximal C-term, E768-Y783		Yes			truncation	truncation					truncation		missense				truncation				missense	truncation			missense					missense		truncation
UCEC			Proximal C-term, E768-Y783		Yes			truncation	truncation					missense						truncation				missense
CHOL_Intrahepatic				In-frame fusion	Yes			deletion	truncation
BRCA			Proximal C-term, E768-Y783		Yes			deletion	truncation
CHOL_Bile duct/Gallbladder				Frame unknown	Yes			missense		deletion		deletion			truncation
Unknown primary				Intergenic space	Yes			missense;deletion		deletion		deletion				amplification		amplification	amplification		amplification
CHOL_Intrahepatic				Intergenic space	Yes			missense		deletion		deletion																truncation
PAAD				Out-of-strand	Yes			truncation		deletion		deletion																truncation
CHOL_Intrahepatic				In-frame fusion	Yes			deletion		deletion		deletion
CHOL_Bile duct/Gallbladder				In-frame fusion	Yes			deletion		deletion		deletion
PAAD				Frame unknown	Yes			splice_nonfs		deletion		deletion
PAAD				Intergenic space	Yes			missense		deletion		deletion
CHOL_Intrahepatic				Frame unknown	Yes			truncation		missense				truncation
CHOL_Intrahepatic				In-frame fusion	Yes			deletion			amplification
Unknown primary				In-frame fusion	Yes			truncation			amplification
Unknown primary				Out-of-strand	Yes			truncation				deletion					amplification
CHOL_Intrahepatic				In-frame fusion	Yes			splice_nonfs					truncation														amplification
CHOL_Intrahepatic				In-frame fusion	Yes			deletion					truncation
CHOL_Intrahepatic				In-frame fusion	Yes			truncation					truncation
CHOL_Intrahepatic				In-frame fusion	Yes			truncation					splice_nonfs
Unknown primary				Intergenic space	Yes			deletion					truncation
CHOL_Bile duct/Gallbladder				In-frame fusion	Yes			missense					truncation
Other				In-frame fusion	Yes			splice_nonfs					truncation
COAD				In-frame fusion	Yes			truncation							truncation																truncation			truncation	truncation
BRCA				Intergenic space	Yes			deletion								amplification		amplification	amplification		amplification
CHOL_Bile duct/Gallbladder				In-frame fusion	Yes			deletion								amplification		amplification	amplification		amplification
CHOL_Intrahepatic				In-frame fusion	Yes			deletion														truncation
COAD			Proximal C-term, E768-Y783		Yes			truncation															truncation
Unknown primary				In-frame fusion	Yes			truncation																	truncation
Other				In-frame fusion	Yes			deletion																	truncation
SGC				Intergenic space	Yes			missense																	truncation
BRCA				Intergenic space	Yes			deletion																			amplification					missense
COAD				Intergenic space	Yes			truncation																				truncation			truncation		truncation		truncation
BRCA		E1-E18		Intergenic space	Yes			deletion																					amplification			missense
PAAD				In-frame fusion	Yes			truncation																										truncation
CHOL_Intrahepatic				In-frame fusion	Yes			truncation
CHOL_Intrahepatic				Intergenic space	Yes			deletion
CHOL_Intrahepatic				Internal	Yes			splice_nonfs
Unknown primary				In-frame fusion	Yes			truncation
BRCA				In-frame fusion	Yes			truncation
BRCA		E1-E18		In-frame fusion	Yes			truncation
BRCA				In-frame fusion	Yes			truncation
BRCA				Intergenic space	Yes			truncation
BRCA		E1-E17		Out-of-strand	Yes			missense
CHOL_Bile duct/Gallbladder				In-frame fusion	Yes			truncation
OV				Intergenic space	Yes			missense
PAAD				In-frame fusion	Yes			missense
Other				In-frame fusion	Yes			truncation
COAD				In-frame fusion	Yes			truncation
CESC				Intergenic space	Yes			truncation
HNSC				In-frame fusion	Yes			deletion
PRAD				Intergenic space	Yes			truncation
LUAD				In-frame fusion	Yes				truncation	deletion		deletion				amplification		amplification	amplification		amplification
BLCA				In-frame fusion	Yes				truncation	deletion		deletion				amplification		amplification	amplification		amplification
CHOL_Intrahepatic				In-frame fusion	Yes				truncation	deletion		deletion																		truncation
CHOL_Intrahepatic		E1-E17		In-frame fusion	Yes				truncation	deletion		deletion
Unknown primary				In-frame fusion	Yes				truncation	deletion		deletion
Unknown primary				Frame unknown	Yes				deletion	deletion		deletion
Unknown primary				In-frame fusion	Yes				truncation	missense			deletion																	deletion
CHOL_Intrahepatic				In-frame fusion	Yes				splice_nonfs	deletion			truncation
Unknown primary				In-frame fusion	Yes				truncation	truncation
LUAD				In-frame fusion	Yes				truncation	deletion
CHOL_Bile duct/Gallbladder				Out-of-strand	Yes				truncation		amplification									truncation							amplification
CHOL_Intrahepatic				In-frame fusion	Yes				truncation		amplification																amplification
CHOL_Bile duct/Gallbladder				In-frame fusion	Yes				truncation		amplification																amplification
STAD		E1-E17		In-frame fusion	Yes				truncation		amplification																				splice_nonfs
CHOL_Intrahepatic				In-frame fusion	Yes				truncation		amplification
Unknown primary				In-frame fusion	Yes				truncation		amplification
Unknown primary				In-frame fusion	Yes				truncation				truncation																	deletion
Unknown primary				In-frame fusion	Yes				truncation				missense																	truncation
CHOL_Intrahepatic				In-frame fusion	Yes				truncation				truncation
CHOL_Intrahepatic				In-frame fusion	Yes				truncation				truncation
CHOL_Intrahepatic				In-frame fusion	Yes				truncation				truncation
CHOL_Intrahepatic				Frame unknown	Yes				splice_nonfs				truncation
Unknown primary				In-frame fusion	Yes				truncation				missense
Unknown primary				In-frame fusion	Yes				truncation				missense
Unknown primary				In-frame fusion	Yes				truncation				truncation
Unknown primary				Intergenic space	Yes				truncation				truncation
PAAD				In-frame fusion	Yes				truncation				truncation
UCEC				In-frame fusion	Yes				truncation					splice_nonfs	truncation					truncation					truncation
PAAD				Intergenic space	Yes				truncation					truncation
CHOL_Intrahepatic				In-frame fusion	Yes				truncation							amplification		amplification	amplification		amplification
STAD		E1-E18		In-frame fusion	Yes				truncation								missense							missense
CHOL_Intrahepatic				In-frame fusion	Yes				truncation											truncation
Unknown primary				In-frame fusion	Yes				truncation														missense
CHOL_Intrahepatic				Out-of-strand	Yes				truncation																truncation
CHOL_Intrahepatic				In-frame fusion	Yes				truncation																					truncation
CHOL_Bile duct/Gallbladder				Intergenic space	Yes				truncation																					truncation
CHOL_Intrahepatic				In-frame fusion	Yes				truncation
CHOL_Intrahepatic				In-frame fusion	Yes				truncation
CHOL_Intrahepatic				Intergenic space	Yes				truncation
Unknown primary				In-frame fusion	Yes				truncation
Unknown primary				In-frame fusion	Yes				truncation
Unknown primary				In-frame fusion	Yes				truncation
Unknown primary				In-frame fusion	Yes				truncation
Unknown primary				Frame unknown	Yes				truncation
BRCA				Intergenic space	Yes				missense
BRCA		E1-E17			Yes				truncation
CHOL_Bile duct/Gallbladder				In-frame fusion	Yes				truncation
CHOL_Bile duct/Gallbladder				In-frame fusion	Yes				missense
STAD		E1-E18		Intergenic space	Yes				truncation
PAAD				In-frame fusion	Yes				truncation
Other				In-frame fusion	Yes				truncation
COAD				Intergenic space	Yes				truncation
Unknown primary				In-frame fusion	Yes					deletion	amplification	deletion															amplification
Unknown primary				In-frame fusion	Yes					deletion	amplification	deletion
CHOL_Bile duct/Gallbladder				In-frame fusion	Yes					deletion	amplification	deletion
Other				Frame unknown	Yes					deletion	amplification	deletion
CHOL_Intrahepatic				Intergenic space	Yes					deletion		deletion	splice_nonfs		truncation															deletion
CHOL_Intrahepatic				In-frame fusion	Yes					deletion		deletion	truncation												truncation
CHOL_Bile duct/Gallbladder				Frame unknown	Yes					deletion		deletion	splice_nonfs														amplification	splice_nonfs
CHOL_Bile duct/Gallbladder				In-frame fusion	Yes					deletion		deletion	truncation														amplification
STAD				In-frame fusion	Yes					deletion		deletion	truncation															truncation	amplification
CHOL_Intrahepatic				Intergenic space	Yes					deletion		deletion	truncation															missense
CHOL_Intrahepatic	TRUE			In-frame fusion	Yes					deletion		deletion	splice_nonfs																				missense
CHOL_Intrahepatic				In-frame fusion	Yes					deletion		deletion	deletion
CHOL_Intrahepatic				In-frame fusion	Yes					deletion		deletion	deletion
CHOL_Intrahepatic				In-frame fusion	Yes					deletion		deletion	truncation
CHOL_Intrahepatic				In-frame fusion	Yes					deletion		deletion	truncation
CHOL_Intrahepatic				In-frame fusion	Yes					deletion		deletion	truncation
CHOL_Intrahepatic				In-frame fusion	Yes					deletion		deletion	truncation
CHOL_Intrahepatic				In-frame fusion	Yes					deletion		deletion	truncation
CHOL_Intrahepatic				In-frame fusion	Yes					deletion		deletion	truncation
CHOL_Intrahepatic				In-frame fusion	Yes					deletion		deletion	truncation
CHOL_Intrahepatic				In-frame fusion	Yes					deletion		deletion	truncation
CHOL_Intrahepatic				In-frame fusion	Yes					deletion		deletion	truncation
CHOL_Intrahepatic				Frame unknown	Yes					deletion		deletion	truncation
CHOL_Intrahepatic				Frame unknown	Yes					deletion		deletion	truncation
CHOL_Intrahepatic				Intergenic space	Yes					deletion		deletion	splice_nonfs
CHOL_Intrahepatic				Intergenic space	Yes					deletion		deletion	truncation
CHOL_Intrahepatic				Intergenic space	Yes					deletion		deletion	truncation
Unknown primary				In-frame fusion	Yes					deletion		deletion	splice_nonfs
Unknown primary				In-frame fusion	Yes					deletion		deletion	truncation
Unknown primary				In-frame fusion	Yes					deletion		deletion	truncation
Unknown primary				In-frame fusion	Yes					deletion		deletion	truncation
Unknown primary				In-frame fusion	Yes					deletion		deletion	splice_nonfs
Unknown primary				In-frame fusion	Yes					deletion		deletion	truncation
Unknown primary				In-frame fusion	Yes					deletion		deletion	truncation
Unknown primary				In-frame fusion	Yes					deletion		deletion	truncation
Unknown primary				Frame unknown	Yes					deletion		deletion	truncation
Unknown primary				Frame unknown	Yes					deletion		deletion	truncation
Unknown primary	TRUE			Intergenic space	Yes					deletion		deletion	truncation
Unknown primary				Intergenic space	Yes					deletion		deletion	truncation
Unknown primary				Intergenic space	Yes					deletion		deletion	truncation
Unknown primary				Out-of-strand	Yes					deletion		deletion	truncation
Unknown primary				Out-of-strand	Yes					deletion		deletion	truncation
Unknown primary				Out-of-strand	Yes					deletion		deletion	truncation
BRCA				In-frame fusion	Yes					deletion		deletion	splice_nonfs
CHOL_Bile duct/Gallbladder				In-frame fusion	Yes					deletion		deletion	truncation
CHOL_Bile duct/Gallbladder				In-frame fusion	Yes					deletion		deletion	truncation
CHOL_Bile duct/Gallbladder				In-frame fusion	Yes					deletion		deletion	truncation
CHOL_Bile duct/Gallbladder				Intergenic space	Yes					deletion		deletion	splice_nonfs
CHOL_Bile duct/Gallbladder		E1-E18		Internal	Yes					deletion		deletion	truncation
LUAD				In-frame fusion	Yes					deletion		deletion	truncation
PAAD				In-frame fusion	Yes					deletion		deletion	truncation
PAAD				In-frame fusion	Yes					deletion		deletion	truncation
CHOL_Intrahepatic				In-frame fusion	Yes					deletion		deletion			truncation
CHOL_Bile duct/Gallbladder				Frame unknown	Yes					deletion		deletion			truncation
BLCA		E1-E18		In-frame fusion	Yes					deletion		deletion				amplification		amplification	amplification		amplification
CHOL_Intrahepatic				In-frame fusion	Yes					deletion		deletion											truncation
BRCA				Intergenic space	Yes					deletion		deletion													truncation
CHOL_Intrahepatic				In-frame fusion	Yes					deletion		deletion															amplification							truncation
CHOL_Intrahepatic				In-frame fusion	Yes					deletion		deletion															amplification
CHOL_Intrahepatic				In-frame fusion	Yes					deletion		deletion															amplification
CHOL_Bile duct/Gallbladder				In-frame fusion	Yes					deletion		deletion															amplification
CHOL_Bile duct/Gallbladder				Intergenic space	Yes					deletion		deletion															amplification
PAAD				In-frame fusion	Yes					deletion		deletion															amplification
CHOL_Intrahepatic			Proximal C-term, E768-Y783		Yes					deletion		deletion																truncation
PAAD	TRUE			In-frame fusion	Yes					deletion		deletion																truncation
ESCA				Internal	Yes					deletion		deletion																	amplification
CHOL_Intrahepatic				In-frame fusion	Yes					deletion		deletion																		truncation
CHOL_Intrahepatic				In-frame fusion	Yes					deletion		deletion																		deletion
CHOL_Intrahepatic				In-frame fusion	Yes					deletion		deletion																		deletion
CHOL_Intrahepatic				In-frame fusion	Yes					deletion		deletion																		deletion
CHOL_Intrahepatic				Out-of-strand	Yes					deletion		deletion																		truncation
CHOL_Intrahepatic				Intergenic space	Yes					deletion		deletion																			splice_nonfs
CHOL_Intrahepatic				Intergenic space	Yes					deletion		deletion																				missense
CHOL_Intrahepatic				In-frame fusion	Yes					deletion		deletion																					deletion
CHOL_Intrahepatic				In-frame fusion	Yes					deletion		deletion																					missense
CHOL_Intrahepatic				Intergenic space	Yes					deletion		deletion																					missense
CHOL_Intrahepatic				In-frame fusion	Yes					deletion		deletion																						deletion
Unknown primary				In-frame fusion	Yes					deletion		deletion																						truncation
CHOL_Intrahepatic				In-frame fusion	Yes					deletion		deletion																							truncation
CHOL_Intrahepatic				In-frame fusion	Yes					deletion		deletion
CHOL_Intrahepatic				In-frame fusion	Yes					deletion		deletion
CHOL_Intrahepatic				In-frame fusion	Yes					deletion		deletion
CHOL_Intrahepatic				In-frame fusion	Yes					deletion		deletion
CHOL_Intrahepatic				In-frame fusion	Yes					deletion		deletion
CHOL_Intrahepatic				In-frame fusion	Yes					deletion		deletion
CHOL_Intrahepatic				In-frame fusion	Yes					deletion		deletion
CHOL_Intrahepatic				In-frame fusion	Yes					deletion		deletion
CHOL_Intrahepatic				In-frame fusion	Yes					deletion		deletion
CHOL_Intrahepatic				In-frame fusion	Yes					deletion		deletion
CHOL_Intrahepatic				In-frame fusion	Yes					deletion		deletion
CHOL_Intrahepatic				In-frame fusion	Yes					deletion		deletion
CHOL_Intrahepatic				In-frame fusion	Yes					deletion		deletion
CHOL_Intrahepatic				In-frame fusion	Yes					deletion		deletion
CHOL_Intrahepatic				In-frame fusion	Yes					deletion		deletion
CHOL_Intrahepatic				In-frame fusion	Yes					deletion		deletion
CHOL_Intrahepatic				In-frame fusion	Yes					deletion		deletion
CHOL_Intrahepatic				In-frame fusion	Yes					truncation;deletion		deletion
CHOL_Intrahepatic				In-frame fusion	Yes					deletion		deletion
CHOL_Intrahepatic				In-frame fusion	Yes					deletion		deletion
CHOL_Intrahepatic				In-frame fusion	Yes					deletion		deletion
CHOL_Intrahepatic				Frame unknown	Yes					deletion		deletion
CHOL_Intrahepatic	TRUE			Frame unknown	Yes					deletion		deletion
CHOL_Intrahepatic				Intergenic space	Yes					deletion		deletion
CHOL_Intrahepatic				Intergenic space	Yes					deletion		deletion
CHOL_Intrahepatic				Intergenic space	Yes					deletion		deletion
CHOL_Intrahepatic				Intergenic space	Yes					deletion		deletion
CHOL_Intrahepatic				Intergenic space	Yes					deletion		deletion
CHOL_Intrahepatic				Out-of-strand	Yes					deletion		deletion
CHOL_Intrahepatic				Out-of-strand	Yes					deletion		deletion
CHOL_Intrahepatic				Out-of-strand	Yes					deletion		deletion
Unknown primary				In-frame fusion	Yes					deletion		deletion
Unknown primary				In-frame fusion	Yes					deletion		deletion
Unknown primary				In-frame fusion	Yes					deletion		deletion
Unknown primary				In-frame fusion	Yes					deletion		deletion
Unknown primary				In-frame fusion	Yes					deletion		deletion
Unknown primary				In-frame fusion	Yes					deletion		deletion
Unknown primary				In-frame fusion	Yes					deletion		deletion
Unknown primary				In-frame fusion	Yes					deletion		deletion
Unknown primary				In-frame fusion	Yes					deletion		deletion
Unknown primary				In-frame fusion	Yes					deletion		deletion
Unknown primary				In-frame fusion	Yes					deletion		deletion
Unknown primary				In-frame fusion	Yes					deletion		deletion
Unknown primary				In-frame fusion	Yes					deletion		deletion
Unknown primary				In-frame fusion	Yes					deletion		deletion
Unknown primary				In-frame fusion	Yes					deletion		deletion
Unknown primary				In-frame fusion	Yes					deletion		deletion
Unknown primary				In-frame fusion	Yes					deletion		deletion
Unknown primary				Intergenic space	Yes					deletion		deletion
Unknown primary				Intergenic space	Yes					deletion		deletion
Unknown primary				Intergenic space	Yes					deletion		deletion
Unknown primary				Out-of-strand	Yes					deletion		deletion
BRCA				Out-of-strand	Yes					deletion		deletion
CHOL_Bile duct/Gallbladder				In-frame fusion	Yes					deletion		deletion
CHOL_Bile duct/Gallbladder				In-frame fusion	Yes					deletion		deletion
CHOL_Bile duct/Gallbladder				In-frame fusion	Yes					deletion		deletion
CHOL_Bile duct/Gallbladder				In-frame fusion	Yes					deletion		deletion
CHOL_Bile duct/Gallbladder				In-frame fusion	Yes					deletion		deletion
CHOL_Bile duct/Gallbladder				In-frame fusion	Yes					deletion		deletion
CHOL_Bile duct/Gallbladder				Frame unknown	Yes					deletion		deletion
CHOL_Bile duct/Gallbladder				Intergenic space	Yes					deletion		deletion
LUAD				In-frame fusion	Yes					deletion		deletion
LUAD				In-frame fusion	Yes					deletion		deletion
LUAD				Intergenic space	Yes					deletion		deletion
OV				In-frame fusion	Yes					deletion		deletion
PAAD				In-frame fusion	Yes					deletion		deletion
PAAD				In-frame fusion	Yes					deletion		deletion
PAAD				In-frame fusion	Yes					deletion		deletion
PAAD				In-frame fusion	Yes					deletion		deletion
PAAD			Proximal C-term, E768-Y783		Yes					deletion		deletion
PAAD			Proximal C-term, E768-Y783		Yes					deletion		deletion
BLCA		E1-E18		Intergenic space	Yes					deletion		deletion
PAAD				In-frame fusion	Yes					deletion			truncation															truncation
CHOL_Intrahepatic			Proximal C-term, E768-Y783		Yes					truncation			truncation																	truncation
CHOL_Intrahepatic				In-frame fusion	Yes					deletion			truncation
CHOL_Intrahepatic				In-frame fusion	Yes					deletion			splice_nonfs
CHOL_Intrahepatic				In-frame fusion	Yes					missense			truncation
CHOL_Intrahepatic				In-frame fusion	Yes					deletion			truncation
CHOL_Intrahepatic				In-frame fusion	Yes					deletion			truncation
CHOL_Intrahepatic				Intergenic space	Yes					truncation			truncation
CHOL_Intrahepatic				Out-of-strand	Yes					deletion			truncation
Unknown primary				In-frame fusion	Yes					deletion			splice_nonfs
Unknown primary				In-frame fusion	Yes					deletion			truncation
Unknown primary				In-frame fusion	Yes					deletion			deletion
Unknown primary				In-frame fusion	Yes					deletion			splice_nonfs
Unknown primary				Intergenic space	Yes					truncation			truncation
Unknown primary				Intergenic space	Yes					deletion			truncation
CHOL_Bile duct/Gallbladder				In-frame fusion	Yes					missense			truncation
CHOL_Bile duct/Gallbladder				Frame unknown	Yes					truncation			truncation
PAAD				In-frame fusion	Yes					splice_nonfs					truncation
BRCA				Frame unknown	Yes					truncation						amplification		amplification	amplification		amplification
Unknown primary				In-frame fusion	Yes					truncation													truncation				amplification
CHOL_Intrahepatic				In-frame fusion	Yes					deletion																	splice_nonfs
CESC				In-frame fusion	Yes					deletion																				truncation
CHOL_Intrahepatic				In-frame fusion	Yes					splice_nonfs																								truncation
CHOL_Intrahepatic				In-frame fusion	Yes					deletion
CHOL_Intrahepatic				In-frame fusion	Yes					truncation
CHOL_Intrahepatic				In-frame fusion	Yes					deletion
CHOL_Intrahepatic				In-frame fusion	Yes					missense
CHOL_Intrahepatic				In-frame fusion	Yes					deletion
CHOL_Intrahepatic				In-frame fusion	Yes					deletion
CHOL_Intrahepatic				Frame unknown	Yes					deletion
CHOL_Intrahepatic				Intergenic space	Yes					deletion
CHOL_Intrahepatic				Intergenic space	Yes					missense
CHOL_Intrahepatic				Intergenic space	Yes					truncation
CHOL_Intrahepatic				Out-of-strand	Yes					missense
Unknown primary				In-frame fusion	Yes					missense
Unknown primary				In-frame fusion	Yes					deletion
Unknown primary				In-frame fusion	Yes					deletion
Unknown primary				Intergenic space	Yes					deletion
CHOL_Bile duct/Gallbladder				In-frame fusion	Yes					missense
CHOL_Bile duct/Gallbladder				Frame unknown	Yes					truncation
LUAD				In-frame fusion	Yes					deletion
PAAD				In-frame fusion	Yes					deletion
PAAD				Out-of-strand	Yes					deletion
Other			E18 splice-site		Yes					truncation
CHOL_Intrahepatic				In-frame fusion	Yes						amplification		truncation														amplification
CHOL_Intrahepatic				In-frame fusion	Yes						amplification		deletion														amplification
CHOL_Intrahepatic				In-frame fusion	Yes						amplification		splice_nonfs
CHOL_Intrahepatic				In-frame fusion	Yes						amplification		splice_nonfs
CHOL_Intrahepatic				In-frame fusion	Yes						amplification		truncation
CHOL_Intrahepatic				In-frame fusion	Yes						amplification		truncation
CHOL_Intrahepatic				Intergenic space	Yes						amplification		truncation
Unknown primary				In-frame fusion	Yes						amplification		truncation
CHOL_Bile duct/Gallbladder				In-frame fusion	Yes						amplification		truncation
CHOL_Intrahepatic				In-frame fusion	Yes						amplification				truncation		amplification
Unknown primary				In-frame fusion	Yes						amplification						amplification										amplification
Unknown primary				In-frame fusion	Yes						amplification											splice_nonfs					amplification
PAAD				In-frame fusion	Yes						amplification													missense			amplification
CHOL_Intrahepatic				In-frame fusion	Yes						amplification																amplification	truncation						deletion
Unknown primary				In-frame fusion	Yes						amplification																amplification	truncation
CHOL_Intrahepatic				In-frame fusion	Yes						amplification																amplification
Unknown primary				In-frame fusion	Yes						amplification																amplification
LUAD				In-frame fusion	Yes						amplification																amplification
Unknown primary		E1-E17		In-frame fusion	Yes						amplification																		amplification
CHOL_Intrahepatic				In-frame fusion	Yes						amplification																							missense
CHOL_Intrahepatic				In-frame fusion	Yes						amplification
CHOL_Intrahepatic				In-frame fusion	Yes						amplification
CHOL_Intrahepatic				In-frame fusion	Yes						amplification
CHOL_Intrahepatic				In-frame fusion	Yes						amplification
CHOL_Intrahepatic				In-frame fusion	Yes						amplification
CHOL_Intrahepatic				In-frame fusion	Yes						amplification
CHOL_Intrahepatic				Intergenic space	Yes						amplification
CHOL_Intrahepatic				Out-of-strand	Yes						amplification
CHOL_Intrahepatic			Proximal C-term, E768-Y783		Yes						amplification
Unknown primary				In-frame fusion	Yes						amplification
Unknown primary				In-frame fusion	Yes						amplification
Unknown primary				In-frame fusion	Yes						amplification
Unknown primary				In-frame fusion	Yes						amplification
Unknown primary		E1-E17		Intergenic space	Yes						amplification
Unknown primary		E1-E17			Yes						amplification
BRCA				In-frame fusion	Yes						amplification
BRCA				Intergenic space	Yes						amplification
CHOL_Bile duct/Gallbladder				In-frame fusion	Yes						amplification
CHOL_Bile duct/Gallbladder				In-frame fusion	Yes						amplification
CHOL_Bile duct/Gallbladder				In-frame fusion	Yes						amplification
LUAD				In-frame fusion	Yes						amplification
LUAD				Intergenic space	Yes						amplification
Other				In-frame fusion	Yes						amplification
PRAD				Out-of-strand	Yes						amplification
CHOL_Intrahepatic				In-frame fusion	Yes								truncation									truncation
CHOL_Intrahepatic				In-frame fusion	Yes								truncation									truncation
CHOL_Intrahepatic				In-frame fusion	Yes								truncation									truncation
CHOL_Intrahepatic				In-frame fusion	Yes								missense									deletion
PAAD				In-frame fusion	Yes								splice_nonfs									deletion
CHOL_Intrahepatic				In-frame fusion	Yes								truncation													amplification
CHOL_Intrahepatic				In-frame fusion	Yes								truncation														amplification
Unknown primary				In-frame fusion	Yes								truncation														amplification
CHOL_Bile duct/Gallbladder				In-frame fusion	Yes								truncation														amplification
CHOL_Bile duct/Gallbladder				In-frame fusion	Yes								splice_nonfs														amplification
CHOL_Bile duct/Gallbladder				In-frame fusion	Yes								truncation														amplification
Unknown primary				In-frame fusion	Yes								truncation															truncation
CHOL_Bile duct/Gallbladder				In-frame fusion	Yes								splice_nonfs															truncation
CHOL_Intrahepatic				In-frame fusion	Yes								truncation																	truncation			missense
CHOL_Intrahepatic				In-frame fusion	Yes								truncation																	truncation
CHOL_Intrahepatic				In-frame fusion	Yes								truncation																	truncation
CHOL_Intrahepatic				In-frame fusion	Yes								truncation																	deletion
CHOL_Intrahepatic				In-frame fusion	Yes								truncation																	truncation
CHOL_Intrahepatic				In-frame fusion	Yes								truncation																	truncation
CHOL_Intrahepatic				In-frame fusion	Yes								truncation																	truncation
Unknown primary				Frame unknown	Yes								truncation																	truncation
Unknown primary				Intergenic space	Yes								missense																	truncation
Unknown primary				Intergenic space	Yes								truncation																	truncation
Unknown primary				Intergenic space	Yes								truncation																	truncation
CHOL_Bile duct/Gallbladder				In-frame fusion	Yes								splice_nonfs																	truncation
OV				In-frame fusion	Yes								truncation																	truncation
CHOL_Intrahepatic				In-frame fusion	Yes								truncation																				missense
CHOL_Intrahepatic				In-frame fusion	Yes								splice_nonfs																				truncation
CHOL_Intrahepatic				In-frame fusion	Yes								missense																				splice_nonfs
Unknown primary				In-frame fusion	Yes								deletion																				deletion
PAAD				Intergenic space	Yes								splice_nonfs																				missense
CHOL_Intrahepatic				In-frame fusion	Yes								truncation
CHOL_Intrahepatic				In-frame fusion	Yes								truncation
CHOL_Intrahepatic				In-frame fusion	Yes								truncation
CHOL_Intrahepatic				In-frame fusion	Yes								missense
CHOL_Intrahepatic				In-frame fusion	Yes								splice_nonfs
CHOL_Intrahepatic				In-frame fusion	Yes								splice_nonfs
CHOL_Intrahepatic				In-frame fusion	Yes								truncation
CHOL_Intrahepatic				In-frame fusion	Yes								truncation
CHOL_Intrahepatic				In-frame fusion	Yes								splice_nonfs
CHOL_Intrahepatic				In-frame fusion	Yes								truncation
CHOL_Intrahepatic				In-frame fusion	Yes								truncation
CHOL_Intrahepatic				In-frame fusion	Yes								splice_nonfs
CHOL_Intrahepatic				In-frame fusion	Yes								truncation
CHOL_Intrahepatic				In-frame fusion	Yes								splice_nonfs
CHOL_Intrahepatic				In-frame fusion	Yes								truncation
CHOL_Intrahepatic				In-frame fusion	Yes								splice_nonfs
CHOL_Intrahepatic				In-frame fusion	Yes								splice_nonfs
CHOL_Intrahepatic				In-frame fusion	Yes								splice_nonfs
CHOL_Intrahepatic				In-frame fusion	Yes								truncation
CHOL_Intrahepatic	TRUE			In-frame fusion	Yes								truncation
CHOL_Intrahepatic				In-frame fusion	Yes								truncation
CHOL_Intrahepatic				In-frame fusion	Yes								truncation
CHOL_Intrahepatic				In-frame fusion	Yes								truncation
CHOL_Intrahepatic				In-frame fusion	Yes								splice_nonfs
CHOL_Intrahepatic				In-frame fusion	Yes								truncation
CHOL_Intrahepatic				In-frame fusion	Yes								truncation
CHOL_Intrahepatic				In-frame fusion	Yes								splice_nonfs
CHOL_Intrahepatic				In-frame fusion	Yes								truncation
CHOL_Intrahepatic				In-frame fusion	Yes								splice_nonfs
CHOL_Intrahepatic				In-frame fusion	Yes								truncation
CHOL_Intrahepatic				In-frame fusion	Yes								truncation
CHOL_Intrahepatic				In-frame fusion	Yes								truncation
CHOL_Intrahepatic				In-frame fusion	Yes								truncation
CHOL_Intrahepatic				In-frame fusion	Yes								truncation
CHOL_Intrahepatic				In-frame fusion	Yes								splice_nonfs
CHOL_Intrahepatic				In-frame fusion	Yes								missense
CHOL_Intrahepatic				In-frame fusion	Yes								truncation
CHOL_Intrahepatic				In-frame fusion	Yes								truncation
CHOL_Intrahepatic				In-frame fusion	Yes								truncation
CHOL_Intrahepatic				In-frame fusion	Yes								truncation
CHOL_Intrahepatic				In-frame fusion	Yes								splice_nonfs
CHOL_Intrahepatic				In-frame fusion	Yes								truncation
CHOL_Intrahepatic				In-frame fusion	Yes								truncation
CHOL_Intrahepatic				Out-of-strand	Yes								splice_nonfs
CHOL_Intrahepatic				Internal	Yes								deletion
Unknown primary				In-frame fusion	Yes								truncation
Unknown primary				In-frame fusion	Yes								truncation
Unknown primary				In-frame fusion	Yes								deletion
Unknown primary				In-frame fusion	Yes								truncation
Unknown primary				In-frame fusion	Yes								truncation
Unknown primary				In-frame fusion	Yes								truncation
Unknown primary				In-frame fusion	Yes								truncation
Unknown primary				In-frame fusion	Yes								truncation
Unknown primary				In-frame fusion	Yes								truncation
Unknown primary				In-frame fusion	Yes								splice_nonfs
Unknown primary				In-frame fusion	Yes								truncation
Unknown primary				In-frame fusion	Yes								truncation
Unknown primary				In-frame fusion	Yes								truncation
Unknown primary				In-frame fusion	Yes								truncation
Unknown primary				In-frame fusion	Yes								truncation
Unknown primary				In-frame fusion	Yes								truncation
Unknown primary				In-frame fusion	Yes								truncation
Unknown primary				In-frame fusion	Yes								missense
Unknown primary				In-frame fusion	Yes								truncation
Unknown primary				In-frame fusion	Yes								truncation
Unknown primary				Intergenic space	Yes								splice_nonfs
Unknown primary				Intergenic space	Yes								truncation
Unknown primary				Intergenic space	Yes								truncation
CHOL_Bile duct/Gallbladder				In-frame fusion	Yes								truncation
CHOL_Bile duct/Gallbladder				In-frame fusion	Yes								truncation
CHOL_Bile duct/Gallbladder				In-frame fusion	Yes								splice_nonfs
CHOL_Bile duct/Gallbladder				In-frame fusion	Yes								truncation
CHOL_Bile duct/Gallbladder				In-frame fusion	Yes								truncation
CHOL_Bile duct/Gallbladder				In-frame fusion	Yes								splice_nonfs
CHOL_Bile duct/Gallbladder				In-frame fusion	Yes								splice_nonfs
CHOL_Bile duct/Gallbladder				In-frame fusion	Yes								truncation
CHOL_Bile duct/Gallbladder				In-frame fusion	Yes								truncation
CHOL_Bile duct/Gallbladder				Frame unknown	Yes								truncation
CHOL_Bile duct/Gallbladder				Frame unknown	Yes								truncation
LUAD				In-frame fusion	Yes								truncation
PAAD				In-frame fusion	Yes								truncation
PAAD				In-frame fusion	Yes								truncation
PAAD				In-frame fusion	Yes								splice_nonfs
PAAD				Frame unknown	Yes								truncation
Other				In-frame fusion	Yes								truncation
Other				In-frame fusion	Yes								truncation
BRCA				Out-of-strand	Yes									splice_nonfs		amplification		amplification	amplification		amplification
COAD				In-frame fusion	Yes									truncation						missense														truncation
CHOL_Intrahepatic				In-frame fusion	Yes									missense								truncation
BRCA				In-frame fusion	Yes									truncation									missense						amplification
CHOL_Bile duct/Gallbladder				Out-of-strand	Yes									missense
READ			Proximal C-term, E768-Y783		Yes									splice_nonfs
BRCA				In-frame fusion	Yes										truncation	amplification		amplification	amplification		amplification										truncation
STAD				Frame unknown	Yes										truncation																missense
CHOL_Intrahepatic				Intergenic space	Yes										truncation
STAD				In-frame fusion	Yes										missense
STAD			Proximal C-term, E768-Y783		Yes										truncation
STAD	TRUE		Proximal C-term, E768-Y783		Yes										truncation
PAAD				Frame unknown	Yes										truncation
CESC	TRUE			Intergenic space	Yes										truncation
CHOL_Intrahepatic				In-frame fusion	Yes											amplification		amplification	amplification		amplification
BRCA				Intergenic space	Yes												missense															missense
CHOL_Intrahepatic				In-frame fusion	Yes												amplification
Unknown primary				In-frame fusion	Yes												missense
CHOL_Bile duct/Gallbladder				Internal	Yes												amplification
OV				Intergenic space	Yes												missense
BLCA			Proximal C-term, E768-Y783		Yes																	truncation					amplification						missense
CHOL_Intrahepatic				In-frame fusion	Yes																	truncation
CHOL_Intrahepatic				In-frame fusion	Yes																	truncation
CHOL_Intrahepatic				In-frame fusion	Yes																	truncation
LUSC				In-frame fusion	Yes																	truncation
COAD		E1-E18		Intergenic space	Yes																		truncation					missense
PAAD				In-frame fusion	Yes																		missense											truncation
COAD			Proximal C-term, E768-Y783		Yes																			missense
CESC		E1-E18		In-frame fusion	Yes																			missense
BRCA				Intergenic space	Yes																				truncation		amplification
CHOL_Intrahepatic				In-frame fusion	Yes																				truncation
BRCA		E1-E18		Intergenic space	Yes																				deletion
CHOL_Bile duct/Gallbladder				In-frame fusion	Yes																				splice_nonfs
OV				In-frame fusion	Yes																				truncation
OV				Intergenic space	Yes																				truncation
Unknown primary				Intergenic space	Yes																						amplification	deletion
CHOL_Bile duct/Gallbladder				Intergenic space	Yes																						amplification	truncation
CHOL_Intrahepatic				In-frame fusion	Yes																						amplification			splice_nonfs
CHOL_Intrahepatic				In-frame fusion	Yes																						amplification
CHOL_Intrahepatic				In-frame fusion	Yes																						amplification
CHOL_Intrahepatic			E18 splice-site	In-frame fusion	Yes																						amplification
CHOL_Intrahepatic				In-frame fusion	Yes																						amplification
CHOL_Intrahepatic				In-frame fusion	Yes																						amplification
CHOL_Intrahepatic				In-frame fusion	Yes																						amplification
CHOL_Intrahepatic		E1-E17		In-frame fusion	Yes																						amplification
CHOL_Intrahepatic				In-frame fusion	Yes																						amplification
CHOL_Intrahepatic				Frame unknown	Yes																						amplification
CHOL_Intrahepatic				Intergenic space	Yes																						amplification
Unknown primary				In-frame fusion	Yes																						amplification
Unknown primary				In-frame fusion	Yes																						amplification
Unknown primary				In-frame fusion	Yes																						amplification
CHOL_Bile duct/Gallbladder				In-frame fusion	Yes																						amplification
CHOL_Bile duct/Gallbladder				In-frame fusion	Yes																						amplification
CHOL_Intrahepatic			E18 splice-site + truncating		Yes																							truncation
Unknown primary				In-frame fusion	Yes																							truncation
Unknown primary				In-frame fusion	Yes																							truncation
Unknown primary				In-frame fusion	Yes																							truncation
CHOL_Bile duct/Gallbladder				In-frame fusion	Yes																							truncation
OV				In-frame fusion	Yes																							truncation
CESC				In-frame fusion	Yes																							truncation
Unknown primary				Intergenic space	Yes																								missense
CHOL_Intrahepatic				In-frame fusion	Yes																									deletion
CHOL_Intrahepatic				In-frame fusion	Yes																									missense
CHOL_Intrahepatic				In-frame fusion	Yes																									splice_nonfs
CHOL_Intrahepatic				In-frame fusion	Yes																									truncation
CHOL_Intrahepatic				In-frame fusion	Yes																									truncation
CHOL_Intrahepatic				In-frame fusion	Yes																									truncation
CHOL_Intrahepatic				In-frame fusion	Yes																									truncation
CHOL_Intrahepatic				Frame unknown	Yes																									truncation
CHOL_Intrahepatic				Intergenic space	Yes																									truncation
CHOL_Intrahepatic				Out-of-strand	Yes																									truncation
Unknown primary				In-frame fusion	Yes																									truncation
Unknown primary				In-frame fusion	Yes																									truncation
Unknown primary				In-frame fusion	Yes																									truncation
Unknown primary				In-frame fusion	Yes																									splice_nonfs
Unknown primary				Frame unknown	Yes																									deletion
CHOL_Bile duct/Gallbladder				In-frame fusion	Yes																									splice_nonfs
STAD		E1-E17		Intergenic space	Yes																									truncation
OV				In-frame fusion	Yes																									truncation
PAAD				In-frame fusion	Yes																									truncation
PAAD				In-frame fusion	Yes																									truncation
PAAD				Intergenic space	Yes																									truncation
COAD				Internal	Yes																									truncation
STAD				Internal	Yes																										truncation				truncation
STAD		E1-E17		In-frame fusion	Yes																										truncation
STAD		E1-E18		Intergenic space	Yes																										splice_nonfs
STAD		E1-E18		Intergenic space	Yes																										splice_nonfs
STAD				Intergenic space	Yes																										truncation
STAD				Intergenic space	Yes																										truncation
ESCA				In-frame fusion	Yes																										truncation
COAD				In-frame fusion	Yes																												truncation		truncation
Unknown primary				In-frame fusion	Yes																												truncation
Unknown primary				Frame unknown	Yes																												truncation
CHOL_Bile duct/Gallbladder				In-frame fusion	Yes																												truncation
COAD				Intergenic space	Yes																												missense
CHOL_Intrahepatic				In-frame fusion	Yes																													truncation
STAD				Intergenic space	Yes																														truncation
CHOL_Intrahepatic				In-frame fusion	Yes
CHOL_Intrahepatic				In-frame fusion	Yes
CHOL_Intrahepatic				In-frame fusion	Yes
CHOL_Intrahepatic				In-frame fusion	Yes
CHOL_Intrahepatic				In-frame fusion	Yes
CHOL_Intrahepatic				In-frame fusion	Yes
CHOL_Intrahepatic				In-frame fusion	Yes
CHOL_Intrahepatic				In-frame fusion	Yes
CHOL_Intrahepatic				In-frame fusion	Yes
CHOL_Intrahepatic				In-frame fusion	Yes
CHOL_Intrahepatic				In-frame fusion	Yes
CHOL_Intrahepatic				In-frame fusion	Yes
CHOL_Intrahepatic				In-frame fusion	Yes
CHOL_Intrahepatic				In-frame fusion	Yes
CHOL_Intrahepatic				In-frame fusion	Yes
CHOL_Intrahepatic				In-frame fusion	Yes
CHOL_Intrahepatic				In-frame fusion	Yes
CHOL_Intrahepatic				In-frame fusion	Yes
CHOL_Intrahepatic				In-frame fusion	Yes
CHOL_Intrahepatic				In-frame fusion	Yes
CHOL_Intrahepatic				In-frame fusion	Yes
CHOL_Intrahepatic				In-frame fusion	Yes
CHOL_Intrahepatic				In-frame fusion	Yes
CHOL_Intrahepatic				In-frame fusion	Yes
CHOL_Intrahepatic				In-frame fusion	Yes
CHOL_Intrahepatic				In-frame fusion	Yes
CHOL_Intrahepatic				In-frame fusion	Yes
CHOL_Intrahepatic				In-frame fusion	Yes
CHOL_Intrahepatic				In-frame fusion	Yes
CHOL_Intrahepatic				In-frame fusion	Yes
CHOL_Intrahepatic				In-frame fusion	Yes
CHOL_Intrahepatic				In-frame fusion	Yes
CHOL_Intrahepatic				In-frame fusion	Yes
CHOL_Intrahepatic				In-frame fusion	Yes
CHOL_Intrahepatic				In-frame fusion	Yes
CHOL_Intrahepatic				In-frame fusion	Yes
CHOL_Intrahepatic				In-frame fusion	Yes
CHOL_Intrahepatic				In-frame fusion	Yes
CHOL_Intrahepatic				In-frame fusion	Yes
CHOL_Intrahepatic				In-frame fusion	Yes
CHOL_Intrahepatic				In-frame fusion	Yes
CHOL_Intrahepatic				In-frame fusion	Yes
CHOL_Intrahepatic				In-frame fusion	Yes
CHOL_Intrahepatic				In-frame fusion	Yes
CHOL_Intrahepatic				In-frame fusion	Yes
CHOL_Intrahepatic				In-frame fusion	Yes
CHOL_Intrahepatic				In-frame fusion	Yes
CHOL_Intrahepatic				In-frame fusion	Yes
CHOL_Intrahepatic				In-frame fusion	Yes
CHOL_Intrahepatic				In-frame fusion	Yes
CHOL_Intrahepatic				In-frame fusion	Yes
CHOL_Intrahepatic				In-frame fusion	Yes
CHOL_Intrahepatic				In-frame fusion	Yes
CHOL_Intrahepatic				In-frame fusion	Yes
CHOL_Intrahepatic				In-frame fusion	Yes
CHOL_Intrahepatic				In-frame fusion	Yes
CHOL_Intrahepatic				In-frame fusion	Yes
CHOL_Intrahepatic				In-frame fusion	Yes
CHOL_Intrahepatic				In-frame fusion	Yes
CHOL_Intrahepatic				In-frame fusion	Yes
CHOL_Intrahepatic				In-frame fusion	Yes
CHOL_Intrahepatic				In-frame fusion	Yes
CHOL_Intrahepatic				In-frame fusion	Yes
CHOL_Intrahepatic				In-frame fusion	Yes
CHOL_Intrahepatic				In-frame fusion	Yes
CHOL_Intrahepatic				In-frame fusion	Yes
CHOL_Intrahepatic				In-frame fusion	Yes
CHOL_Intrahepatic				In-frame fusion	Yes
CHOL_Intrahepatic				In-frame fusion	Yes
CHOL_Intrahepatic				In-frame fusion	Yes
CHOL_Intrahepatic				In-frame fusion	Yes
CHOL_Intrahepatic				In-frame fusion	Yes
CHOL_Intrahepatic				In-frame fusion	Yes
CHOL_Intrahepatic				In-frame fusion	Yes
CHOL_Intrahepatic				In-frame fusion	Yes
CHOL_Intrahepatic				In-frame fusion	Yes
CHOL_Intrahepatic				Frame unknown	Yes
CHOL_Intrahepatic				Frame unknown	Yes
CHOL_Intrahepatic				Frame unknown	Yes
CHOL_Intrahepatic				Frame unknown	Yes
CHOL_Intrahepatic				Frame unknown	Yes
CHOL_Intrahepatic				Frame unknown	Yes
CHOL_Intrahepatic	TRUE			Intergenic space	Yes
CHOL_Intrahepatic				Intergenic space	Yes
CHOL_Intrahepatic				Intergenic space	Yes
CHOL_Intrahepatic				Intergenic space	Yes
CHOL_Intrahepatic				Intergenic space	Yes
CHOL_Intrahepatic				Intergenic space	Yes
CHOL_Intrahepatic				Intergenic space	Yes
CHOL_Intrahepatic				Intergenic space	Yes
CHOL_Intrahepatic				Intergenic space	Yes
CHOL_Intrahepatic				Out-of-strand	Yes
CHOL_Intrahepatic				Out-of-strand	Yes
CHOL_Intrahepatic				Out-of-strand	Yes
CHOL_Intrahepatic				Out-of-strand	Yes
CHOL_Intrahepatic				Out-of-strand	Yes
CHOL_Intrahepatic				Out-of-strand	Yes
CHOL_Intrahepatic				Internal	Yes
Unknown primary				In-frame fusion	Yes
Unknown primary				In-frame fusion	Yes
Unknown primary				In-frame fusion	Yes
Unknown primary				In-frame fusion	Yes
Unknown primary				In-frame fusion	Yes
Unknown primary				In-frame fusion	Yes
Unknown primary				In-frame fusion	Yes
Unknown primary				In-frame fusion	Yes
Unknown primary				In-frame fusion	Yes
Unknown primary				In-frame fusion	Yes
Unknown primary				In-frame fusion	Yes
Unknown primary				In-frame fusion	Yes
Unknown primary				In-frame fusion	Yes
Unknown primary				In-frame fusion	Yes
Unknown primary				In-frame fusion	Yes
Unknown primary				In-frame fusion	Yes
Unknown primary				In-frame fusion	Yes
Unknown primary				In-frame fusion	Yes
Unknown primary				In-frame fusion	Yes
Unknown primary				In-frame fusion	Yes
Unknown primary				In-frame fusion	Yes
Unknown primary				In-frame fusion	Yes
Unknown primary				In-frame fusion	Yes
Unknown primary				In-frame fusion	Yes
Unknown primary				In-frame fusion	Yes
Unknown primary				In-frame fusion	Yes
Unknown primary				In-frame fusion	Yes
Unknown primary				In-frame fusion	Yes
Unknown primary				In-frame fusion	Yes
Unknown primary				In-frame fusion	Yes
Unknown primary				In-frame fusion	Yes
Unknown primary				In-frame fusion	Yes
Unknown primary				In-frame fusion	Yes
Unknown primary				In-frame fusion	Yes
Unknown primary				Frame unknown	Yes
Unknown primary				Frame unknown	Yes
Unknown primary				Intergenic space	Yes
Unknown primary				Intergenic space	Yes
Unknown primary				Intergenic space	Yes
Unknown primary				Intergenic space	Yes
Unknown primary				Intergenic space	Yes
Unknown primary				Intergenic space	Yes
Unknown primary				Intergenic space	Yes
Unknown primary				Intergenic space	Yes
Unknown primary		E1-E17		Intergenic space	Yes
Unknown primary				Out-of-strand	Yes
Unknown primary				Out-of-strand	Yes
Unknown primary				Out-of-strand	Yes
Unknown primary				Internal	Yes
Unknown primary			Proximal C-term, E768-Y783		Yes
BRCA				In-frame fusion	Yes
BRCA				In-frame fusion	Yes
BRCA				Intergenic space	Yes
BRCA				Intergenic space	Yes
BRCA				Intergenic space	Yes
BRCA		E1-E17		Intergenic space	Yes
BRCA				Out-of-strand	Yes
BRCA				Internal	Yes
BRCA			Proximal C-term, E768-Y783		Yes
CHOL_Bile duct/Gallbladder				In-frame fusion	Yes
CHOL_Bile duct/Gallbladder				In-frame fusion	Yes
CHOL_Bile duct/Gallbladder				In-frame fusion	Yes
CHOL_Bile duct/Gallbladder				In-frame fusion	Yes
CHOL_Bile duct/Gallbladder				In-frame fusion	Yes
CHOL_Bile duct/Gallbladder				In-frame fusion	Yes
CHOL_Bile duct/Gallbladder				In-frame fusion	Yes
CHOL_Bile duct/Gallbladder				In-frame fusion	Yes
CHOL_Bile duct/Gallbladder				In-frame fusion	Yes
CHOL_Bile duct/Gallbladder		E1-E17		In-frame fusion	Yes
CHOL_Bile duct/Gallbladder				In-frame fusion	Yes
CHOL_Bile duct/Gallbladder				In-frame fusion	Yes
CHOL_Bile duct/Gallbladder				In-frame fusion	Yes
CHOL_Bile duct/Gallbladder				In-frame fusion	Yes
CHOL_Bile duct/Gallbladder		E1-E17		In-frame fusion	Yes
CHOL_Bile duct/Gallbladder				In-frame fusion	Yes
CHOL_Bile duct/Gallbladder				In-frame fusion	Yes
CHOL_Bile duct/Gallbladder				In-frame fusion	Yes
CHOL_Bile duct/Gallbladder				Frame unknown	Yes
CHOL_Bile duct/Gallbladder				Frame unknown	Yes
CHOL_Bile duct/Gallbladder				Frame unknown	Yes
CHOL_Bile duct/Gallbladder				Frame unknown	Yes
CHOL_Bile duct/Gallbladder				Frame unknown	Yes
CHOL_Bile duct/Gallbladder				Frame unknown	Yes
CHOL_Bile duct/Gallbladder				Intergenic space	Yes
CHOL_Bile duct/Gallbladder				Intergenic space	Yes
CHOL_Bile duct/Gallbladder				Intergenic space	Yes
CHOL_Bile duct/Gallbladder				Intergenic space	Yes
STAD				In-frame fusion	Yes
STAD				In-frame fusion	Yes
STAD				Frame unknown	Yes
STAD		E1-E18		Intergenic space	Yes
STAD				Intergenic space	Yes
STAD				Intergenic space	Yes
STAD				Intergenic space	Yes
STAD				Intergenic space	Yes
STAD		E1-E18		Intergenic space	Yes
STAD		E1-E17		Out-of-strand	Yes
STAD		E1-E17		Out-of-strand	Yes
STAD				Internal	Yes
STAD				Internal	Yes
STAD			Proximal C-term, E768-Y783		Yes
LUAD				In-frame fusion	Yes
LUAD				In-frame fusion	Yes
LUAD				In-frame fusion	Yes
LUAD				In-frame fusion	Yes
LUAD				In-frame fusion	Yes
LUAD				In-frame fusion	Yes
LUAD				In-frame fusion	Yes
LUAD				In-frame fusion	Yes
LUAD				In-frame fusion	Yes
LUAD				Out-of-strand	Yes
LUAD		E1-E17			Yes
ESCA				In-frame fusion	Yes
OV				In-frame fusion	Yes
OV				In-frame fusion	Yes
OV				In-frame fusion	Yes
OV				In-frame fusion	Yes
OV				In-frame fusion	Yes
PAAD				In-frame fusion	Yes
PAAD				In-frame fusion	Yes
PAAD				Intergenic space	Yes
Other		E1-E17		In-frame fusion	Yes
Other				In-frame fusion	Yes
Other				In-frame fusion	Yes
Other				In-frame fusion	Yes
Other				In-frame fusion	Yes
Other				In-frame fusion	Yes
Other				In-frame fusion	Yes
Other				In-frame fusion	Yes
Other				In-frame fusion	Yes
Other				In-frame fusion	Yes
Other				In-frame fusion	Yes
Other				In-frame fusion	Yes
Other				In-frame fusion	Yes
Other				In-frame fusion	Yes
Other				In-frame fusion	Yes
Other				In-frame fusion	Yes
Other				Frame unknown	Yes
Other				Frame unknown	Yes
Other				Frame unknown	Yes
Other				Intergenic space	Yes
Other				Intergenic space	Yes
COAD				In-frame fusion	Yes
BLCA	TRUE			Intergenic space	Yes
CESC	TRUE			In-frame fusion	Yes
CESC				Frame unknown	Yes
HNSC				In-frame fusion	Yes
SGC				In-frame fusion	Yes
PRAD				Intergenic space	Yes
PRAD				Out-of-strand	Yes
SARC				In-frame fusion	Yes
SARC				Intergenic space	Yes
SARC				Intergenic space	Yes
ESCA		E1-E18				missense	missense	truncation	truncation		amplification
UCS		E1-E18				missense	missense	missense	truncation											truncation
BRCA		E1-E18				missense	amplification	truncation		deletion		deletion
BRCA		E1-E18				truncation	missense	deletion			amplification					amplification		amplification	amplification		amplification
BRCA		E1-E18				missense	missense	deletion			amplification
BRCA		E1-E18				missense	missense	truncation			amplification
Other		E1-E18				splice_nonfs	missense	truncation					truncation
BRCA		E1-E18				truncation	missense	deletion								amplification		amplification	amplification		amplification				splice_nonfs
BRCA		E1-E18				missense	missense	truncation														deletion
BRCA		E1-E18				missense	missense	deletion																		amplification
BRCA		E1-E18				missense	missense	deletion																		amplification
BRCA		E1-E18				missense	missense	splice_nonfs																					amplification
BRCA		E1-E18				deletion	missense;amplification	missense
BRCA		E1-E18				truncation	amplification	deletion
BRCA		E1-E18				truncation	splice_nonfs	truncation
BRCA		E1-E18				missense	missense	truncation
BRCA		E1-E18				missense	amplification	deletion
BRCA		E1-E18				truncation	missense;amplification		truncation		amplification
BRCA		E1-E18				splice_nonfs	missense		truncation														truncation	truncation	truncation
HNSC		E1-E18				missense	missense			deletion	amplification	deletion				amplification		amplification	amplification		amplification
BRCA		E1-E18				truncation	missense			deletion	amplification	deletion					amplification
ESCA		E1-E18				truncation	missense			deletion		deletion				amplification		amplification	amplification		amplification		missense
LUSC		E1-E18				missense	amplification			deletion		deletion													deletion									deletion
OV		E1-E18				missense	amplification			deletion		deletion														amplification			amplification
BRCA		E1-E18				missense	missense			deletion		deletion																			truncation
BRCA		E1-E18				truncation	missense			deletion		deletion																					missense
STAD		E1-E18				missense	amplification			truncation						amplification		amplification	amplification		amplification								missense					deletion
BRCA		E1-E18				missense	amplification				amplification				splice_nonfs												amplification
BRCA		E1-E18				missense	missense;amplification				amplification					amplification		amplification	amplification		amplification
BRCA		E1-E18				missense	missense				amplification					amplification		amplification	amplification		amplification
BRCA		E1-E18				missense	missense				amplification											deletion
BRCA	TRUE	E1-E18				truncation	missense				amplification														truncation
BRCA		E1-E18				missense	amplification				amplification																		missense;amplification
BRCA		E1-E18				missense	missense				amplification																		amplification
BRCA		E1-E18				missense	missense				amplification																		amplification
BRCA		E1-E18				missense	amplification				amplification
BRCA		E1-E18				truncation	amplification				amplification
BRCA		E1-E18				missense	missense				amplification
BRCA		E1-E18				missense	missense				amplification
BRCA		E1-E18				truncation	missense				amplification
BRCA		E1-E18				missense	missense				amplification
CHOL_Bile duct/Gallbladder		E1-E18				missense	missense							splice_nonfs		amplification										amplification
Other		E1-E18				splice_nonfs	missense								truncation	amplification		amplification	amplification		amplification
UCEC		E1-E18				missense	missense								truncation		amplification
BRCA		E1-E18				truncation	missense									amplification		amplification	amplification		amplification	deletion
OV		E1-E18				missense	missense									amplification		amplification	amplification		amplification					amplification
BRCA		E1-E18				missense	missense									amplification		amplification	amplification		amplification						amplification
BRCA		E1-E18				missense	missense									amplification		amplification	amplification		amplification										missense
BRCA		E1-E18				missense	missense;amplification									amplification		amplification	amplification		amplification											amplification
BRCA		E1-E18				truncation	missense									amplification		amplification	amplification		amplification
BRCA		E1-E18				missense	missense									amplification		amplification	amplification		amplification
BRCA		E1-E18				missense	missense									amplification		amplification	amplification		amplification
LUAD		E1-E18				missense	missense									amplification		amplification	amplification		amplification
BRCA		E1-E18				missense	missense									amplification		amplification	amplification
BRCA		E1-E18				missense	missense									amplification		amplification											amplification
COAD		E1-E18				missense	missense										missense						truncation
BRCA		E1-E18				missense	missense										amplification															amplification
BRCA		E1-E18				missense	missense															truncation			truncation
BRCA	TRUE	E1-E18				missense	missense;amplification															truncation							missense
BRCA		E1-E18				truncation	splice_nonfs															truncation
BRCA		E1-E18				missense	missense															truncation
BRCA		E1-E18				truncation	missense																missense						splice_nonfs;amplification
READ		E1-E18				missense	missense																truncation
LUAD		E1-E18				missense	missense																	missense
BRCA		E1-E18				missense	missense																		truncation
OV		E1-E18				truncation	missense																			amplification		truncation
BRCA		E1-E18				truncation	missense																			amplification
BRCA		E1-E18				missense	missense																			amplification
UCEC		E1-E18				truncation	truncation																			amplification
BRCA		E1-E18				missense	missense																				amplification
BRCA		E1-E18				missense	missense																				amplification
BLCA		E1-E18				truncation	missense																				amplification
LUSC		E1-E18				missense	amplification																							splice_nonfs
BRCA		E1-E18				missense	amplification
BRCA		E1-E18				missense	missense
BRCA		E1-E18				missense	missense
BRCA		E1-E18				missense	missense;amplification
BRCA		E1-E18				splice_nonfs	missense
BRCA		E1-E18				missense	missense;amplification
BRCA		E1-E18				missense	amplification
BRCA		E1-E18				missense	missense
BRCA		E1-E18				missense	missense
BRCA		E1-E18				splice_nonfs	missense
BRCA		E1-E18				truncation	missense
BRCA		E1-E18				truncation	splice_nonfs
BRCA		E1-E18				missense	missense
BRCA		E1-E18				truncation	missense
BRCA		E1-E18				truncation	missense
BRCA		E1-E18				missense	missense
STAD		E1-E18				missense	missense
ESCA		E1-E18				splice_nonfs	missense
OV		E1-E18				truncation	amplification
OV		E1-E18				truncation	missense;amplification
OV		E1-E18				truncation	missense
UCEC		E1-E18				missense	missense
BRCA		E1-E18				missense		truncation	truncation		amplification											truncation
Unknown primary		E1-E18				missense		truncation	truncation		amplification																		missense
BRCA		E1-E18				missense		deletion		deletion	amplification	deletion				amplification		amplification	amplification		amplification
BRCA		E1-E18				missense		missense;deletion		deletion	amplification	deletion
Unknown primary		E1-E18				truncation		deletion		deletion		deletion											truncation						missense	truncation
STAD		E1-E18				truncation		deletion		deletion		deletion												deletion
BRCA		E1-E18				missense		deletion		deletion		deletion													deletion					deletion
BRCA		E1-E18				missense		truncation		deletion		deletion													truncation
LUSC		E1-E18				missense		missense		truncation					truncation
BRCA		E1-E18				missense		splice_nonfs		truncation																			amplification	truncation
COAD		E1-E18				truncation		truncation			amplification				truncation								truncation										missense
BRCA		E1-E18				splice_nonfs		truncation			amplification					amplification		amplification	amplification		amplification
Unknown primary		E1-E18				missense		truncation			amplification					amplification		amplification	amplification		amplification
OV		E1-E18				truncation		deletion			amplification											truncation
OV		E1-E18				truncation		missense			amplification											deletion
LUAD		E1-E18				splice_nonfs		deletion			amplification												truncation
BRCA		E1-E18				truncation		truncation			amplification																		amplification
LUAD		E1-E18				truncation		deletion			amplification																					amplification			truncation
BRCA		E1-E18				missense		deletion			amplification																					amplification
BRCA		E1-E18				missense		truncation			amplification
BRCA		E1-E18				missense		deletion			amplification
BRCA		E1-E18				missense		truncation			amplification
BRCA		E1-E18				missense		truncation			amplification
BRCA		E1-E18				missense		deletion			amplification
BRCA		E1-E18				truncation		deletion			amplification
BRCA		E1-E18				missense		deletion			amplification
BRCA		E1-E18				truncation		deletion			amplification
ESCA		E1-E18				truncation		missense			amplification
OV		E1-E18				missense		deletion			amplification
OV		E1-E18				missense		deletion			amplification
COAD		E1-E18				truncation		truncation			amplification
LUAD		E1-E18				truncation		truncation					truncation	truncation
UCEC		E1-E18				missense		truncation						splice_nonfs	truncation
UCEC		E1-E18				missense		splice_nonfs						truncation
BRCA		E1-E18				missense		deletion							truncation							truncation
BRCA		E1-E18				missense		deletion								amplification		amplification	amplification		amplification
BRCA		E1-E18				missense		deletion								amplification		amplification	amplification		amplification
BRCA		E1-E18				truncation		splice_nonfs								amplification															missense
COAD		E1-E18				splice_nonfs		splice_nonfs									missense						truncation
BRCA		E1-E18				splice_nonfs		deletion														deletion
BRCA		E1-E18				truncation		truncation														truncation
BRCA		E1-E18				missense		truncation														truncation
UCS		E1-E18				truncation		deletion														deletion
BRCA		E1-E18				missense		deletion																		amplification	amplification
BRCA		E1-E18				missense		splice_nonfs																		amplification
STAD		E1-E18				missense		deletion																		amplification
Other		E1-E18				truncation		deletion																				truncation
BRCA		E1-E18				missense		deletion																							truncation
BRCA		E1-E18				truncation		deletion
BRCA		E1-E18				missense		truncation
BRCA		E1-E18				missense		truncation
BRCA		E1-E18				missense		missense
BRCA		E1-E18				missense		missense
BRCA		E1-E18				missense		truncation
BRCA		E1-E18				missense		deletion
BRCA		E1-E18				missense		truncation
LUAD		E1-E18				missense		deletion
Other		E1-E18				missense			truncation	deletion		deletion					amplification											truncation
STAD		E1-E18				missense			truncation	deletion		deletion
ESCA		E1-E18				missense			truncation	deletion		deletion
Unknown primary		E1-E18				missense			truncation	deletion		deletion
ESCA		E1-E18				missense			truncation	truncation							amplification
LUAD		E1-E18				splice_nonfs			truncation	truncation
BRCA		E1-E18				truncation			deletion		amplification
STAD		E1-E18				missense			truncation		amplification
STAD		E1-E18				truncation			truncation		amplification
Unknown primary		E1-E18				missense			truncation		amplification
Unknown primary		E1-E18				truncation			truncation		amplification
COAD		E1-E18				truncation			truncation		amplification
LUSC		E1-E18				missense			truncation		amplification
BRCA		E1-E18				truncation			truncation							amplification		amplification	amplification		amplification
ESCA		E1-E18				missense			truncation							amplification		amplification	amplification		amplification
STAD		E1-E18				missense			missense														truncation
LUAD		E1-E18				truncation			splice_nonfs														truncation
COAD		E1-E18				truncation			truncation														truncation
STAD		E1-E18				missense			truncation															missense
LUAD		E1-E18				missense			truncation																				amplification
BLCA		E1-E18				missense			truncation																				missense;amplification
STAD		E1-E18				missense			truncation																						splice_nonfs
STAD		E1-E18				missense			truncation
ESCA		E1-E18				truncation			truncation
Unknown primary		E1-E18				truncation			truncation
Unknown primary		E1-E18				missense			truncation
LUAD		E1-E18				truncation			truncation
BLCA		E1-E18				truncation			truncation
BRCA		E1-E18				missense				deletion	amplification	deletion				amplification													amplification
BRCA		E1-E18				truncation				deletion	amplification	deletion					missense
STAD		E1-E18				missense				deletion	amplification	deletion														amplification					splice_nonfs
STAD		E1-E18				missense				deletion	amplification	deletion																			splice_nonfs
STAD		E1-E18				missense				deletion	amplification	deletion
Unknown primary		E1-E18				truncation				truncation	amplification					amplification	amplification	amplification	amplification		amplification
ESCA		E1-E18				missense				missense	amplification						amplification
Unknown primary		E1-E18				truncation				missense	amplification						missense
STAD		E1-E18				splice_nonfs				missense	amplification												truncation
BLCA		E1-E18				missense				missense	amplification															amplification
ESCA		E1-E18				missense				truncation	amplification
Other		E1-E18				truncation				deletion		deletion				amplification	amplification	amplification	amplification		amplification
ESCA		E1-E18				missense				deletion		deletion				amplification		amplification	amplification		amplification
CHOL_Intrahepatic		E1-E18				truncation				deletion		deletion				missense
Unknown primary		E1-E18				missense				deletion		deletion					missense												amplification
CHOL_Bile duct/Gallbladder		E1-E18				missense				deletion		deletion					missense;amplification												missense;amplification
STAD		E1-E18				missense				deletion		deletion					amplification
CHOL_Bile duct/Gallbladder		E1-E18				missense				deletion		deletion					missense
PAAD		E1-E18				truncation				deletion		deletion					missense
LUAD		E1-E18				missense				deletion		deletion											truncation				amplification	truncation
Other		E1-E18				splice_nonfs				deletion		deletion													splice_nonfs						splice_nonfs
LUAD		E1-E18				missense				deletion		deletion													splice_nonfs
LUAD		E1-E18				truncation				deletion		deletion														amplification
SARC		E1-E18				missense				deletion		deletion															amplification	truncation
ESCA		E1-E18				truncation				deletion		deletion																	amplification
STAD		E1-E18				missense				deletion		deletion																			deletion
STAD		E1-E18				missense				deletion		deletion																			missense
STAD		E1-E18				missense				deletion		deletion
ESCA		E1-E18				missense				deletion		deletion
ESCA		E1-E18				truncation				deletion		deletion
ESCA		E1-E18				missense				deletion		deletion
ESCA		E1-E18				missense				deletion		deletion
Unknown primary		E1-E18				missense				deletion		deletion
LUAD		E1-E18				missense				deletion		deletion
BLCA		E1-E18				splice_nonfs				deletion		deletion
SARC		E1-E18				deletion				deletion		deletion
COAD		E1-E18				missense				missense					missense
CHOL_Bile duct/Gallbladder		E1-E18				truncation				truncation						amplification	missense	amplification	amplification		amplification						missense
ESCA		E1-E18				missense				missense						amplification		amplification	amplification		amplification
ESCA		E1-E18				missense				truncation						amplification		amplification	amplification		amplification
LUSC		E1-E18				missense				truncation						amplification		amplification	amplification		amplification
ESCA		E1-E18				truncation				truncation							amplification									amplification
CESC		E1-E18				missense				deletion							amplification
PAAD		E1-E18				truncation				truncation							missense
ESCA	TRUE	E1-E18				truncation				missense												splice_nonfs							amplification
STAD		E1-E18				missense				truncation																								missense
ESCA		E1-E18				splice_nonfs				truncation																									truncation
STAD		E1-E18				missense				truncation
STAD		E1-E18				missense				deletion
ESCA		E1-E18				splice_nonfs				truncation
ESCA		E1-E18				missense				splice_nonfs
Unknown primary		E1-E18				truncation				deletion
LUAD		E1-E18				missense				deletion
Other		E1-E18				missense				missense
Other		E1-E18				splice_nonfs				truncation
CHOL_Bile duct/Gallbladder		E1-E18				truncation				truncation
BRCA		E1-E18				truncation					amplification			truncation												amplification
OV		E1-E18				missense					amplification			truncation												amplification
OV		E1-E18				missense					amplification			truncation
PRAD		E1-E18				missense					amplification			splice_nonfs
BRCA		E1-E18				missense					amplification					amplification	amplification	amplification	amplification		amplification											missense
ESCA		E1-E18				truncation					amplification					amplification	missense;amplification	amplification	amplification		amplification
STAD		E1-E18				missense					amplification					amplification		amplification	amplification	missense	amplification
BRCA		E1-E18				truncation					amplification					amplification		amplification	amplification		amplification						amplification
BRCA		E1-E18				missense					amplification					amplification		amplification	amplification		amplification											missense
BRCA		E1-E18				truncation					amplification					amplification		amplification	amplification		amplification
BRCA		E1-E18				truncation					amplification					amplification		amplification	amplification		amplification
BRCA		E1-E18				missense					amplification					amplification		amplification	amplification		amplification
BRCA		E1-E18				missense					amplification					amplification		amplification	amplification		amplification
BRCA		E1-E18				missense					amplification					amplification		amplification	amplification		amplification
BRCA		E1-E18				truncation					amplification					amplification		amplification	amplification		amplification
ESCA		E1-E18				missense					amplification					amplification		amplification	amplification		amplification
ESCA		E1-E18				splice_nonfs					amplification					amplification		amplification	amplification		amplification
OV		E1-E18				truncation					amplification					amplification		amplification	amplification		amplification
COAD		E1-E18				missense					amplification					amplification		amplification	amplification		amplification
STAD		E1-E18				missense					amplification					amplification		amplification			amplification
Unknown primary		E1-E18				missense					amplification					amplification		amplification
BRCA		E1-E18				truncation					amplification					amplification
COAD		E1-E18				missense					amplification						amplification						missense
OV		E1-E18				missense					amplification						amplification									amplification
STAD		E1-E18				missense					amplification						amplification										amplification				splice_nonfs
BRCA		E1-E18				missense					amplification						amplification
BRCA		E1-E18				truncation					amplification						amplification
ESCA		E1-E18				missense					amplification						amplification
ESCA		E1-E18				truncation					amplification						amplification
ESCA		E1-E18				truncation					amplification						amplification
OV		E1-E18				splice_nonfs					amplification						amplification
BRCA		E1-E18				missense					amplification											truncation									deletion	amplification
BRCA		E1-E18				splice_nonfs					amplification											truncation
BRCA		E1-E18				truncation					amplification											deletion
ESCA		E1-E18				missense					amplification											truncation
Unknown primary		E1-E18				missense					amplification											deletion
OV		E1-E18				missense					amplification												missense			amplification						amplification
COAD		E1-E18				missense					amplification												truncation
LUAD		E1-E18				missense					amplification														truncation
BRCA		E1-E18				truncation					amplification															amplification	amplification
STAD		E1-E18				splice_nonfs					amplification															amplification		missense
LUAD		E1-E18				missense					amplification															amplification			amplification
BRCA		E1-E18				truncation					amplification															amplification
BRCA		E1-E18				missense					amplification															amplification
OV		E1-E18				truncation					amplification															amplification
BRCA		E1-E18				truncation					amplification																amplification		amplification
BRCA		E1-E18				truncation					amplification																amplification
BRCA		E1-E18				missense					amplification																amplification
BRCA		E1-E18				truncation					amplification																amplification
LUAD		E1-E18				truncation					amplification																amplification
BRCA		E1-E18				truncation					amplification																		amplification
BRCA		E1-E18				missense					amplification																		amplification
ESCA		E1-E18				truncation					amplification																		amplification
LUAD		E1-E18				missense					amplification																		amplification
BLCA		E1-E18				missense					amplification																		amplification
BRCA		E1-E18				missense					amplification																					amplification
BRCA		E1-E18				missense					amplification																					missense
BRCA		E1-E18				missense					amplification																					amplification
BRCA		E1-E18				splice_nonfs					amplification																						truncation
COAD		E1-E18				missense					amplification																							truncation
Unknown primary		E1-E18				splice_nonfs					amplification																								truncation
BRCA		E1-E18				missense					amplification
BRCA	TRUE	E1-E18				missense					amplification
BRCA		E1-E18				splice_nonfs					amplification
BRCA		E1-E18				truncation					amplification
BRCA		E1-E18				truncation					amplification
BRCA		E1-E18				truncation					amplification
BRCA		E1-E18				missense					amplification
BRCA		E1-E18				missense					amplification
BRCA		E1-E18				truncation					amplification
BRCA		E1-E18				missense					amplification
STAD		E1-E18				missense					amplification
STAD		E1-E18				missense					amplification
STAD		E1-E18				missense					amplification
STAD		E1-E18				truncation					amplification
STAD		E1-E18				missense					amplification
ESCA		E1-E18				missense					amplification
ESCA		E1-E18				missense					amplification
ESCA		E1-E18				missense					amplification
ESCA		E1-E18				missense					amplification
ESCA		E1-E18				truncation					amplification
OV		E1-E18				truncation					amplification
OV		E1-E18				missense					amplification
OV		E1-E18				missense					amplification
OV		E1-E18				missense					amplification
OV		E1-E18				truncation					amplification
OV		E1-E18				missense					amplification
OV		E1-E18				truncation					amplification
OV		E1-E18				missense					amplification
OV		E1-E18				missense					amplification
OV		E1-E18				missense					amplification
Unknown primary		E1-E18				missense					amplification
Unknown primary		E1-E18				missense					amplification
Unknown primary		E1-E18				truncation					amplification
Unknown primary		E1-E18				missense					amplification
COAD		E1-E18				missense					amplification
COAD		E1-E18				truncation					amplification
Other		E1-E18				truncation					amplification
CHOL_Intrahepatic		E1-E18				missense						deletion
Other		E1-E18				truncation							truncation
BRCA		E1-E18				missense								deletion			amplification
OV		E1-E18				missense								deletion														truncation
READ		E1-E18				missense									missense	amplification		amplification	amplification		amplification								amplification
Unknown primary		E1-E18				missense									truncation	amplification		amplification	amplification		amplification
STAD		E1-E18				missense									truncation		amplification
BLCA		E1-E18				truncation									truncation											amplification
STAD		E1-E18				truncation									splice_nonfs														missense				truncation
BRCA		E1-E18				splice_nonfs									missense
LUAD		E1-E18				truncation									truncation
LUAD		E1-E18				missense									truncation
BLCA		E1-E18				missense									truncation
BLCA		E1-E18				truncation									truncation
UCEC		E1-E18				missense									truncation
READ		E1-E18				missense									truncation
ESCA		E1-E18				truncation										amplification	missense	amplification	amplification		amplification
PAAD		E1-E18				missense										amplification	missense	amplification	amplification		amplification
ESCA		E1-E18				missense										amplification		amplification	amplification		amplification		truncation									amplification
BRCA		E1-E18				truncation										amplification		amplification	amplification		amplification				truncation		amplification
BRCA		E1-E18				truncation										amplification		amplification	amplification		amplification					amplification		truncation
ESCA		E1-E18				truncation										amplification		amplification	amplification		amplification								amplification
BRCA		E1-E18				missense										amplification		amplification	amplification		amplification
STAD		E1-E18				splice_nonfs										amplification		amplification	amplification		amplification
STAD		E1-E18				missense										amplification		amplification	amplification		amplification
ESCA		E1-E18				splice_nonfs										amplification		amplification	amplification		amplification
ESCA		E1-E18				truncation										amplification		amplification	amplification		amplification
ESCA		E1-E18				truncation										amplification		amplification	amplification		amplification
Other		E1-E18				missense										amplification		amplification	amplification		amplification
BRCA		E1-E18				missense										amplification		amplification
BRCA		E1-E18				missense										amplification			amplification
ESCA		E1-E18				missense										amplification													amplification
BRCA		E1-E18				missense										amplification
BLCA		E1-E18				missense										amplification
COAD		E1-E18				missense											amplification						truncation						missense
Unknown primary		E1-E18				missense											missense							missense
LUAD		E1-E18				missense											amplification								truncation			truncation
LUAD		E1-E18				missense											missense								truncation
OV		E1-E18				splice_nonfs											amplification									amplification	amplification
OV		E1-E18				missense											amplification									amplification
BRCA		E1-E18				truncation											amplification										amplification
LUAD		E1-E18				missense											missense										amplification
LUAD		E1-E18				missense											amplification											splice_nonfs
OV		E1-E18				splice_nonfs											amplification												amplification
BRCA		E1-E18				missense											missense
BRCA		E1-E18				missense											amplification
ESCA		E1-E18				missense											amplification
ESCA		E1-E18				splice_nonfs											amplification
OV		E1-E18				missense											amplification
LUAD		E1-E18				truncation											missense
LUAD		E1-E18				missense											missense
UCEC		E1-E18				missense											missense
STAD		E1-E18				missense														truncation									missense
BRCA		E1-E18				missense														missense
STAD		E1-E18				missense														truncation
OV		E1-E18				missense																deletion			deletion
UCEC		E1-E18				splice_nonfs																truncation				amplification
SARC		E1-E18				deletion																splice_nonfs				amplification
BRCA		E1-E18				truncation																splice_nonfs						missense
BRCA		E1-E18				missense																deletion
BRCA		E1-E18				missense																truncation
BRCA		E1-E18				truncation																truncation
OV		E1-E18				truncation																splice_nonfs
OV		E1-E18				missense																splice_nonfs
OV		E1-E18				splice_nonfs																deletion
LUAD		E1-E18				missense																truncation
SARC		E1-E18				deletion																deletion
SARC		E1-E18				truncation																truncation
OV		E1-E18				missense																	missense				amplification
COAD		E1-E18				missense																	truncation										truncation
BRCA		E1-E18				truncation																	missense
ESCA		E1-E18				splice_nonfs																	truncation
ESCA		E1-E18				missense																	truncation
ESCA		E1-E18				truncation																	truncation
OV		E1-E18				missense																	truncation
OV		E1-E18				truncation																	truncation
OV		E1-E18				missense																	truncation
COAD		E1-E18				missense																	truncation
COAD		E1-E18				missense																	truncation
COAD		E1-E18				missense																	truncation
COAD		E1-E18				missense																	truncation
COAD		E1-E18				missense																	truncation
COAD		E1-E18				missense																	truncation
COAD		E1-E18				missense																	truncation
COAD		E1-E18				missense																	truncation
READ		E1-E18				missense																	truncation
CHOL_Intrahepatic		E1-E18				missense																		missense		amplification
ESCA		E1-E18				missense																		missense
ESCA		E1-E18				missense																		missense
Other		E1-E18				truncation																		missense
Unknown primary		E1-E18				missense																			truncation		amplification
BRCA		E1-E18				missense																			splice_nonfs
BRCA		E1-E18				truncation																			truncation
BRCA		E1-E18				splice_nonfs																			missense
OV		E1-E18				truncation																			missense
OV		E1-E18				missense																			truncation
Unknown primary		E1-E18				truncation																			deletion
LUAD		E1-E18				missense																			truncation
SARC		E1-E18				truncation																				amplification	amplification
ESCA		E1-E18				truncation																				amplification			amplification					deletion
ESCA		E1-E18				missense																				amplification			amplification
OV		E1-E18				truncation																				amplification			amplification
ESCA		E1-E18				truncation																				amplification				truncation
BRCA		E1-E18				truncation																				amplification					splice_nonfs
OV		E1-E18				truncation																				amplification							missense
BRCA		E1-E18				truncation																				amplification
BRCA		E1-E18				truncation																				amplification
BRCA		E1-E18				splice_nonfs																				amplification
STAD		E1-E18				truncation																				amplification
STAD		E1-E18				missense																				amplification
ESCA		E1-E18				missense																				amplification
ESCA		E1-E18				missense																				amplification
ESCA		E1-E18				missense																				amplification
OV		E1-E18				missense																				amplification
OV		E1-E18				missense																				amplification
OV		E1-E18				splice_nonfs																				amplification
OV		E1-E18				truncation																				amplification
OV		E1-E18				missense																				amplification
OV		E1-E18				missense																				amplification
OV		E1-E18				missense																				amplification
OV		E1-E18				missense																				amplification
OV		E1-E18				missense																				amplification
Unknown primary		E1-E18				missense																				amplification
CHOL_Bile duct/Gallbladder		E1-E18				missense																				amplification
UCS		E1-E18				missense																				amplification
OV		E1-E18				truncation																					amplification					amplification
BRCA		E1-E18				truncation																					amplification
BRCA		E1-E18				splice_nonfs																					amplification
OV		E1-E18				missense																					amplification
PRAD	TRUE	E1-E18				missense																							amplification					deletion
COAD		E1-E18				missense																							amplification						truncation
BRCA		E1-E18				missense																							amplification
BRCA	TRUE	E1-E18				missense																							amplification
BRCA		E1-E18				truncation																							amplification
BRCA		E1-E18				truncation																							amplification
BRCA		E1-E18				missense																							amplification
STAD		E1-E18				missense																							missense
STAD		E1-E18				truncation																							amplification
ESCA		E1-E18				truncation																							amplification
ESCA		E1-E18				missense																							amplification
ESCA		E1-E18				splice_nonfs																							amplification
ESCA		E1-E18				missense																							amplification
BLCA		E1-E18				missense																							amplification
STAD		E1-E18				truncation																								truncation
ESCA		E1-E18				truncation																								splice_nonfs
Other		E1-E18				truncation																								truncation
STAD		E1-E18				missense																									truncation				truncation
BRCA		E1-E18				missense																									truncation
BRCA		E1-E18				missense																									deletion
BRCA		E1-E18				missense																									truncation
STAD		E1-E18				missense																									truncation
STAD		E1-E18				missense																									truncation
STAD		E1-E18				splice_nonfs																									truncation
STAD		E1-E18				missense																									splice_nonfs
STAD		E1-E18				truncation																									truncation
STAD		E1-E18				truncation																									splice_nonfs
STAD		E1-E18				truncation																									splice_nonfs
LUSC		E1-E18				missense																										amplification
STAD		E1-E18				splice_nonfs																											missense
Unknown primary		E1-E18				missense																											truncation
BRCA		E1-E18				missense
BRCA		E1-E18				missense
BRCA		E1-E18				truncation
BRCA		E1-E18				splice_nonfs
BRCA		E1-E18				missense
BRCA		E1-E18				truncation
BRCA		E1-E18				missense
BRCA		E1-E18				missense
BRCA		E1-E18				missense
BRCA		E1-E18				missense
BRCA		E1-E18				truncation
BRCA		E1-E18				missense
BRCA		E1-E18				truncation
BRCA		E1-E18				missense
BRCA		E1-E18				missense
BRCA		E1-E18				splice_nonfs
BRCA		E1-E18				truncation
BRCA		E1-E18				missense
BRCA		E1-E18				missense
BRCA		E1-E18				missense
BRCA	TRUE	E1-E18				missense
BRCA		E1-E18				splice_nonfs
BRCA		E1-E18				splice_nonfs
BRCA		E1-E18				missense
BRCA		E1-E18				missense
STAD		E1-E18				splice_nonfs
STAD		E1-E18				missense
STAD		E1-E18				missense
STAD		E1-E18				missense
STAD		E1-E18				missense
STAD		E1-E18				missense
STAD		E1-E18				missense
STAD		E1-E18				missense
STAD		E1-E18				missense
STAD		E1-E18				splice_nonfs
STAD		E1-E18				truncation
STAD		E1-E18				truncation
STAD		E1-E18				truncation
STAD		E1-E18				splice_nonfs
STAD		E1-E18				missense
STAD		E1-E18				missense
STAD		E1-E18				truncation
STAD		E1-E18				truncation
STAD		E1-E18				truncation
STAD		E1-E18				missense
STAD		E1-E18				missense
STAD		E1-E18				truncation
STAD		E1-E18				truncation
STAD		E1-E18				truncation
ESCA		E1-E18				missense
ESCA		E1-E18				missense
ESCA		E1-E18				splice_nonfs
ESCA		E1-E18				missense
ESCA		E1-E18				missense
ESCA		E1-E18				missense
ESCA		E1-E18				missense
ESCA		E1-E18				missense
ESCA		E1-E18				truncation
ESCA		E1-E18				truncation
ESCA		E1-E18				missense
ESCA		E1-E18				missense
ESCA		E1-E18				missense
ESCA		E1-E18				missense
OV		E1-E18				truncation
OV		E1-E18				truncation
OV		E1-E18				truncation
OV		E1-E18				missense
OV		E1-E18				missense
OV		E1-E18				truncation
OV		E1-E18				missense
OV		E1-E18				truncation
OV		E1-E18				missense
OV		E1-E18				missense
OV		E1-E18				missense
OV		E1-E18				splice_nonfs
OV		E1-E18				truncation
OV		E1-E18				missense
OV		E1-E18				truncation
OV		E1-E18				missense
OV		E1-E18				truncation
Unknown primary		E1-E18				truncation
Unknown primary		E1-E18				missense
Unknown primary		E1-E18				missense
Unknown primary		E1-E18				missense
Unknown primary		E1-E18				missense
Unknown primary		E1-E18				missense
LUAD		E1-E18				missense
LUAD		E1-E18				truncation
LUAD		E1-E18				splice_nonfs
LUAD		E1-E18				missense
LUAD		E1-E18				truncation
LUAD		E1-E18				splice_nonfs
COAD		E1-E18				missense
COAD		E1-E18				truncation
COAD		E1-E18				truncation
COAD		E1-E18				truncation
COAD		E1-E18				deletion
COAD		E1-E18				truncation
Other		E1-E18				missense
Other		E1-E18				deletion
Other		E1-E18				missense
Other		E1-E18				missense
BLCA		E1-E18				truncation
BLCA		E1-E18				missense
UCEC		E1-E18				splice_nonfs
UCEC		E1-E18				splice_nonfs
UCEC		E1-E18				splice_nonfs
CHOL_Bile duct/Gallbladder		E1-E18				missense
CHOL_Bile duct/Gallbladder		E1-E18				missense
SARC		E1-E18				missense
PRAD		E1-E18				missense
LUSC		E1-E18				truncation
LUSC		E1-E18				missense
UCS		E1-E18				truncation
READ		E1-E18				missense
CHOL_Intrahepatic		E1-E18				truncation
UCEC	TRUE	E1-E18					missense	truncation	truncation		missense				truncation	splice_nonfs																		truncation
UCEC	TRUE	E1-E18					missense	truncation	truncation		amplification					missense				truncation
UCEC		E1-E18					missense	truncation	truncation					splice_nonfs	truncation					truncation
BRCA		E1-E18					missense;amplification	deletion		deletion		deletion																				missense
BRCA		E1-E18					missense	missense		missense
BRCA		E1-E18					missense	truncation			amplification					amplification		amplification			amplification
BRCA		E1-E18					missense	truncation								amplification		amplification	amplification		amplification
BRCA		E1-E18					missense	deletion
BRCA		E1-E18					missense	deletion
BRCA		E1-E18					missense		truncation		amplification																					missense
BRCA	TRUE	E1-E18					missense		truncation														splice_nonfs
Unknown primary		E1-E18					missense			deletion		deletion				amplification	missense	amplification
BRCA		E1-E18					amplification			deletion		deletion																				missense;amplification
BRCA		E1-E18					missense;amplification				amplification					amplification	amplification	amplification	amplification		amplification
BRCA		E1-E18					missense				amplification					amplification		amplification	amplification		amplification											amplification
BRCA		E1-E18					missense				amplification					amplification		amplification	amplification		amplification
Unknown primary		E1-E18					missense						truncation										missense
BRCA		E1-E18					amplification							splice_nonfs											truncation
BRCA		E1-E18					missense								missense
BRCA		E1-E18					missense									amplification		amplification	amplification		amplification				deletion							missense
BRCA		E1-E18					missense									amplification		amplification	amplification		amplification					amplification
Other		E1-E18					missense										missense										amplification
BRCA	TRUE	E1-E18					missense															truncation
BRCA		E1-E18					missense																						amplification
BRCA	TRUE	E1-E18					missense																								truncation
BRCA		E1-E18					missense
BRCA		E1-E18					missense
UCEC		E1-E18						splice_nonfs	truncation						truncation								truncation					truncation
BRCA		E1-E18						deletion		deletion		deletion				amplification		amplification	amplification		amplification
Other		E1-E18						deletion		deletion		deletion
LUAD		E1-E18						deletion			amplification					amplification		amplification	amplification		amplification
PRAD		E1-E18						deletion							missense
BRCA		E1-E18						deletion								amplification		amplification	amplification		amplification		splice_nonfs									missense
BRCA		E1-E18						truncation								amplification		amplification	amplification		amplification
OV		E1-E18						deletion																	truncation
ESCA		E1-E18						deletion																			amplification	missense;deletion
BRCA		E1-E18						truncation																					missense		deletion
BRCA		E1-E18						truncation																					amplification
BRCA		E1-E18						truncation
BRCA		E1-E18						truncation
Unknown primary	TRUE	E1-E18							deletion	deletion		deletion	deletion
ESCA		E1-E18							truncation	splice_nonfs
STAD		E1-E18							truncation						truncation
ESCA		E1-E18							truncation							amplification		amplification	amplification		amplification								amplification
UCEC		E1-E18							truncation								missense
[truncated: 1,045 more rows]

## Sheet: ED Fig. 10d
	FGFR2 alteration category, frequency (%)				FGFR2 alteration category, distribution (%)
Tumour type	E18-truncation	E1-E18 amplificaiton	Missense hotspot mutation		E18-truncation	E1-E18 amplificaiton	Missense hotspot mutation
Pan-cancer	0.538526	0.303322	0.37785		44.1524	24.8686	30.979
CHOL_Intrahepatic	9.07226	0.113973	0.775017		91.0755	1.14416	7.78032
UCEC	0.396523	0.274516	5.38356		6.54912	4.53401	88.9169
STAD	2.0461	2.5641	0.518001		39.899	50	10.101
CHOL_Bile duct/Gallbladder	2.89373	0.204866	0.332907		84.3284	5.97015	9.70149
BRCA	0.701519	1.14388	0.513852		29.7348	48.4848	21.7803
ESCA	0.801953	1.42957	0.122036		34.0741	60.7407	5.18519
Unknown primary	1.5734	0.266464	0.494861		67.3913	11.413	21.1957
UCS	0.290839	0.242365	1.55114		13.9535	11.6279	74.4186
SGC	0.424448	0.254669	1.10357		23.8095	14.2857	61.9048
OV	0.331736	0.552893	0.648728		21.6346	36.0577	42.3077
CESC	0.428036	0.214018	0.695559		32	16	52
BLCA	0.24975	0.44955	0.224775		27.027	48.6486	24.3243
HNSC	0.206115	0.0343525	0.309172		37.5	6.25	56.25
LUSC	0.129082	0.116174	0.296889		23.8095	21.4286	54.7619
PAAD	0.409724	0.0364199	0.00910498		90	8	2
LUAD	0.148977	0.109901	0.109901		40.3974	29.8013	29.8013
COAD	0.110547	0.131019	0.12283		30.3371	35.9551	33.7079
READ	0.07857	0.117855	0.15714		22.2222	33.3333	44.4444
SARC	0.0557932	0.204575	0.0185977		20	73.3333	6.66667
PRAD	0.0634437	0.114199	0.0253775		31.25	56.25	12.5
Other	0.0712553	0.0424139	0.0831312		36.2069	21.5517	42.2414
