# Supplementary material for: Truncated FGFR2 is a clinically actionable oncogene in multiple cancers
Source: Nature. 2022 Aug 10;608(7923):609–17. doi: 10.1038/s41586-022-05066-5 (PMC9436779; doi:10.1038/s41586-022-05066-5)
Supplement: Supplementary file 24 — Source Data Extended Data Fig. 11 [file 41586_2022_5066_MOESM24_ESM.xlsx]

## Sheet: ED Fig. 11a-c
				WT	WT	Trp53F/F	Trp53F/F	Trp53F/F	Trp53F/F;Cas9	Trp53F/F;Cas9	Trp53F/F;Cas9	WT	WT	WT	WT	WT	WT	WT	WT	WT	WT	WT
Panel	Genotype	Lentivirus	Mammary tumour-specific survival post injection (months)	Fgfr2-FL	Fgfr2-dE18	Cre	Fgfr2-FL-P2A-Cre	Fgfr2-dE18-P2A-Cre	sgPten-Cre	sgPten-Fgfr2-FL-P2A-Cre	sgPten-Fgfr2-dE18-P2A-Cre	Myc	Fgfr2-FL-T2A-Myc	Fgfr2-dE18-T2A-Myc	Fgf3	Ccnd1	Fgf3-P2A-Ccnd1	Fgfr2-FL-T2A-Fgf3	Fgfr2-FL-P2A-Ccnd1	Fgfr2-FL-T2A-Fgf3-P2A-Ccnd1	Fgfr2-dE18-T2A-Fgf3	Fgfr2-dE18-P2A-Ccnd1
a, b, c	WT	Fgfr2-FL	16	0
a, b, c	WT	Fgfr2-FL	16	0
a, b, c	WT	Fgfr2-FL	14.6957	0
a, b, c	WT	Fgfr2-FL	6.64102	1
a, b, c	WT	Fgfr2-FL	11.0136	0
a, b, c	WT	Fgfr2-FL	15.3533	0
a, b, c	WT	Fgfr2-FL	15.3533	0
a, b, c	WT	Fgfr2-FL	15.3533	1
a, b, c	WT	Fgfr2-FL	15.3533	0
a, b, c	WT	Fgfr2-FL	5.5561	0
a, b, c	WT	Fgfr2-FL	15.945	0
a, b, c	WT	Fgfr2-FL	15.945	0
a, b, c	WT	Fgfr2-FL	15.945	0
a, b, c	WT	Fgfr2-FL	15.945	0
a, b, c	WT	Fgfr2-FL	15.945	0
a, b, c	WT	Fgfr2-FL	15.6163	0
a, b, c	WT	Fgfr2-FL	15.6163	0
a, b, c	WT	Fgfr2-FL	9.89578	0
a, b, c	WT	Fgfr2-FL	13.5779	0
a, b, c	WT	Fgfr2-FL	13.5779	0
a, b, c	WT	Fgfr2-dE18	2.99175		1
a, b, c	WT	Fgfr2-dE18	3.48489		1
a, b, c	WT	Fgfr2-dE18	1.34793		1
a, b, c	WT	Fgfr2-dE18	3.18901		1
a, b, c	WT	Fgfr2-dE18	1.21643		1
a, b, c	WT	Fgfr2-dE18	1.8082		1
a, b, c	WT	Fgfr2-dE18	1.1178		1
a, b, c	WT	Fgfr2-dE18	3.25476		1
a, b, c	WT	Fgfr2-dE18	4.99721		1
a, b, c	WT	Fgfr2-dE18	2.79449		1
a, b, c	WT	Fgfr2-dE18	6.37801		1
a, b, c	WT	Fgfr2-dE18	2.56436		1
a, b, c	WT	Fgfr2-dE18	2.99175		1
a, b, c	WT	Fgfr2-dE18	2.59723		1
a, b, c	WT	Fgfr2-dE18	3.64928		1
a, b, c	WT	Fgfr2-dE18	2.95887		1
a, b, c	WT	Fgfr2-dE18	4.66844		1
a, b, c	WT	Fgfr2-dE18	3.68215		1
a, b, c	WT	Fgfr2-dE18	2.43285		1
a, b, c	WT	Fgfr2-dE18	2.43285		1
a, b, c	WT	Fgfr2-dE18	3.12325		1
a, b, c	WT	Fgfr2-dE18	2.43285		1
a	Trp53F/F	Cre	7.46293			1
a	Trp53F/F	Cre	7.46293			1
a	Trp53F/F	Cre	5.85199			1
a	Trp53F/F	Cre	5.88487			1
a	Trp53F/F	Cre	8.38347			1
a	Trp53F/F	Cre	8.38347			1
a	Trp53F/F	Cre	12.0656			1
a	Trp53F/F	Cre	12.0656			0
a	Trp53F/F	Cre	8.84374			1
a	Trp53F/F	Cre	13.0848			1
a	Trp53F/F	Fgfr2-FL-P2A-Cre	10.3232				1
a	Trp53F/F	Fgfr2-FL-P2A-Cre	2.4986				1
a	Trp53F/F	Fgfr2-FL-P2A-Cre	10.3889				1
a	Trp53F/F	Fgfr2-FL-P2A-Cre	10.9807				0
a	Trp53F/F	Fgfr2-FL-P2A-Cre	10.7506				1
a	Trp53F/F	Fgfr2-FL-P2A-Cre	7.56156				1
a	Trp53F/F	Fgfr2-FL-P2A-Cre	10.3889				1
a	Trp53F/F	Fgfr2-FL-P2A-Cre	6.24651				1
a	Trp53F/F	Fgfr2-FL-P2A-Cre	3.48489				1
a	Trp53F/F	Fgfr2-FL-P2A-Cre	3.58352				1
a	Trp53F/F	Fgfr2-FL-P2A-Cre	3.35339				1
a	Trp53F/F	Fgfr2-FL-P2A-Cre	6.60815				1
a	Trp53F/F	Fgfr2-FL-P2A-Cre	7.26567				1
a	Trp53F/F	Fgfr2-FL-P2A-Cre	4.3068				1
a	Trp53F/F	Fgfr2-FL-P2A-Cre	2.23559				1
a	Trp53F/F	Fgfr2-dE18-P2A-Cre	7.10129					1
a	Trp53F/F	Fgfr2-dE18-P2A-Cre	3.38626					1
a	Trp53F/F	Fgfr2-dE18-P2A-Cre	2.4986					1
a	Trp53F/F	Fgfr2-dE18-P2A-Cre	3.18901					1
a	Trp53F/F	Fgfr2-dE18-P2A-Cre	3.41914					1
a	Trp53F/F	Fgfr2-dE18-P2A-Cre	3.41914					1
a	Trp53F/F	Fgfr2-dE18-P2A-Cre	2.95887					1
a	Trp53F/F	Fgfr2-dE18-P2A-Cre	2.72874					1
a	Trp53F/F	Fgfr2-dE18-P2A-Cre	2.56436					1
a	Trp53F/F;Cas9	sgPten-Cre	8.08758						1
a	Trp53F/F;Cas9	sgPten-Cre	7.9232						1
a	Trp53F/F;Cas9	sgPten-Cre	4.60269						1
a	Trp53F/F;Cas9	sgPten-Cre	3.38626						1
a	Trp53F/F;Cas9	sgPten-Cre	6.6739						0
a	Trp53F/F;Cas9	sgPten-Cre	4.3068						1
a	Trp53F/F;Cas9	sgPten-Cre	5.91774						1
a	Trp53F/F;Cas9	sgPten-Cre	5.68761						1
a	Trp53F/F;Cas9	sgPten-Cre	5.68761						1
a	Trp53F/F;Cas9	sgPten-Cre	7.56156						1
a	Trp53F/F;Cas9	sgPten-Fgfr2-FL-P2A-Cre	7.52868							1
a	Trp53F/F;Cas9	sgPten-Fgfr2-FL-P2A-Cre	2.53148							1
a	Trp53F/F;Cas9	sgPten-Fgfr2-FL-P2A-Cre	2.43285							1
a	Trp53F/F;Cas9	sgPten-Fgfr2-FL-P2A-Cre	4.66844							1
a	Trp53F/F;Cas9	sgPten-Fgfr2-FL-P2A-Cre	3.48489							1
a	Trp53F/F;Cas9	sgPten-Fgfr2-FL-P2A-Cre	5.91774							1
a	Trp53F/F;Cas9	sgPten-Fgfr2-FL-P2A-Cre	7.52868							0
a	Trp53F/F;Cas9	sgPten-Fgfr2-FL-P2A-Cre	3.55065							1
a	Trp53F/F;Cas9	sgPten-Fgfr2-FL-P2A-Cre	4.10954							1
a	Trp53F/F;Cas9	sgPten-Fgfr2-dE18-P2A-Cre	2.4986								1
a	Trp53F/F;Cas9	sgPten-Fgfr2-dE18-P2A-Cre	2.33422								1
a	Trp53F/F;Cas9	sgPten-Fgfr2-dE18-P2A-Cre	2.03833								1
a	Trp53F/F;Cas9	sgPten-Fgfr2-dE18-P2A-Cre	3.48489								1
a	Trp53F/F;Cas9	sgPten-Fgfr2-dE18-P2A-Cre	2.10409								1
a	Trp53F/F;Cas9	sgPten-Fgfr2-dE18-P2A-Cre	2.4986								1
a	Trp53F/F;Cas9	sgPten-Fgfr2-dE18-P2A-Cre	1.57806								1
a	Trp53F/F;Cas9	sgPten-Fgfr2-dE18-P2A-Cre	2.56436								1
a	Trp53F/F;Cas9	sgPten-Fgfr2-dE18-P2A-Cre	2.33422								1
b	WT	Myc	16									0
b	WT	Myc	16									0
b	WT	Myc	16									0
b	WT	Myc	16									0
b	WT	Myc	16									1
b	WT	Myc	16									0
b	WT	Myc	11.967									0
b	WT	Myc	11.967									0
b	WT	Myc	11.967									0
b	WT	Fgfr2-FL-P2A-Myc	2.03833										1
b	WT	Fgfr2-FL-P2A-Myc	2.10409										1
b	WT	Fgfr2-FL-P2A-Myc	1.87395										1
b	WT	Fgfr2-FL-P2A-Myc	2.03833										1
b	WT	Fgfr2-FL-P2A-Myc	2.03833										1
b	WT	Fgfr2-FL-P2A-Myc	2.4986										1
b	WT	Fgfr2-FL-P2A-Myc	2.95887										1
b	WT	Fgfr2-FL-P2A-Myc	2.33422										1
b	WT	Fgfr2-FL-P2A-Myc	2.4986										1
b	WT	Fgfr2-FL-P2A-Myc	1.87395										1
b	WT	Fgfr2-dE18-T2A-Myc	5.22734											0
b	WT	Fgfr2-dE18-T2A-Myc	3.71503											1
b	WT	Fgfr2-dE18-T2A-Myc	1.15067											1
b	WT	Fgfr2-dE18-T2A-Myc	0.624651											1
b	WT	Fgfr2-dE18-T2A-Myc	0.624651											1
b	WT	Fgfr2-dE18-T2A-Myc	1.41368											1
b	WT	Fgfr2-dE18-T2A-Myc	0.460269											1
c	WT	Fgf3	12.1971												0
c	WT	Fgf3	12.1971												0
c	WT	Fgf3	12.1971												0
c	WT	Fgf3	12.1971												0
c	WT	Fgf3	12.1971												0
c	WT	Fgf3	12.1971												0
c	WT	Fgf3	12.1971												0
c	WT	Fgf3	12.1971												0
c	WT	Fgf3	12.1971												0
c	WT	Fgf3	12.6903												0
c	WT	Ccnd1	7.39718													0
c	WT	Ccnd1	7.39718													0
c	WT	Ccnd1	7.39718													0
c	WT	Ccnd1	7.39718													0
c	WT	Ccnd1	7.39718													0
c	WT	Ccnd1	11.967													0
c	WT	Ccnd1	11.967													0
c	WT	Ccnd1	11.967													0
c	WT	Ccnd1	11.967													0
c	WT	Ccnd1	11.967													0
c	WT	Fgf3-P2A-Ccnd1	9.53414														1
c	WT	Fgf3-P2A-Ccnd1	10.6848														1
c	WT	Fgf3-P2A-Ccnd1	12.0327														0
c	WT	Fgf3-P2A-Ccnd1	10.6848														1
c	WT	Fgf3-P2A-Ccnd1	12.0327														0
c	WT	Fgf3-P2A-Ccnd1	12.493														0
c	WT	Fgf3-P2A-Ccnd1	12.493														0
c	WT	Fgf3-P2A-Ccnd1	10.6848														1
c	WT	Fgf3-P2A-Ccnd1	9.7314														1
c	WT	Fgf3-P2A-Ccnd1	12.6903														0
c	WT	Fgfr2-FL-T2A-Fgf3	5.09583															1
c	WT	Fgfr2-FL-T2A-Fgf3	5.09583															1
c	WT	Fgfr2-FL-T2A-Fgf3	6.24651															1
c	WT	Fgfr2-FL-T2A-Fgf3	6.77253															0
c	WT	Fgfr2-FL-T2A-Fgf3	4.63557															1
c	WT	Fgfr2-FL-T2A-Fgf3	3.48489															1
c	WT	Fgfr2-FL-T2A-Fgf3	2.53148															1
c	WT	Fgfr2-FL-T2A-Fgf3	4.40543															1
c	WT	Fgfr2-FL-T2A-Fgf3	5.78624															1
c	WT	Fgfr2-FL-P2A-Ccnd1	7.10129																1
c	WT	Fgfr2-FL-P2A-Ccnd1	4.07667																1
c	WT	Fgfr2-FL-P2A-Ccnd1	6.14788																1
c	WT	Fgfr2-FL-P2A-Ccnd1	9.33688																0
c	WT	Fgfr2-FL-P2A-Ccnd1	8.05471																1
c	WT	Fgfr2-FL-P2A-Ccnd1	9.33688																0
c	WT	Fgfr2-FL-P2A-Ccnd1	6.14788																1
c	WT	Fgfr2-FL-P2A-Ccnd1	8.28484																1
c	WT	Fgfr2-FL-P2A-Ccnd1	6.90403																1
c	WT	Fgfr2-FL-P2A-Ccnd1	3.6164																1
c	WT	Fgfr2-FL-T2A-Fgf3-P2A-Ccnd1	2.53148																	1
c	WT	Fgfr2-FL-T2A-Fgf3-P2A-Ccnd1	3.6164																	1
c	WT	Fgfr2-FL-T2A-Fgf3-P2A-Ccnd1	2.76161																	1
c	WT	Fgfr2-FL-T2A-Fgf3-P2A-Ccnd1	2.00546																	1
c	WT	Fgfr2-FL-T2A-Fgf3-P2A-Ccnd1	3.6164																	1
c	WT	Fgfr2-FL-T2A-Fgf3-P2A-Ccnd1	2.23559																	1
c	WT	Fgfr2-FL-T2A-Fgf3-P2A-Ccnd1	3.22188																	1
c	WT	Fgfr2-FL-T2A-Fgf3-P2A-Ccnd1	2.53148																	1
c	WT	Fgfr2-dE18-T2A-Fgf3	1.57806																		1
c	WT	Fgfr2-dE18-T2A-Fgf3	4.79995																		1
c	WT	Fgfr2-dE18-T2A-Fgf3	5.72049																		1
c	WT	Fgfr2-dE18-T2A-Fgf3	2.4986																		1
c	WT	Fgfr2-dE18-T2A-Fgf3	3.71503																		1
c	WT	Fgfr2-dE18-T2A-Fgf3	1.8082																		1
c	WT	Fgfr2-dE18-P2A-Ccnd1	1.41368																			1
c	WT	Fgfr2-dE18-P2A-Ccnd1	3.41914																			1
c	WT	Fgfr2-dE18-P2A-Ccnd1	4.1753																			1
c	WT	Fgfr2-dE18-P2A-Ccnd1	5.03008																			1
c	WT	Fgfr2-dE18-P2A-Ccnd1	2.33422																			1
c	WT	Fgfr2-dE18-P2A-Ccnd1	1.41368																			1
c	WT	Fgfr2-dE18-P2A-Ccnd1	2.95887																			1

## Sheet: ED Fig. 11d
Mammary tumour histotypes (%)
Genotype	Lentivirus	Normal	Hyperplasia	Carcinoma in situ	Adenocarcinoma (tubular)	Adenocarcinoma (solid)	Adenocarcinoma (anaplastic)	Adenocarcinoma (solid) + sarcomatoid tumour (mix)	Adenocarcinoma (anaplastic) + sarcomatoid tumour (mix)	Squamous metaplastic carcinoma	Adenocarcinoma + squamous metaplastic carcinoma (mix)	Squamous metaplastic carcinoma + sarcomatoid tumour (mix)	Sarcomatoid tumour
WT	Fgfr2-FL	65.2174	15.2174	4.34783	4.34783	0	0	2.17391	0	2.17391	4.34783	0	2.17391
WT	Fgfr2-dE18	0	0	13.3333	2.22222	28.8889	4.44444	6.66667	26.6667	4.44444	4.44444	0	8.88889
WT	Myc	26.6667	26.6667	33.3333	0	3.33333	0	0	0	6.66667	3.33333	0	0
WT	Fgfr2-FL-T2A-Myc	0	0	0	0	90	0	5	0	0	5	0	0
WT	Fgfr2-dE18-T2A-Myc	0	0	0	0	21.4286	35.7143	0	14.2857	0	28.5714	0	0
WT	Ccnd1	45	35	20	0	0	0	0	0	0	0	0	0
WT	Fgfr2-FL-T2A-Fgf3	0	11.1111	5.55556	11.1111	16.6667	0	5.55556	0	16.6667	22.2222	5.55556	5.55556
WT	Fgfr2-FL-P2A-Ccnd1	12.5	0	0	25	56.25	0	0	0	6.25	0	0	0
WT	Fgfr2-FL-T2A-Fgf3-P2A-Ccnd1	0	0	0	0	18.75	0	6.25	0	12.5	31.25	31.25	0
WT	Fgfr2-dE18-T2A-Fgf3	0	0	0	0	66.6667	0	16.6667	0	8.33333	0	8.33333	0
WT	Fgfr2-dE18-P2A-Ccnd1	0	0	0	0	35.7143	42.8571	7.14286	14.2857	0	0	0	0
Trp53F/F	Cre	32.2581	6.45161	16.129	0	3.22581	0	25.8065	0	6.45161	0	0	9.67742
Trp53F/F	Fgfr2-FL-P2A-Cre	28.5714	0	7.14286	0	14.2857	0	0	0	14.2857	0	0	35.7143
Trp53F/F	Fgfr2-dE18-P2A-Cre	16.6667	0	16.6667	0	5.55556	0	0	0	0	5.55556	0	55.5556
Trp53F/F;Cas9	sgPten-Cre	10	0	5	0	0	0	0	0	10	5	25	40
Trp53F/F;Cas9	sgPten-Fgfr2-FL-P2A-Cre	5.55556	0	0	0	11.1111	0	16.6667	0	11.1111	0	5.55556	50
Trp53F/F;Cas9	sgPten-Fgfr2-dE18-P2A-Cre	0	0	5.55556	0	11.1111	0	5.55556	0	0	0	11.1111	66.6667

## Sheet: ED Fig. 11e
		Histo-scores
Genotype	Lentivirus	FGFR2	MYC	CCND1	FGF3	P53	PTEN
WT	Fgfr2-FL	3	1	2	3	0	2
WT	Fgfr2-FL	2	2	3	0	2	1
WT	Fgfr2-FL	3	2	2	3	1	2
WT	Fgfr2-FL	3	2	2	1	0	2
WT	Fgfr2-FL	0	2	2	3	2	2
WT	Fgfr2-dE18	2	2	2	0	2	1
WT	Fgfr2-dE18	3	2	2	0	3	1
WT	Fgfr2-dE18	3	3	2	2	2	1
WT	Fgfr2-dE18	3	3	2	2	2	0
WT	Fgfr2-dE18	2	2	3	1	2	0
WT	Fgfr2-dE18	2	3	3	1	2	1
WT	Fgfr2-dE18	2	2	3	0	2	1
WT	Fgfr2-dE18	3	3	2	0	2	0
WT	Fgfr2-dE18	3	3	3	0	2	0
WT	Fgfr2-dE18	3	2	2	0	2	0
WT	Fgfr2-dE18	2	2	3	1	2	0
WT	Fgfr2-dE18	3	3	2	0	1	1
WT	Fgfr2-dE18	3	3	2	1	1	0
WT	Fgfr2-dE18	3	2	3	1	2	0
WT	Fgfr2-dE18	2	2	2	1	2	0
WT	Fgfr2-dE18	3	3	2	1	1	1
WT	Myc	0	2	2	NA	1	1
WT	Myc	0	3	2	NA	1	2
WT	Myc	0	3	2	NA	1	0
WT	Myc	0	3	1	NA	2	2
WT	Myc	0	3	2	NA	0	1
WT	Myc	0	2	1	NA	2	1
WT	Myc	0	3	1	NA	2	2
WT	Fgfr2-FL-T2A-Myc	3	3	2	3	NA	NA
WT	Fgfr2-FL-T2A-Myc	3	3	2	1	NA	NA
WT	Fgfr2-FL-T2A-Myc	3	3	2	1	NA	NA
WT	Fgfr2-FL-T2A-Myc	3	2	2	2	NA	NA
WT	Fgfr2-FL-T2A-Myc	3	3	2	1	NA	NA
WT	Fgfr2-FL-T2A-Myc	3	3	1	2	NA	NA
WT	Fgfr2-FL-T2A-Myc	3	3	2	2	NA	NA
WT	Fgfr2-FL-T2A-Myc	3	2	2	2	NA	NA
WT	Fgfr2-FL-T2A-Myc	2	3	2	2	NA	NA
WT	Fgfr2-FL-T2A-Myc	3	3	1	1	NA	NA
WT	Fgfr2-FL-T2A-Myc	3	3	2	1	NA	NA
WT	Fgfr2-FL-T2A-Myc	3	3	2	1	NA	NA
WT	Fgfr2-FL-T2A-Myc	3	3	2	1	NA	NA
WT	Fgfr2-FL-T2A-Myc	3	2	3	1	NA	NA
WT	Fgfr2-FL-T2A-Myc	3	3	2	1	NA	NA
WT	Fgfr2-dE18-T2A-Myc	3	3	2	1	NA	NA
WT	Fgfr2-dE18-T2A-Myc	3	3	2	2	NA	NA
WT	Fgfr2-dE18-T2A-Myc	3	3	2	2	NA	NA
WT	Fgfr2-dE18-T2A-Myc	3	2	2	2	NA	NA
WT	Fgfr2-dE18-T2A-Myc	3	3	2	2	NA	NA
WT	Fgfr2-dE18-T2A-Myc	3	3	2	0	NA	NA
WT	Fgfr2-dE18-T2A-Myc	3	3	2	1	NA	NA
WT	Fgfr2-dE18-T2A-Myc	3	3	2	1	NA	NA
WT	Fgfr2-dE18-T2A-Myc	3	3	2	2	NA	NA
WT	Fgfr2-dE18-T2A-Myc	3	2	2	2	NA	NA
WT	Fgfr2-dE18-T2A-Myc	2	2	3	3	NA	NA
WT	Fgfr2-dE18-T2A-Myc	3	3	3	3	NA	NA
WT	Ccnd1	0	1	3	NA	1	0
WT	Ccnd1	0	1	2	NA	1	1
WT	Ccnd1	0	1	3	NA	1	0
WT	Ccnd1	0	2	2	NA	2	2
WT	Ccnd1	0	2	3	NA	1	2
WT	Ccnd1	0	2	3	NA	2	1
WT	Fgfr2-FL-T2A-Fgf3	3	3	2	3	NA	NA
WT	Fgfr2-FL-T2A-Fgf3	2	2	2	1	NA	NA
WT	Fgfr2-FL-T2A-Fgf3	3	2	2	3	NA	NA
WT	Fgfr2-FL-T2A-Fgf3	3	2	2	2	NA	NA
WT	Fgfr2-FL-T2A-Fgf3	2	2	2	1	NA	NA
WT	Fgfr2-FL-T2A-Fgf3	3	2	3	3	NA	NA
WT	Fgfr2-FL-T2A-Fgf3	3	2	0	3	NA	NA
WT	Fgfr2-FL-T2A-Fgf3	2	2	2	3	NA	NA
WT	Fgfr2-FL-T2A-Fgf3	1	2	1	3	NA	NA
WT	Fgfr2-FL-T2A-Fgf3	3	2	2	3	NA	NA
WT	Fgfr2-FL-T2A-Fgf3	2	2	2	2	NA	NA
WT	Fgfr2-FL-T2A-Fgf3	3	2	2	3	NA	NA
WT	Fgfr2-FL-P2A-Ccnd1	3	3	3	2	NA	NA
WT	Fgfr2-FL-P2A-Ccnd1	3	2	3	2	NA	NA
WT	Fgfr2-FL-P2A-Ccnd1	3	3	3	2	NA	NA
WT	Fgfr2-FL-P2A-Ccnd1	3	0	2	1	NA	NA
WT	Fgfr2-FL-P2A-Ccnd1	3	1	3	2	NA	NA
WT	Fgfr2-FL-P2A-Ccnd1	3	1	3	2	NA	NA
WT	Fgfr2-FL-P2A-Ccnd1	2	1	2	0	NA	NA
WT	Fgfr2-FL-P2A-Ccnd1	3	0	3	2	NA	NA
WT	Fgfr2-FL-P2A-Ccnd1	3	0	3	1	NA	NA
WT	Fgfr2-FL-P2A-Ccnd1	3	1	3	1	NA	NA
WT	Fgfr2-FL-P2A-Ccnd1	3	0	2	1	NA	NA
WT	Fgfr2-FL-P2A-Ccnd1	2	2	2	NA	2	1
WT	Fgfr2-FL-P2A-Ccnd1	2	2	3	NA	2	2
WT	Fgfr2-FL-P2A-Ccnd1	3	0	2	NA	1	1
WT	Fgfr2-FL-T2A-Fgf3-P2A-Ccnd1	3	2	3	1	NA	NA
WT	Fgfr2-FL-T2A-Fgf3-P2A-Ccnd1	2	2	3	3	NA	NA
WT	Fgfr2-FL-T2A-Fgf3-P2A-Ccnd1	2	2	3	3	NA	NA
WT	Fgfr2-FL-T2A-Fgf3-P2A-Ccnd1	3	2	3	3	NA	NA
WT	Fgfr2-FL-T2A-Fgf3-P2A-Ccnd1	3	2	2	1	NA	NA
WT	Fgfr2-FL-T2A-Fgf3-P2A-Ccnd1	3	2	2	3	NA	NA
WT	Fgfr2-FL-T2A-Fgf3-P2A-Ccnd1	2	2	3	3	NA	NA
WT	Fgfr2-FL-T2A-Fgf3-P2A-Ccnd1	3	2	3	2	NA	NA
WT	Fgfr2-FL-T2A-Fgf3-P2A-Ccnd1	2	2	3	3	NA	NA
WT	Fgfr2-FL-T2A-Fgf3-P2A-Ccnd1	3	2	3	3	NA	NA
WT	Fgfr2-FL-T2A-Fgf3-P2A-Ccnd1	3	2	3	3	NA	NA
WT	Fgfr2-FL-T2A-Fgf3-P2A-Ccnd1	2	2	2	3	NA	NA
WT	Fgfr2-FL-T2A-Fgf3-P2A-Ccnd1	3	2	3	2	NA	NA
WT	Fgfr2-FL-T2A-Fgf3-P2A-Ccnd1	2	2	2	3	NA	NA
WT	Fgfr2-FL-T2A-Fgf3-P2A-Ccnd1	3	2	2	2	NA	NA
WT	Fgfr2-dE18-T2A-Fgf3	2	3	2	2	NA	NA
WT	Fgfr2-dE18-T2A-Fgf3	3	3	0	3	NA	NA
WT	Fgfr2-dE18-T2A-Fgf3	2	3	2	2	NA	NA
WT	Fgfr2-dE18-T2A-Fgf3	3	2	2	3	NA	NA
WT	Fgfr2-dE18-T2A-Fgf3	3	2	2	2	NA	NA
WT	Fgfr2-dE18-T2A-Fgf3	2	2	3	2	NA	NA
WT	Fgfr2-dE18-T2A-Fgf3	2	2	2	2	NA	NA
WT	Fgfr2-dE18-T2A-Fgf3	3	2	2	2	NA	NA
WT	Fgfr2-dE18-T2A-Fgf3	3	2	2	3	NA	NA
WT	Fgfr2-dE18-T2A-Fgf3	2	2	0	3	NA	NA
WT	Fgfr2-dE18-T2A-Fgf3	3	1	2	1	NA	NA
WT	Fgfr2-dE18-T2A-Fgf3	2	0	2	0	NA	NA
WT	Fgfr2-dE18-P2A-Ccnd1	3	1	2	1	NA	NA
WT	Fgfr2-dE18-P2A-Ccnd1	3	2	3	0	NA	NA
WT	Fgfr2-dE18-P2A-Ccnd1	3	1	2	1	NA	NA
WT	Fgfr2-dE18-P2A-Ccnd1	3	1	2	2	NA	NA
WT	Fgfr2-dE18-P2A-Ccnd1	3	1	3	0	NA	NA
WT	Fgfr2-dE18-P2A-Ccnd1	3	2	2	1	NA	NA
WT	Fgfr2-dE18-P2A-Ccnd1	3	2	2	1	NA	NA
WT	Fgfr2-dE18-P2A-Ccnd1	2	2	3	1	NA	NA
WT	Fgfr2-dE18-P2A-Ccnd1	2	2	3	1	NA	NA
WT	Fgfr2-dE18-P2A-Ccnd1	3	2	3	0	NA	NA
WT	Fgfr2-dE18-P2A-Ccnd1	2	2	3	2	NA	NA
WT	Fgfr2-dE18-P2A-Ccnd1	2	2	2	1	NA	NA
WT	Fgfr2-dE18-P2A-Ccnd1	2	2	3	1	NA	NA
Trp53F/F	Cre	0	1	NA	NA	0	1
Trp53F/F	Cre	0	2	NA	NA	0	1
Trp53F/F	Cre	0	2	NA	NA	0	1
Trp53F/F	Cre	0	1	NA	NA	0	2
Trp53F/F	Cre	0	1	NA	NA	0	1
Trp53F/F	Cre	0	2	NA	NA	0	1
Trp53F/F	Cre	0	2	NA	NA	0	1
Trp53F/F	Cre	0	1	NA	NA	0	2
Trp53F/F	Cre	0	2	NA	NA	0	2
Trp53F/F	Cre	0	2	NA	NA	0	1
Trp53F/F	Fgfr2-FL-P2A-Cre	2	2	NA	NA	1	2
Trp53F/F	Fgfr2-FL-P2A-Cre	3	2	NA	NA	0	1
Trp53F/F	Fgfr2-FL-P2A-Cre	3	3	NA	NA	1	1
Trp53F/F	Fgfr2-FL-P2A-Cre	2	2	NA	NA	0	2
Trp53F/F	Fgfr2-FL-P2A-Cre	3	2	NA	NA	1	1
Trp53F/F	Fgfr2-FL-P2A-Cre	2	2	NA	NA	0	2
Trp53F/F	Fgfr2-FL-P2A-Cre	3	3	NA	NA	0	2
Trp53F/F	Fgfr2-FL-P2A-Cre	3	3	NA	NA	0	2
Trp53F/F	Fgfr2-dE18-P2A-Cre	2	3	NA	NA	1	2
Trp53F/F	Fgfr2-dE18-P2A-Cre	3	3	NA	NA	0	2
Trp53F/F	Fgfr2-dE18-P2A-Cre	2	3	NA	NA	1	2
Trp53F/F	Fgfr2-dE18-P2A-Cre	2	3	NA	NA	2	2
Trp53F/F	Fgfr2-dE18-P2A-Cre	3	3	NA	NA	1	1
Trp53F/F	Fgfr2-dE18-P2A-Cre	2	3	NA	NA	1	2
Trp53F/F	Fgfr2-dE18-P2A-Cre	2	2	NA	NA	0	2
Trp53F/F	Fgfr2-dE18-P2A-Cre	3	3	NA	NA	1	1
Trp53F/F	Fgfr2-dE18-P2A-Cre	2	1	NA	NA	0	2
Trp53F/F	Fgfr2-dE18-P2A-Cre	1	0	NA	NA	2	2
Trp53F/F	Fgfr2-dE18-P2A-Cre	3	2	NA	NA	1	2
Trp53F/F	Fgfr2-dE18-P2A-Cre	2	3	NA	NA	0	2
Trp53F/F	Fgfr2-dE18-P2A-Cre	3	2	NA	NA	1	2
Trp53F/F	Fgfr2-dE18-P2A-Cre	2	2	NA	NA	0	2
Trp53F/F	Fgfr2-dE18-P2A-Cre	3	1	NA	NA	2	2
Trp53F/F;Cas9	sgPten-Cre	0	2	NA	NA	0	0
Trp53F/F;Cas9	sgPten-Cre	0	2	NA	NA	1	0
Trp53F/F;Cas9	sgPten-Cre	0	3	NA	NA	1	0
Trp53F/F;Cas9	sgPten-Cre	0	2	NA	NA	0	0
Trp53F/F;Cas9	sgPten-Cre	0	2	NA	NA	0	1
Trp53F/F;Cas9	sgPten-Cre	0	2	NA	NA	1	0
Trp53F/F;Cas9	sgPten-Cre	0	2	NA	NA	0	1
Trp53F/F;Cas9	sgPten-Cre	0	2	NA	NA	0	1
Trp53F/F;Cas9	sgPten-Cre	0	2	NA	NA	0	0
Trp53F/F;Cas9	sgPten-Cre	0	2	NA	NA	0	1
Trp53F/F;Cas9	sgPten-Cre	0	2	NA	NA	1	0
Trp53F/F;Cas9	sgPten-Cre	0	2	NA	NA	1	0
Trp53F/F;Cas9	sgPten-Cre	0	2	NA	NA	0	1
Trp53F/F;Cas9	sgPten-Cre	0	2	NA	NA	0	0
Trp53F/F;Cas9	sgPten-Cre	0	1	NA	NA	0	1
Trp53F/F;Cas9	sgPten-Fgfr2-FL-P2A-Cre	2	3	NA	NA	0	0
Trp53F/F;Cas9	sgPten-Fgfr2-FL-P2A-Cre	1	2	NA	NA	1	0
Trp53F/F;Cas9	sgPten-Fgfr2-FL-P2A-Cre	3	2	NA	NA	0	1
Trp53F/F;Cas9	sgPten-Fgfr2-FL-P2A-Cre	1	2	NA	NA	1	0
Trp53F/F;Cas9	sgPten-Fgfr2-FL-P2A-Cre	3	1	NA	NA	0	0
Trp53F/F;Cas9	sgPten-Fgfr2-FL-P2A-Cre	2	2	NA	NA	1	1
Trp53F/F;Cas9	sgPten-Fgfr2-FL-P2A-Cre	0	2	NA	NA	0	1
Trp53F/F;Cas9	sgPten-Fgfr2-FL-P2A-Cre	3	2	NA	NA	0	1
Trp53F/F;Cas9	sgPten-Fgfr2-FL-P2A-Cre	1	2	NA	NA	1	0
Trp53F/F;Cas9	sgPten-Fgfr2-FL-P2A-Cre	2	2	NA	NA	0	0
Trp53F/F;Cas9	sgPten-Fgfr2-FL-P2A-Cre	3	1	NA	NA	0	0
Trp53F/F;Cas9	sgPten-Fgfr2-FL-P2A-Cre	2	1	NA	NA	1	0
Trp53F/F;Cas9	sgPten-Fgfr2-FL-P2A-Cre	1	2	NA	NA	0	0
Trp53F/F;Cas9	sgPten-Fgfr2-FL-P2A-Cre	3	0	NA	NA	0	0
Trp53F/F;Cas9	sgPten-Fgfr2-dE18-P2A-Cre	1	2	NA	NA	1	1
Trp53F/F;Cas9	sgPten-Fgfr2-dE18-P2A-Cre	2	3	NA	NA	1	0
Trp53F/F;Cas9	sgPten-Fgfr2-dE18-P2A-Cre	2	2	NA	NA	1	1
Trp53F/F;Cas9	sgPten-Fgfr2-dE18-P2A-Cre	3	3	NA	NA	1	1
Trp53F/F;Cas9	sgPten-Fgfr2-dE18-P2A-Cre	2	2	NA	NA	1	1
Trp53F/F;Cas9	sgPten-Fgfr2-dE18-P2A-Cre	1	2	NA	NA	1	1
Trp53F/F;Cas9	sgPten-Fgfr2-dE18-P2A-Cre	3	3	NA	NA	1	1
Trp53F/F;Cas9	sgPten-Fgfr2-dE18-P2A-Cre	3	3	NA	NA	0	1
Trp53F/F;Cas9	sgPten-Fgfr2-dE18-P2A-Cre	2	2	NA	NA	0	1
Trp53F/F;Cas9	sgPten-Fgfr2-dE18-P2A-Cre	2	2	NA	NA	1	1
Trp53F/F;Cas9	sgPten-Fgfr2-dE18-P2A-Cre	1	3	NA	NA	0	2
Trp53F/F;Cas9	sgPten-Fgfr2-dE18-P2A-Cre	2	2	NA	NA	2	2
Trp53F/F;Cas9	sgPten-Fgfr2-dE18-P2A-Cre	3	2	NA	NA	3	2
Trp53F/F;Cas9	sgPten-Fgfr2-dE18-P2A-Cre	2	2	NA	NA	0	1
