# Supplementary material for: Truncated FGFR2 is a clinically actionable oncogene in multiple cancers
Source: Nature. 2022 Aug 10;608(7923):609–17. doi: 10.1038/s41586-022-05066-5 (PMC9436779; doi:10.1038/s41586-022-05066-5)
Supplement: Supplementary file 25 — Source Data Extended Data Fig. 12 [file 41586_2022_5066_MOESM25_ESM.xlsx]

## Sheet: ED Fig. 12a
Panel_1	GFP					Fgfr2-FL					Fgfr2-dE18					Fgfr2-FL-Bicc1					Fgfr2-dE18-Bicc1					Fgfr2-dE18-Bicc1-dSAM					Fgfr2-FL-Ate1					Fgfr2-dE18-Ate1					Fgfr2-FL-Tacc2					Fgfr2-dE18-Tacc2
AZD4547 (nM)	Replica_1	Replica_2	Replica_3	Replica_4	Replica_5	Replica_1	Replica_2	Replica_3	Replica_4	Replica_5	Replica_1	Replica_2	Replica_3	Replica_4	Replica_5	Replica_1	Replica_2	Replica_3	Replica_4	Replica_5	Replica_1	Replica_2	Replica_3	Replica_4	Replica_5	Replica_1	Replica_2	Replica_3	Replica_4	Replica_5	Replica_1	Replica_2	Replica_3	Replica_4	Replica_5	Replica_1	Replica_2	Replica_3	Replica_4	Replica_5	Replica_1	Replica_2	Replica_3	Replica_4	Replica_5	Replica_1	Replica_2	Replica_3	Replica_4
0.1	0.919308	1.06464	1.04199	0.857555	1.16468	0.67712	1.06012	1.24938	0.80745	1.11505	1.00515	0.831508	0.946521	1.00193	0.930412	0.9944	1.022	1.0308	1.018	0.9948	0.914565	1.0104	1.06368	1.05927	1.08859	0.907436	1.02438	1.1143	1.03597	0.975838	0.719283	0.708444	1.01488	1.15479	1.20751	0.923767	0.904977	0.967866	1.11243	1.1109	0.896838	1.0529	0.988042	1.09647	0.941427	0.894628	1.04959	1.09504	0.739669
0.39811	0.813092	0.872375	0.988473	1.35941	0.846439	0.656147	1.04165	1.17248	1.20843	0.985219	0.96424	0.904639	0.813144	0.996778	0.98357	1.0616	1.0476	0.7712	0.878	1.0724	0.861286	0.930013	1.15668	0.878941	1.20271	0.821381	1.02659	1.05748	1.07017	1.07679	0.751798	0.740467	1.03064	1.36861	1.30505	0.846307	0.846307	0.920316	1.07907	0.869315	0.943454	1.03162	1.1137	1.15525	0.898865	1.11777	0.880165	1.06818	1.13017
1.58489	1.3203	1.1128	0.81515	0.920543	1.02511	0.704584	1.10157	1.09657	1.0791	0.922301	0.940077	0.853093	0.892719	1.22101	0.816366	1.0716	1.0624	0.748	1.0968	1.048	0.837957	1.05202	1.07125	1.15921	1.01166	0.89199	1.0299	1.0994	1.09444	1.10768	0.704503	0.92817	1.1474	1.35235	0.922258	0.948309	0.912263	0.820999	0.808728	0.914564	0.992096	1.0225	0.914066	0.958654	1.09445	0.770661	0.818182	1.03719	1.21074
6.30957	1.22273	0.738987	0.72746	1.07493	0.892137	1.02966	0.562768	1.03815	1.00719	1.03615	0.855348	0.637564	0.830541	0.626289	0.602771	1.0872	1.0564	1.1188	1.0812	1.1084	0.850252	0.813052	1.04792	0.787516	0.912673	0.859996	0.911849	0.977493	0.979148	0.990181	0.712878	0.756232	0.803035	1.03458	1.25677	0.828284	0.837871	0.771915	0.83442	0.880436	0.891771	0.940413	1.07013	1.09546	1.06303	0.71281	1.06612	0.942149	0.791322
25.1189	1.16056	0.67394	1.00082	0.812268	0.683409	0.942275	0.66164	1.12104	0.86138	1.04564	0.302513	0.496134	0.455541	0.246456	0.372745	0.7432	0.7424	0.8348	1.1696	1.134	0.558008	0.49338	0.725725	0.406999	0.496847	0.335393	0.447374	0.333186	0.360216	0.397176	0.743916	0.746872	0.714356	1.20406	1.24594	0.400337	0.574431	0.664928	0.415293	0.249252	0.884678	1.00932	0.881638	1.10661	1.00527	0.592975	0.696281	0.838843	0.566116
100	0.899547	1.17867	1.20873	0.902017	0.764924	0.971237	1.06661	0.882852	0.821432	0.580745	0.0135309	0.0563789	-0.0067655	0.00612113	0.0441366	0.7788	0.8564	0.724	1.2012	0.8336	0.0482346	0.0848045	0.108764	0.0759773	0.191677	0.180384	0.194726	0.177074	0.16218	0.169351	1.02473	1.00108	1.17696	0.97251	0.728151	0.0559859	0.0590536	0.216274	0.141882	-0.0053685	0.896838	0.991082	0.921159	0.938387	0.797527	0.208678	0.31405	0.270661	0.334711
398.107	0.717168	1.02388	1.17744	0.692466	0.658707	0.956257	0.978228	0.965745	0.834415	0.632178	0.0193299	-0.0164304	0.0173969	-0.0248067	0.00483247	0.8588	0.9028	0.976	0.86	0.7008	0.0409836	0.0715637	0.00567465	0.0321564	0.0126103	0.049647	0.0893645	0.0248235	0.0441306	0.0639894	0.983348	1.16514	0.963642	0.857227	0.851315	0.152236	0.0245418	0.0402638	0.111588	-0.0061354	0.957641	0.915079	0.85833	0.835022	0.841103	0.109504	-0.0681818	0.152893	0.0247934
1584.89	0.617538	0.939893	0.958007	0.578839	0.554138	0.862379	0.79247	0.852891	0.890842	0.400479	0.00418814	0.00289948	-0.007732	-0.0177191	0.0144974	0.3548	0.8584	0.2716	0.5744	0.6204	-0.0100883	0.0750315	0.0403531	-0.0151324	-0.0040984	0.0159974	0.0358561	0.0187555	0.0369594	0.0397176	0.960686	1.03458	0.892699	0.703025	0.61878	0.0333615	0.00575197	0.0264591	0.00958662	0.016489	0.715444	0.625253	0.63336	0.564451	0.565464	0.00413223	-0.0578512	0.183884	0.0475207
6309.57	0.0876904	0.164677	0.0638123	0.0872787	0.0526966	0.0539299	0.048437	0.0379507	0.03845	0.0249675	-0.0061211	0.00837629	0.0244845	0.0135309	0.0161083	0.0084	0.004	0.0076	0.0048	0.004	0.00630517	0.00977301	0.00535939	0.00535939	0.0037831	-0.0077229	-0.0055163	-0.0005516	0.0242718	-0.0314431	0.291162	0.206424	0.220219	0.259139	0.179328	-0.0003835	0.0375796	0.0314441	0.00153386	0.0126543	0.0587758	0.0628294	0.061816	0.0587758	0.0526956	0.0392562	0.0392562	0.0413223	0.0371901
25118.9	-0.0004117	-0.0012351	-0.0008234	-0.0004117	-0.0008234	0	-0.0014981	-0.0009987	-0.0004994	0	-0.0006443	0	-0.0006443	-0.0003222	-0.0003222	-0.0004	-0.0004	0.0004	0	0.0004	-0.0009458	-0.0003153	-0.0006305	-0.0006305	0	-0.0077229	-0.0077229	-0.0093778	-0.0066196	-0.0126876	0.00098532	0	-0.0004927	0.00098532	0.00098532	0.00153386	0.00115039	0.00076693	0.00191732	0.00268425	0.00912039	0.00912039	0.00912039	0.0111471	0.0111471	0.0268595	0.0289256	0.0268595	0.0268595
100000	-0.0012351	-0.0008234	-0.0016468	-0.0012351	-0.0008234	-0.0004994	-0.0004994	-0.0009987	0	-0.0009987	-0.0003222	-0.0006443	0	-0.0006443	-0.0006443	0.0004	-0.0004	0.0004	0.0008	0	-0.0003153	-0.0009458	-0.0003153	-0.001261	-0.0006305	NA	NA	NA	NA	NA	0.00098532	0	0.00098532	0.00049266	0.00098532	0.00230079	0.00230079	0.00115039	0.00153386	0.00268425	0.0101338	0.0111471	0.00912039	0.0101338	0.0121605	0.0309917	0.0330578	0.0371901	0.0330578
50118.7	NA	NA	NA	NA	NA	NA	NA	NA	NA	NA	NA	NA	NA	NA	NA	NA	NA	NA	NA	NA	NA	NA	NA	NA	NA	-0.0082745	-0.0093778	-0.0099294	-0.0099294	-0.0099294	NA	NA	NA	NA	NA	NA	NA	NA	NA	NA	NA	NA	NA	NA	NA	NA	NA	NA	NA
Panel_2	GFP					Fgfr2-FL					Fgfr2-dE18					Fgfr2-dE18-IGR1					Fgfr2-dE18-IGR2					Fgfr2-E18-C2					Fgfr2-E18-C3					Fgfr2-E18-C4
AZD4547 (nM)	Replica_1	Replica_2	Replica_3	Replica_4	Replica_5	Replica_1	Replica_2	Replica_3	Replica_4	Replica_5	Replica_1	Replica_2	Replica_3	Replica_4	Replica_5	Replica_1	Replica_2	Replica_3	Replica_4	Replica_5	Replica_1	Replica_2	Replica_3	Replica_4	Replica_5	Replica_1	Replica_2	Replica_3	Replica_4	Replica_5	Replica_1	Replica_2	Replica_3	Replica_4	Replica_5	Replica_1	Replica_2	Replica_3	Replica_4	Replica_5
0.1	0.954089	0.918819	0.999522	1.09338	1.26853	0.921303	0.960155	1.19286	1.12011	1.11598	0.862407	0.992224	1.11258	1.16633	1.17377	0.878658	1.02877	1.13302	1.1123	1.06959	0.805863	0.925885	0.959071	1.09181	0.996681	0.729246	1.34889	0.973413	0.919154	0.815518	0.7886	0.8809	1.02178	0.959032	1.00963	0.738458	1.02287	0.849418	1.15764	1.0403
0.39811	0.679699	0.906265	1.1418	1.44369	1.07305	0.792759	1.10937	1.27015	1.12259	1.06638	0.829953	0.99121	1.17579	1.1714	1.14469	0.910062	1.15249	1.13491	1.05954	1.07838	0.772124	0.951881	1.02434	1.08573	1.14712	0.634835	0.798698	1.01411	1.15572	1.02604	0.839608	0.951745	1.0736	1.09667	1.13594	0.656407	0.818383	0.980359	1.10152	1.11555
1.58489	0.681492	0.698828	1.02164	1.14598	1.28288	0.858477	1.01347	1.28338	1.19782	0.941969	0.845504	0.965517	1.06592	1.11291	1.10886	0.795126	0.822761	0.834694	1.09597	1.22975	0.863385	0.807522	0.606195	0.859513	0.923673	0.760716	0.860553	1.18177	1.05263	1.01682	0.817748	0.952959	1.07076	1.1238	0.976439	0.65088	0.625797	1.04285	1.23799	1.14829
6.30957	0.819584	0.839909	0.873386	1.07843	1.13582	0.673307	0.895677	0.86881	1.04861	0.87377	0.746112	0.762339	0.737999	0.939148	0.93712	0.778797	0.853536	0.792614	0.756814	0.708454	0.763274	0.572456	0.685288	0.608407	0.850111	0.839935	0.851329	1.00705	0.84319	1.02604	0.728281	0.815319	1.03797	0.86997	0.906809	0.661508	0.72868	0.85792	1.00459	1.01267
25.1189	1.09338	0.756815	0.859637	0.76638	0.891918	0.661321	0.630322	0.997768	1.16516	0.674134	0.36883	0.683908	0.329277	0.397228	0.362069	0.190303	0.109283	0.261902	0.188419	0.193443	0.157633	0.34292	0.278208	0.167589	0.25	0.786218	0.947368	0.902333	1.02442	0.920781	0.559469	0.470407	0.626265	0.418185	0.529107	0.577332	0.665335	0.591361	0.787348	0.599439
100	0.958274	0.908058	0.859039	0.836322	0.765184	0.855171	0.982475	0.920476	0.774572	0.785732	0.13455	0.201826	0.0848546	0.0831643	0.0209601	0.117448	-0.0056526	0.0734832	0.129381	-0.0320312	0.00331858	0.0304203	0.118916	0.0990044	0.0636062	0.790016	0.716224	0.858926	1.11015	1.10472	0.15019	0.00809651	0.178528	0.226297	0.135617	0.342233	0.304821	0.294193	0.384746	0.264433
398.107	1.13104	1.1143	0.881157	0.835127	0.71198	1.08209	0.851864	0.990742	0.879557	0.691494	0.0334686	-0.0003381	0.0246788	0.0327924	0.0436105	-0.0075367	-0.0144454	-0.0018842	0.0194699	0.00125612	-0.0199115	0.0199115	0.00553097	0.00663717	-0.0237832	0.693977	0.529029	0.411829	0.89962	0.873033	0.0283378	0.0340053	0.0344102	0.0157882	0.018622	0.0977808	0.147947	0.164527	0.0833263	0.0884279
1584.89	1.26435	0.950502	0.894309	0.699426	0.549976	0.927916	1.11433	0.776639	0.754319	0.651814	0.035835	0.0125085	-0.0148749	0.157201	0.0169033	-0.0043964	0.00502449	-0.0257505	-0.0125612	0.0370557	-0.0271018	0.0127212	0.00995575	0.0243363	0.00497788	0.177428	0.220836	0.265871	0.169289	0.275095	0.0566756	-0.0085013	0.0246944	0.0149785	0.0194316	0.0123289	0.019131	-0.0148797	0.0276337	0.00297594
6309.57	0.319225	0.280368	0.146461	0.159015	0.222382	0.461685	0.33438	0.203356	0.204596	0.223196	0.0811359	-0.0125085	0.00033807	0	0.00709939	-0.010049	-0.0050245	-0.0094209	0.0822761	0.020726	0.0149336	0.0248894	0.0127212	0.074115	0.0127212	0.118828	-0.0059685	0.0385242	0.0499186	0.017363	0.00485791	0.0153834	-0.0004048	0.0275281	0.0174075	0.00085027	-0.0008503	0.019131	0.0416631	-0.0119037
25118.9	-0.0011956	0	-0.0017934	-0.0005978	0	0.00041333	-0.0004133	0	0	0.0016533	-0.0023665	-0.0010142	-0.0020284	-0.0020284	-0.0016903	0.00188419	0.00062806	0.00188419	0.00188419	0.00502449	-0.0005531	-0.0005531	0	-0.0011062	0.00110619	-0.0016278	-0.0005426	-0.0021704	-0.0010852	-0.0010852	-0.0008097	-0.0008097	-0.0012145	0	0.00040483	-0.0012754	0.00042513	-0.0012754	-0.0012754	0.00085027
100000	0.0005978	0	0	0	0.0017934	0.00289328	0.00247995	0.00289328	0.00206663	0.00371993	-0.0016903	-0.0020284	-0.0020284	-0.0020284	-0.0023665	0.00690868	0.00565256	0.00565256	0.00502449	0.00690868	0.00276549	0.00221239	0.00221239	0.00276549	0.00276549	0	0	-0.0005426	-0.0005426	0.00108519	-0.0008097	0.00040483	-0.0008097	-0.0004048	0.00080965	0.0012754	0.00170054	0.00042513	0.00042513	0.00212567
Panel_3	GFP					Fgfr2-FL					Fgfr2-dE18					Fgfr2-K422R					Fgfr2-K422R-dE18					Fgfr2-K422R-Bicc1					Fgfr2-K422R-dE18-Bicc1
AZD4547 (nM)	Replica_1	Replica_2	Replica_3	Replica_4	Replica_5	Replica_1	Replica_2	Replica_3	Replica_4	Replica_5	Replica_1	Replica_2	Replica_3	Replica_4	Replica_5	Replica_1	Replica_2	Replica_3	Replica_4	Replica_5	Replica_1	Replica_2	Replica_3	Replica_4	Replica_5	Replica_1	Replica_2	Replica_3	Replica_4	Replica_5	Replica_1	Replica_2	Replica_3	Replica_4	Replica_5
0.1	0.79102	0.812923	0.89307	1.01304	1.18379	0.894942	0.980838	1.09133	1.13758	1.0961	0.862407	0.992224	1.11258	1.16633	1.17377	0.879281	0.91691	0.920749	0.902319	0.885425	0.81572	0.995707	1.09974	1.0568	0.956077	0.938464	0.88326	1.11301	1.06836	1.13249	0.973735	1.05894	1.03844	1.0378	1.08648
0.39811	0.745719	0.807945	0.995121	1.21665	1.21565	0.851259	1.03443	1.01498	1.16328	0.989648	0.829953	0.99121	1.17579	1.1714	1.14469	0.80556	1.09123	1.05207	1.04976	1.0751	0.835535	1.01717	1.10469	1.05102	1.04277	1.02371	1.04968	1.11869	1.12762	1.17552	1.00448	0.993594	1.01666	1.10378	1.13261
1.58489	0.734269	0.838311	0.990143	1.26493	1.19524	0.92027	0.951839	0.965421	1.08215	1.17943	0.845504	0.965517	1.06592	1.11291	1.10886	0.785594	0.958378	0.915374	0.947627	1.10889	0.80251	0.93461	1.21945	1.05515	0.943692	0.964442	0.923039	1.09839	1.04319	1.11057	0.985266	1.11211	1.0615	0.940423	1.12492
6.30957	0.731282	0.994624	0.921446	1.25348	1.05785	0.684605	0.747008	0.975332	1.11335	0.963219	0.746112	0.762339	0.737999	0.939148	0.93712	0.778682	0.836277	0.925357	0.989095	0.932268	0.91397	0.948646	1.0246	1.0147	1.03038	0.939276	1.07079	1.18526	1.05212	1.11301	1.04741	1.10122	0.948751	1.04869	1.08264
25.1189	1.137	0.881621	0.817901	0.864695	1.27489	1.0036	0.646428	0.706262	1.07958	0.698187	0.36883	0.683908	0.329277	0.397228	0.362069	0.877745	0.830902	0.82399	1.04823	0.929197	0.865258	1.00149	1.09478	0.948646	1.0246	0.955512	1.14629	0.956324	1.02695	0.973372	0.961563	0.97886	0.964766	0.94747	0.978219
100	1.25796	0.866687	0.796495	0.762147	1.08323	0.823728	0.70149	0.754717	1.06049	0.695617	0.13455	0.201826	0.0848546	0.0831643	0.0209601	0.799416	1.02058	0.77945	0.833205	0.830902	0.871037	1.02295	1.10469	1.03121	0.964333	0.920604	0.939276	0.998539	0.931969	0.940899	1.01537	0.89558	0.915439	0.984625	0.935939
398.107	1.12007	1.05137	0.875647	0.909996	0.807945	0.982674	0.90265	0.692313	0.942662	0.632112	0.0334686	-0.0003381	0.0246788	0.0327924	0.0436105	0.991399	0.824758	0.938412	1.04362	0.839349	0.923052	0.982497	0.965159	0.94039	0.896631	1.05374	1.00097	1.1057	0.912486	0.984738	0.931454	1.09417	1.03523	1.06919	0.930173
1584.89	0.999104	0.898546	0.769116	0.817403	0.540123	0.878056	0.902283	0.640555	0.601277	0.526393	0.035835	0.0125085	-0.0148749	0.157201	0.0169033	0.616649	0.611273	0.807864	0.78329	0.667332	0.847094	0.534181	0.544089	0.3286	0.260898	0.357201	0.295503	0.346647	0.422958	0.540672	0.301089	0.490711	0.238949	0.336323	0.315183
6309.57	0.231481	0.227001	0.193648	0.143867	0.0886101	0.370384	0.211438	0.224653	0.191249	0.182072	0.0811359	-0.0125085	0.00033807	0	0.00709939	0.221164	0.364767	0.287974	0.219628	0.129012	0.359974	0.0792602	0.114762	0.161823	0.224571	0.0616983	0.0714402	0.0470856	0.058451	0.0113655	0.00640615	0.0550929	0.0621396	0.0890455	0.0243434
25118.9	-0.0034847	-0.002489	-0.0029869	-0.0034847	-0.0014934	-0.0003671	0	0.00036708	0	0.00146832	-0.0023665	-0.0010142	-0.0020284	-0.0020284	-0.0016903	-0.0084472	-0.0084472	-0.011519	-0.0099831	-0.0145907	-0.0082563	-0.0049538	-0.0099075	-0.0041281	-0.0115588	-0.0016236	-0.00893	-0.0113655	-0.0097418	-0.0146128	-0.008328	-0.008328	-0.0115311	-0.0102498	-0.0140935
100000	-0.0029869	-0.0029869	-0.002489	-0.002489	-0.0019912	0.00146832	0.00110124	0.00110124	0.0018354	-0.0040379	-0.0016903	-0.0020284	-0.0020284	-0.0020284	-0.0023665	NA	NA	NA	NA	NA	NA	NA	NA	NA	NA	NA	NA	NA	NA	NA	NA	NA	NA	NA	NA
50118.7	NA	NA	NA	NA	NA	NA	NA	NA	NA	NA	NA	NA	NA	NA	NA	-0.0092152	-0.0122869	-0.0130548	-0.0084472	-0.0099831	-0.0024769	-0.0016513	-0.0033025	-0.0074306	-0.006605	-0.0048709	-0.0081182	-0.0056827	-0.0113655	-0.0097418	-0.0108905	-0.0102498	-0.0128123	-0.0089686	-0.0121717
Panel_4	GFP					Fgfr2-FL					Fgfr2-dE18					Fgfr2-Y674*					Fgfr2-T678*					Fgfr2-P686*					Fgfr2-S694*					Fgfr2-V702*					Fgfr2-Y717*					Fgfr2-L681fs*6
AZD4547 (nM)	Replica_1	Replica_2	Replica_3	Replica_4	Replica_5	Replica_1	Replica_2	Replica_3	Replica_4	Replica_5	Replica_1	Replica_2	Replica_3	Replica_4	Replica_5	Replica_1	Replica_2	Replica_3	Replica_4	Replica_5	Replica_1	Replica_2	Replica_3	Replica_4	Replica_5	Replica_1	Replica_2	Replica_3	Replica_4	Replica_5	Replica_1	Replica_2	Replica_3	Replica_4	Replica_5	Replica_1	Replica_2	Replica_3	Replica_4	Replica_5	Replica_1	Replica_2	Replica_3	Replica_4	Replica_5	Replica_1	Replica_2	Replica_3	Replica_4
0.1	0.797458	1.10545	1.05393	1.05564	1.00756	1.13856	1.09124	1.05622	1.04581	1.02783	1.00052	1.03555	1.01516	1.01516	1.01568	0.769757	1.02817	1.09516	1.02953	0.942029	1.01985	0.612773	1.02848	0.883199	0.959436	0.588649	0.912289	1.39775	1.05535	1.40947	0.784645	0.872179	1.22864	1.081	1.11474	0.922936	0.961011	0.989948	1.20012	1.02193	1.09244	1.15046	1.16447	0.980392	0.918367	1.09803	0.993976	0.889923	1.03779
0.39811	0.822647	1.06996	1.09171	1.07969	1.10144	0.913307	1.02025	1.1272	1.00227	0.979557	1.023	1.03502	1.03607	1.05646	1.05698	0.776593	0.810774	0.988515	1.04184	1.01859	1.07595	0.870253	0.960875	0.950806	1.10472	0.60272	0.851313	1.51266	1.04362	1.01782	0.651761	0.862687	1.18329	1.08627	1.10209	0.700579	0.869631	1.01127	1.05239	1.20317	1.05842	1.16246	1.0004	0.97439	0.97439	0.983023	0.728368	1.3253	1.20756
1.58489	0.799748	1.05278	0.997825	1.05106	1.00412	0.787431	1.01931	1.04486	1.11868	0.998486	0.898589	1.03136	1.02875	1.02718	1.05802	0.678151	1.10473	0.948865	0.940662	0.898277	1.14499	0.863061	0.740794	0.910529	1.04574	0.717636	0.839587	1.10694	0.956848	1.38133	0.815229	0.850032	1.23286	1.23075	1.09471	0.865062	0.915321	1.03412	1.12549	1.10874	1.08844	1.19848	1.08243	1.04042	0.860344	0.947426	1.18018	0.651698	1.50055
6.30957	0.880467	1.05965	1.02931	1.01958	1.01385	0.891539	0.982396	1.03445	0.847057	0.927503	0.831155	0.772608	0.722948	0.651856	0.77104	0.732841	0.869565	0.765655	0.771124	0.73831	0.727848	0.559551	0.73504	0.712025	0.536536	0.773921	0.696529	0.780957	0.942777	0.762195	0.812065	0.930184	1.20439	1.15693	0.744569	0.699056	0.915321	0.962534	0.924459	1.16662	1.11445	1.07443	1.0044	0.842337	0.844338	0.944688	0.94195	0.676342	0.865279
25.1189	0.830662	0.9921	1.05106	1.03446	1.01729	0.898164	0.958736	0.945486	1.01458	0.776074	0.286984	0.32828	0.507057	0.357554	0.276529	0.705496	0.54006	0.611157	0.445721	0.328138	0.339471	0.418585	0.466053	0.365362	0.415708	0.675422	0.368199	0.297842	0.555816	0.5394	0.763552	0.947058	1.18962	1.1506	0.604303	0.872677	0.91989	0.846786	0.875723	1.14682	1.02441	1.09844	1.0004	0.826331	1.16246	0.517525	0.665389	0.481928	0.536692
100	0.770552	0.973781	1.07282	0.983513	0.973781	0.951164	0.989021	0.917093	0.924664	0.869771	0.0575013	0.0810246	0.121798	0.100366	0.0893884	0.496308	0.175007	0.0943396	0.10391	0.102543	0.0733602	0.0719218	0.122267	0.0604143	0.149597	0.119606	0.117261	0.124296	0.16182	0.22045	0.81101	0.834212	0.775153	0.723476	0.809956	0.854401	0.921413	0.892476	0.883338	1.12093	1.13245	0.898359	1.03641	0.956383	0.922369	0.254655	0.0876232	0.186199	0.16977
398.107	0.796313	1.00927	0.989237	0.970918	0.80948	0.866932	0.993754	0.972932	0.948325	0.921825	0.0334553	0.0423419	0.0345008	0.174072	-0.0010455	0.0628931	0.114848	0.0464862	0.150396	0.0998086	0.0604143	0.0920598	0.0690449	0.056099	0.0158228	0.157129	0.0211069	0.0750469	0.0351782	0.0727017	0.446108	0.340645	0.491457	0.41447	0.457709	0.737131	0.788913	0.691441	0.720378	0.833079	1.05642	0.866347	0.87435	1.06242	1.05642	0.024644	0.0876232	0.210843	0.0985761
1584.89	0.808335	0.742501	0.888482	0.907373	0.731624	0.9152	0.811092	0.906682	0.797842	0.754306	0.0209096	0.0266597	-0.0135912	-0.0010455	-0.0057501	0.0697293	0.0779327	0.0601586	0.113481	0.0929724	0.0215765	0.0445915	0.135213	0.0906214	-0.0158228	0.239212	0.100844	0.0304878	-0.124296	0.0375234	0.181396	0.126556	0.101244	0.0189833	0.0590593	0.278709	0.39141	0.263479	0.441669	0.409686	0.946379	0.668267	0.698279	0.896359	0.644258	-0.0629792	0.0958379	0.117744	0.0684556
6309.57	0.313144	0.393291	0.174033	0.243875	0.3515	0.251751	0.312323	0.242287	0.213894	0.213894	0.00104548	0.0313643	0.0533194	-0.0193413	0.0266597	0.0068362	0.0205086	0.0464862	0.0560569	0.0875034	0.113636	0.0877445	0.089183	0.0949367	0.0474683	-0.0281426	0.128987	0.0469043	-0.0398687	0.0304878	0.0959713	-0.0305843	0.0137102	0.0253111	0.0748787	0.00761499	0.105087	0.0304599	0.0791959	0.156869	0.308123	0.352141	0.322129	0.316126	0.118047	0.0465498	-0.0794085	0.134173	0.024644
25118.9	-0.0034349	-0.0040073	-0.0068697	-0.0022899	-0.0068697	-0.0123036	-0.0028393	-0.0075715	-0.0018929	-0.0123036	-0.0052274	-0.0057501	-0.009932	-0.0041819	-0.0073183	0.0123052	0.00957069	0.00410172	0.0191414	0.00820345	0.0143844	0.0115075	0.0043153	0.0186997	0.0115075	0.0422139	0.0187617	0.00234522	0.0187617	-0.0023452	0.0105463	0.00738241	0	0.00738241	0	0.00913798	0.018276	0.010661	0.012184	0.001523	-0.0040016	-0.0020008	-0.0120048	-0.0020008	-0.0140056	0.0164293	0.0109529	-0.0082147	0.00821468
50118.7	-0.0057248	-0.0045798	-0.0034349	-0.0034349	-0.0040073	-0.0075715	-0.0056786	-0.0028393	-0.006625	-0.0056786	-0.0015682	-0.0062729	-0.0062729	-0.0041819	-0.0057501	0.0109379	0.00820345	0.0068362	0.0109379	0.0109379	0.0129459	0.0115075	0.0129459	0.0115075	0.010069	0.0398687	0.0117261	0.0281426	0.0140713	0.0187617	0.0158194	0.00527315	0.00527315	0.00210926	-0.0031639	0.018276	0.021322	0.018276	0.00913798	0.00456899	-0.010004	-0.0060024	-0.0060024	-0.0120048	-0.010004	0.0355969	-0.0164294	0.0136911	0
Panel_5	GFP					Fgfr2-FL					Fgfr2-dE18					Fgfr2-S156W					Fgfr2-C287R					Fgfr2-N454K					Fgfr2-K564E
AZD4547 (nM)	Replica_1	Replica_2	Replica_3	Replica_4	Replica_5	Replica_1	Replica_2	Replica_3	Replica_4	Replica_5	Replica_1	Replica_2	Replica_3	Replica_4	Replica_5	Replica_1	Replica_2	Replica_3	Replica_4	Replica_5	Replica_1	Replica_2	Replica_3	Replica_4	Replica_5	Replica_1	Replica_2	Replica_3	Replica_4	Replica_5	Replica_1	Replica_2	Replica_3	Replica_4	Replica_5
0.1	0.844382	1.11538	1.0014	0.954873	1.21307	0.947418	1.1748	0.844387	0.960445	0.948603	1.07372	1.02698	0.944177	1.16587	0.99359	0.814394	1.03626	1.04437	1.00108	1.06872	0.74091	0.776046	1.06019	0.878399	1.26031	0.752914	0.934732	1.05361	0.981352	1.02797	1.08428	1.02961	1.14123	1.05695	0.788155
0.39811	0.85485	0.910677	0.918818	1.02815	0.96883	0.889389	1.01137	0.857414	1.10019	1.00782	0.997596	1.05769	1.00962	1.00027	1.12981	1.04978	1.02273	0.992965	1.11742	0.97132	0.774519	0.834097	1.03575	1.00672	1.31989	0.675991	1.02098	1.01399	1.26107	0.974359	1.02278	0.938497	0.958998	0.933941	0.84738
1.58489	0.880437	0.895557	0.990928	1.1305	0.886253	0.866888	0.845571	0.971104	1.04571	0.782804	0.906784	0.874733	0.862714	0.834669	1.05369	0.827922	0.846861	1.10119	0.917208	0.906385	0.692026	0.93645	0.941033	0.846318	1.26948	0.689977	0.934732	0.974359	1.16317	1.12587	0.993166	0.974943	1.03417	0.993166	0.783599
6.30957	0.915329	0.921144	0.850198	1.12817	0.879274	0.728328	0.842018	0.78162	1.07177	0.948603	0.787927	0.633013	0.637019	0.411325	0.679754	0.868506	1.04978	0.99026	0.882035	1.08766	0.698136	0.922701	0.817293	0.818821	1.14574	0.713287	0.867133	1.13054	1.11888	1.0676	0.936219	0.794989	0.899772	1.01822	0.872437
25.1189	0.937427	0.887416	0.971156	0.858339	1.01303	0.7982	0.730696	0.76504	1.1144	0.769777	0.460737	0.391293	0.275107	0.391293	0.220353	0.952381	0.960498	1.0119	1.00649	1.06872	0.624809	0.556065	0.592728	0.502597	0.624809	0.769231	0.864802	1.17016	1.15851	0.983683	0.958998	0.578588	0.949886	1.00228	0.822323
100	0.890905	0.95371	0.874622	0.982787	0.768783	0.935576	0.850308	0.89531	0.985315	0.75675	0.0373932	0.020032	0.132212	0.0400641	0.140224	0.968615	1.08496	1.08766	0.871212	0.84145	0.290254	0.32539	0.255118	0.239841	0.296364	0.787879	0.748252	0.792541	0.839161	0.857809	1.08884	1.08884	1.03872	1.08656	0.820046
398.107	0.819958	1.1619	0.973482	0.997906	0.723424	0.834912	0.949787	0.863335	1.18783	0.774514	0.0133547	0.0948184	0.116186	0.0974893	0.102831	0.706169	0.692641	0.806277	0.746753	0.643939	0.0794378	0.0824931	0.142071	0.0488848	0.157348	0.412587	0.347319	0.361305	0.484848	0.568765	0.52164	0.703872	0.722096	0.697039	0.715262
1584.89	0.618749	0.808328	0.619912	0.667597	0.639684	0.801753	0.737802	0.772146	0.770962	0.799384	0.042735	0.022703	0.068109	0.0213675	0.117521	0.12987	0.519481	0.40855	0.40855	0.565476	0.035136	0.0458295	0.131378	0.0320807	0.061106	0.044289	0.223776	0.0582751	0.123543	0.0699301	0.318907	0.271071	0.166287	0.257403	0.223235
6309.57	0.191905	0.233775	0.198883	0.162829	0.146546	0.225012	0.240407	0.203695	0.204879	0.123164	0.0373932	0.0387286	0.0347222	0.0360577	0.0373932	0.0676407	0.137987	0.205628	0.14881	0.0838745	0.0336083	-0.0183318	0.0183318	0.0412466	0.0824931	0.100233	0.170163	0.020979	0.016317	0.0675991	0.022779	0.0387244	0.0318907	0.0205011	0.0159453
25118.9	0.0174459	0.0174459	0.0104676	0.0220982	0.00930449	0.0118427	0.0106585	0.00592136	0.0213169	0.0106585	0.0267094	0.0160256	0.00534188	0.0146902	0.00534188	0.0784632	0.0378788	0.0243507	0.0459957	0.0189394	0.0198595	0.0198595	0.0106935	0.0229148	0.0091659	0.013986	0.013986	0.002331	0.013986	0	0.0113895	0.00683371	-0.0022779	0.022779	0.00911162
50118.7	0.0267504	0.0151198	0.018609	0.0151198	0.0116306	0.00947418	0.0118427	0.00828991	0.013027	0.00947418	0.0240385	0.0133547	0.020032	0.0160256	0.0146902	0.0595238	0.0405844	0.0541126	0.0459957	0.0405844	0.0259701	0.030553	0.0259701	0.0183318	0.0152765	0.011655	0.013986	0.00932401	0	-0.002331	0.00683371	0.00455581	0.00683371	0.0022779	0.00683371
Panel_6	GFP					Fgfr2-FL					Fgfr2-dE18					Fgfr2-FL-Bicc1					Fgfr2-dE18-Bicc1					Fgfr2-dE18-Bicc1-dSAM					Fgfr2-FL-Ate1					Fgfr2-dE18-Ate1					Fgfr2-FL-Tacc2					Fgfr2-dE18-Tacc2
Pemigatinib (nM)	Replica_1	Replica_2	Replica_3	Replica_4	Replica_5	Replica_1	Replica_2	Replica_3	Replica_4	Replica_5	Replica_1	Replica_2	Replica_3	Replica_4	Replica_5	Replica_1	Replica_2	Replica_3	Replica_4	Replica_5	Replica_1	Replica_2	Replica_3	Replica_4	Replica_5	Replica_1	Replica_2	Replica_3	Replica_4	Replica_5	Replica_1	Replica_2	Replica_3	Replica_4	Replica_5	Replica_1	Replica_2	Replica_3	Replica_4	Replica_5	Replica_1	Replica_2	Replica_3	Replica_4	Replica_5	Replica_1	Replica_2	Replica_3	Replica_4
0.1	0.720078	1.01776	1.027	1.04188	1.01109	0.982361	1.0055	1.02384	1.03432	1.0234	0.868174	1.13273	1.11622	1.18424	1.17373	0.757248	1.2527	1.07962	0.983341	0.962787	0.642041	1.01695	1.01419	1.06024	1.09064	0.975186	1.03452	1.04112	1.01834	0.967993	0.988451	1.05296	1.13256	1.10654	1.17053	1.0031	1.04404	1.01258	1.07894	0.973371	0.930602	0.980561	0.971478	1.02689	0.97829	0.914261	1.05142	1.06624	1.03661
0.39811	0.797578	1.05369	1.14607	0.938719	1.19791	0.981925	1.00943	1.06008	1.03039	1.10767	0.65113	1.12873	1.17023	1.20224	0.966193	1.01255	1.08936	1.35872	1.0093	1.14669	0.721721	1.03169	1.0105	0.923452	1.01879	0.917646	1.03093	1.14421	0.938024	1.10405	1.0051	1.09406	1.1414	1.144	1.08313	1.05696	1.05007	0.972079	0.89021	0.921665	0.828413	0.993732	0.953311	0.91516	0.873376	1.04951	0.982126	0.97878	1.07436
1.58489	0.862246	1.07319	1.0583	0.992609	0.922808	1.02908	0.902899	1.03781	0.977122	0.832606	0.660632	0.896179	1.13973	1.16023	1.19824	1.16075	1.28408	1.10234	0.907616	1.03959	0.666912	1.01511	0.916083	0.968128	0.92161	0.884081	0.994366	1.07049	1.09266	1.10285	1.03943	1.01238	0.953595	1.22828	1.11435	1.04102	0.858325	0.879007	0.809204	0.831179	1.00554	0.798892	0.808429	1.02007	0.905623	0.8593	0.840184	0.984993	0.962053
6.30957	0.788339	0.901252	0.860706	1.03418	0.945904	1.00506	1.08715	0.884998	1.01074	0.893294	0.29956	0.274555	0.253551	0.29806	0.186037	0.998486	1.08611	0.86759	1.00606	1.12397	0.423268	0.624079	0.532424	0.365696	0.772384	0.725246	0.570607	0.808559	0.633541	0.751618	0.939548	0.919259	1.06128	1.22568	1.07897	0.388228	0.42313	0.183127	0.538607	0.271889	1.01917	0.90971	0.707603	1.03506	0.929694	0.484611	0.421048	0.595488	0.439686
25.1189	0.781154	0.811948	1.14042	1.01571	1.02956	1.05615	1.15657	0.827803	1.07798	1.01292	0.065013	0.0425085	0.0890178	0.143029	0.110022	1.23864	1.19862	1.11965	1.07854	0.998486	0.222918	0.299374	0.235354	0.132646	0.354182	0.262527	0.112683	0.284105	0.112083	0.238552	1.03527	1.08053	1.04828	1.19446	1.08209	0.263271	0.0913478	0.083161	0.109445	0.166753	1.02598	0.90426	0.643564	1.01599	0.913344	0.102275	0.147199	0.124259	0.162971
100	0.794498	1.04137	1.24051	1.04753	0.963868	0.898533	0.858365	0.882815	0.937391	1.01554	0.0620124	0.060012	0.0680136	0.0540108	0.0905181	0.926006	1.00173	1.04717	1.00714	0.950887	0.130803	0.151529	0.129422	0.0663228	0.157517	0.130664	0.0119875	0.041357	0.124071	0.104292	0.924982	1.05192	1.06857	1.00718	1.04984	0.00947949	0.0732506	0.0318856	0.0349018	0.0206825	0.996912	0.828413	0.817967	0.904714	0.901989	0.0210285	0.0850698	0.0740776	0.12187
398.107	0.82324	1.00493	0.97208	1.04085	0.957709	0.912068	0.892857	0.984544	0.949616	1.03257	0.0810162	0.0705141	0.0530106	0.0655131	0.060012	1.02553	1.10017	0.853527	1.16183	0.844872	0.0529661	0.0792189	0.12804	0.0782977	0.0497421	0.0593383	0.0581395	0.0533445	-0.0389595	0.0455526	1.09978	1.10238	1.07897	1.13984	0.807408	0.0224061	0.0349018	0.0370562	0.0361944	0.0236987	0.968299	0.80525	0.899264	0.912889	0.944682	0.0348882	0.0726438	0.0339323	0.0391895
1584.89	0.765243	1.10809	1.00031	0.903305	1.01673	0.953109	0.798987	0.829113	0.84614	0.900716	0.0445089	0.0495099	0.0430086	0.0620124	0.0540108	0.973604	0.981177	1.18347	0.816746	1.08503	0.127119	0.0511238	0.0423729	0.0543478	0.0419123	0.0917046	0.0737233	0.0419564	0.0353632	0.0863102	1.14244	1.03163	1.07325	1.10186	0.682551	0.018959	0.0512754	0.0413651	0.0413651	0.0249914	0.921973	0.876101	0.939686	0.724407	0.7889	0.047792	0.0439686	0.0750335	0.0434907
6309.57	0.744714	1.01006	1.02238	0.938719	0.439335	0.871027	0.827803	0.938264	0.862731	0.955292	0.0710142	0.0795159	0.0480096	0.0520104	0.0865173	0.977932	1.1402	1.33059	0.801601	0.957378	0.0713891	0.073692	0.04007	0.124816	0.0525055	0.0599377	0.0809158	0.111484	0.0851115	-0.0113882	0.751743	1.0899	0.869837	0.935907	0.747061	0.0254223	0.03404	0.0396415	0.0280076	0.030162	0.836134	0.847943	0.792533	0.958307	0.513671	0.0377557	0.0339323	0.0291531	0.035844
25118.9	0.298707	0.374153	0.311538	0.285362	0.176555	0.23402	0.394691	0.298638	0.260217	0.305623	0.0495099	0.0255051	0.0535107	0.0480096	0.0370074	0.266119	0.215275	0.23691	0.175249	0.143877	0.0607959	0.0713891	0.061717	0.0525055	0.0571113	-0.0719252	0.00359626	0.0743227	0.0815152	0.0497483	0.510873	0.452086	0.260639	0.406305	0.276246	0.00043089	0.0551534	0.0353326	0.0521372	0.0198208	0.191661	0.228449	0.277954	0.208466	0.203016	0.0544829	0.0253298	0.0578283	0.0277194
100000	0.0564566	0.0518374	0.0538904	0.0410593	0.0379799	0.0668006	0.0820817	0.0733496	0.0803353	0.0694202	0.0455091	0.0445089	0.0045009	0.0460092	0.0315063	0.0302899	0.0346171	0.0302899	0.024881	0.0216357	0.0409912	0.0483604	0.0478998	0.0354643	0.0331614	NA	NA	NA	NA	NA	0.0671106	0.0889606	0.11029	0.104047	0.104047	0.0284385	0.045243	0.015081	0.049121	0.0361944	0.0608593	0.0649469	0.062676	0.0440549	0.0422382	0.0434907	0.0286752	0.0673867	0.0382336
50118.7	NA	NA	NA	NA	NA	NA	NA	NA	NA	NA	NA	NA	NA	NA	NA	NA	NA	NA	NA	NA	NA	NA	NA	NA	NA	-0.0119875	0.0425557	0.055742	0.0857109	0.0329657	NA	NA	NA	NA	NA	NA	NA	NA	NA	NA	NA	NA	NA	NA	NA	NA	NA	NA	NA
Panel_7	GFP					Fgfr2-FL					Fgfr2-dE18					Fgfr2-dE18-IGR1					Fgfr2-dE18-IGR2					Fgfr2-E18-C2					Fgfr2-E18-C3					Fgfr2-E18-C4
Pemigatinib (nM)	Replica_1	Replica_2	Replica_3	Replica_4	Replica_5	Replica_1	Replica_2	Replica_3	Replica_4	Replica_5	Replica_1	Replica_2	Replica_3	Replica_4	Replica_5	Replica_1	Replica_2	Replica_3	Replica_4	Replica_5	Replica_1	Replica_2	Replica_3	Replica_4	Replica_5	Replica_1	Replica_2	Replica_3	Replica_4	Replica_5	Replica_1	Replica_2	Replica_3	Replica_4	Replica_5	Replica_1	Replica_2	Replica_3	Replica_4	Replica_5
0.1	0.889275	1.04892	1.07092	1.09394	1.02538	0.879156	1.1276	1.0116	0.96182	1.16231	0.923399	1.11581	1.17176	1.10398	1.07669	0.668547	1.06245	1.0867	1.05503	1.058	0.951205	1.00881	1.0243	1.10078	1.17146	0.786987	1.12143	1.06238	1.1021	1.05808	0.900529	1.06477	1.07405	0.982184	1.09121	0.93091	1.10946	0.925087	0.915384	0.862337
0.39811	0.900532	1.0791	1.07245	0.8816	1.00798	0.903818	1.12989	0.893771	1.06412	1.10796	0.837882	1.0776	1.16266	1.15448	1.16448	0.783353	0.992181	1.17726	1.18715	1.18221	0.931842	0.912964	0.953626	0.946365	1.07222	0.562594	1.12519	1.11338	1.05808	1.04037	0.769695	1.02487	1.10328	0.890786	0.981256	0.954845	1.12046	0.962608	0.921853	0.608746
1.58489	0.885182	1.06068	0.963467	0.762894	1.01412	0.673639	1.02713	1.08696	0.916606	1.06869	0.894742	0.92067	1.12855	0.997999	1.07214	0.647763	0.889252	1.10897	1.01841	0.961995	0.944912	1.00106	0.961371	0.878594	0.985091	0.60554	1.06989	1.01245	1.04198	1.02802	0.768767	0.996567	0.860629	0.939965	1.14318	1.15992	1.2162	1.14569	0.793117	1.08229
6.30957	0.931744	1.05659	1.17325	0.957327	1.00645	0.748082	0.940354	1.13491	0.909299	1.00155	0.23881	0.20151	0.186499	0.22016	0.444414	0.289489	0.571061	0.666073	0.577494	0.410234	0.380966	0.570239	0.180076	0.216865	0.227515	0.596951	1.0044	0.975413	1.11445	0.943741	0.157279	0.64814	0.242182	0.504315	0.746497	0.617156	0.873981	0.87204	0.575754	0.894035
25.1189	0.876996	1.01822	1.1666	0.868809	0.97984	0.948575	0.959079	0.939441	1.0285	0.804713	0.0614083	0.0932496	0.141012	0.0582242	0.284753	0.0554236	0.173694	0.200416	0.182106	0.0964964	0.0595411	0.0818085	0.0537322	0.0377578	0.0464711	0.556689	0.959309	0.966824	1.20893	1.06453	0.0746961	0.182797	0.0784077	0.142433	0.195323	0.109328	0.210247	0.407556	0.547289	0.435373
100	0.874437	1.01668	1.34773	0.693307	0.974212	0.867738	1.12623	0.900621	0.905645	0.847187	0.0168304	0.0618632	0.0523108	0.0827875	0.117813	0.0549287	0.0583927	0.060867	0.0885788	0.107383	0.0164585	0.0648659	0.0745474	0.0726111	0.0445348	0.55991	0.924415	0.946962	1.08439	0.948035	0.0487149	0.0672729	0.0329405	0.0533544	0.0607776	0.106741	0.0498124	0.13197	0.0705136	0.176608
398.107	1.05915	1.03971	1.00849	0.930209	0.991609	0.862715	1.00612	1.04905	1.03992	0.84399	0.0432133	0.0518559	0.044123	0.0755095	0.0168304	0.0361243	0.0569082	0.0381037	0.0262272	0.0994656	0.0372737	0.0551844	0.0314648	0.0232356	0.0609933	0.376315	0.747799	0.611445	0.669959	0.614129	0.0445393	0.0654171	0.0408277	0.0542823	0.0422195	0.090568	0.0743951	0.0931557	0.0517531	0.0834519
1584.89	0.931232	0.882112	1.06324	0.798711	1.00952	0.88281	1.06229	0.966843	0.970954	0.949488	0.0495815	0.0627729	0.0796034	0.0618632	0.0141012	0.0544339	0.0593824	0.0697743	0.0341449	0.0955067	0.0813244	0.0614774	0.0745474	0.0697066	0.0440507	0.143333	0.199163	0.141722	0.202384	0.196478	0.047787	0.0589218	0.0347963	0.0491788	0.0770159	0.0860396	0.0381679	0.0666322	0.0847458	0.0957433
6309.57	0.721449	0.555158	0.896439	0.582276	0.686144	0.865455	0.793752	0.864085	0.835769	0.866368	0.044123	0.0764192	0.0327511	0.0527656	0.0181951	0.0514648	0.0534442	0.0702692	0.0341449	0.134105	0.0334011	0.0576048	0.032433	0.0474393	0.059057	0.00590509	0.0252308	0.0826713	0.0509985	0.0638823	0.0320126	0.038044	0.0436114	0.0436114	0.0603136	0.109975	0.0640445	0.0633976	0.0705136	0.0776297
25118.9	0.331048	0.22104	0.188293	0.200573	0.177036	0.421081	0.298228	0.291377	0.327	0.230636	0.0432133	0.0655022	0.0500364	0.0382096	0.0354804	0.0514648	0.070764	0.0702692	0.0648258	0.0712589	0.0832607	0.0745474	0.045987	0.019363	0.0600252	0.0118102	0.00697874	0.0558299	0.0569036	0.305991	0.0352603	0.0320126	0.018558	0.0417556	0.0649531	0.0569284	0.0536939	0.0802174	0.0588692	0.119679
100000	0.0527016	0.0460499	0.0823782	0.0470733	0.0399099	0.0867738	0.0735294	0.0758129	0.0831202	0.129704	0.0432133	0.0395742	0.0450328	0.0372999	0.0363901	0.0504751	0.0554236	0.0588876	0.0737332	0.0682898	0.0488915	0.0513118	0.0425985	0.0387259	0.0382418	0.0193257	-0.0048314	0.0558299	0.061735	0.0810608	0.0148464	0.0510346	0.028765	0.0385079	0.0598497	0.0873334	0.0763359	0.0562815	0.0646914	0.0931557
Panel_8	GFP					Fgfr2-FL					Fgfr2-dE18					Fgfr2-K422R					Fgfr2-K422R-dE18					Fgfr2-K422R-Bicc1					Fgfr2-K422R-dE18-Bicc1
Pemigatinib (nM)	Replica_1	Replica_2	Replica_3	Replica_4	Replica_5	Replica_1	Replica_2	Replica_3	Replica_4	Replica_5	Replica_1	Replica_2	Replica_3	Replica_4	Replica_5	Replica_1	Replica_2	Replica_3	Replica_4	Replica_5	Replica_1	Replica_2	Replica_3	Replica_4	Replica_5	Replica_1	Replica_2	Replica_3	Replica_4	Replica_5	Replica_1	Replica_2	Replica_3	Replica_4	Replica_5
0.1	0.964318	1.06847	1.01764	1.04605	1.01017	1.01035	1.02307	0.917821	1.01649	1.01254	0.916897	0.99092	1.15278	1.11873	1.04816	0.985047	0.95979	0.987068	0.840574	1.03455	0.942419	1.01315	1.05698	0.969317	0.948396	0.898492	1.15358	1.03612	0.940568	1.06329	1.00512	0.88041	1.00243	0.892544	0.955238
0.39811	0.842719	1.03957	1.09389	0.944384	0.976777	0.980968	0.923084	0.872215	0.928346	1.03841	0.662258	0.965259	1.26826	1.20805	1.12219	0.968883	1.05981	1.19115	0.99313	1.03657	0.969317	1.01913	0.956366	0.951385	1.00319	0.82223	1.15007	0.825736	1.35607	0.973878	1.09276	1.01591	1.11838	1.06849	0.885803
1.58489	0.900528	0.94239	1.01814	0.925944	0.999701	0.927907	0.88274	0.923961	0.966497	1.04017	0.756021	0.892223	1.18683	1.16413	1.07086	0.818347	0.852698	0.957769	1.06486	1.11134	0.896593	0.866707	0.989241	1.07492	1.06794	0.930926	0.936185	1.10624	0.978261	1.02823	1.10489	0.912768	1.00984	1.16894	0.86895
6.30957	0.673777	0.954849	0.98176	0.9698	1.0296	1.08665	0.772233	0.920014	0.998071	1.01342	0.152487	0.255132	0.143111	0.217134	0.158409	0.987068	1.12346	1.04769	1.00626	1.0396	1.06296	0.91851	1.05997	1.10281	1.11875	1.0405	1.00894	0.85554	0.999299	1.02647	0.939059	0.820413	1.10557	0.915464	0.928947
25.1189	0.89405	0.989236	0.993721	1.03857	1.01615	1.01517	0.798106	0.879232	0.97746	1.01868	0.0631662	0.0695815	0.0414528	0.120411	0.0641532	0.996161	1.15377	1.05375	0.99212	0.970903	0.797968	1.09185	1.03208	0.987248	0.781032	0.98615	1.00456	1.01946	0.98615	1.02735	1.00243	1.02602	0.915464	0.916139	1.18242
100	0.691717	1.12479	1.01017	0.942888	0.983754	1.17567	0.812138	0.798983	0.983599	1.00596	0.0898145	0.0843861	0.0587248	0.0513225	0.0898145	0.892099	0.886038	0.946656	0.864821	0.89412	0.888623	0.872684	0.912532	0.954373	0.935445	0.916024	0.932679	0.805575	0.918654	0.959853	1.09815	0.916139	0.930969	0.859512	0.993663
398.107	0.887073	1.13376	1.08043	0.97877	1.00668	0.879232	0.861252	0.876162	0.975267	0.89765	0.0888275	0.0513225	0.05379	0.0641532	0.0069088	0.881996	0.95979	1.09113	0.862801	0.896141	0.962343	0.991233	0.870691	0.928472	0.859733	0.889727	1.04576	0.899369	0.869565	0.898492	1.12175	1.08737	0.937711	0.981529	0.933666
1584.89	0.869132	1.0012	0.926941	1.0595	1.11034	0.936678	0.847658	0.741537	0.991054	0.826171	0.0463877	0.05379	0.0513225	0.0187525	0.0676076	0.885027	0.931501	0.938573	0.862801	0.887048	0.862722	0.943415	0.8159	0.946404	0.930464	0.756487	0.897616	1.08345	1.00368	0.901999	0.897937	0.99973	0.990967	0.902656	0.833221
6309.57	0.64836	0.747035	0.597528	0.550683	0.477424	0.560428	0.693299	0.80556	0.862129	0.831433	0.0350375	0.0271417	0.0814252	0.0157916	-0.0029609	0.92645	0.981006	0.611235	0.835522	0.846636	0.929468	0.811915	0.620642	0.578801	0.63957	0.579418	0.678471	0.511045	0.504909	0.714411	0.521774	0.408521	0.387623	0.320884	0.491439
25118.9	0.184392	0.280076	0.235224	0.274095	0.288049	0.23987	0.338537	0.20742	0.200403	0.238555	0.0473746	0.00888275	0.0414528	0.0681011	0.0621792	0.481916	0.454637	0.539503	0.295009	0.317236	0.524009	0.448296	0.374577	0.324766	0.203228	0.383941	0.477735	0.26122	0.257714	0.164797	0.244708	0.177295	0.345827	0.24336	0.336389
100000	0.0662813	0.0598026	0.0543207	0.0523273	0.0453503	0.067532	0.067532	0.0692861	0.0513068	0.0592001	0.0616857	0.00789578	0.0325701	0.036518	0.0325701	NA	NA	NA	NA	NA	NA	NA	NA	NA	NA	NA	NA	NA	NA	NA	NA	NA	NA	NA	NA
50118.7	NA	NA	NA	NA	NA	NA	NA	NA	NA	NA	NA	NA	NA	NA	NA	0.135381	0.13336	-0.0313195	-0.0454637	0.149525	0.0408448	0.0587766	0.119546	0.125523	0.125523	0.117461	0.12798	0.115708	0.0429523	0.120091	0.00674127	0.0559525	0.00269651	0.0667386	0.0835918
Panel_9	GFP					Fgfr2-FL					Fgfr2-dE18					Fgfr2-Y674*					Fgfr2-T678*					Fgfr2-P686*					Fgfr2-S694*					Fgfr2-V702*					Fgfr2-Y717*					Fgfr2-L681fs*6
Pemigatinib (nM)	Replica_1	Replica_2	Replica_3	Replica_4	Replica_5	Replica_1	Replica_2	Replica_3	Replica_4	Replica_5	Replica_1	Replica_2	Replica_3	Replica_4	Replica_5	Replica_1	Replica_2	Replica_3	Replica_4	Replica_5	Replica_1	Replica_2	Replica_3	Replica_4	Replica_5	Replica_1	Replica_2	Replica_3	Replica_4	Replica_5	Replica_1	Replica_2	Replica_3	Replica_4	Replica_5	Replica_1	Replica_2	Replica_3	Replica_4	Replica_5	Replica_1	Replica_2	Replica_3	Replica_4	Replica_5	Replica_1	Replica_2	Replica_3	Replica_4
0.1	1.00254	0.941419	1.02477	0.980314	0.938244	0.734985	0.911428	0.955831	0.954662	1.0201	1.01119	1.02455	0.966039	1.06907	0.890995	0.963979	0.914859	1.00082	1.00082	0.953745	0.798012	0.928833	0.669806	1.39194	0.954997	0.693146	1.07736	0.934579	1.11371	1.14226	0.926413	1.07096	0.925099	0.986859	1.0092	0.745163	0.763301	1.0263	1.18047	1.12757	0.963031	1.04518	1.05888	1.21634	0.858056	1.14127	0.946416	0.942937	1.11691
0.39811	1.0708	1.00572	1.02159	0.984283	1.06922	0.815611	1.1054	0.973358	0.891563	1.05632	0.982574	1.08433	1.0926	1.10722	1.02518	0.959885	1.00901	1.15637	0.920999	0.888252	0.907902	0.894819	0.74045	1.14076	0.965463	0.687954	1.17861	1.01765	1.05659	1.06957	0.926413	1.13535	0.956636	0.897503	1.10118	0.817715	0.710399	1.09281	1.22733	1.01119	1.03149	1.06801	0.958466	1.15016	0.887722	1.17606	1.01601	1.04384	1.00209
1.58489	1.03747	0.983489	1.02	0.992221	1.09938	0.694087	1.02945	1.14513	0.928955	1.01075	1.01056	1.02328	1.06779	1.03282	1.09705	0.886205	0.918952	1.00901	0.941465	0.828899	0.983778	0.77708	0.709053	1.24019	1.18524	0.661994	1.10852	1.02804	1.02804	1.15524	0.95138	1.16294	0.981603	0.919842	1.08804	0.722491	0.76179	1.11699	1.36941	1.04595	1.01324	1.09995	0.972159	1.0429	0.94021	0.981211	1.20738	1.21781	0.848991
6.30957	1.06604	0.959676	0.935069	0.963645	0.926338	0.736153	0.911428	0.928955	0.92545	0.92545	0.38985	0.373951	0.630247	0.621343	0.485245	0.583299	0.607859	0.718379	0.755219	0.710192	0.604396	0.515437	0.525903	0.617478	0.614861	0.576324	0.719107	0.851506	0.436137	0.7892	0.885677	1.19317	0.986859	1.07096	1.03285	0.775393	0.807134	1.09281	1.28023	1.08827	0.880876	1.16613	1.02921	0.905979	1.07257	0.678497	0.793319	0.713292	0.560195
25.1189	1.00889	0.829497	0.93745	0.944594	0.95412	0.666043	1.07502	0.945314	0.974527	0.962842	0.100483	0.156449	0.165352	0.213686	0.138006	0.0654933	0.124846	0.108473	0.0613999	0.0839132	0.22763	0.201465	0.154369	0.217164	0.0601779	0.207684	0.132399	0.173936	0.329699	0.358255	0.865966	1.21813	0.960578	1.09855	1.03154	0.737606	0.720979	1.04141	1.18954	1.01874	1.0429	1.08854	1.10452	1.03606	1.02236	0.424495	0.309673	0.497564	0.0417537
100	1.01365	0.872361	0.877123	0.815209	0.926338	0.705772	1.07619	0.968684	0.805095	0.889226	0.0356144	0.0629611	0.0515136	0.0877639	0.00317985	0.0716332	0.0552599	0.0225133	0.0573066	0.0573066	0.175301	0.232862	0.0209315	0.0130822	0.164835	0.0103842	0.28297	0.0207684	0.212876	-0.0103842	0.712221	0.793693	0.663601	0.746386	0.664915	0.749698	0.720979	1.00363	1.27721	1.10943	0.931082	1.13647	0.924236	0.821543	0.985851	0.0452331	0.250522	0.288796	0.205289
398.107	1.02477	0.970789	0.985077	0.958089	0.9311	0.774714	1.05398	1.11124	0.673054	0.732648	0.0158993	-0.0254388	0.0718647	0.0585093	0.0527856	0.0941465	-0.0347933	0.0634466	0.0204666	0.118707	0.0392465	0.0706436	0.10989	-0.0523286	0.0654108	-0.0025961	-0.0129803	0.0674974	0.220665	-0.0259605	0.319317	0.272011	0.304862	0.353482	0.124836	0.604595	0.672612	0.962817	0.719468	0.937122	0.95162	1.19124	0.935646	1.03606	0.947056	-0.0104384	0.184412	0.254001	0.12874
1584.89	0.932688	0.996984	1.08271	0.99619	0.89538	0.706941	1.05515	1.11358	0.824959	0.798084	0.086492	0.106207	0.114475	-0.0661409	0.0178072	0.12894	-0.0225133	-0.0491199	0	0.0429799	0.10989	0.0104657	0.096808	0.0575615	-0.0156986	0.179128	-0.0077882	0.189512	0.153167	0.00778816	0.134034	0.135348	0.111695	0.140604	0.0801577	0.117896	0.217654	0.164752	0.276602	0.158706	0.944774	1.09995	0.87403	0.912825	1.03606	0.135699	-0.0243563	0.236604	0.0278358
6309.57	0.961264	0.880298	1.07001	0.913637	0.889824	0.914933	0.885721	0.888058	0.704604	0.717457	0.0489697	0.0725006	0.0909438	0.00127194	0.0483338	0.13508	0.0225133	-0.0593533	0.102333	-0.0204666	0.0837258	0.0601779	0.00784929	-0.0287807	-0.0130822	0.127207	0	0.134995	0.218069	0.0804777	0.086728	0.137976	0.0144547	0.0696452	0.0893561	0.107316	0.0604595	0.0695284	0.0408102	0.0438331	0.588772	0.71885	0.638978	0.691465	0.732542	0.250522	0.160056	-0.0173974	0.212248
25118.9	0.22067	0.51913	0.361168	0.329417	0.362756	0.453377	0.356392	0.306146	0.337696	0.340033	0.0852201	0.0788603	0.0661409	0.0559654	0.0915798	-0.0532133	0.0327466	-0.0429799	-0.0450266	0.27016	-0.0261643	0.0627943	0.149137	-0.0418629	0.162219	0.0778816	0.0129803	0.0934579	0.207684	-0.0363448	0.0749014	0.065703	0.110381	0.0302234	0.0578187	0.0861548	0.128476	0.0317412	0.0226723	0.0181379	0.27613	0.182565	0.102693	0.207668	0.107257	0.139179	0.0626305	0.295755	0.177453
50118.7	0.106366	0.177012	0.110335	0.0912843	0.0111129	0.0864688	0.0712783	0.0607619	0.0479084	0.0537509	0.0400661	0.0413381	0.0903078	0.0928517	0.0407021	0.0143266	-0.01842	-0.0307	-0.0470733	0.23946	0.107274	0.0941915	0.0941915	0.0889587	0.0523286	0.046729	-0.0077882	0.0986501	0.0908619	0.0986501	0.0459921	0.0722733	0.105125	0	0.00919842	0.0105804	0.0876663	0.107316	-0.0604595	0.0317412	0.203104	0.150616	-0.0228206	0.0479233	0.0912825	0.254001	0.205289	-0.0104384	0.19833
Panel_10	GFP					Fgfr2-FL					Fgfr2-dE18					Fgfr2-S156W					Fgfr2-C287R					Fgfr2-N454K					Fgfr2-K564E
Pemigatinib (nM)	Replica_1	Replica_2	Replica_3	Replica_4	Replica_5	Replica_1	Replica_2	Replica_3	Replica_4	Replica_5	Replica_1	Replica_2	Replica_3	Replica_4	Replica_5	Replica_1	Replica_2	Replica_3	Replica_4	Replica_5	Replica_1	Replica_2	Replica_3	Replica_4	Replica_5	Replica_1	Replica_2	Replica_3	Replica_4	Replica_5	Replica_1	Replica_2	Replica_3	Replica_4	Replica_5
0.1	0.954378	1.02482	1.07179	1.07011	0.93425	0.876792	0.904239	0.94541	1.29003	0.783776	0.796839	0.947137	1.01192	1.20498	1.02099	0.830299	0.76839	0.797524	1.49672	1.27094	0.886678	1.03157	0.860727	1.11592	0.865052	0.645078	0.761658	1.03627	1.14508	1.09845	1.02605	1.07633	0.952925	0.984918	0.973492
0.39811	1.04495	0.989601	0.919155	0.97786	0.991278	0.907289	0.927112	1.05672	1.30375	0.712107	0.79943	0.931588	1.14149	1.1376	0.993781	0.924982	0.801165	0.946832	1.28915	1.16533	0.856401	1.05753	0.971021	1.00995	1.13322	0.857513	0.849741	1.05959	1.0544	1.13212	1.07176	1.02834	0.971207	1.05347	0.982633
1.58489	0.830258	1.22442	0.768199	0.976182	1.01141	1.17871	0.74108	1.15127	1.24581	0.750229	0.814978	0.930293	1.05338	1.15833	1.07023	0.870357	0.786599	0.859432	1.18718	1.27094	0.949394	0.8391	0.990484	1.14403	1.08564	0.673575	0.772021	1.05959	1	1.03886	0.923218	1.10375	0.877514	1.04662	0.866088
6.30957	0.800067	1.11875	0.820195	1.07179	0.981214	1.04453	0.954559	1.08265	1.19396	0.716682	0.38611	0.509199	0.47292	0.624514	0.50013	1.02331	0.914057	0.895849	1.33285	1.1362	1.18728	0.882353	0.919118	1.10727	1.05536	0.740933	0.699482	1.02332	1.08808	1.07513	1.0649	1.0809	0.948355	0.89808	0.952925
25.1189	0.974505	0.940959	0.940959	0.850386	1.02147	1.00488	1.01098	1.09485	1.22598	0.771577	0.124385	0.116611	0.0803317	0.0894014	0.150298	0.98689	0.677349	0.881282	1.27458	1.12527	0.685554	0.612024	0.761246	0.763408	0.741782	0.725389	0.790155	0.893782	1.07772	0.919689	0.884369	1.13346	0.818099	1.02834	0.852377
100	0.95941	0.937605	0.999665	0.986246	1.05669	0.820372	1.09027	1.14212	1.22598	0.754803	0.0686706	-0.0207308	0	-0.0116611	-0.0103654	1.02695	0.706482	0.753824	1.25637	1.23452	0.317907	0.108131	0.108131	0.285467	0.224913	0.642487	0.777202	0.860104	0.777202	0.642487	0.797532	1.10146	0.875229	0.934644	0.83638
398.107	1.08017	1.211	1.09359	0.883932	1.05502	0.956084	0.860018	1.06892	1.26563	0.834096	0.0103654	0.0298005	0.0388702	0.0194351	0.0233221	0.637291	0.910415	0.739257	0.775674	0.94319	0.0519031	-0.0367647	-0.0302768	0.0670415	-0.0540657	0.437824	0.329016	0.305699	0.282383	0.243523	0.562157	0.555302	0.582724	0.680987	0.514168
1584.89	1.02315	1.02986	0.83529	0.920832	1.07179	0.954559	0.875267	0.965233	0.885941	0.638914	0	-0.0544182	-0.0064784	0.0259135	-0.0323918	0.524399	0.364166	0.327749	0.495266	0.648216	0.116782	0.0648789	-0.0043253	0.0108132	0.00865052	0.0310881	0.0751295	0.0595855	0.163212	-0.0932642	0.258227	0.269653	0.137112	0.285649	0.253656
6309.57	0.826904	0.743039	0.677625	0.756458	0.712848	0.84477	0.957609	0.748704	0.509302	0.712107	-0.0608966	-0.0090697	-0.0492356	0.0544182	0.0155481	0.185725	-0.0327749	0.0910415	0.313183	-0.0254916	0.058391	-0.0497405	0.0627163	0	-0.0086505	0.0492228	0.132124	0.0699482	0.0673575	0	0.251371	0.210238	0.116545	0.162249	0.139397
25118.9	0.380745	0.347199	0.308621	0.276753	0.310299	0.330894	0.42391	0.416285	0.416285	0.393413	0.0518269	-0.0686706	-0.0621923	-0.0090697	-0.0116611	0.0473416	-0.0364166	0.0910415	0.02185	0.0728332	-0.0324394	-0.0216263	0.0367647	0.108131	0.058391	0.168394	0.124352	-0.007772	0.212435	-0.0310881	0.0571298	0.262797	-0.0091408	0.00228519	0.0319927
50118.7	0.224757	0.159342	0.221402	0.202952	0.177793	0.176883	0.158585	0.129613	0.144861	0.236353	-0.0479399	0.0777403	-0.0557139	-0.0518269	0.0570096	0.00364166	0.0473416	0.0327749	0.0364166	0.0728332	-0.0367647	0.140571	0.0908304	0.136246	-0.075692	0.150259	0.126943	0.0492228	0.106218	0.0621762	0.121115	0.146252	-0.0754113	0.132541	-0.0525594
Panel_11	GFP					Fgfr2-FL					Fgfr2-dE18					Fgfr2-FL-Bicc1					Fgfr2-dE18-Bicc1					Fgfr2-FL-Ate1					Fgfr2-dE18-Ate1					Fgfr2-FL-Tacc2					Fgfr2-dE18-Tacc2
BGJ398 (nM)	Replica_1	Replica_2	Replica_3	Replica_4	Replica_5	Replica_1	Replica_2	Replica_3	Replica_4	Replica_5	Replica_1	Replica_2	Replica_3	Replica_4	Replica_5	Replica_1	Replica_2	Replica_3	Replica_4	Replica_5	Replica_1	Replica_2	Replica_3	Replica_4	Replica_5	Replica_1	Replica_2	Replica_3	Replica_4	Replica_5	Replica_1	Replica_2	Replica_3	Replica_4	Replica_5	Replica_1	Replica_2	Replica_3	Replica_4	Replica_5	Replica_1	Replica_2	Replica_3	Replica_4	Replica_5
0.1	0.776049	1.0557	0.983072	1.01853	0.829807	0.98252	1.01212	1.15379	1.10269	1.13617	0.910193	1.06816	1.07604	0.905949	0.915954	0.848529	0.987722	0.731218	0.905665	0.9938	0.853746	0.997011	1.02917	0.882659	0.916445	0.906935	1.12492	0.931029	0.941571	1.15466	0.970641	1.09281	1.12415	1.02533	1.11264	1.04755	0.759013	1.08829	0.879562	1.05313	0.773616	1.02334	1.11835	1.23236	0.670467
0.39811	0.929315	0.946471	1.10317	0.947043	1.04369	0.929659	0.977587	0.883141	1.09705	1.19115	0.79983	1.1294	0.821963	1.04208	1.09454	0.87497	0.716022	1.08345	1.08801	1.07099	0.828731	1.10389	1.13898	1.04412	0.982067	0.9171	0.933665	0.987124	1.07522	1.16332	0.964245	0.995267	1.05091	1.02565	1.03269	1.01127	0.740038	0.987275	1.05425	1.24456	0.689468	0.67861	0.814332	1.24321	1.1835
1.58489	0.860689	0.825232	0.681116	1.12032	0.848107	0.681562	1.05089	1.07556	1.0019	0.827107	0.862289	1.05846	0.841065	0.931417	0.907465	1.10868	0.587163	0.989545	0.69566	0.9938	0.51686	1.05711	1.09285	1.01033	1.01066	0.707778	1.04924	1.03042	1.17047	0.977713	0.896763	0.963925	0.994307	0.863822	0.794742	1.02132	0.769059	1.00792	0.978346	1.02355	0.713898	1.26221	0.977199	1.05049	0.741042
6.30957	0.925884	0.928743	1.01967	0.738877	0.995082	1.18586	0.80843	1.0752	1.12877	0.877855	0.627918	0.660967	0.803469	0.688557	0.607301	0.822088	1.08984	0.773462	0.884391	1.09804	0.232279	0.529855	0.306998	0.263791	0.395361	0.948724	1.10044	0.976207	1.02214	1.05527	0.680888	0.81585	0.869899	0.601573	0.715748	1.07378	0.858355	1.14298	0.90077	0.875098	1.03692	0.906623	0.890337	0.82519	0.58089
25.1189	0.840101	0.81265	1.04541	0.949903	1.00194	0.807372	1.1404	1.12736	1.06957	0.840851	0.0494209	0.083682	0.0133406	0.0794373	0	1.10442	1.01538	0.800207	0.808716	1.07555	0.151712	0.193945	0.205315	0.214086	0.0204665	0.889617	0.982607	1.05866	0.891876	0.618929	0.189331	0.234745	0.165025	0.269285	0.228668	1.03918	0.917513	1.01909	0.941511	0.938163	0.309446	0.344734	0.309446	0.418024	0.241585
100	0.778909	0.746883	0.801784	0.855542	1.03511	0.990273	0.911686	1.32154	1.03679	0.882083	0.0136438	0.0642775	0.00485113	0.00879267	0.0645807	1.00231	1.00869	0.65919	0.726659	0.929066	0.0519784	0.110129	0.100708	0.0272887	0.0009746	0.990889	0.989007	1.03569	0.997289	0.529704	0.0287834	0.0396572	0.0441346	0.0428553	0.00767558	1.10224	0.709901	0.755107	0.779663	1.01965	0.0651466	0	0.103149	0.0271444	-0.067861
398.107	0.992222	0.563308	0.607343	0.586755	0.937321	0.539893	0.625529	0.639977	0.593459	0.579715	0.0236493	0.0251652	0.043357	0.0160694	0.0830756	0.323365	0.732434	0.399344	0.561026	0.492645	0.104607	0.0204665	0.0484049	0.0610747	0.0175427	1.04623	0.889617	1.0131	0.794368	0.653942	-0.003518	0.0060765	0.00543687	0.0287834	0.0143917	0.477732	0.576515	0.42248	0.625628	0.679763	0.0488599	-0.0407166	0.108578	-0.0298588	0.124864
1584.89	0.127531	0.165275	0.125243	0.136109	0.198444	0.102551	0.0898647	0.0792924	0.0362983	0.0352411	0.0248621	0.0272876	0.0266812	0.0297132	0.00909587	0.0121566	0.00972526	0.0100292	0.00759786	0.0063822	0.0324865	0.0435319	0.0178676	0.0269638	0.0159184	0.27144	0.308335	0.409231	0.284617	0.0651306	0.00959447	-0.0118332	0.00895484	0.0153512	0.00575668	0.0418574	0.0412993	0.0301373	0.0334859	0.0295792	0.02443	0.02443	0.0217155	0.0325733	0.0271444
6309.57	0.00629075	0.00171566	0.00171566	-0.0005719	0.00171566	0.00105723	0.00105723	0.00105723	0	0.00105723	0.00060639	0.00090959	0.0003032	0.0003032	0.00121278	0.00060783	0.00091174	0.00091174	0.00060783	0.00060783	0.00227406	0.00194919	0.00194919	0.00162433	0.00259892	0.00263534	0.00263534	0.00263534	0.00225887	0.0033883	0.00159908	0.00255853	0.00191889	0.00223871	0.00223871	0.00279049	0.00279049	0.00334859	0.00279049	0.00446478	0.0190011	0.0190011	0.0162866	0.0217155	0.0190011
25118.9	0	0.00114377	0.00171566	0.00171566	0.00571886	0	0.00035241	0.00105723	0.00070482	0.00176205	0.00090959	0.00060639	0.00121278	0.00090959	0.00242557	0.00151957	0.00060783	0.00151957	0.00121566	0.00121566	0.00227406	0.00162433	0.00227406	0.00227406	0.00259892	0.00301182	0.00301182	0.00263534	0.0033883	0.00301182	0.00191889	0.00255853	0.00223871	0.00223871	0.00287834	0.00390669	0.00390669	0.00334859	0.00446478	0.00669718	0.0217155	0.0217155	0.02443	0.02443	0.0298588
100000	0.00457509	0.00743452	0.0040032	0.0040032	0.00343132	0.00140964	0.00246687	0.00281928	0.00140964	0.00246687	0.00151598	0.00121278	0.00151598	0.00151598	0.00151598	0.00334306	0.00182349	0.00273523	0.0021274	0.00273523	0.00292379	0.00259892	0.00259892	0.00194919	0.00292379	0.00301182	0.00376478	0.00376478	0.0033883	0.00489421	0.00287834	0.00255853	0.00223871	0.00351797	0.00319816	0.00558098	0.00446478	0.00613908	0.00558098	0.00613908	0.0271444	0.0271444	0.02443	0.0271444	0.0325733
Panel_12	GFP					Fgfr2-FL					Fgfr2-dE18					Fgfr2-dE18-IGR1					Fgfr2-dE18-IGR2					Fgfr2-E18-C2					Fgfr2-E18-C3					Fgfr2-E18-C4
BGJ398 (nM)	Replica_1	Replica_2	Replica_3	Replica_4	Replica_5	Replica_1	Replica_2	Replica_3	Replica_4	Replica_5	Replica_1	Replica_2	Replica_3	Replica_4	Replica_5	Replica_1	Replica_2	Replica_3	Replica_4	Replica_5	Replica_1	Replica_2	Replica_3	Replica_4	Replica_5	Replica_1	Replica_2	Replica_3	Replica_4	Replica_5	Replica_1	Replica_2	Replica_3	Replica_4	Replica_5	Replica_1	Replica_2	Replica_3	Replica_4	Replica_5
0.1	0.984463	1.03099	0.865081	1.11131	0.886148	0.877825	0.765251	1.11663	1.32688	1.35709	0.819328	0.943439	1.06593	1.10989	1.08565	0.736171	0.940436	1.12836	1.15451	1.13081	0.720218	1.11473	1.09152	1.22425	0.791874	1.06259	0.879777	1.04354	1.00419	1.19335	0.872363	1.01314	1.03414	1.03817	0.976046	0.803708	1.03096	1.10071	0.99451	1.11151
0.39811	1.05952	1.04371	1.12096	0.919066	0.870348	0.821952	0.72345	1.11415	0.869961	1.03675	0.944085	1.03394	1.0404	1.0501	1.15126	0.665904	0.922461	1.1157	1.14838	1.13939	0.65467	0.854979	1.10659	1.03615	1.06017	0.903897	1.14066	1.34379	0.9642	0.995938	0.963532	1.07392	1.14766	0.850018	0.902306	0.735307	1.16416	1.28026	0.849608	1.16011
1.58489	0.740871	1.10779	0.792662	1.05293	1.04459	0.949011	0.64647	1.22299	0.778081	0.884447	0.836458	0.955721	0.899806	1.03782	0.980931	0.688373	0.858322	1.11529	1.03522	1.21619	0.764596	0.848872	1.11107	1.12002	1.21203	0.834074	0.867716	0.90961	1.27714	0.935635	0.813371	1.06856	0.836611	0.969342	0.861637	0.748807	0.96706	1.05841	1.17181	0.858609
6.30957	0.939695	0.96164	0.993241	0.938817	0.752282	0.980051	0.967635	0.880308	0.821124	0.828574	0.667098	0.851972	0.916613	0.772463	0.735294	0.614838	0.940845	0.891413	0.804396	0.848926	0.541894	0.701897	0.807345	0.866786	0.742203	0.709026	0.828361	1.2181	0.767424	1.03021	0.715052	0.738738	0.799517	0.386575	0.372274	0.552606	0.781208	1.13491	1.09126	0.941859
25.1189	0.813729	1.04767	0.994119	0.994119	0.842258	1.10214	0.604255	0.740833	0.651436	1.04089	0.202974	0.0523594	0.0339366	-0.0038785	0.11086	0.412615	0.231637	0.205082	0.19446	0.250837	0.121733	0.228402	0.162853	0.145754	0.23573	0.88422	0.89628	0.892472	0.811223	0.778215	0.053182	0.226582	0.183679	0.102789	0.143904	0.421204	0.558456	0.278103	0.262803	0.118801
100	0.987535	1.04942	0.9296	1.13281	1.05162	1.12739	0.704412	0.723036	0.679166	1.05869	-0.0074337	0.0769231	-0.0087266	-0.001616	0.0129283	0.184656	-0.0098047	0.136041	0.0253289	0.0102133	0.0777624	0.0732839	-0.0109926	0.0451918	0.0293136	0.597943	0.527485	0.7268	0.418941	0.921036	0.0455846	0.0934037	0.00178763	0.00223454	0.00491598	-0.0027	0.215102	0.00360004	-0.0036	-0.0036
398.107	0.775983	0.864203	0.639923	0.454705	0.668013	0.800844	1.01523	0.67006	0.605496	0.741247	0.0400776	0.0148675	0.0371687	0.0135747	0.00387847	-0.0065365	-0.0089877	0.00531089	0.00285971	-0.0167497	0.0187281	-0.0150639	0.0146568	0.00773553	0.00569986	0.200584	0.128221	0.32944	0.156786	0.450044	-0.0035753	0.0129603	0.0165356	0.0147479	-0.0008938	0.0369004	0.0270003	0.0274503	0.0153002	0.00090001
1584.89	0.0561798	0.165467	0.110604	0.111482	0.0179951	0.300058	0.293436	0.499545	0.217697	0.29385	0.00420168	0.0106658	0.00258565	0	0.010989	0.00857913	0	-0.0004085	-0.0040853	0.0175668	0.0598486	0.0350134	-0.0020357	0.0048856	-0.0150639	0.0583979	-0.0291989	0.0577631	0	0.0418941	-0.0210046	0.0201108	0.00089381	-0.0210046	0.00670361	0.0184502	-0.0216002	-0.0207002	0.0112501	0.00225002
6309.57	0.00131671	0.00219452	0.00263343	0.00307233	0.00263343	0.0045526	0.00372486	0.00372486	0.00372486	0.00413873	0.00096962	0.00096962	0.00064641	0.00096962	0.00161603	0.00204265	0.00163412	0.00204265	0.00245118	0.00245118	0.0012214	0.00081427	0	0.00081427	0.0012214	0.0031738	0.0031738	0.0031738	0.0031738	0.00380856	0.00089381	0.00178763	0.00223454	0.00223454	0.00268144	0.00315003	0.00360004	0.00270003	0.00315003	0.00360004
25118.9	0.00263343	0.00263343	0.00219452	0.00307233	0.00263343	0.00331098	0.00413873	0.00289711	0.00496648	0.0045526	0.00161603	0.00129282	0.00129282	0.00193924	0.00226244	0.00245118	0.00163412	0.00245118	0.00245118	0.00326824	0.0012214	0.0012214	0.0024428	0.00081427	0.00081427	0.00444332	0.00444332	0.00507808	0.00507808	0.00507808	0.00044691	0.00178763	0.00223454	0.00178763	0.00402217	0.00270003	0.00270003	0.00270003	0.00270003	0.00495005
100000	0.00263343	0.00307233	0.00263343	0.00351124	0.00307233	0.00496648	0.00413873	0.00372486	0.00372486	0.0045526	0.00226244	0.00193924	0.00161603	0.00258565	0.00226244	0.00285971	0.00326824	0.00285971	0.00367677	0.00326824	0.0024428	0.0012214	0.00162853	0.00162853	0.00284993	0.00571283	0.00571283	0.00507808	0.00444332	0.00126952	0.00178763	0.00312835	0.00312835	0.00312835	0.00178763	0.00450005	0.00360004	0.00315003	0.00360004	0.00495005
Panel_13	GFP					Fgfr2-FL					Fgfr2-dE18					Fgfr2-FL-Bicc1					Fgfr2-dE18-Bicc1					Fgfr2-FL-Ate1					Fgfr2-dE18-Ate1					Fgfr2-FL-Tacc2					Fgfr2-dE18-Tacc2
Debio-1347 (nM)	Replica_1	Replica_2	Replica_3	Replica_4	Replica_5	Replica_1	Replica_2	Replica_3	Replica_4	Replica_5	Replica_1	Replica_2	Replica_3	Replica_4	Replica_5	Replica_1	Replica_2	Replica_3	Replica_4	Replica_5	Replica_1	Replica_2	Replica_3	Replica_4	Replica_5	Replica_1	Replica_2	Replica_3	Replica_4	Replica_5	Replica_1	Replica_2	Replica_3	Replica_4	Replica_5	Replica_1	Replica_2	Replica_3	Replica_4	Replica_5	Replica_1	Replica_2	Replica_3	Replica_4	Replica_5
0.1	0.930518	0.909649	1.02197	1.12693	0.985146	0.964353	0.99101	1.03857	0.989964	1.04537	1.15125	1.15244	0.776963	0.824267	1.08266	0.958647	0.999614	0.986119	0.987083	1.06709	1.16293	1.06085	0.97478	0.845343	1.02082	1.02924	1.02017	1.00416	1.0271	0.89745	0.865721	0.79625	1.01001	0.906529	1.14555	0.462803	1.1051	0.989403	0.85532	1.16998	1.0908	0.704599	1.00334	0.836281	0.716392
0.39811	0.805303	1.03609	1.03977	1.21041	0.961822	0.967489	1.06209	1.07516	0.996237	0.980556	1.09212	1.08917	0.813623	0.823676	1.03772	1.06709	1.10517	0.93985	1.09023	0.911895	0.940753	0.935415	0.990125	0.857353	0.887377	1.02924	1.03831	1.0922	1.05432	0.988155	0.802565	1.07365	1.26457	0.981345	1.06053	0.472535	1.01211	0.99481	1.20026	1.15484	1.18711	0.980739	0.883451	0.961085	0.7557
1.58489	0.953229	0.956911	1.06555	1.22698	0.959367	0.960171	0.918879	0.993101	1.01087	1.00617	1.29198	1.04364	0.953761	0.817171	1.05014	0.896472	1.17505	0.964912	0.952381	0.988529	0.89138	1.0415	0.987457	0.892047	0.910729	0.995091	1.03671	1.05058	0.956675	0.911322	0.893898	0.900214	1.26895	0.877866	1.17276	0.489836	1.15809	1.18512	1.09537	1.34083	1.31289	0.73408	0.851022	0.721305	0.733097
6.30957	0.932359	1.13675	1.0189	1.13798	0.986987	0.926197	1.05582	1.05112	0.892745	0.992578	1.14179	1.06079	0.818354	0.86211	1.09272	0.959129	0.942741	1.01938	1.17939	0.906111	0.930077	0.519749	0.984788	0.938751	0.944089	1.05698	1.03618	1.06979	1.03084	0.89905	0.753984	0.79965	1.08239	0.729207	0.964341	0.577422	0.783953	1.08672	0.963452	1.21756	1.24509	1.02398	0.811714	0.931604	0.481525
25.1189	0.918242	1.04653	1.04346	1.17849	0.971029	0.935083	1.01139	1.05164	0.995714	0.973761	0.610218	0.509106	0.477176	0.436968	0.600757	0.916715	0.936476	0.954309	1.00925	1.06516	0.519082	0.164131	0.691887	0.572458	0.276888	1.00576	1.03938	1.07032	1.00523	0.929997	0.443063	0.268655	0.339584	0.185095	0.416829	0.395761	0.95372	0.503893	1.15809	1.06726	0.615173	0.375393	0.486439	0.346895	0.324292
100	0.928677	1.04959	1.05266	1.13123	0.957525	0.932469	1.07307	1.04223	1.07516	0.972193	0.121216	0.228832	0.199267	0.184484	0.380203	0.958647	0.956719	1.0507	0.976962	0.949971	0.343608	0.197491	0.364291	0.279557	0.103416	1.03031	0.942269	1.04685	0.907587	0.896382	0.342499	0.168092	0.221045	0.0927905	0.144773	0.405493	1.09537	1.06942	1.11267	1.2035	0.352791	0.155267	0.300708	-0.0117925	0.086478
398.107	0.921925	1.10484	1.07292	1.08028	1.08704	0.958081	1.06157	0.894836	0.799707	0.95024	0.0644513	0.0674078	0.155511	0.0360691	0.201632	1.07914	1.0642	0.96684	0.869963	0.620783	0.102749	0.0653856	0.214839	0.0927409	0.063384	1.01803	1.07726	1.02924	1.05592	0.800875	0.0291489	0.0476098	0.0233191	0.110766	0.0354644	0.439014	0.862889	1.0186	1.01103	1.20675	0.0658412	0.136596	0.0805818	0.0923742	0.110063
1584.89	0.910263	1.11711	0.861159	0.977167	0.721213	0.87236	0.904244	0.886473	0.698307	0.707715	0.0845554	0.037843	-0.0141911	0.0555818	0.130676	0.879121	0.938886	0.824176	0.788028	0.412088	0.0647184	-0.0186816	0.0907393	0.0453696	0.0827328	0.981752	0.980152	1.03564	1.06339	0.827553	0.047124	0.0354644	0.0500389	0.0233191	0.081131	0.448746	0.960208	0.834775	0.660683	0.879109	0.0766509	0.147406	0.122838	0.136596	0.111046
6309.57	0.815738	1.00724	1.05696	0.962436	0.661061	0.701965	0.604746	0.597428	0.624085	0.359607	0.0532166	0.0455298	0.0360691	0.0372517	0.0928335	0.739348	0.667052	0.652593	0.614517	0.386543	0.0547104	0.0587136	0.100747	0.0894049	0.0427008	0.692562	0.571977	0.617864	0.713371	0.623733	0.028663	0.0437233	-0.0034007	0.0670424	0.0660707	0.442258	0.274654	0.211938	0.386029	0.311419	0.0786164	0.14544	-0.0088443	0.252555	0.0707547
25118.9	0.130125	0.202553	0.220967	0.25534	0.12767	0.199143	0.219005	0.153147	0.101401	0.179281	0.073912	0.0733207	0.0591296	0.0514428	0.0549905	0.21978	0.155678	0.187488	0.204357	0.110372	0.102749	0.0640512	0.0573792	0.0653856	0.0640512	0.170206	0.159001	0.178209	0.159001	0.154733	0.0320637	0.133113	0.0310921	0.073358	0.060241	0.115701	0.167604	0.110294	0.0951557	0.0659602	0.0628931	0.142492	0.0452044	0.0579796	0.043239
100000	0.073042	0.135649	0.073042	0.112325	0.107415	0.0951286	0.0998327	0.0334518	0.0574953	0.0893791	0.057947	0.0597209	0.0543992	0.0484863	0.0467124	0.0761519	0.0997687	0.0804897	0.0872373	0.106516	0.0647184	0.0687216	0.0607152	0.0513744	0.0733921	0.145662	0.131256	0.130722	0.0746985	0.132857	0.00388651	0.0714147	0.0534396	0.0490672	0.0495531	0.0897491	0.0778547	0.0821799	0.0692042	0.075692	0.0609277	0.140527	0.0422563	0.0402909	0.0363601
Panel_14	GFP					Fgfr2-FL					Fgfr2-dE18					Fgfr2-dE18-IGR1					Fgfr2-dE18-IGR2					Fgfr2-E18-C2					Fgfr2-E18-C3					Fgfr2-E18-C4
Debio-1347 (nM)	Replica_1	Replica_2	Replica_3	Replica_4	Replica_5	Replica_1	Replica_2	Replica_3	Replica_4	Replica_5	Replica_1	Replica_2	Replica_3	Replica_4	Replica_5	Replica_1	Replica_2	Replica_3	Replica_4	Replica_5	Replica_1	Replica_2	Replica_3	Replica_4	Replica_5	Replica_1	Replica_2	Replica_3	Replica_4	Replica_5	Replica_1	Replica_2	Replica_3	Replica_4	Replica_5	Replica_1	Replica_2	Replica_3	Replica_4	Replica_5
0.1	0.969605	1.04755	1.00718	0.94493	0.977456	0.903188	1.01106	0.865085	1.08619	0.982076	0.932123	0.974087	1.05067	0.960974	1.06536	0.956046	1.05905	1.04306	1.09475	1.12301	1.0145	0.947986	0.853449	1.02982	1.06606	0.973189	1.06162	0.928975	1.13358	1.05974	0.837851	1.02954	1.02365	1.0755	0.973368	0.71154	0.955411	1.00794	1.365	0.984027
0.39811	1.03746	0.875953	0.953342	1.02344	0.95166	0.892991	1.0352	0.977783	1.06848	1.01427	0.979857	0.906945	1.15138	0.921108	0.992971	1.09698	0.995463	1.08136	0.995463	1.08397	1.01674	0.992826	0.7903	1.10268	1.01375	1.03669	1.04374	0.835372	0.943556	1.13829	1.04839	1.09357	1.05075	1.10417	0.890879	0.716238	1.05023	0.919535	1.26548	0.920817
1.58489	0.959511	0.956146	0.959511	1.01615	0.947174	0.925727	0.945583	0.985296	1.10175	0.965976	0.968842	0.928976	1.05015	0.949433	1.03808	0.917745	0.835564	1.04678	0.968318	0.820318	0.986473	0.898289	0.822061	1.12062	1.04327	0.856068	1.11101	0.927093	1.0301	1.23612	0.899128	0.985938	0.861419	1.01029	1.12028	0.72179	1.1318	0.870419	1.25182	0.872982
6.30957	0.978017	0.970727	0.896142	1.03634	0.998766	0.931094	1.00193	0.967586	1.06472	0.94612	0.973563	0.969891	1.06903	1.02707	0.927402	0.963484	0.984308	0.876841	1.05682	0.82069	1.05672	0.744339	0.972274	0.912862	0.921456	0.85842	0.791157	0.950141	1.03763	0.932738	0.851206	0.972975	0.918375	0.677587	1.01029	0.728197	1.11942	1.17964	1.01862	0.911421
25.1189	0.952221	0.963437	0.957268	1.01615	0.910162	0.914457	0.959536	0.957926	1.01535	0.95739	0.579102	0.532942	0.611624	0.549727	0.636802	0.911795	0.959393	0.726238	0.830358	0.979102	0.719303	0.477169	0.534713	0.65466	0.529856	0.926623	0.647225	0.943556	1.04516	1.06444	0.305209	0.23254	0.564852	0.916411	0.704297	0.583412	0.900316	1.19544	0.486461	0.928931
100	0.955025	0.957268	0.936519	0.98755	0.978578	0.908554	1.00086	0.979393	1.03091	0.984222	0.0944188	0.159463	0.192509	0.19723	0.0844524	0.265506	0.526922	0.286702	0.266994	0.422059	0.653539	0.34975	0.273896	0.243255	0.210373	0.796331	0.708843	0.882408	1.09784	1.28881	0.0691335	0.0483149	0.0734543	0.225077	0.755755	0.487742	0.516358	0.595797	0.360895	0.564619
398.107	0.993719	1.05036	1.03746	1.01559	0.953903	0.812493	0.890845	0.96061	0.992272	0.936997	0.0797314	0.113303	0.0792069	0.0933697	0.080256	0.202291	0.201547	0.099286	0.118623	0.289677	0.295942	0.096779	0.22644	0.0254092	0.0668859	0.930386	0.55127	0.868297	0.468485	0.818909	-0.0125697	0.0545997	0.0632414	0.0604918	0.298531	0.162723	0.25284	0.194755	0.25882	0.111472
1584.89	0.85913	0.992037	1.0526	0.956146	0.981382	0.843619	0.743802	0.853279	0.882258	0.53719	0.0582249	0.0739614	0.0482585	0.0409148	0.0760596	0.0409044	0.0475978	0.0412762	0.0762309	0.145396	0.0104626	0.0459607	0.0231672	-0.0007473	0.0254092	0.870179	0.290216	0.187676	0.21778	0.606303	0.0145337	0.016105	0.121376	0.0455652	0.152801	0.0324592	0.0303237	0.07645	0.11318	0.0670539
6309.57	0.912965	0.824921	0.726783	0.807537	1.04195	0.508211	0.621445	0.514651	0.456155	0.345605	0.053504	0.00891733	0.0482585	0.0571758	0.063995	-0.0022311	0.0409044	0.0178492	0.0275175	0.00780901	0.0156939	0.0418504	0.0295195	0.0526867	0.047829	0.627469	0.171684	0.150517	0.122295	0.165099	0.00196402	0.0259251	0.100951	0.0707047	0.0483149	0.044845	0.0205006	0.0183651	0.00213547	0.0572307
25118.9	0.16319	0.105989	0.236092	0.223194	0.192351	0.130407	0.197488	0.189975	0.124504	0.14275	0.0608477	0.0781578	0.0498321	0.0398657	0.0514058	0.0338391	0.0464822	0.0773464	0.0449948	0.0230552	0.045587	0.0582916	0.0265301	0.0668859	0.0224199	0.113358	0.15381	0.0954845	0.0583255	0.070555	0.00196402	0.0432084	0.104879	0.04203	0.0384948	0.040574	0.0521056	0.0474075	0.0273341	0.0345947
100000	0.0465455	0.0594437	0.154217	0.11328	0.0672948	0.0456155	0.114844	0.0627884	0.082108	0.0724482	0.0419639	0.0377675	0.0529794	0.0472094	0.0493076	0.0568942	0.0963112	0.0167336	0.0252863	0.0226833	0.0900531	0.0474554	0.0283985	0.0668859	0.0470817	0.0893697	0.111947	0.0719661	0.0324553	0.065381	0.00510645	0.0318171	0.0907377	0.0608846	0.040066	0.0422824	0.0401469	-0.0076877	-0.0025626	0.0777313
[truncated: 16 more columns]

## Sheet: ED Fig. 12b
	Log10 IC50 values (nM)
Sample	BGJ398	Debio-1347
GFP_1	2.87535	4.08095
GFP_2	2.75785	4.08807
GFP_3	2.75305	3.92143
GFP_Mean	2.79542	4.03015
Fgfr2-FL_1	2.66455	3.86658
Fgfr2-FL_2	3.03141	3.74749
Fgfr2-FL_3	2.96802	3.97937
Fgfr2-FL_Mean	2.88799	3.86448
Fgfr2-dE18_1	0.924951	1.42846
Fgfr2-dE18_2	1.00518	1.45606
Fgfr2-dE18_3	1.08493	1.47929
Fgfr2-dE18_Mean	1.00502	1.4546
Fgfr2-FL-Bicc1	2.6288	3.91355
Fgfr2-dE18-Bicc1	0.673021	1.3543
Fgfr2-FL-Ate1	3.0162	3.86906
Fgfr2-dE18-Ate1	1.03902	1.20222
Fgfr2-FL-Tacc2	2.65176	3.55473
Fgfr2-dE18-Tacc2	1.24846	1.34203
Fgfr2-dE18-IGR1	1.14675	1.83556
Fgfr2-dE18-IGR2	1.04493	1.61066
Fgfr2-E18-C2	2.1784	3.04961
Fgfr2-E18-C3	0.915927	1.43743
Fgfr2-E18-C4	1.24155	1.99127

## Sheet: ED Fig. 12c
Tumour vloume (mm3)
	Panel_1																Panel_2																				Panel_3
	WT, Fgfr2-dE18, Adenocarcinoma (solid)																WT, Fgfr2-dE18-Bicc1, Adenocarcinoma (solid)																				WT, Fgfr2-dE18-Bicc1, Adenocarcinoma and sarcomatoid tumour (mix)
Days post treatment start	Vehicle_1	Vehicle_2	Vehicle_3	Vehicle_4	Vehicle_5	Vehicle_6	AZD4547_1	AZD4547_2	AZD4547_3	AZD4547_4	AZD4547_5	AZD4547_6	AZD4547_7	AZD4547_8	AZD4547_9		Vehicle_1	Vehicle_2	Vehicle_3	Vehicle_4	Vehicle_5	Vehicle_6	Vehicle_7	Vehicle_8	Vehicle_9	AZD4547_1	AZD4547_2	AZD4547_3	AZD4547_4	AZD4547_5	AZD4547_6	AZD4547_7	AZD4547_8	AZD4547_9	AZD4547_10		Vehicle_1	Vehicle_2	Vehicle_3	Vehicle_4	Vehicle_5	Vehicle_6	AZD4547_1	AZD4547_2	AZD4547_3	AZD4547_4	AZD4547_5	AZD4547_6	AZD4547_7
0	90.75	62.5	68.75	62.5	68.75	90.75	62.5	68.75	75	68.75	68.75	75	68.75	68.75	75		81.25	68.75	62.5	62.5	62.5	62.5	75	68.75	87.5	75	75	40	75	75	62.5	62.5	75	62.5	68.75		62.5	75	68.75	62.5	108	75	62.5	62.5	126	75	60.75	68.75	50.625
1				75	117			68.75									135	75		81.25				75				18			62.5											147.875					183.75	83.1875
2	196	126	75			126	126		108	126	75		117	62.5	135				87.5		75		56		93.75		75	13.5				62.5			18		126		196	75	196		90.75	75	126	75			62.5
3				144	196							62.5					220.5			108		144				75		18	18	40			56	81.25				445.5				196						13.5
4	405	196					126	126	144	126			196					98.3125	62.5				220.5	48	87.5		126	18			22.5	75			18		288		405		352		75	75	62.5	62.5	75		75
5			405			405					147.875	40		40	126						75	126							6	18				75				786.5		183.75								6
6	451.25			550	606.375			126					158.438				397.375	295.312		320				87.5		98.3125		27.5625			18		81.25														40
7		661.5	936			786.5	196		126	336	126	40			196				75		87.5	162	245		112.5		147.875	27.5625	6	6		87.5		117	18		1188	1008	1171.88	272	847		75	75	40	75			62.5
8				936	726	2250		180						135			445.5	352		288				220.5				27.5625			6																40	18
9	744.188	936	847				144		126	320	126		108		196				98.3125		183.75		288		169		225	18				81.25			18		2025		1267.5	320	1224		40	24.5	24.5	75			75
10				936	936							126					600			606.375		304				180			1	6			126	245				1521			1521							18
11	1080	650					87.5	158.438	126	225								416	126				253.125	318.5	245		272	40			6	75			22.5				1856.25				62.5	18	40	75	40		75
12			1412.44								220.5	87.5	108	196	245						153	352						32	4	4				221.812						650								18
13	1116			1521	1267.5			135									1568			606.375						220.5					4		75														40
14		1152	2137.5				190.125		126	352	320	126			320			786.5	126		180	451.25	352	650	384		256	40	4	4		135		269.5	22.5								68.75	18	36	75			81.25
15					1666			90.75						196						550								18			1																68.75	18
16	1640.25	1328.12					309.375		183.75	445.5	486		144		550				171.5		320		416		526.5			55.6875				126			27								68.75	32	75	56			108
17		1436.5										196								936		445.5				384	500	40	6	6			87.5	384														18
18		1549.12					526.5	196	196	600								1549.12	196				416	722	586.625			36			4	117			22.5								68.75	32	40	75	40		137.312
19											586.5	288	144	288	1008						384					564.062		32	4	4			55.6875	352														32
20								288											523	1008		716.625						40			4
21							486		550	786.5	546.75	320		473.812	786.5					1519	416		607.5	567	1008	689.062	405	32	0.5	4		144	40	416	18								75	18	87.5	288	40		256
22								343.188																				40	0.5		0.5																	32
23							600		726	700			320	352	1008						486		968		800			62.5			0.5	126			18								87.5	40	147.875	220.5			220.5
24												336										907.5				892.688	500	32	0.5	6			98.3125	416													40	40
25							650	405	1093.75	1080			445.5										1089	750	1089						1	126			40								75	18	183.75	320	40	117	93.75
26												220.5		859.625	1080						294					907.5			0	6			56		40
27								320					567									907.5		937.75							1			725
28							667.5		1044	1666		320		936	1171.88						416		1149.5		1296	907.5	650	62.5	1	6		108	87.5		48								220.5	126	196	320	40		196
29							880	397.375																968							1																	196
30							847		1267.5				854.438	650	1080						416		1270.5		1521		633.938	50.625				126			40								245	117	272	415.438			361.25
31												245										1028.5				1267.5			1	18			126	847
32							786.5	550	1912.5				567										1368	1210.94			1008	32		18	1	75			27								253.125	126	405	600	126	196	304
33														1568	1503.56						675	1309.75				1519			0.5	32			126
34								547				567	650											937.125						40	0.5			847													117
35							877.25														816.75	1152	1816.75				972	24.5	1	75		90.75	75		56								288	196	496.375	600			361.25
36								625																1549.12							0.5				48												135	320
37							1008						907.5								750						750	40				117			49								384.75	183.75					600
38												800										1594.69							0.5	171.5			56	907.5	42.875										650	972		816.75
39							1568	465.75					1080														1225.25	40			6	108			56								550	405			320		786.5
40																					700												105.875	991.875														744.188
41								465.75				854.438	968																0.5	220.5					70.875										859.625		416
42																					800						1080	18			0.5	126		854.438	87.5								575	486		700			847
43								575																																							486	1080
44													907.5								1028.5						958.812	40				196			121											811			1152
45												1521															1250		0	304				991.875									1008	847
46								546.75					1152														1116	40			6	225			100												700		1080
47								594													1666													909.562									1341
48													907.5																0	220.5																	716.625
49																											1521	40			1.5	126		1080	56									847					1666
50																																															1080
51													1470															40				126			100
52																													0	352				1666										716.625
53																												32			6	126			64												1080
54																													0.5	445.5																	1080
55																															1
56																												40		496.375		183.75			112.5									847
57																															6
58																												98.3125				288			100									1210.94
59																													1	744.188
60																												126			1	253.125			190.125									1152
61																													0	541.5
62																															1.5
63																												171.5	0	1008					100									1309.75
64																															1	208.25
65																												196							269.5
66																													0	1024.94
67																												288			1.5	196			245
68																													0.5	847
69																															6
70																												405	0.5	700		405			320
71																															6
72																												336				225			405
73																													1	786.5
74																												575			6	256			445.5
75																													1	1080
76																															13.5
77																												1140.75	0.5	1267.5		405			526.5
78																															1
79																												1183				425.25			625
80																													1	1296
81																												1015.62			6	445.5			726
82																													1	1764
83																															6
84																												1183	6			364.5
85																															6				877.25
86																												1183				364.5
87																													1
88																												1183			6	451.25			625
89																													1
90																															8
91																												1576.88	1			288			907.5
92																															13.5
93																																			847
94																													1			364.5
95																															6				1267.5
96																													1
97																															8
98																													1			633.938			1521
99																															18
100																																320
101																													0.5
102																															6	550
103																													1
104																															13.5
105																													4			600
106																															18
107																																600
108																													4		40
109																															30.625	859.625
110																													6		40
111																															36
112																													6		40
113																															40	900
114
115																													4		40
116																															50.625	1080
117																													6		50.625
118																															50.625
119																													13.5		50.625	1152
120																															40
121																															65.8125	726
122																													6
123																															75	1008
124																													4
125																															87.5
126																													13.5			1267.5
127																															87.5
128																																1372
129																													13.5			1352
130																															48	1666
131																													6
132																															48
133																													6
134																															75
135
136																													18
137																													40		108
138																													68.75
139																															147.875
140																													40
141																															162
142
143
144																													40
145																															144
146
147																													44
148																															245
149
150																													48
151																															405
152																													75
153																															245
154																													44
155																															320
156
157																													70.875
158																															320
159																													75
160																															445.5
161																													75
162																															405
163
164																													87.5
165																															352
166																													75
167																															425.25
168																													40
169																															397.375
170
171																													87.5
172																															445.5
173
174																													81
175																															661.5
176
177
178																													169
179																															716.625
180																													100
181																															847
182																													87.5
183																															877.25
184
185																													162
186																															998.25
187																													245
188																															1080
189																													236.685
190																															1152
191
192
193																													288
194																															1309.75
195
196																													220.5		1800
197
198
199																													220.5
200
201																													208.25
202
203																													208.25
204
205
206																													445.5
207
208																													445.5
209
210																													550
211
212
213																													726
214
215																													689.062
216
217																													816.75
218
219
220																													847
221
222																													1152
223
224																													1406.25
225
226
227																													1960
228
229
230

## Sheet: ED Fig. 12d
Tumour vloume (mm3)	Panel_1		Panel_2		Panel_3
	WT, Fgfr2-dE18-Bicc1, Adenocarcinoma and sarcomatoid tumour (mix)		Wap-Cre;Cdh1F/F, Fgfr2-dE18, ILC (solid)		Wap-Cre;Cdh1F/F, Fgfr2-dE18-Bicc1, Squamous metaplastic carcinoma			Vehicle
Days post treatment start	Vehicle	AZD4547	Vehicle	AZD4547	Vehicle	AZD4547		AZD4547
0	0	0	0	0	0	0
1
2
3					0.5
4						0
5					4
6						1
7					1
8	0.5	0.5	22.5	0.5		1
9
10					4
11			18	1		6
12					0
13	4	6	6	0.5		0.5
14					0
15	6	18	6	1		0
16		18
17					0
18	62.5	62.5	4	0.5		0
19					0
20	126	75	13.5	4		0
21			18		0
22	288	75	40	18		0.5
23			40	24.5
24			40	40	0.5
25	1188	75	40	6		0.5
26			40	6	1
27	2025	24.5	40	4		0.5
28			62.5	40	0.5
29		18	68.75	75		0
30
31					4
32		18	108	18		1
33					4
34		32	147.875	27		6
35					4
36		32	183.75	31.5		13.5
37						13.5
38					18	18
39		18	325.125	27	18	18
40					18	40
41		40	208.25	27	48	44
42					75	36
43		18	272	10		40
44						36
45					269.5	50.625
46		126	486	8		62.5
47					220.5
48		117	496.375	8		62.5
49					208.25
50		126	625	6		75
51
52				6	320
53		196	847	4		68.75
54					550
55		183.75	1008	8		75
56					550
57		405	1549.12	8		75
58
59					550
60		486		42.875		62.5
61				56	859.625
62				87.5		68.75
63		847		100	1008
64						75
65
66					726
67		847		56		50.625
68					650	40
69						24.5
70		716.625		100	1183
71						50.625
72						40
73					1743.75	36
74		847		180		50.625
75						40
76		1210.94		220.5		40
77						36
78		1152		232.375		20.25
79						40
80						36
81		1309.75		281.25		36
82						24.5
83				320		18
84						18
85				384		18
86
87						6
88				465.75		18
89						13.5
90				526.5		13.5
91
92				541.5		6
93
94						18
95				650		18
96						18
97				907.5		40
98						18
99				1267.5		40
100						36
101						32
102				1512		32
103						40
104						36
105						40
106						40
107						40
108						50.625
109						20.25
110						40
111						90.75
112
113						68.75
114
115
116						75
117
118						75
119
120						75
121
122
123						90.75
124
125						117
126
127						90.75
128
129
130						126
131
132						147.875
133
134						169
135
136
137						220.5
138
139						220.5
140
141						220.5
142
143						201.5
144
145
146
147
148
149
150
