# Supplementary material for: Truncated FGFR2 is a clinically actionable oncogene in multiple cancers
Source: Nature. 2022 Aug 10;608(7923):609–17. doi: 10.1038/s41586-022-05066-5 (PMC9436779; doi:10.1038/s41586-022-05066-5)
Supplement: Supplementary file 26 — Source Data Extended Data Fig. 13 [file 41586_2022_5066_MOESM26_ESM.xlsx]

## Sheet: ED Fig. 13a
AZD4547																	PD173074
Cell_line	Tumour_type	AZD4547_AUC	FGF3/4/9_amp	FGFR_Amp	FGFR_hotspot_mut	FGFR1_exp	FGFR2_exp	FGFR3_exp	FGFR4_exp	FGFR_composite_exp	FGFR1_RE	FGFR2_RE	FGFR3_RE	FGFR2_E18-C3_usage	FGFR_E18_truncation		Cell_line	Tumour_type	PD173074_AUC	FGF3/4/9_amp	FGFR_Amp	FGFR_hotspot_mut	FGFR1_exp	FGFR2_exp	FGFR3_exp	FGFR4_exp	FGFR_composite_exp	FGFR1_RE	FGFR2_RE	FGFR3_RE	FGFR2_E18-C3_usage	FGFR_E18_truncation
NCIH2444	LUAD/LUSC	0.997042	no AMP	no AMP	none	2.61257	0.849463	1.88063	2.92266	0.077005	#N/A	#N/A	#N/A	0	None		SUDHL8	Other	0.999355	no AMP	no AMP	none	0.139989	0.0106621	0.0436813	0.249791	-0.418507	#N/A	#N/A	#N/A	#N/A	None
KARPAS620	Myeloma	0.99199	no AMP	no AMP	none	3.16719	0.325054	1.57651	0.451965	-0.0720811	#N/A	#N/A	#N/A	#N/A	None		BL41	Other	0.99927	no AMP	no AMP	none	0.122924	0.00903308	0.0492206	1.92745	-0.323992	#N/A	#N/A	#N/A	#N/A	None
TE6	ESCA	0.990212	FGF3/4/19_AMP	no AMP	none	2.41499	4.65658	2.92368	3.34839	0.697649	#N/A	#N/A	#N/A	0.08982	None		MOLT16	Other	0.997251	no AMP	no AMP	none	2.67174	0.0087641	0.147202	0.361679	-0.221157	#N/A	#N/A	#N/A	#N/A	None
REC1	Other	0.975986	no AMP	no AMP	none	1.11121	0.0249578	0.431347	1.03629	-0.34065	#N/A	#N/A	#N/A	#N/A	None		OCIAML2	Other	0.997014	no AMP	no AMP	none	2.17449	0.0651121	0.0755949	0.143853	-0.295911	#N/A	#N/A	#N/A	#N/A	None
NCIH460	LUAD/LUSC	0.971421	no AMP	no AMP	none	2.50504	0.118918	1.84052	1.51779	-0.126792	#N/A	#N/A	#N/A	#N/A	None		SUDHL6	Other	0.996853	no AMP	no AMP	none	2.4888	0.0227815	0.0944405	1.40283	-0.200253	#N/A	#N/A	#N/A	#N/A	None
UMUC3	BLCA	0.970885	no AMP	no AMP	none	4.59809	0.0734432	1.01361	1.13011	0.485215	#N/A	#N/A	#N/A	#N/A	None		NCIH1435	LUAD/LUSC	0.996457	no AMP	no AMP	none	1.35707	0.0344118	3.64328	4.28168	0.579742	#N/A	#N/A	#N/A	#N/A	None
ISHIKAWAHERAKLIO02ER	UCEC	0.969062	no AMP	no AMP	none	2.87082	2.52376	2.91198	2.89212	0.286784	#N/A	#N/A	#N/A	0.05607	None		DND41	Other	0.996304	no AMP	no AMP	none	1.26442	0.0840761	1.93415	0.190956	-0.303197	#N/A	#N/A	#N/A	#N/A	None
SNU761	LIHC	0.968547	FGF3/4/19_AMP	FGFR1	none	3.72982	2.39581	4.74853	5.67455	2.55451	#N/A	#N/A	#N/A	0.01471	None		OCIM1	Other	0.99623	no AMP	no AMP	none	2.78002	0.0329714	1.37214	1.01888	-0.139397	#N/A	#N/A	#N/A	#N/A	None
HEC265	UCEC	0.966606	no AMP	no AMP	none	3.29692	3.00661	2.09122	3.31527	0.434673	#N/A	#N/A	#N/A	0.01974	None		SUDHL10	Other	0.996182	no AMP	no AMP	none	0.234158	0.0282012	0.0369888	0.673417	-0.400945	#N/A	#N/A	#N/A	#N/A	None
PC3	Other	0.966349	no AMP	no AMP	none	2.6385	0.020825	0.183503	3.07622	0.0339137	#N/A	#N/A	#N/A	#N/A	None		REH	Other	0.996171	no AMP	no AMP	none	4.87039	0.0202103	0.37137	1.99162	0.714845	#N/A	#N/A	#N/A	#N/A	None
KYSE150	ESCA	0.96591	no AMP	no AMP	none	0.0428813	4.41936	3.17327	2.45976	0.331203	#N/A	#N/A	#N/A	0.0129	None		CMLT1	Other	0.995753	no AMP	no AMP	none	4.46477	0.0207397	0.495526	0.538699	0.36489	#N/A	#N/A	#N/A	#N/A	None
SNUC4	COAD	0.965778	no AMP	no AMP	none	2.37876	0.981936	3.5895	4.95286	1.1015	#N/A	#N/A	#N/A	0	None		A2058	SKCM	0.995744	no AMP	no AMP	none	2.15733	0.123096	2.45261	3.12917	0.0891598	#N/A	#N/A	#N/A	#N/A	None
NCIH1299	LUAD/LUSC	0.965736	no AMP	no AMP	none	3.92459	0.0426953	0.686774	1.96766	0.208095	#N/A	#N/A	#N/A	#N/A	None		NCIH82	LUAD/LUSC	0.995738	no AMP	no AMP	none	3.5986	3.11607	1.04062	2.8849	0.382973	#N/A	#N/A	#N/A	0.00787	None
LS123	COAD	0.965532	no AMP	no AMP	none	2.84951	0.443953	1.39125	0.95112	-0.122969	#N/A	#N/A	#N/A	#N/A	None		NCIH524	LUAD/LUSC	0.995668	no AMP	no AMP	none	2.18721	2.48004	1.29106	2.17787	-0.0472796	#N/A	#N/A	#N/A	0	None
SUIT2	Other	0.964053	no AMP	no AMP	none	1.88006	0.138725	2.09693	4.33835	0.448253	#N/A	#N/A	#N/A	#N/A	None		ME1	Other	0.995481	no AMP	no AMP	none	2.75543	0.00577019	0.108399	0.235603	-0.211959	#N/A	#N/A	#N/A	#N/A	None
OV90	OV	0.964052	no AMP	no AMP	none	1.52385	3.8006	3.49824	3.82447	0.622883	#N/A	#N/A	#N/A	0.01812	None		SNGM	UCEC	0.994677	no AMP	no AMP	none	5.75093	2.83308	2.98799	4.17765	2.40666	#N/A	#N/A	#N/A	0.0082	None
MKN45	STAD	0.963963	no AMP	no AMP	none	2.07852	2.86038	2.72815	5.13799	1.19029	#N/A	#N/A	#N/A	0.01724	None		KYSE180	ESCA	0.99462	no AMP	no AMP	none	0.848925	4.46193	3.3311	3.31972	0.56023	#N/A	#N/A	#N/A	0.01207	None
MDAMB157	Other	0.963723	no AMP	no AMP	none	4.62054	1.33057	2.09094	3.66012	0.962241	#N/A	#N/A	#N/A	0	None		SUPB15	Other	0.994579	no AMP	no AMP	none	2.46867	0.0217799	0.0676788	0.171203	-0.258691	#N/A	#N/A	#N/A	#N/A	None
SW1573	LUAD/LUSC	0.963581	no AMP	no AMP	none	4.07233	3.65406	1.83688	1.79373	0.526257	#N/A	#N/A	#N/A	0	None		LXF289	LUAD/LUSC	0.99446	no AMP	no AMP	none	4.87782	0.0218129	0.989938	2.07882	0.746392	#N/A	#N/A	#N/A	#N/A	None
MKN7	STAD	0.963552	no AMP	no AMP	none	3.41926	0.492423	0.555157	1.40921	0.00296439	#N/A	#N/A	#N/A	0.5	None		MV411	Other	0.994455	no AMP	no AMP	none	1.72408	0.0394586	0.728252	0.902032	-0.297828	#N/A	#N/A	#N/A	#N/A	None
JHH6	LIHC	0.963534	no AMP	no AMP	none	5.23353	0.0251921	1.1479	0.404884	0.946327	#N/A	#N/A	#N/A	#N/A	None		RS411	Other	0.99445	no AMP	no AMP	none	0.912494	0.0276837	0.106304	1.42738	-0.334248	#N/A	#N/A	#N/A	#N/A	None
SKMEL31	Skin cancer	0.962977	no AMP	no AMP	none	2.10874	0.0548208	0.481124	0.814525	-0.271239	#N/A	#N/A	#N/A	#N/A	None		L428	Other	0.994407	no AMP	no AMP	none	2.04842	0.0248755	0.0582275	1.44207	-0.252025	#N/A	#N/A	#N/A	#N/A	None
CW2	COAD	0.96179	no AMP	FGFR1	none	2.74575	1.19802	4.47094	3.84631	0.809816	#N/A	#N/A	#N/A	0	None		A253	Other	0.994394	FGF3/4/19_AMP	no AMP	none	1.72349	3.85382	4.65211	2.69381	0.709713	#N/A	#N/A	#N/A	0.0456	None
SNU245	Other	0.961439	no AMP	no AMP	none	3.41039	2.2942	3.87929	5.20626	1.63848	#N/A	#N/A	#N/A	0.03738	None		A375	SKCM	0.994264	no AMP	no AMP	none	2.49635	0.156042	1.87026	2.59105	-0.010875	#N/A	#N/A	#N/A	#N/A	None
KNS62	LUAD/LUSC	0.961049	no AMP	no AMP	none	0.696722	3.24654	3.11074	0.775939	-0.0273969	#N/A	#N/A	#N/A	0.05882	None		LS1034	COAD	0.994259	no AMP	no AMP	none	0.742211	0.0202463	3.6816	5.19419	1.17835	#N/A	#N/A	#N/A	#N/A	None
MFE319	UCEC	0.960376	no AMP	no AMP	FGFR2	3.675	1.87571	3.3615	3.5567	0.670211	#N/A	#N/A	#N/A	0.07895	None		L363	Other	0.994177	no AMP	no AMP	none	0.177182	0.0653978	1.99518	1.20925	-0.303242	#N/A	#N/A	#N/A	#N/A	None
KYSE450	ESCA	0.960219	no AMP	no AMP	none	1.34995	3.17284	0.478459	2.74453	0.000118396	#N/A	#N/A	#N/A	0.04118	None		MOLT13	Other	0.994173	no AMP	no AMP	none	5.28105	0.0448213	0.468856	0.421556	0.972598	#N/A	#N/A	#N/A	#N/A	None
SBC5	LUAD/LUSC	0.959846	no AMP	no AMP	none	5.04171	2.00608	3.38083	3.64292	1.44144	#N/A	#N/A	#N/A	0	None		NCIH1792	LUAD/LUSC	0.994074	no AMP	no AMP	none	3.43826	0.0576237	0.105258	1.36132	-0.011862	#N/A	#N/A	#N/A	#N/A	None
OV56	OV	0.959039	no AMP	no AMP	none	4.50195	0.308232	0.164753	1.93024	0.468786	#N/A	#N/A	#N/A	#N/A	None		SKPNDW	Other	0.993825	#N/A	#N/A	none	3.66067	2.39219	0.361903	1.67	0.163787	#N/A	#N/A	#N/A	0	None
SKMEL28	Skin cancer	0.959039	no AMP	no AMP	none	1.27258	0.0500126	0.225177	2.49803	-0.204794	#N/A	#N/A	#N/A	#N/A	None		IGR37	SKCM	0.993896	no AMP	no AMP	none	3.45396	0.111364	0.112233	0.771537	-0.0379328	#N/A	#N/A	#N/A	#N/A	None
AGS	STAD	0.958837	no AMP	no AMP	none	0.0506652	2.32081	3.03986	4.69081	0.728401	#N/A	#N/A	#N/A	0.08	None		PC14	LUAD/LUSC	0.993653	no AMP	no AMP	none	0.509556	0.0147293	2.42649	1.82113	-0.214781	#N/A	#N/A	#N/A	#N/A	None
EFE184	UCEC	0.958637	no AMP	no AMP	none	3.09259	1.46488	0.903625	2.63696	0.0897458	#N/A	#N/A	#N/A	0	None		KARPAS299	Other	0.993612	no AMP	no AMP	none	0.414683	0	0.0657965	0.847066	-0.387706	#N/A	#N/A	#N/A	#N/A	None
UACC62	Skin cancer	0.958611	no AMP	no AMP	none	2.73606	0.170189	2.13722	2.80672	0.0800388	#N/A	#N/A	#N/A	#N/A	None		EJM	Other	0.993548	no AMP	no AMP	none	0.190598	0.0431272	0.234251	0.713885	-0.396668	#N/A	#N/A	#N/A	#N/A	None
RKN	Other	0.957996	no AMP	no AMP	none	4.56954	0.0340724	0.567324	0.533058	0.427238	#N/A	#N/A	#N/A	#N/A	None		HL60	Other	0.99342	no AMP	no AMP	none	0.81913	0.0737259	0.283083	0.125733	-0.392471	#N/A	#N/A	#N/A	#N/A	None
NCIH1395	LUAD/LUSC	0.957517	no AMP	no AMP	none	0.17853	0.306957	0.223269	0.478183	-0.402159	#N/A	#N/A	#N/A	#N/A	None		NCIH69	LUAD/LUSC	0.9934	no AMP	no AMP	none	2.38358	0.295433	2.00879	0.578272	-0.179574	#N/A	#N/A	#N/A	#N/A	None
EFO27	OV	0.957385	no AMP	no AMP	none	4.5651	2.04665	1.09382	2.88591	0.717268	#N/A	#N/A	#N/A	0.03636	None		KARPAS620	Other	0.993363	no AMP	no AMP	none	3.16719	0.325054	1.57651	0.451965	-0.0720811	#N/A	#N/A	#N/A	#N/A	None
MDST8	COAD	0.957084	no AMP	no AMP	none	5.3184	0.00891839	0.243723	0.926009	1.02469	#N/A	#N/A	#N/A	#N/A	None		SKMM2	Other	0.993308	no AMP	no AMP	none	0.0909072	0.0282973	0.161096	0.376786	-0.413487	#N/A	#N/A	#N/A	#N/A	None
8MGBA	GBM	0.956187	#N/A	#N/A	none	4.67883	0.392214	0.534576	1.93196	0.586135	#N/A	#N/A	#N/A	#N/A	None		IGR1	SKCM	0.993307	no AMP	no AMP	none	1.93914	0.0233373	0.279634	2.40044	-0.165778	#N/A	#N/A	#N/A	#N/A	None
PECAPJ41CLONED2	HNSC	0.956174	no AMP	no AMP	none	0.179447	2.83168	1.79994	0.853453	-0.215001	#N/A	#N/A	#N/A	0.00662	None		KELLY	Other	0.99315	no AMP	no AMP	none	2.91434	1.71559	0.579327	1.9735	-0.0286069	#N/A	#N/A	#N/A	0	None
BICR56	HNSC	0.955462	no AMP	no AMP	none	0.127724	1.31743	4.22301	1.15656	0.0818536	#N/A	#N/A	#N/A	0.05405	None		A673	Other	0.992988	no AMP	no AMP	none	4.07364	0.210045	1.78777	2.75	0.418323	#N/A	#N/A	#N/A	#N/A	None
L33	Other	0.955317	no AMP	no AMP	none	2.94632	2.30578	4.32325	3.15212	0.645694	#N/A	#N/A	#N/A	0.05825	None		RPMI8226	Other	0.992975	no AMP	no AMP	none	0.284437	1.2103	0.459074	2.23183	-0.252893	#N/A	#N/A	#N/A	0	None
PLCPRF5	LIHC	0.954778	no AMP	no AMP	none	3.47571	0.0181308	3.84736	6.15232	2.81397	#N/A	#N/A	#N/A	#N/A	None		OC314	OV	0.992916	no AMP	no AMP	none	2.54173	3.89626	1.93169	3.2664	0.399957	#N/A	#N/A	#N/A	0.00323	None
ZR751	Other	0.954326	no AMP	no AMP	none	4.36755	1.7366	3.47838	5.79776	2.56377	#N/A	#N/A	#N/A	0	None		SBC5	LUAD/LUSC	0.992905	no AMP	no AMP	none	5.04171	2.00608	3.38083	3.64292	1.44144	#N/A	#N/A	#N/A	0	None
CAMA1	Other	0.95363	no AMP	no AMP	none	3.9445	1.11722	1.8574	8.14176	10.3975	#N/A	#N/A	#N/A	0.03125	None		SNU1	STAD	0.992846	no AMP	no AMP	none	3.61153	1.86279	4.23585	0.555731	0.48634	#N/A	#N/A	#N/A	0.01515	None
RKO	COAD	0.953326	no AMP	no AMP	none	4.08795	0.589793	2.09319	1.71717	0.326441	#N/A	#N/A	#N/A	#N/A	None		HDLM2	Other	0.992752	no AMP	no AMP	none	3.5006	0.0165062	0.0362332	1.23365	-0.00413135	#N/A	#N/A	#N/A	#N/A	None
ONCODG1	OV	0.953241	no AMP	no AMP	none	4.08594	2.6404	3.58722	3.82079	1.00242	#N/A	#N/A	#N/A	0.0229	None		HOS	Other	0.99275	no AMP	no AMP	none	4.07458	2.06037	2.49383	2.53724	0.497879	#N/A	#N/A	#N/A	0	None
KYSE510	ESCA	0.953171	no AMP	no AMP	none	1.18486	2.9276	4.32744	3.22476	0.517967	#N/A	#N/A	#N/A	0	None		NCIH810	Other	0.992725	no AMP	no AMP	none	0.595101	0.168733	2.68856	5.4308	1.25443	#N/A	#N/A	#N/A	#N/A	None
EFO21	OV	0.952636	no AMP	no AMP	none	2.97639	1.90927	1.90134	3.08972	0.214289	#N/A	#N/A	#N/A	0.0274	None		NCIH650	LUAD/LUSC	0.992654	no AMP	no AMP	none	3.97261	0.0333965	0.93196	3.46886	0.493946	#N/A	#N/A	#N/A	#N/A	None
A253	HNSC	0.952232	FGF3/4/19_AMP	no AMP	none	1.72349	3.85382	4.65211	2.69381	0.709713	#N/A	#N/A	#N/A	0.0456	None		BFTC905	BLCA	0.992583	no AMP	no AMP	none	0.811423	1.95201	4.62136	1.71685	0.317379	#N/A	#N/A	#N/A	0.01471	None
PANC0403	Other	0.952054	no AMP	no AMP	none	0.344051	0.840423	1.09358	1.10895	-0.334809	#N/A	#N/A	#N/A	0.05	None		SF539	Other	0.992559	no AMP	no AMP	none	5.38552	1.40926	1.08462	0.89678	1.14789	#N/A	#N/A	#N/A	0.02128	None
HEYA8	OV	0.951944	no AMP	no AMP	none	3.04548	0.0603472	0.0833897	0.993974	-0.127315	#N/A	#N/A	#N/A	#N/A	None		DMS273	LUAD/LUSC	0.992547	no AMP	no AMP	none	1.64429	3.03569	1.85268	1.95914	-0.0424503	#N/A	#N/A	#N/A	0.03974	None
MDAMB361	Other	0.951377	no AMP	no AMP	none	4.57136	0.815073	4.4744	6.05704	3.31717	#N/A	#N/A	#N/A	#N/A	None		AMO1	Other	0.992536	no AMP	no AMP	none	3.35218	0.0137379	0.155915	1.19189	-0.0447365	#N/A	#N/A	#N/A	#N/A	None
NCIH2342	LUAD/LUSC	0.950248	no AMP	no AMP	none	1.15546	4.99934	4.79676	0.917267	0.912708	#N/A	#N/A	#N/A	0.05432	None		MOLP8	Other	0.992506	no AMP	no AMP	none	0.313873	2.57613	0.0818336	0.184778	-0.317529	#N/A	#N/A	#N/A	0	None
HDQP1	Other	0.95007	no AMP	no AMP	none	0.739263	0.519388	1.16571	1.02103	-0.329169	#N/A	#N/A	#N/A	0	None		CADOES1	Other	0.992501	no AMP	FGFR1	none	3.6933	0.0384219	0.676619	1.2122	0.0679294	#N/A	#N/A	#N/A	#N/A	None
HCC1937	Other	0.950064	no AMP	no AMP	none	1.90081	3.34557	4.7782	2.65651	0.691847	#N/A	#N/A	#N/A	0.04737	None		MEG01	Other	0.992471	no AMP	no AMP	none	1.96952	0.00358439	1.09023	1.78354	-0.207249	#N/A	#N/A	#N/A	#N/A	None
JIMT1	Other	0.950062	no AMP	no AMP	none	4.42778	2.04121	2.88011	3.63959	0.951291	#N/A	#N/A	#N/A	0	None		DANG	PAAD	0.99243	no AMP	no AMP	none	1.98551	1.684	0.451442	2.16422	-0.143359	#N/A	#N/A	#N/A	0.0303	None
SNU869	Other	0.949601	no AMP	no AMP	none	2.36429	3.07678	2.87897	4.72899	0.949458	#N/A	#N/A	#N/A	0.01316	None		NCIH2122	LUAD/LUSC	0.992311	no AMP	no AMP	none	0.847805	0.278993	0.4465	1.87041	-0.291325	#N/A	#N/A	#N/A	#N/A	None
TOV21G	OV	0.94957	no AMP	no AMP	none	7.03803	4.0815	0.351889	3.37069	4.97961	#N/A	#N/A	#N/A	0.0066	None		HGC27	STAD	0.992308	no AMP	no AMP	none	0.0882046	2.29112	4.62822	4.40033	0.962324	#N/A	#N/A	#N/A	0.03371	None
HEC108	UCEC	0.949423	no AMP	no AMP	none	5.51759	4.66778	3.95532	4.62387	2.89635	#N/A	#N/A	#N/A	0.008	None		GAMG	Other	0.992279	no AMP	no AMP	none	5.46552	0.0253964	0.538638	0.377348	1.16579	#N/A	#N/A	#N/A	#N/A	None
BT20	Other	0.949365	no AMP	no AMP	none	0.464178	1.65217	2.14332	1.88022	-0.192814	#N/A	#N/A	#N/A	0.02857	None		DU145	Other	0.992232	no AMP	no AMP	none	3.82635	1.00503	1.41025	3.00045	0.365082	#N/A	#N/A	#N/A	0.77273	None
KP2	Other	0.949253	no AMP	no AMP	none	1.42269	0.632925	0.830662	0.6279	-0.31902	#N/A	#N/A	#N/A	#N/A	None		SKHEP1	Other	0.992216	no AMP	no AMP	none	3.46513	0.0346873	0.310959	3.63488	0.35695	#N/A	#N/A	#N/A	#N/A	None
PATU8988T	Other	0.949185	no AMP	no AMP	none	4.21754	0.291321	0.57827	3.16563	0.517321	#N/A	#N/A	#N/A	#N/A	None		RPMI7951	SKCM	0.992095	no AMP	no AMP	none	4.81422	0.144914	0.115578	2.26082	0.700382	#N/A	#N/A	#N/A	#N/A	None
NCIH1339	LUAD/LUSC	0.949092	no AMP	no AMP	none	2.87385	0.0604297	1.00803	1.55884	-0.103004	#N/A	#N/A	#N/A	#N/A	None		T98G	GBM	0.992089	no AMP	no AMP	none	4.17809	0.0311383	1.19469	0.367319	0.23576	#N/A	#N/A	#N/A	#N/A	None
HCC1195	LUAD/LUSC	0.949035	no AMP	no AMP	none	0.65933	0.0222189	1.73062	3.43413	0.00448741	#N/A	#N/A	#N/A	#N/A	None		UMUC3	BLCA	0.992011	no AMP	no AMP	none	4.59809	0.0734432	1.01361	1.13011	0.485215	#N/A	#N/A	#N/A	#N/A	None
ES2	OV	0.948975	FGF3/4/19_AMP	no AMP	none	4.41981	0.0192456	0.0930645	0.331545	0.324693	#N/A	#N/A	#N/A	#N/A	None		LCLC97TM1	Other	0.992003	no AMP	no AMP	none	0.237654	0.020644	0.36459	1.48982	-0.350459	#N/A	#N/A	#N/A	#N/A	None
A498	Other	0.948524	no AMP	no AMP	none	4.69451	2.50784	1.67976	4.95058	1.7091	#N/A	#N/A	#N/A	0.02	None		MONOMAC6	Other	0.991931	no AMP	no AMP	none	0.323195	0.0401711	0.330623	0.857377	-0.384483	#N/A	#N/A	#N/A	#N/A	None
FADU	HNSC	0.94851	FGF3/4/19_AMP	no AMP	none	0.475543	2.40908	5.55681	1.90207	0.900962	#N/A	#N/A	#N/A	0.02174	None		BT20	BRCA	0.991866	no AMP	no AMP	none	0.464178	1.65217	2.14332	1.88022	-0.192814	#N/A	#N/A	#N/A	0.02857	None
NCIH1651	LUAD/LUSC	0.94817	no AMP	no AMP	none	1.17388	3.78345	2.9841	3.63481	0.450442	#N/A	#N/A	#N/A	0.0197	None		MHHES1	Other	0.991825	no AMP	no AMP	none	4.44211	0.0445999	0.576574	4.20162	0.969841	#N/A	#N/A	#N/A	#N/A	None
PANC0203	Other	0.947466	no AMP	no AMP	none	2.80615	0.0207664	0.348502	1.90326	-0.105112	#N/A	#N/A	#N/A	#N/A	None		RH41	Other	0.991743	no AMP	no AMP	none	4.85539	2.21546	1.87035	8.00308	10.0009	#N/A	#N/A	#N/A	0.02941	None
NCIH2030	LUAD/LUSC	0.947201	no AMP	no AMP	none	3.28171	0.229597	0.569963	1.04003	-0.0584603	#N/A	#N/A	#N/A	#N/A	None		TC71	Other	0.991711	no AMP	no AMP	none	4.22958	0.0360847	4.15711	3.42743	0.985913	#N/A	#N/A	#N/A	#N/A	None
TOV112D	OV	0.947199	no AMP	no AMP	none	5.09993	0.0898694	1.1062	3.31659	1.13804	#N/A	#N/A	#N/A	#N/A	None		DB	Other	0.991663	no AMP	no AMP	none	0.0896279	0.0522375	0.0509597	1.42087	-0.365151	#N/A	#N/A	#N/A	#N/A	None
NCIH2170	LUAD/LUSC	0.947038	no AMP	no AMP	none	0.103129	0.555964	2.65232	1.18926	-0.241599	#N/A	#N/A	#N/A	0	None		OCIAML3	Other	0.99164	no AMP	no AMP	none	0.855757	0.0309197	0.443612	0.813163	-0.363725	#N/A	#N/A	#N/A	#N/A	None
SNU1066	HNSC	0.946225	#N/A	#N/A	none	1.04444	2.35927	5.54685	1.179	0.860472	#N/A	#N/A	#N/A	0.01818	None		MFE319	UCEC	0.991616	no AMP	no AMP	FGFR2	3.675	1.87571	3.3615	3.5567	0.670211	#N/A	#N/A	#N/A	0.07895	None
HCT116	COAD	0.946078	no AMP	no AMP	none	3.44814	2.08902	2.69541	4.08214	0.708161	#N/A	#N/A	#N/A	0.05263	None		HSC2	Other	0.991556	no AMP	no AMP	none	0.174699	3.35018	4.42964	0.115715	0.2632	#N/A	#N/A	#N/A	0	None
SNU449	LIHC	0.94546	no AMP	no AMP	none	7.32759	0.02259	1.02169	5.58241	7.1145	#N/A	#N/A	#N/A	#N/A	None		BICR22	Other	0.991513	no AMP	no AMP	none	0.109962	1.36245	4.49223	0.182263	0.13739	#N/A	#N/A	#N/A	0	None
KURAMOCHI	OV	0.945144	no AMP	no AMP	none	4.90651	3.11888	3.71242	2.40164	1.23011	#N/A	#N/A	#N/A	0	None		647V	BLCA	0.991485	#N/A	#N/A	none	1.96923	1.01616	0.466174	0.531924	-0.278167	#N/A	#N/A	#N/A	0.04545	None
SH10TC	STAD	0.94506	no AMP	no AMP	none	5.6755	0.0545839	2.02912	1.39039	1.53106	#N/A	#N/A	#N/A	#N/A	None		AM38	GBM	0.991428	no AMP	no AMP	none	3.6078	0.0995904	0.0772006	0.0817063	-0.0173665	#N/A	#N/A	#N/A	#N/A	None
SNU410	Other	0.944825	no AMP	no AMP	none	3.73393	0.0435119	1.23821	1.50798	0.119304	#N/A	#N/A	#N/A	#N/A	None		SKLMS1	Other	0.991286	no AMP	no AMP	none	4.89504	0.0137924	0.105446	0.12411	0.622972	#N/A	#N/A	#N/A	#N/A	None
VMRCRCZ	Other	0.944499	no AMP	no AMP	none	5.31322	1.8255	2.94528	4.67968	2.09077	#N/A	#N/A	#N/A	0	None		SW1116	COAD	0.991277	no AMP	no AMP	none	0.476024	1.19031	3.13096	4.34909	0.503655	#N/A	#N/A	#N/A	0.15625	None
SU8686	Other	0.944102	no AMP	no AMP	none	0.945714	1.12139	2.5026	1.87707	-0.161418	#N/A	#N/A	#N/A	0	None		NCIH1651	LUAD/LUSC	0.991198	no AMP	no AMP	none	1.17388	3.78345	2.9841	3.63481	0.450442	#N/A	#N/A	#N/A	0.0197	None
NCIH889	LUAD/LUSC	0.943933	no AMP	no AMP	none	2.79716	0.0450046	0.338471	0.686698	-0.183926	#N/A	#N/A	#N/A	#N/A	None		NCIH522	LUAD/LUSC	0.991182	no AMP	no AMP	none	6.2048	0.0589784	2.01153	1.4903	2.36207	#N/A	#N/A	#N/A	#N/A	None
FTC133	THCA	0.943908	no AMP	no AMP	none	4.30674	0.669278	0.288021	0.213314	0.277409	#N/A	#N/A	#N/A	0	None		TE9	ESCA	0.991108	FGF3/4/19_AMP	no AMP	none	1.73236	3.79594	5.19473	1.92108	0.884239	#N/A	#N/A	#N/A	0.02778	None
KMBC2	BLCA	0.943724	no AMP	no AMP	none	1.31024	1.59999	5.51533	0.495517	0.778706	#N/A	#N/A	#N/A	0.02632	None		C32	SKCM	0.991107	no AMP	no AMP	none	0.172216	0.0765083	2.56184	0.940299	-0.270337	#N/A	#N/A	#N/A	#N/A	None
HCC2218	Other	0.942483	no AMP	no AMP	none	1.51806	0.206763	2.99203	6.06323	2.20287	#N/A	#N/A	#N/A	#N/A	None		NCIH23	LUAD/LUSC	0.991098	no AMP	no AMP	none	3.0255	0.924868	1.2483	3.32349	0.208753	#N/A	#N/A	#N/A	0	None
NCIH1793	LUAD/LUSC	0.94102	no AMP	no AMP	none	2.98423	0.271871	0.37953	0.564278	-0.149279	#N/A	#N/A	#N/A	#N/A	None		KCL22	Other	0.991092	no AMP	no AMP	none	0.177078	0	1.15294	2.6667	-0.200946	#N/A	#N/A	#N/A	#N/A	None
WM793	Skin cancer	0.940592	no AMP	no AMP	none	4.25927	0.0157112	1.36544	0.778009	0.296218	#N/A	#N/A	#N/A	#N/A	None		KARPAS422	Other	0.990988	no AMP	no AMP	none	0.405305	0.0584169	0.0657075	0.538732	-0.399777	#N/A	#N/A	#N/A	#N/A	None
HEC251	UCEC	0.939948	no AMP	no AMP	none	0.754161	0.845167	4.93433	4.47645	1.10965	#N/A	#N/A	#N/A	0.09091	None		VMCUB1	BLCA	0.990854	no AMP	no AMP	none	2.29016	2.03097	3.47002	2.43811	0.180543	#N/A	#N/A	#N/A	#N/A	None
HCC1143	Other	0.939393	no AMP	no AMP	none	3.17827	1.67801	2.88936	3.02803	0.323866	#N/A	#N/A	#N/A	0.06667	None		NCIH1048	LUAD/LUSC	0.990792	no AMP	no AMP	none	3.70393	4.1031	3.71309	2.2008	0.75382	#N/A	#N/A	#N/A	0	None
HCC78	LUAD/LUSC	0.939088	no AMP	no AMP	none	0.752787	0.01422	0.297903	1.11034	-0.357121	#N/A	#N/A	#N/A	#N/A	None		LN18	GBM	0.990722	no AMP	no AMP	none	3.38149	0.821675	0.735254	1.89513	0.043368	#N/A	#N/A	#N/A	0.09091	None
HPAFII	Other	0.938962	no AMP	no AMP	none	2.59383	2.71058	3.25713	3.69633	0.506893	#N/A	#N/A	#N/A	0.0219	None		MOLM13	Other	0.990721	no AMP	no AMP	none	1.02666	0.049654	0.0892096	0.693468	-0.367533	#N/A	#N/A	#N/A	#N/A	None
MOLT13	Other	0.938863	no AMP	no AMP	none	5.28105	0.0448213	0.468856	0.421556	0.972598	#N/A	#N/A	#N/A	#N/A	None		HSC4	Other	0.990686	no AMP	no AMP	none	1.85137	4.49921	5.05092	1.11541	0.921267	#N/A	#N/A	#N/A	0.00227	None
HUCCT1	Other	0.938706	no AMP	no AMP	none	2.30617	1.06711	0.0764531	0.207573	-0.257821	#N/A	#N/A	#N/A	0.45455	None		HT29	COAD	0.990662	no AMP	no AMP	none	0.0595913	3.01336	4.11786	4.96449	1.20945	#N/A	#N/A	#N/A	0.02247	None
OVSAHO	OV	0.938466	no AMP	no AMP	none	2.5757	3.80787	1.27338	2.62417	0.227823	#N/A	#N/A	#N/A	0.01493	None		SNU175	COAD	0.990652	no AMP	no AMP	none	1.90447	1.20729	0.579673	4.2371	0.355994	#N/A	#N/A	#N/A	0	None
KYSE70	ESCA	0.938351	no AMP	no AMP	none	3.20393	3.8448	1.17984	0.926347	0.194917	#N/A	#N/A	#N/A	0	None		KYSE270	ESCA	0.990625	no AMP	no AMP	none	2.46189	2.43213	3.05983	4.36433	0.712201	#N/A	#N/A	#N/A	0.01429	None
SNU626	GBM	0.938174	no AMP	no AMP	none	4.41815	3.11456	4.7551	0.173347	1.10663	#N/A	#N/A	#N/A	0.04444	None		SKUT1	Other	0.990623	no AMP	no AMP	none	4.10888	0.137239	2.27456	4.23639	0.906439	#N/A	#N/A	#N/A	#N/A	None
SQ1	LUAD/LUSC	0.937856	no AMP	no AMP	none	2.12792	0.0162769	1.55159	3.54175	0.126976	#N/A	#N/A	#N/A	#N/A	None		KP4	PAAD	0.990618	no AMP	no AMP	none	4.5648	0.748292	2.74306	1.99105	0.657207	#N/A	#N/A	#N/A	0	None
KYSE520	ESCA	0.937562	no AMP	no AMP	none	2.61082	0.638262	5.13585	2.05499	0.721558	#N/A	#N/A	#N/A	0	None		NCIH1092	LUAD/LUSC	0.990617	no AMP	no AMP	none	3.25521	1.48604	0.0909351	0.326306	-0.0724557	#N/A	#N/A	#N/A	0	None
SNUC5	COAD	0.936899	no AMP	no AMP	none	0.614517	1.58388	1.23211	3.14082	-0.0544737	#N/A	#N/A	#N/A	0	None		NOMO1	Other	0.990612	no AMP	no AMP	none	3.38516	0.11956	2.34021	0.74403	0.0403607	#N/A	#N/A	#N/A	#N/A	None
MC116	Other	0.936742	no AMP	no AMP	none	0.0922334	0.0208577	0.0590792	1.12671	-0.383301	#N/A	#N/A	#N/A	#N/A	None		JJN3	Other	0.990575	no AMP	no AMP	none	2.73805	0.0768249	0.109257	0.993618	-0.184357	#N/A	#N/A	#N/A	#N/A	None
HSC4	HNSC	0.936217	no AMP	no AMP	none	1.85137	4.49921	5.05092	1.11541	0.921267	#N/A	#N/A	#N/A	0.00227	None		SUPM2	Other	0.990557	no AMP	no AMP	none	0.493276	0.0253173	0.047593	0.76722	-0.388478	#N/A	#N/A	#N/A	#N/A	None
769P	Other	0.936202	#N/A	#N/A	none	4.46557	0.0667527	3.45887	6.57556	4.01097	#N/A	#N/A	#N/A	#N/A	None		HT144	SKCM	0.990442	no AMP	no AMP	none	2.09055	0.00555363	1.26211	2.98342	-0.0260078	#N/A	#N/A	#N/A	#N/A	None
NCIH441	LUAD/LUSC	0.935517	no AMP	no AMP	none	0.0838831	0.00726929	0.0710865	2.19313	-0.296767	#N/A	#N/A	#N/A	#N/A	None		HCC2218	BRCA	0.990412	no AMP	no AMP	none	1.51806	0.206763	2.99203	6.06323	2.20287	#N/A	#N/A	#N/A	#N/A	None
SKMEL30	Skin cancer	0.935078	no AMP	no AMP	none	1.64258	0.0352695	0.142987	2.24103	-0.214318	#N/A	#N/A	#N/A	#N/A	None		RL952	Other	0.99037	no AMP	no AMP	none	3.41873	4.41948	3.87161	2.24759	0.794133	#N/A	#N/A	#N/A	0.0068	None
MKN74	STAD	0.934988	no AMP	no AMP	none	0.102277	3.31613	2.20124	1.10582	-0.121517	#N/A	#N/A	#N/A	0.0102	None		EM2	Other	0.990319	no AMP	no AMP	none	0.0986529	0.0380619	0.0596396	1.31619	-0.371755	#N/A	#N/A	#N/A	#N/A	None
NCIH196	LUAD/LUSC	0.93454	no AMP	no AMP	none	4.5543	2.12855	1.54306	0.180652	0.507571	#N/A	#N/A	#N/A	0	None		MFE296	UCEC	0.990301	no AMP	no AMP	FGFR2	3.40749	3.69228	3.72393	2.59052	0.636416	#N/A	#N/A	#N/A	0.0033	None
EN	UCEC	0.933905	no AMP	no AMP	none	4.22158	3.87622	2.39962	3.81243	1.06013	#N/A	#N/A	#N/A	0.03257	None		SNU5	STAD	0.990239	no AMP	no AMP	none	3.28562	0.0825484	1.0523	3.94019	0.437319	#N/A	#N/A	#N/A	#N/A	None
BEN	LUAD/LUSC	0.933638	no AMP	no AMP	none	5.46151	0.0283341	1.21278	4.13248	1.77211	#N/A	#N/A	#N/A	#N/A	None		KYSE140	ESCA	0.990236	no AMP	no AMP	none	2.99369	5.29727	3.46519	2.88018	1.05222	#N/A	#N/A	#N/A	0.01489	None
OVISE	OV	0.933301	no AMP	no AMP	none	5.50888	4.07624	3.54546	4.3026	2.44587	#N/A	#N/A	#N/A	0	None		HCC202	BRCA	0.990233	no AMP	no AMP	none	1.3605	0.0154832	1.69559	5.93797	1.87144	#N/A	#N/A	#N/A	#N/A	None
P3HR1	Other	0.933292	no AMP	no AMP	none	0.0919783	0.00854483	0.048776	1.47487	-0.362026	#N/A	#N/A	#N/A	#N/A	None		NCIH1155	Other	0.990226	no AMP	no AMP	none	1.84645	0.0324826	0.990659	1.25885	-0.260111	#N/A	#N/A	#N/A	#N/A	None
SF295	GBM	0.933105	no AMP	no AMP	none	4.31679	0.0219669	1.01361	0.309343	0.293707	#N/A	#N/A	#N/A	#N/A	None		MELJUSO	SKCM	0.990174	no AMP	no AMP	none	1.771	0.0190698	0.35696	2.89424	-0.101345	#N/A	#N/A	#N/A	#N/A	None
NCIH508	COAD	0.932087	no AMP	no AMP	none	0.148729	1.43254	3.57558	5.23577	1.20729	#N/A	#N/A	#N/A	0	None		COLO792	SKCM	0.990127	no AMP	no AMP	none	0.444207	0.0125466	0.236201	1.66875	-0.333192	#N/A	#N/A	#N/A	#N/A	None
JHOC5	OV	0.93141	no AMP	no AMP	none	6.13081	0.819224	0.698839	3.36271	2.45404	#N/A	#N/A	#N/A	0	None		T84	COAD	0.990126	no AMP	no AMP	none	0.114101	0.204226	3.32113	5.79507	1.77635	#N/A	#N/A	#N/A	#N/A	None
T3M10	LUAD/LUSC	0.931242	no AMP	no AMP	none	1.55347	0.0523883	0.10162	0.512513	-0.341474	#N/A	#N/A	#N/A	#N/A	None		KS1	GBM	0.990067	no AMP	no AMP	none	5.41046	1.02031	5.11844	3.91024	2.44237	#N/A	#N/A	#N/A	0	None
KLE	UCEC	0.931216	no AMP	no AMP	none	4.02045	2.96596	4.46285	3.47922	1.14445	#N/A	#N/A	#N/A	0.00694	None		CCK81	COAD	0.990013	no AMP	no AMP	none	1.17325	1.56178	4.04581	4.83963	1.03857	#N/A	#N/A	#N/A	0	None
DANG	Other	0.931104	no AMP	no AMP	none	1.98551	1.684	0.451442	2.16422	-0.143359	#N/A	#N/A	#N/A	0.0303	None		TOV112D	OV	0.989948	no AMP	no AMP	none	5.09993	0.0898694	1.1062	3.31659	1.13804	#N/A	#N/A	#N/A	#N/A	None
ME1	Other	0.930977	no AMP	no AMP	none	2.75543	0.00577019	0.108399	0.235603	-0.211959	#N/A	#N/A	#N/A	#N/A	None		KU1919	BLCA	0.98993	FGF3/4/19_AMP	no AMP	none	1.31014	1.15706	1.53062	3.40816	0.0435115	#N/A	#N/A	#N/A	0	None
T47D	Other	0.930496	no AMP	no AMP	none	2.32913	3.64824	3.78159	3.23119	0.560761	#N/A	#N/A	#N/A	0.01587	None		CAL33	Other	0.989919	no AMP	no AMP	none	0.228313	3.0564	5.56141	1.44986	0.919072	#N/A	#N/A	#N/A	0.03109	None
SNGM	UCEC	0.930454	no AMP	no AMP	none	5.75093	2.83308	2.98799	4.17765	2.40666	#N/A	#N/A	#N/A	0.0082	None		OVCAR8	OV	0.98991	no AMP	no AMP	none	5.35211	0.032539	2.82402	4.69836	2.07784	#N/A	#N/A	#N/A	#N/A	None
RERFLCAD1	LUAD/LUSC	0.930144	no AMP	no AMP	none	2.68889	0.352459	0.66945	0.415856	-0.199419	#N/A	#N/A	#N/A	#N/A	None		SW1710	BLCA	0.989865	no AMP	no AMP	none	5.04522	1.75895	1.209	3.90253	1.32208	#N/A	#N/A	#N/A	0	None
DBTRG05MG	GBM	0.929952	no AMP	no AMP	none	2.65452	0.511032	1.32988	0.248506	-0.184643	#N/A	#N/A	#N/A	#N/A	None		A549	LUAD/LUSC	0.989819	no AMP	no AMP	none	4.54371	0.0953148	0.84054	3.65879	0.826283	#N/A	#N/A	#N/A	#N/A	None
SNU1041	HNSC	0.929416	#N/A	#N/A	none	2.05645	4.70553	3.79642	2.47873	0.65964	#N/A	#N/A	#N/A	0.01538	None		NCIH1694	LUAD/LUSC	0.989736	no AMP	no AMP	none	3.06108	2.64766	2.31841	2.15615	0.164353	#N/A	#N/A	#N/A	0.01818	None
HCC2935	LUAD/LUSC	0.929183	no AMP	no AMP	none	0.231601	1.92871	4.36202	0.465279	0.12622	#N/A	#N/A	#N/A	0.04054	None		K562	Other	0.989716	no AMP	no AMP	none	0.114401	0.0133328	3.34627	3.30074	0.120094	#N/A	#N/A	#N/A	#N/A	None
KYSE180	ESCA	0.928522	no AMP	no AMP	none	0.848925	4.46193	3.3311	3.31972	0.56023	#N/A	#N/A	#N/A	0.01207	None		KYSE70	ESCA	0.98967	no AMP	no AMP	none	3.20393	3.8448	1.17984	0.926347	0.194917	#N/A	#N/A	#N/A	0	None
CFPAC1	Other	0.928149	no AMP	no AMP	none	2.42314	1.88101	2.34717	2.98069	0.1323	#N/A	#N/A	#N/A	0.01429	None		KMRC20	Other	0.989638	no AMP	no AMP	none	4.87488	2.74564	3.16158	4.62855	1.7714	#N/A	#N/A	#N/A	0	None
KYSE140	ESCA	0.928058	no AMP	no AMP	none	2.99369	5.29727	3.46519	2.88018	1.05222	#N/A	#N/A	#N/A	0.01489	None		SW1463	COAD	0.989634	no AMP	no AMP	none	2.31477	0.291108	3.09783	5.08773	1.10324	#N/A	#N/A	#N/A	0	None
SNU8	OV	0.927649	no AMP	no AMP	none	0.233691	1.422	1.86801	1.65501	-0.247498	#N/A	#N/A	#N/A	0.04651	None		SCC9	Other	0.989631	no AMP	no AMP	none	0.161091	0.566319	4.59563	0.692544	0.176048	#N/A	#N/A	#N/A	0.07143	None
EKVX	LUAD/LUSC	0.926619	no AMP	no AMP	none	4.66649	1.20214	1.97302	2.9477	0.800006	#N/A	#N/A	#N/A	0.03333	None		NCIH1299	Other	0.989625	no AMP	no AMP	none	3.92459	0.0426953	0.686774	1.96766	0.208095	#N/A	#N/A	#N/A	#N/A	None
253JBV	BLCA	0.926537	#N/A	#N/A	none	5.05199	1.7863	1.5622	4.20083	1.46945	#N/A	#N/A	#N/A	0.02564	None		SW620	COAD	0.989589	no AMP	no AMP	none	4.02243	0.0430968	1.03185	5.66873	1.96213	#N/A	#N/A	#N/A	#N/A	None
U87MG	GBM	0.926377	no AMP	no AMP	none	4.87783	0.0261145	0.0970022	0.0624162	0.608473	#N/A	#N/A	#N/A	#N/A	None		NCIH1876	LUAD/LUSC	0.989537	no AMP	no AMP	none	4.69349	0.920993	2.53864	0.902076	0.643629	#N/A	#N/A	#N/A	0	None
MKN1	STAD	0.926139	no AMP	no AMP	none	3.15014	0.153258	3.09642	1.66879	0.124055	#N/A	#N/A	#N/A	#N/A	None		H4	Other	0.989529	no AMP	no AMP	none	4.14739	0.68367	2.23049	3.46176	0.645539	#N/A	#N/A	#N/A	0	None
DMS273	LUAD/LUSC	0.925738	no AMP	no AMP	none	1.64429	3.03569	1.85268	1.95914	-0.0424503	#N/A	#N/A	#N/A	0.03974	None		SW837	COAD	0.98949	no AMP	no AMP	none	2.16408	0.621051	4.47512	4.54827	1.0427	#N/A	#N/A	#N/A	#N/A	None
SHP77	LUAD/LUSC	0.925434	no AMP	no AMP	none	0.737504	0.0450396	0.0680189	0.890396	-0.372875	#N/A	#N/A	#N/A	#N/A	None		ECGI10	ESCA	0.989473	no AMP	no AMP	none	0.851489	1.917	4.25148	2.82215	0.317877	#N/A	#N/A	#N/A	0.01493	None
SKHEP1	LIHC	0.924941	no AMP	no AMP	none	3.46513	0.0346873	0.310959	3.63488	0.35695	#N/A	#N/A	#N/A	#N/A	None		KM12	COAD	0.989448	no AMP	no AMP	none	0.174374	1.14724	0.555381	4.76958	0.563828	#N/A	#N/A	#N/A	0.05	None
HEC1B	UCEC	0.924394	no AMP	FGFR1	none	3.32435	1.53516	4.13987	6.06756	2.74278	#N/A	#N/A	#N/A	0	None		CAL27	Other	0.989411	no AMP	no AMP	none	0.171695	2.81396	5.27859	1.77652	0.710717	#N/A	#N/A	#N/A	0.125	None
MCAS	OV	0.92386	no AMP	no AMP	none	2.63178	2.83607	0.249362	0.319027	-0.106717	#N/A	#N/A	#N/A	0.02	None		SKMES1	LUAD/LUSC	0.989357	no AMP	no AMP	none	4.06387	0.0481968	0.883758	1.81546	0.25582	#N/A	#N/A	#N/A	#N/A	None
KU1919	BLCA	0.923771	FGF3/4/19_AMP	no AMP	none	1.31014	1.15706	1.53062	3.40816	0.0435115	#N/A	#N/A	#N/A	0	None		IM95	STAD	0.989327	no AMP	FGFR1	none	0.0647703	1.85416	2.93968	5.62938	1.54749	#N/A	#N/A	#N/A	0.01695	None
CALU1	LUAD/LUSC	0.922992	no AMP	no AMP	none	4.18771	0.0840297	0.430492	0.243541	0.213928	#N/A	#N/A	#N/A	#N/A	None		SNU407	COAD	0.989313	no AMP	no AMP	none	3.08647	2.39478	2.61013	2.7245	0.25562	#N/A	#N/A	#N/A	0.00962	None
SNU398	LIHC	0.92255	no AMP	no AMP	none	4.07963	0.393898	4.22305	4.07594	1.16625	#N/A	#N/A	#N/A	#N/A	None		SUPT1	Other	0.989307	no AMP	no AMP	none	0.510349	0.0074932	0.781862	0.130883	-0.393282	#N/A	#N/A	#N/A	#N/A	None
TUHR10TKB	Other	0.92225	no AMP	no AMP	none	4.15384	0.588362	0.472221	2.84488	0.425991	#N/A	#N/A	#N/A	#N/A	None		TGBC11TKB	STAD	0.989221	no AMP	no AMP	none	0.324663	1.98362	0.152157	2.71778	-0.15769	#N/A	#N/A	#N/A	0	None
HCC1806	Other	0.921775	no AMP	no AMP	none	0.244986	3.49885	5.05716	3.14301	0.857006	#N/A	#N/A	#N/A	0.02922	None		8MGBA	GBM	0.98921	#N/A	#N/A	none	4.67883	0.392214	0.534576	1.93196	0.586135	#N/A	#N/A	#N/A	#N/A	None
LS411N	COAD	0.92113	no AMP	no AMP	none	0.122082	3.52922	3.31458	5.49571	1.60132	#N/A	#N/A	#N/A	0.01961	None		NCIH2009	LUAD/LUSC	0.989172	no AMP	no AMP	none	1.2189	0.0193452	0.589173	2.1069	-0.24888	#N/A	#N/A	#N/A	#N/A	None
NCIH2286	LUAD/LUSC	0.920642	no AMP	no AMP	none	4.60694	0.0660732	2.84694	3.55036	0.963622	#N/A	#N/A	#N/A	#N/A	None		KP2	PAAD	0.989064	no AMP	no AMP	none	1.42269	0.632925	0.830662	0.6279	-0.31902	#N/A	#N/A	#N/A	#N/A	None
HS944T	Skin cancer	0.920588	no AMP	no AMP	none	1.80481	0.133073	0.281955	2.86039	-0.104617	#N/A	#N/A	#N/A	#N/A	None		SKCO1	COAD	0.988991	no AMP	no AMP	none	0.0972835	0.72068	1.50637	4.1109	0.221397	#N/A	#N/A	#N/A	0	None
HEC6	UCEC	0.920329	no AMP	no AMP	none	5.20534	2.10312	2.76525	4.27612	1.75193	#N/A	#N/A	#N/A	0.16393	None		MDST8	COAD	0.98898	no AMP	no AMP	none	5.3184	0.00891839	0.243723	0.926009	1.02469	#N/A	#N/A	#N/A	#N/A	None
DMS53	LUAD/LUSC	0.919578	no AMP	no AMP	none	5.10977	0.379208	0.968488	2.94116	1.06354	#N/A	#N/A	#N/A	#N/A	None		U87MG	GBM	0.988973	no AMP	no AMP	none	4.87783	0.0261145	0.0970022	0.0624162	0.608473	#N/A	#N/A	#N/A	#N/A	None
C32	Skin cancer	0.919432	no AMP	no AMP	none	0.172216	0.0765083	2.56184	0.940299	-0.270337	#N/A	#N/A	#N/A	#N/A	None		CHP212	Other	0.988862	no AMP	no AMP	none	4.83728	0.0880984	3.3007	0.645408	0.814544	#N/A	#N/A	#N/A	#N/A	None
TE1	ESCA	0.918923	no AMP	no AMP	none	2.99133	3.60767	2.97876	2.91119	0.448471	#N/A	#N/A	#N/A	0	None		HOP62	LUAD/LUSC	0.988832	no AMP	no AMP	none	4.26799	0.051763	2.15826	1.6674	0.400407	#N/A	#N/A	#N/A	#N/A	None
HCC366	LUAD/LUSC	0.918214	no AMP	no AMP	none	1.87671	0.00460062	1.33023	1.71811	-0.21219	#N/A	#N/A	#N/A	#N/A	None		TE5	ESCA	0.988822	no AMP	no AMP	none	0.667689	3.85421	4.42111	0.76965	0.382897	#N/A	#N/A	#N/A	0.00578	None
AU565	Other	0.917584	no AMP	no AMP	none	0.161026	2.84109	1.54484	3.47424	0.109328	#N/A	#N/A	#N/A	0.05755	None		CW2	COAD	0.988757	no AMP	FGFR1	none	2.74575	1.19802	4.47094	3.84631	0.809816	#N/A	#N/A	#N/A	0	None
WM2664	Skin cancer	0.917215	no AMP	no AMP	none	2.28689	0.0374413	0.32083	0.513828	-0.26645	#N/A	#N/A	#N/A	#N/A	None		NCIH2087	LUAD/LUSC	0.988751	no AMP	no AMP	none	2.51235	0.184633	0.504756	4.19329	0.382171	#N/A	#N/A	#N/A	#N/A	None
PATU8902	Other	0.917151	no AMP	no AMP	none	0.07482	0.0220063	0.561908	1.33964	-0.360463	#N/A	#N/A	#N/A	#N/A	None		NCIH196	LUAD/LUSC	0.988737	no AMP	no AMP	none	4.5543	2.12855	1.54306	0.180652	0.507571	#N/A	#N/A	#N/A	0	None
KNS42	GBM	0.916709	no AMP	no AMP	none	4.39588	2.78902	4.74654	0.238886	1.0584	#N/A	#N/A	#N/A	0	None		BHT101	Other	0.988727	no AMP	no AMP	none	2.64202	0.0206672	1.23388	2.2915	-0.0640603	#N/A	#N/A	#N/A	#N/A	None
SNU1272	Other	0.916621	no AMP	no AMP	none	5.23676	0.108052	1.30271	3.60273	1.34967	#N/A	#N/A	#N/A	#N/A	None		HCT116	COAD	0.988709	no AMP	no AMP	none	3.44814	2.08902	2.69541	4.08214	0.708161	#N/A	#N/A	#N/A	0.05263	None
JL1	LUAD/LUSC	0.916312	no AMP	no AMP	none	5.99695	1.16844	2.35656	2.00136	2.09524	#N/A	#N/A	#N/A	0.0625	None		SKMEL24	SKCM	0.988592	no AMP	no AMP	none	3.74526	0.0123039	0.126904	0.5121	0.0400653	#N/A	#N/A	#N/A	#N/A	None
LCLC103H	LUAD/LUSC	0.915813	no AMP	no AMP	none	5.08901	0.124749	0.564002	3.08626	1.05918	#N/A	#N/A	#N/A	#N/A	None		CAL148	BRCA	0.98859	no AMP	no AMP	none	3.77859	0.617185	0.529096	5.60651	1.78718	#N/A	#N/A	#N/A	0	None
BT474	Other	0.9158	no AMP	no AMP	none	3.04893	0.333774	3.22083	5.28709	1.42587	#N/A	#N/A	#N/A	0	None		LN229	GBM	0.988589	no AMP	no AMP	none	3.4849	0.0769859	1.90436	2.03972	0.122976	#N/A	#N/A	#N/A	#N/A	None
SW1710	BLCA	0.915427	no AMP	no AMP	none	5.04522	1.75895	1.209	3.90253	1.32208	#N/A	#N/A	#N/A	0	None		SNU61	COAD	0.988513	no AMP	no AMP	none	0.510226	1.13866	2.89282	4.38096	0.487045	#N/A	#N/A	#N/A	0.03333	None
CAL62	THCA	0.91507	no AMP	no AMP	none	2.05478	0.0403617	0.0331236	0.895961	-0.282667	#N/A	#N/A	#N/A	#N/A	None		MDAMB468	BRCA	0.988479	no AMP	no AMP	none	2.77194	2.1333	1.57688	2.07236	0.0139025	#N/A	#N/A	#N/A	0	None
SW1116	COAD	0.915049	no AMP	no AMP	none	0.476024	1.19031	3.13096	4.34909	0.503655	#N/A	#N/A	#N/A	0.15625	None		GRANTA519	Other	0.988453	no AMP	no AMP	none	2.28855	0.0194045	0.15912	0.739861	-0.26096	#N/A	#N/A	#N/A	#N/A	None
CAPAN1	Other	0.913907	no AMP	no AMP	none	0.214559	1.03141	1.22913	3.47936	-0.00210157	#N/A	#N/A	#N/A	0	None		FADU	Other	0.988435	FGF3/4/19_AMP	no AMP	none	0.475543	2.40908	5.55681	1.90207	0.900962	#N/A	#N/A	#N/A	0.02174	None
OVCAR8	OV	0.913833	no AMP	no AMP	none	5.35211	0.032539	2.82402	4.69836	2.07784	#N/A	#N/A	#N/A	#N/A	None		NCIH661	Other	0.988409	no AMP	no AMP	none	4.64086	0.491259	3.12241	3.35382	0.974832	#N/A	#N/A	#N/A	#N/A	None
CORL105	LUAD/LUSC	0.913731	no AMP	no AMP	none	2.33901	1.1689	1.96664	2.31361	-0.0419558	#N/A	#N/A	#N/A	0	None		TT	ESCA	0.988395	FGF3/4/19_AMP	no AMP	none	1.02756	4.43705	5.04498	2.01211	0.909816	#N/A	#N/A	#N/A	0.01675	None
KALS1	GBM	0.913681	no AMP	no AMP	none	4.52913	1.80573	1.8175	0.264145	0.49306	#N/A	#N/A	#N/A	0	None		OE21	ESCA	0.988389	no AMP	no AMP	none	0.241355	2.3878	5.19381	1.68221	0.615177	#N/A	#N/A	#N/A	0.09565	None
RCC10RGB	Other	0.913393	no AMP	no AMP	none	5.09414	2.26355	1.45129	4.09363	1.4786	#N/A	#N/A	#N/A	0	None		ONS76	Other	0.988377	no AMP	no AMP	none	3.53052	3.99162	5.54048	0.420846	1.37873	#N/A	#N/A	#N/A	0.03356	None
CAL148	Other	0.913288	no AMP	no AMP	none	3.77859	0.617185	0.529096	5.60651	1.78718	#N/A	#N/A	#N/A	0	None		GCT	Other	0.988243	no AMP	no AMP	none	3.99289	0.022437	0.109939	0.398971	0.127475	#N/A	#N/A	#N/A	#N/A	None
FTC238	THCA	0.913148	no AMP	no AMP	none	4.47082	0.024005	0.496278	0.376433	0.362725	#N/A	#N/A	#N/A	#N/A	None		KMH2	Other	0.988156	no AMP	no AMP	none	3.76933	2.4217	1.28676	0.251094	0.158042	#N/A	#N/A	#N/A	0.0098	None
OC314	OV	0.912956	no AMP	no AMP	none	2.54173	3.89626	1.93169	3.2664	0.399957	#N/A	#N/A	#N/A	0.00323	None		NCIH2342	LUAD/LUSC	0.988138	no AMP	no AMP	none	1.15546	4.99934	4.79676	0.917267	0.912708	#N/A	#N/A	#N/A	0.05432	None
RVH421	Skin cancer	0.911767	no AMP	no AMP	none	2.73025	0.0208044	0.0465034	1.01487	-0.186512	#N/A	#N/A	#N/A	#N/A	None		OVISE	OV	0.988123	no AMP	no AMP	none	5.50888	4.07624	3.54546	4.3026	2.44587	#N/A	#N/A	#N/A	0	None
ONS76	GBM	0.91128	no AMP	no AMP	none	3.53052	3.99162	5.54048	0.420846	1.37873	#N/A	#N/A	#N/A	0.03356	None		MCF7	BRCA	0.988105	no AMP	no AMP	none	1.40218	2.29566	1.48002	2.60245	-0.0653997	#N/A	#N/A	#N/A	0.11828	None
CCK81	COAD	0.911174	no AMP	no AMP	none	1.17325	1.56178	4.04581	4.83963	1.03857	#N/A	#N/A	#N/A	0	None		HCC44	LUAD/LUSC	0.988086	no AMP	no AMP	none	2.99518	0.0650812	1.93096	0.492819	-0.0910601	#N/A	#N/A	#N/A	#N/A	None
SNU878	LIHC	0.910905	no AMP	no AMP	none	3.54926	1.17377	1.87826	5.28966	1.43403	#N/A	#N/A	#N/A	#N/A	None		LS411N	COAD	0.988067	no AMP	no AMP	none	0.122082	3.52922	3.31458	5.49571	1.60132	#N/A	#N/A	#N/A	0.01961	None
MOLP2	Myeloma	0.910809	no AMP	no AMP	none	0.65028	0.00697441	0.0408076	0.77145	-0.382771	#N/A	#N/A	#N/A	#N/A	None		SH4	SKCM	0.988045	no AMP	no AMP	none	0.719294	0.0207337	0.057039	2.61322	-0.219357	#N/A	#N/A	#N/A	#N/A	None
NCIH661	LUAD/LUSC	0.910728	no AMP	no AMP	none	4.64086	0.491259	3.12241	3.35382	0.974832	#N/A	#N/A	#N/A	#N/A	None		KYM1	Other	0.988012	no AMP	no AMP	none	7.75962	0.890917	0.209523	2.09101	7.56808	#N/A	#N/A	#N/A	0.05556	None
SKMM2	Myeloma	0.910461	no AMP	no AMP	none	0.0909072	0.0282973	0.161096	0.376786	-0.413487	#N/A	#N/A	#N/A	#N/A	None		NCIH209	LUAD/LUSC	0.988009	no AMP	no AMP	none	2.76059	0.0162065	1.26548	0.42429	-0.172355	#N/A	#N/A	#N/A	#N/A	None
BL41	Other	0.910414	no AMP	no AMP	none	0.122924	0.00903308	0.0492206	1.92745	-0.323992	#N/A	#N/A	#N/A	#N/A	None		COLO684	UCEC	0.987983	no AMP	no AMP	none	3.05144	0.0259838	4.5371	2.27051	0.521141	#N/A	#N/A	#N/A	#N/A	None
RAJI	Other	0.910385	no AMP	no AMP	none	0.716684	0.0235306	0.0484576	2.69625	-0.206422	#N/A	#N/A	#N/A	#N/A	None		CAL62	Other	0.987973	no AMP	no AMP	none	2.05478	0.0403617	0.0331236	0.895961	-0.282667	#N/A	#N/A	#N/A	#N/A	None
TE9	ESCA	0.910195	FGF3/4/19_AMP	no AMP	none	1.73236	3.79594	5.19473	1.92108	0.884239	#N/A	#N/A	#N/A	0.02778	None		PSN1	PAAD	0.98792	no AMP	no AMP	none	4.05682	0.0271794	0.269232	1.28491	0.197508	#N/A	#N/A	#N/A	#N/A	None
NCIH1650	LUAD/LUSC	0.90945	no AMP	no AMP	none	3.10959	3.62308	1.28799	2.39372	0.259687	#N/A	#N/A	#N/A	0.03413	None		COLO679	SKCM	0.987919	no AMP	no AMP	none	0.230594	0.00562979	0.631687	4.30023	0.268752	#N/A	#N/A	#N/A	#N/A	None
NUGC4	STAD	0.908825	no AMP	no AMP	none	0.181277	4.12825	5.05143	6.16286	3.25305	#N/A	#N/A	#N/A	0.00325	None		NCIH2052	Other	0.987919	no AMP	no AMP	none	4.01712	0.0786822	0.884465	1.02548	0.182979	#N/A	#N/A	#N/A	#N/A	None
NCIH2172	LUAD/LUSC	0.908707	no AMP	no AMP	none	1.71905	0.903786	0.98722	0.942894	-0.271774	#N/A	#N/A	#N/A	0	None		RD	Other	0.987843	no AMP	no AMP	none	4.12873	0.0438378	0.630372	5.76277	2.11957	#N/A	#N/A	#N/A	#N/A	None
NCIH2291	LUAD/LUSC	0.908695	no AMP	no AMP	none	0.321219	0.115155	1.28864	2.48315	-0.217134	#N/A	#N/A	#N/A	#N/A	None		NCIH929	Other	0.987831	no AMP	no AMP	none	0.708392	0.153594	6.39891	1.3585	1.70251	#N/A	#N/A	#N/A	#N/A	None
NUGC3	STAD	0.90867	no AMP	no AMP	none	2.22339	0.19459	0.552925	1.83556	-0.188708	#N/A	#N/A	#N/A	#N/A	None		SNUC1	COAD	0.987828	no AMP	no AMP	none	0.293858	0.111057	3.25315	4.10544	0.378189	#N/A	#N/A	#N/A	#N/A	None
HEC59	UCEC	0.908513	no AMP	no AMP	none	4.35979	4.92655	5.32025	5.06597	2.9951	#N/A	#N/A	#N/A	0.01682	None		SW1990	PAAD	0.987649	no AMP	no AMP	none	3.38008	0.52892	1.60079	0.976765	0.00671203	#N/A	#N/A	#N/A	#N/A	None
TE14	ESCA	0.908214	FGF3/4/19_AMP	no AMP	none	1.05499	1.05387	5.90599	1.63397	1.1566	#N/A	#N/A	#N/A	0	None		HT1080	Other	0.987645	no AMP	no AMP	none	3.71278	0.0587835	1.62367	0.55084	0.08017	#N/A	#N/A	#N/A	#N/A	None
COLO680N	ESCA	0.907599	no AMP	no AMP	none	0.527016	2.95008	4.39525	3.22857	0.514632	#N/A	#N/A	#N/A	0.10909	None		NCIH841	LUAD/LUSC	0.987636	no AMP	no AMP	none	3.75419	0.118426	2.77996	4.15359	0.780899	#N/A	#N/A	#N/A	#N/A	None
HT144	Skin cancer	0.907498	no AMP	no AMP	none	2.09055	0.00555363	1.26211	2.98342	-0.0260078	#N/A	#N/A	#N/A	#N/A	None		SCC15	Other	0.987536	FGF3/4/19_AMP	no AMP	none	2.19217	1.62758	2.67197	1.02813	-0.0891369	#N/A	#N/A	#N/A	0.03636	None
NCIH1385	LUAD/LUSC	0.907097	no AMP	no AMP	none	3.35154	0.552191	0.0802706	2.02208	0.0271501	#N/A	#N/A	#N/A	#N/A	None		UACC257	SKCM	0.987491	no AMP	no AMP	none	1.72642	0.0974181	0.145513	1.7775	-0.253733	#N/A	#N/A	#N/A	#N/A	None
KP4	Other	0.906219	no AMP	no AMP	none	4.5648	0.748292	2.74306	1.99105	0.657207	#N/A	#N/A	#N/A	0	None		RKN	Other	0.98749	no AMP	no AMP	none	4.56954	0.0340724	0.567324	0.533058	0.427238	#N/A	#N/A	#N/A	#N/A	None
HARA	LUAD/LUSC	0.905553	no AMP	no AMP	none	1.29611	1.78289	4.49506	2.62024	0.387659	#N/A	#N/A	#N/A	0.47826	None		JHH1	Other	0.987333	no AMP	no AMP	none	3.69777	4.76561	5.75664	5.27194	3.19055	#N/A	#N/A	#N/A	0.04348	None
SNU668	STAD	0.90364	no AMP	no AMP	none	1.5349	0.0370639	1.5348	1.96304	-0.208451	#N/A	#N/A	#N/A	#N/A	None		OSRC2	Other	0.987294	no AMP	no AMP	none	5.60856	3.59499	1.39192	3.43603	1.92481	#N/A	#N/A	#N/A	0.07063	None
T24	BLCA	0.903547	no AMP	no AMP	none	3.1554	0.0123195	0.172395	0.334171	-0.129046	#N/A	#N/A	#N/A	#N/A	None		TE1	ESCA	0.987252	no AMP	no AMP	none	2.99133	3.60767	2.97876	2.91119	0.448471	#N/A	#N/A	#N/A	0	None
PANC0327	Other	0.90352	no AMP	no AMP	none	2.03343	0.342401	0.349199	1.63178	-0.229095	#N/A	#N/A	#N/A	#N/A	None		NCIH1963	LUAD/LUSC	0.987247	no AMP	no AMP	none	3.88014	0.654961	0.848212	1.13681	0.144501	#N/A	#N/A	#N/A	0	None
HCC1171	LUAD/LUSC	0.902594	no AMP	no AMP	none	2.35907	0.723999	1.80769	1.81198	-0.114083	#N/A	#N/A	#N/A	0	None		LS180	COAD	0.987246	no AMP	no AMP	none	0.0709461	2.59338	3.20375	3.26073	0.184042	#N/A	#N/A	#N/A	0.05172	None
DAOY	GBM	0.901685	no AMP	no AMP	none	4.19916	0.530973	0.660273	0.297721	0.234123	#N/A	#N/A	#N/A	0	None		WM115	SKCM	0.987091	no AMP	no AMP	none	3.65707	0.425054	1.17531	0.844301	0.0597225	#N/A	#N/A	#N/A	#N/A	None
CAOV3	OV	0.901494	no AMP	no AMP	none	0.997433	3.62929	2.62898	3.14482	0.241352	#N/A	#N/A	#N/A	0.00495	None		SIMA	Other	0.987072	no AMP	no AMP	none	3.43397	3.51275	0.300444	1.15338	0.181431	#N/A	#N/A	#N/A	0.00395	None
REH	Other	0.900955	no AMP	no AMP	none	4.87039	0.0202103	0.37137	1.99162	0.714845	#N/A	#N/A	#N/A	#N/A	None		ST486	Other	0.986938	no AMP	no AMP	none	0.311455	0.066599	0.141962	0.676704	-0.396011	#N/A	#N/A	#N/A	#N/A	None
NCIN87	STAD	0.900949	no AMP	no AMP	none	0.0978145	1.53762	1.86328	3.73072	0.12031	#N/A	#N/A	#N/A	0.01299	None		EN	UCEC	0.986937	no AMP	no AMP	none	4.22158	3.87622	2.39962	3.81243	1.06013	#N/A	#N/A	#N/A	0.03257	None
OAW42	OV	0.900822	no AMP	no AMP	none	5.51735	3.60205	4.57313	6.24397	4.69613	#N/A	#N/A	#N/A	0.01748	None		SCC4	Other	0.986827	FGF3/4/19_AMP	no AMP	none	1.23419	2.10523	4.61295	1.89561	0.359862	#N/A	#N/A	#N/A	0.01282	None
GMS10	GBM	0.900732	no AMP	no AMP	none	5.46747	0.337883	0.926464	0.178555	1.17773	#N/A	#N/A	#N/A	#N/A	None		NCIH3122	LUAD/LUSC	0.986772	#N/A	#N/A	none	0.262128	0.217314	3.6371	1.81434	-0.0468291	#N/A	#N/A	#N/A	#N/A	None
CAPAN2	Other	0.900097	no AMP	no AMP	none	1.41424	0.462307	0.593611	1.75697	-0.263013	#N/A	#N/A	#N/A	#N/A	None		ES2	Other	0.986759	FGF3/4/19_AMP	no AMP	none	4.41981	0.0192456	0.0930645	0.331545	0.324693	#N/A	#N/A	#N/A	#N/A	None
TT2609C02	THCA	0.899494	no AMP	no AMP	none	4.81464	0.0357366	0.222638	1.04182	0.601925	#N/A	#N/A	#N/A	#N/A	None		NCIH727	Other	0.986753	no AMP	no AMP	none	3.00952	1.32266	2.68296	5.01496	1.12706	#N/A	#N/A	#N/A	0	None
RCM1	COAD	0.899424	no AMP	no AMP	none	2.95892	0.209974	3.01648	4.92539	1.06104	#N/A	#N/A	#N/A	#N/A	None		NCIH1573	LUAD/LUSC	0.98674	no AMP	no AMP	none	2.18439	0.549609	1.6394	3.154	0.0470868	#N/A	#N/A	#N/A	0.07143	None
CALU6	LUAD/LUSC	0.899112	no AMP	no AMP	none	2.97827	0.0795028	2.42388	0.658766	-0.0498235	#N/A	#N/A	#N/A	#N/A	None		TCCSUP	BLCA	0.986649	no AMP	no AMP	none	4.5312	0.166588	0.17124	0.0870713	0.383765	#N/A	#N/A	#N/A	#N/A	None
NCIH1838	LUAD/LUSC	0.898977	no AMP	no AMP	none	3.31503	0.484343	1.03144	2.28125	0.0698192	#N/A	#N/A	#N/A	#N/A	None		5637	BLCA	0.986647	#N/A	#N/A	none	3.19297	1.55172	0.334773	0.125941	-0.0856675	#N/A	#N/A	#N/A	0.03226	None
IGR37	Skin cancer	0.898256	no AMP	no AMP	none	3.45396	0.111364	0.112233	0.771537	-0.0379328	#N/A	#N/A	#N/A	#N/A	None		GCIY	STAD	0.98663	no AMP	no AMP	none	3.92365	2.50248	4.42515	4.63416	1.54663	#N/A	#N/A	#N/A	0.025	None
OVCAR4	OV	0.898217	no AMP	no AMP	none	3.28761	3.52592	2.44801	2.97837	0.454715	#N/A	#N/A	#N/A	0.00833	None		FTC133	Other	0.986608	no AMP	no AMP	none	4.30674	0.669278	0.288021	0.213314	0.277409	#N/A	#N/A	#N/A	0	None
SNU601	STAD	0.898009	no AMP	no AMP	none	0.146345	2.26363	2.59589	4.98702	0.887283	#N/A	#N/A	#N/A	0.01818	None		KYSE450	ESCA	0.986592	no AMP	no AMP	none	1.34995	3.17284	0.478459	2.74453	0.000118396	#N/A	#N/A	#N/A	0.04118	None
HOP92	LUAD/LUSC	0.897954	no AMP	no AMP	none	3.92478	0.0632866	0.876864	1.06779	0.148148	#N/A	#N/A	#N/A	#N/A	None		TE4	ESCA	0.986501	no AMP	no AMP	none	1.97007	1.41353	2.71528	1.74236	-0.0690406	#N/A	#N/A	#N/A	0	None
CAKI1	Other	0.897703	no AMP	no AMP	none	3.39578	1.04999	0.65167	4.00369	0.498028	#N/A	#N/A	#N/A	0.20833	None		KNS62	LUAD/LUSC	0.986439	no AMP	no AMP	none	0.696722	3.24654	3.11074	0.775939	-0.0273969	#N/A	#N/A	#N/A	0.05882	None
MDAMB231	Other	0.897478	no AMP	no AMP	none	4.72913	0.0650732	1.71502	0.681741	0.578862	#N/A	#N/A	#N/A	#N/A	None		P12ICHIKAWA	Other	0.986119	no AMP	no AMP	none	2.70156	0.00854655	1.10507	0.784383	-0.17477	#N/A	#N/A	#N/A	#N/A	None
SNU308	Other	0.897474	no AMP	no AMP	none	0.426215	1.84607	4.67423	1.88231	0.334123	#N/A	#N/A	#N/A	0.05263	None		SJSA1	Other	0.986097	no AMP	no AMP	none	3.49205	0.383446	2.29694	0.516417	0.0613533	#N/A	#N/A	#N/A	#N/A	None
HCC827	LUAD/LUSC	0.897149	no AMP	no AMP	none	1.60768	0.667382	1.17685	3.382	0.0292605	#N/A	#N/A	#N/A	#N/A	None		HT55	COAD	0.986075	no AMP	no AMP	none	0.147809	0.0662043	3.89262	4.94898	1.00039	#N/A	#N/A	#N/A	#N/A	None
HUPT3	Other	0.895576	no AMP	no AMP	none	2.86722	0.237051	0.285197	2.98149	0.0586846	#N/A	#N/A	#N/A	#N/A	None		UACC62	SKCM	0.98599	no AMP	no AMP	none	2.73606	0.170189	2.13722	2.80672	0.0800388	#N/A	#N/A	#N/A	#N/A	None
OVTOKO	OV	0.895528	no AMP	no AMP	none	5.67876	1.06263	1.13266	3.53047	1.83367	#N/A	#N/A	#N/A	0.03571	None		CL40	COAD	0.985945	no AMP	no AMP	none	0.133046	0.389812	3.31566	3.28127	0.116455	#N/A	#N/A	#N/A	#N/A	None
KYSE30	ESCA	0.895278	no AMP	no AMP	none	0.658584	0.791974	4.98186	1.05803	0.397152	#N/A	#N/A	#N/A	0	None		RERFLCKJ	LUAD/LUSC	0.985937	no AMP	no AMP	none	0.245323	0.0265216	3.24667	1.71408	-0.131263	#N/A	#N/A	#N/A	#N/A	None
VMCUB1	BLCA	0.895269	no AMP	no AMP	none	2.29016	2.03097	3.47002	2.43811	0.180543	#N/A	#N/A	#N/A	#N/A	None		CAPAN1	PAAD	0.985801	no AMP	no AMP	none	0.214559	1.03141	1.22913	3.47936	-0.00210157	#N/A	#N/A	#N/A	0	None
22RV1	Other	0.895115	#N/A	#N/A	none	1.80971	0.0760647	4.40915	2.15664	0.285777	#N/A	#N/A	#N/A	#N/A	None		LAMA84	Other	0.985758	no AMP	no AMP	none	0.40162	0.0569089	4.11402	0.79214	0.0102619	#N/A	#N/A	#N/A	#N/A	None
TUHR4TKB	Other	0.89504	no AMP	no AMP	none	3.94614	0.434526	1.4206	4.83599	1.14372	#N/A	#N/A	#N/A	#N/A	None		NCIH1563	LUAD/LUSC	0.985733	no AMP	no AMP	none	2.40292	0.692538	0.247616	0.387655	-0.245867	#N/A	#N/A	#N/A	0.05263	None
TOLEDO	Other	0.894763	no AMP	no AMP	none	0.228895	0.0193338	0.198714	0.578125	-0.401931	#N/A	#N/A	#N/A	#N/A	None		SF268	GBM	0.985708	no AMP	no AMP	none	5.51948	0.853338	0.395899	0.440443	1.24133	#N/A	#N/A	#N/A	0.09524	None
2313287	STAD	0.894688	#N/A	#N/A	none	0.0421256	0.528836	1.95497	5.40705	1.1544	#N/A	#N/A	#N/A	#N/A	None		RKO	COAD	0.98564	no AMP	no AMP	none	4.08795	0.589793	2.09319	1.71717	0.326441	#N/A	#N/A	#N/A	#N/A	None
EPLC272H	LUAD/LUSC	0.89452	no AMP	no AMP	none	1.48468	2.36959	0.8762	1.98647	-0.154743	#N/A	#N/A	#N/A	0	None		COLO680N	ESCA	0.985603	no AMP	no AMP	none	0.527016	2.95008	4.39525	3.22857	0.514632	#N/A	#N/A	#N/A	0.10909	None
639V	BLCA	0.894352	#N/A	#N/A	FGFR3	3.85722	0.0216725	0.317048	0.98897	0.103683	#N/A	#N/A	#N/A	#N/A	None		SKMEL1	SKCM	0.985576	no AMP	no AMP	none	3.68227	0.00677124	0.21281	0.335963	0.0148147	#N/A	#N/A	#N/A	#N/A	None
SKMEL1	Skin cancer	0.894308	no AMP	no AMP	none	3.68227	0.00677124	0.21281	0.335963	0.0148147	#N/A	#N/A	#N/A	#N/A	None		SHP77	LUAD/LUSC	0.98552	no AMP	no AMP	none	0.737504	0.0450396	0.0680189	0.890396	-0.372875	#N/A	#N/A	#N/A	#N/A	None
HT29	COAD	0.894161	no AMP	no AMP	none	0.0595913	3.01336	4.11786	4.96449	1.20945	#N/A	#N/A	#N/A	0.02247	None		HCC15	LUAD/LUSC	0.985496	no AMP	no AMP	none	1.96796	0.0618222	0.875137	0.79971	-0.275624	#N/A	#N/A	#N/A	#N/A	None
MORCPR	LUAD/LUSC	0.89402	no AMP	no AMP	none	1.24904	0.0542554	3.5167	3.40195	0.22517	#N/A	#N/A	#N/A	#N/A	None		NCIH1869	LUAD/LUSC	0.985496	no AMP	no AMP	none	0.389606	0.838436	0.287504	1.03424	-0.359787	#N/A	#N/A	#N/A	0	None
NCIH2452	LUAD/LUSC	0.893999	no AMP	no AMP	none	5.26225	0.102211	0.974443	0.471957	0.971093	#N/A	#N/A	#N/A	#N/A	None		OAW28	OV	0.985468	no AMP	no AMP	none	3.07151	3.15114	5.42228	2.87734	1.25454	#N/A	#N/A	#N/A	0.02283	None
SNU213	Other	0.893751	no AMP	no AMP	none	2.4505	1.88413	0.618343	1.23329	-0.152361	#N/A	#N/A	#N/A	0.02941	None		PATU8988T	PAAD	0.985449	no AMP	no AMP	none	4.21754	0.291321	0.57827	3.16563	0.517321	#N/A	#N/A	#N/A	#N/A	None
PK45H	Other	0.893656	no AMP	no AMP	none	3.66203	0.035165	0.440279	0.115523	0.00706632	#N/A	#N/A	#N/A	#N/A	None		22RV1	Other	0.985442	#N/A	#N/A	none	1.80971	0.0760647	4.40915	2.15664	0.285777	#N/A	#N/A	#N/A	#N/A	None
CAKI2	Other	0.893518	no AMP	no AMP	none	4.33396	1.70818	1.415	5.16282	1.61778	#N/A	#N/A	#N/A	0.02174	None		YAPC	PAAD	0.985418	no AMP	no AMP	none	2.4121	2.33327	3.64342	1.22047	0.137588	#N/A	#N/A	#N/A	0	None
RERFLCMS	LUAD/LUSC	0.893352	no AMP	no AMP	none	3.79146	0.0543474	1.0616	3.17559	0.357229	#N/A	#N/A	#N/A	#N/A	None		PANC0813	PAAD	0.985407	no AMP	no AMP	none	0.781237	0.253753	0.489677	0.420347	-0.377819	#N/A	#N/A	#N/A	#N/A	None
NCIH1975	LUAD/LUSC	0.893318	no AMP	no AMP	none	2.90052	0.112782	1.03161	2.17847	-0.0390813	#N/A	#N/A	#N/A	#N/A	None		8505C	Other	0.985353	#N/A	#N/A	none	4.591	0.0188728	1.11794	0.354229	0.450804	#N/A	#N/A	#N/A	#N/A	None
MHHCALL3	Other	0.892817	no AMP	no AMP	none	1.80743	2.99699	0.0396744	2.8601	0.025809	#N/A	#N/A	#N/A	0	None		LOUNH91	LUAD/LUSC	0.98535	no AMP	no AMP	none	3.97035	0.00380082	0.810502	0.699703	0.14591	#N/A	#N/A	#N/A	#N/A	None
KMRC20	Other	0.892746	no AMP	no AMP	none	4.87488	2.74564	3.16158	4.62855	1.7714	#N/A	#N/A	#N/A	0	None		OV90	OV	0.985325	no AMP	no AMP	none	1.52385	3.8006	3.49824	3.82447	0.622883	#N/A	#N/A	#N/A	0.01812	None
CAL29	BLCA	0.892236	FGF3/4/19_AMP	no AMP	none	1.18725	4.575	4.34307	0.419105	0.550457	#N/A	#N/A	#N/A	0.01121	None		ALLSIL	Other	0.98527	no AMP	no AMP	none	5.17272	0.0151463	1.68777	0.121325	0.905768	#N/A	#N/A	#N/A	#N/A	None
CALU3	LUAD/LUSC	0.891874	no AMP	no AMP	none	2.53568	2.93152	3.46259	6.14108	2.64661	#N/A	#N/A	#N/A	0.01439	None		NCIH1648	LUAD/LUSC	0.985179	no AMP	no AMP	none	0.424855	2.21428	4.73113	2.37631	0.434449	#N/A	#N/A	#N/A	0.0098	None
NCIH322	LUAD/LUSC	0.891567	no AMP	no AMP	none	1.21266	1.76322	3.43474	1.40647	-0.0338463	#N/A	#N/A	#N/A	0.0303	None		OV56	OV	0.985066	no AMP	no AMP	none	4.50195	0.308232	0.164753	1.93024	0.468786	#N/A	#N/A	#N/A	#N/A	None
SCABER	BLCA	0.891368	no AMP	no AMP	none	0.212603	2.65858	1.16803	1.54792	-0.219623	#N/A	#N/A	#N/A	0.01418	None		U118MG	GBM	0.984991	no AMP	no AMP	none	4.81573	0.00748416	0.0234998	0.0584469	0.561676	#N/A	#N/A	#N/A	#N/A	None
NCIH1355	LUAD/LUSC	0.891252	no AMP	no AMP	none	5.13282	0.012359	0.990922	3.91383	1.34715	#N/A	#N/A	#N/A	#N/A	None		SNU398	Other	0.984927	no AMP	no AMP	none	4.07963	0.393898	4.22305	4.07594	1.16625	#N/A	#N/A	#N/A	#N/A	None
NCIH2052	LUAD/LUSC	0.890421	no AMP	no AMP	none	4.01712	0.0786822	0.884465	1.02548	0.182979	#N/A	#N/A	#N/A	#N/A	None		JIMT1	BRCA	0.984921	no AMP	no AMP	none	4.42778	2.04121	2.88011	3.63959	0.951291	#N/A	#N/A	#N/A	0	None
TE10	ESCA	0.889784	FGF3/4/19_AMP	no AMP	none	1.29882	3.19454	1.71094	1.44787	-0.0984354	#N/A	#N/A	#N/A	0	None		PANC0327	PAAD	0.984892	no AMP	no AMP	none	2.03343	0.342401	0.349199	1.63178	-0.229095	#N/A	#N/A	#N/A	#N/A	None
RERFLCAI	LUAD/LUSC	0.889495	no AMP	no AMP	none	4.30725	0.575435	1.15092	1.54635	0.364219	#N/A	#N/A	#N/A	0	None		CORL279	LUAD/LUSC	0.984887	no AMP	no AMP	none	1.39362	0.215775	0.248636	1.97	-0.256999	#N/A	#N/A	#N/A	#N/A	None
HT1080	Other	0.889476	no AMP	no AMP	none	3.71278	0.0587835	1.62367	0.55084	0.08017	#N/A	#N/A	#N/A	#N/A	None		NCIH1915	Other	0.984816	no AMP	no AMP	none	4.05202	0.027909	0.310587	2.11772	0.265459	#N/A	#N/A	#N/A	#N/A	None
8505C	THCA	0.889334	#N/A	#N/A	none	4.591	0.0188728	1.11794	0.354229	0.450804	#N/A	#N/A	#N/A	#N/A	None		CAL851	BRCA	0.984755	no AMP	no AMP	none	0.348039	0.331327	0.49322	0.718525	-0.381533	#N/A	#N/A	#N/A	#N/A	None
BT12	Other	0.889253	#N/A	#N/A	none	5.05803	0.0104758	4.49135	0.997837	1.31214	#N/A	#N/A	#N/A	#N/A	None		NCIH358	LUAD/LUSC	0.984688	no AMP	no AMP	none	0.992077	1.36046	1.04125	1.56998	-0.265758	#N/A	#N/A	#N/A	0.025	None
NCIH1573	LUAD/LUSC	0.889251	no AMP	no AMP	none	2.18439	0.549609	1.6394	3.154	0.0470868	#N/A	#N/A	#N/A	0.07143	None		A101D	SKCM	0.984633	no AMP	no AMP	none	0.270033	0.0269211	0.236851	2.77983	-0.204738	#N/A	#N/A	#N/A	#N/A	None
JVM2	Other	0.888557	no AMP	no AMP	none	3.8098	0.0135892	0.0666924	0.274367	0.053473	#N/A	#N/A	#N/A	#N/A	None		SW48	COAD	0.984581	no AMP	no AMP	none	0.337464	1.83118	3.1493	3.23617	0.129036	#N/A	#N/A	#N/A	0	None
HCC2279	LUAD/LUSC	0.888118	no AMP	no AMP	none	4.66439	0.0198401	0.675844	1.39598	0.531679	#N/A	#N/A	#N/A	#N/A	None		MM1S	Other	0.984412	no AMP	no AMP	none	0.645267	0.870235	0.153209	0.983632	-0.354983	#N/A	#N/A	#N/A	0	None
LS180	COAD	0.887976	no AMP	no AMP	none	0.0709461	2.59338	3.20375	3.26073	0.184042	#N/A	#N/A	#N/A	0.05172	None		CORL23	Other	0.984383	no AMP	no AMP	none	3.44792	0.0249768	0.532053	2.9652	0.189647	#N/A	#N/A	#N/A	#N/A	None
HSC2	HNSC	0.887909	no AMP	no AMP	none	0.174699	3.35018	4.42964	0.115715	0.2632	#N/A	#N/A	#N/A	0	None		KYSE520	ESCA	0.984291	no AMP	no AMP	none	2.61082	0.638262	5.13585	2.05499	0.721558	#N/A	#N/A	#N/A	0	None
HEC151	UCEC	0.887869	no AMP	no AMP	none	3.26952	1.45396	2.84687	4.5074	0.860578	#N/A	#N/A	#N/A	0.03226	None		MHHCALL2	Other	0.98424	no AMP	no AMP	none	3.86267	0.0188202	0.0719456	3.39203	0.409868	#N/A	#N/A	#N/A	#N/A	None
JHH2	LIHC	0.88762	no AMP	no AMP	none	5.09615	0.091827	1.22642	2.79017	1.02883	#N/A	#N/A	#N/A	#N/A	None		MKN1	Other	0.984191	no AMP	no AMP	none	3.15014	0.153258	3.09642	1.66879	0.124055	#N/A	#N/A	#N/A	#N/A	None
ACHN	Other	0.887359	no AMP	no AMP	none	5.47588	1.69114	0.843365	3.52252	1.59907	#N/A	#N/A	#N/A	0	None		J82	BLCA	0.984167	no AMP	no AMP	FGFR3	5.4136	0.0125708	1.1768	0.069161	1.1195	#N/A	#N/A	#N/A	#N/A	None
HSC3	HNSC	0.887015	no AMP	no AMP	none	0.609146	2.96648	0.734364	0.115469	-0.258006	#N/A	#N/A	#N/A	0	None		PF382	Other	0.984104	no AMP	no AMP	none	6.01664	0.0232491	1.38725	0.773764	1.95821	#N/A	#N/A	#N/A	#N/A	None
HT	Other	0.886761	no AMP	no AMP	none	0.154219	0.00554041	0.0410384	2.71398	-0.223221	#N/A	#N/A	#N/A	#N/A	None		HCT15	COAD	0.984082	no AMP	no AMP	none	1.73381	0.67744	0.697078	0.476048	-0.304032	#N/A	#N/A	#N/A	0.08333	None
HCC1833	LUAD/LUSC	0.886554	#N/A	#N/A	none	5.48692	0.0181975	1.64936	4.20471	1.85333	#N/A	#N/A	#N/A	#N/A	None		JHH6	Other	0.984059	no AMP	no AMP	none	5.23353	0.0251921	1.1479	0.404884	0.946327	#N/A	#N/A	#N/A	#N/A	None
DND41	Other	0.886412	no AMP	no AMP	none	1.26442	0.0840761	1.93415	0.190956	-0.303197	#N/A	#N/A	#N/A	#N/A	None		EBC1	LUAD/LUSC	0.983914	no AMP	no AMP	none	1.56093	0.123373	0.0934446	0.610001	-0.336424	#N/A	#N/A	#N/A	#N/A	None
JHH5	LIHC	0.88613	no AMP	no AMP	none	2.23376	1.45755	5.10606	5.91947	2.72215	#N/A	#N/A	#N/A	0	None		P31FUJ	Other	0.983909	no AMP	no AMP	none	2.94351	0.0056285	0.323635	0.400398	-0.168266	#N/A	#N/A	#N/A	#N/A	None
NCIH2023	LUAD/LUSC	0.886117	no AMP	no AMP	none	4.27704	0.0955167	2.1713	2.81202	0.54606	#N/A	#N/A	#N/A	#N/A	None		HOP92	Other	0.983887	no AMP	no AMP	none	3.92478	0.0632866	0.876864	1.06779	0.148148	#N/A	#N/A	#N/A	#N/A	None
SNU899	HNSC	0.886054	no AMP	no AMP	none	0.262119	2.0111	6.06713	0.242965	1.26742	#N/A	#N/A	#N/A	0	None		NCIH1975	LUAD/LUSC	0.983882	no AMP	no AMP	none	2.90052	0.112782	1.03161	2.17847	-0.0390813	#N/A	#N/A	#N/A	#N/A	None
COLO829	Skin cancer	0.88545	no AMP	no AMP	none	1.9437	0.022674	0.475504	1.97328	-0.210118	#N/A	#N/A	#N/A	#N/A	None		G361	SKCM	0.983687	no AMP	no AMP	none	1.58324	0.0812468	0.244209	2.94857	-0.107655	#N/A	#N/A	#N/A	#N/A	None
RERFLCAD2	LUAD/LUSC	0.885013	no AMP	no AMP	none	2.53733	0.474973	0.921575	1.67423	-0.145741	#N/A	#N/A	#N/A	#N/A	None		SW1271	LUAD/LUSC	0.983652	no AMP	no AMP	none	1.60747	0.0291919	0.855971	0.930614	-0.302189	#N/A	#N/A	#N/A	#N/A	None
SCC9	HNSC	0.884415	no AMP	no AMP	none	0.161091	0.566319	4.59563	0.692544	0.176048	#N/A	#N/A	#N/A	0.07143	None		OAW42	OV	0.98364	no AMP	no AMP	none	5.51735	3.60205	4.57313	6.24397	4.69613	#N/A	#N/A	#N/A	0.01748	None
NCIH747	COAD	0.884362	no AMP	no AMP	none	1.14808	0.332761	1.42309	1.91075	-0.239056	#N/A	#N/A	#N/A	#N/A	None		639V	BLCA	0.983575	#N/A	#N/A	FGFR3	3.85722	0.0216725	0.317048	0.98897	0.103683	#N/A	#N/A	#N/A	#N/A	None
PSN1	Other	0.884257	no AMP	no AMP	none	4.05682	0.0271794	0.269232	1.28491	0.197508	#N/A	#N/A	#N/A	#N/A	None		MDAMB436	BRCA	0.983549	no AMP	no AMP	none	4.17028	1.68036	0.927182	3.02506	0.514084	#N/A	#N/A	#N/A	0	None
SNU1196	Other	0.883813	no AMP	no AMP	none	0.163005	2.42552	2.28125	3.33765	0.085605	#N/A	#N/A	#N/A	0.0155	None		NB1	Other	0.983516	no AMP	no AMP	none	4.15786	0.87743	0.634402	0.577771	0.231785	#N/A	#N/A	#N/A	0	None
NCIH1869	LUAD/LUSC	0.883683	no AMP	no AMP	none	0.389606	0.838436	0.287504	1.03424	-0.359787	#N/A	#N/A	#N/A	0	None		SW1573	LUAD/LUSC	0.98334	no AMP	no AMP	none	4.07233	3.65406	1.83688	1.79373	0.526257	#N/A	#N/A	#N/A	0	None
SKLMS1	Other	0.883682	no AMP	no AMP	none	4.89504	0.0137924	0.105446	0.12411	0.622972	#N/A	#N/A	#N/A	#N/A	None		BCPAP	Other	0.983275	no AMP	no AMP	none	3.57618	0.0260264	0.177499	0.484522	-0.0137991	#N/A	#N/A	#N/A	#N/A	None
NCIH1915	LUAD/LUSC	0.883552	no AMP	no AMP	none	4.05202	0.027909	0.310587	2.11772	0.265459	#N/A	#N/A	#N/A	#N/A	None		LCLC103H	Other	0.983213	no AMP	no AMP	none	5.08901	0.124749	0.564002	3.08626	1.05918	#N/A	#N/A	#N/A	#N/A	None
HT1376	BLCA	0.883533	no AMP	no AMP	none	0.079784	3.57377	3.08458	0.136908	-0.0266799	#N/A	#N/A	#N/A	0.00885	None		PC3	Other	0.983163	no AMP	no AMP	none	2.6385	0.020825	0.183503	3.07622	0.0339137	#N/A	#N/A	#N/A	#N/A	None
SNU685	UCEC	0.883524	no AMP	no AMP	none	4.8268	0.0307199	0.930982	2.28443	0.730824	#N/A	#N/A	#N/A	#N/A	None		HCC827	LUAD/LUSC	0.98313	no AMP	no AMP	none	1.60768	0.667382	1.17685	3.382	0.0292605	#N/A	#N/A	#N/A	#N/A	None
YD38	HNSC	0.883433	no AMP	no AMP	none	0.557867	2.07	1.8805	0.790091	-0.257716	#N/A	#N/A	#N/A	0	None		OVCAR4	OV	0.98306	no AMP	no AMP	none	3.28761	3.52592	2.44801	2.97837	0.454715	#N/A	#N/A	#N/A	0.00833	None
AMO1	Myeloma	0.883345	no AMP	no AMP	none	3.35218	0.0137379	0.155915	1.19189	-0.0447365	#N/A	#N/A	#N/A	#N/A	None		EPLC272H	LUAD/LUSC	0.982955	no AMP	no AMP	none	1.48468	2.36959	0.8762	1.98647	-0.154743	#N/A	#N/A	#N/A	0	None
NCIH650	LUAD/LUSC	0.882157	no AMP	no AMP	none	3.97261	0.0333965	0.93196	3.46886	0.493946	#N/A	#N/A	#N/A	#N/A	None		GI1	Other	0.98293	no AMP	no AMP	none	5.57991	1.17092	0.674117	0.536066	1.33179	#N/A	#N/A	#N/A	0	None
NCIH2228	LUAD/LUSC	0.881664	no AMP	no AMP	none	4.02906	0.0240694	0.357245	0.200445	0.141034	#N/A	#N/A	#N/A	#N/A	None		NCIH1355	LUAD/LUSC	0.982776	no AMP	no AMP	none	5.13282	0.012359	0.990922	3.91383	1.34715	#N/A	#N/A	#N/A	#N/A	None
GDM1	Other	0.881589	no AMP	no AMP	none	0.232633	0.254707	3.28892	0.435235	-0.191298	#N/A	#N/A	#N/A	#N/A	None		SNU182	Other	0.982583	no AMP	no AMP	none	2.7545	2.02003	2.89462	1.72997	0.081677	#N/A	#N/A	#N/A	0.03571	None
PANC0504	Other	0.881446	no AMP	no AMP	none	2.54555	0.88628	0.449063	0.776135	-0.202246	#N/A	#N/A	#N/A	0	None		L540	Other	0.982514	no AMP	no AMP	none	4.95874	0.011315	0.014276	0.137692	0.670626	#N/A	#N/A	#N/A	#N/A	None
TE4	ESCA	0.881016	no AMP	no AMP	none	1.97007	1.41353	2.71528	1.74236	-0.0690406	#N/A	#N/A	#N/A	0	None		RMGI	Other	0.982438	no AMP	no AMP	none	6.1256	0.753204	1.83236	3.35261	2.48835	#N/A	#N/A	#N/A	0	None
U251MG	GBM	0.880794	no AMP	no AMP	none	3.56635	0.523711	2.58787	0.636602	0.117138	#N/A	#N/A	#N/A	0	None		KOPN8	Other	0.982313	no AMP	no AMP	none	3.94326	0.00367577	0.0736249	1.39216	0.154354	#N/A	#N/A	#N/A	#N/A	None
THP1	Other	0.880483	no AMP	no AMP	none	3.3558	0.0385474	1.14529	1.66807	0.0159622	#N/A	#N/A	#N/A	#N/A	None		SNU423	Other	0.982233	no AMP	no AMP	none	4.13976	0.0510648	0.275554	0.557506	0.198825	#N/A	#N/A	#N/A	#N/A	None
IGROV1	OV	0.880098	no AMP	no AMP	none	4.85829	3.8292	4.29589	4.41086	2.04341	#N/A	#N/A	#N/A	0.02679	None		NUGC3	STAD	0.982207	no AMP	no AMP	none	2.22339	0.19459	0.552925	1.83556	-0.188708	#N/A	#N/A	#N/A	#N/A	None
HEC50B	UCEC	0.879977	no AMP	no AMP	none	5.21444	1.0343	1.54627	5.6356	2.72233	#N/A	#N/A	#N/A	0	None		NCIH2066	LUAD/LUSC	0.982061	no AMP	no AMP	none	1.91263	3.19773	2.21915	6.18027	2.51676	#N/A	In-frame fusion	#N/A	0.1875	FGFR2
SUDHL8	Other	0.87962	no AMP	no AMP	none	0.139989	0.0106621	0.0436813	0.249791	-0.418507	#N/A	#N/A	#N/A	#N/A	None		RCM1	COAD	0.981947	no AMP	no AMP	none	2.95892	0.209974	3.01648	4.92539	1.06104	#N/A	#N/A	#N/A	#N/A	None
HS852T	Skin cancer	0.879454	FGF3/4/19_AMP	FGFR3	none	2.7454	0.462837	2.00835	2.73365	0.064783	#N/A	#N/A	#N/A	0	None		NCIH526	LUAD/LUSC	0.981941	no AMP	no AMP	none	0.845976	1.73007	2.43229	1.65155	-0.169667	#N/A	#N/A	#N/A	0	None
BFTC905	BLCA	0.878937	no AMP	no AMP	none	0.811423	1.95201	4.62136	1.71685	0.317379	#N/A	#N/A	#N/A	0.01471	None		VMRCRCZ	Other	0.981891	no AMP	no AMP	none	5.31322	1.8255	2.94528	4.67968	2.09077	#N/A	#N/A	#N/A	0	None
CL11	COAD	0.878739	no AMP	no AMP	none	0.506422	1.84079	3.28867	2.91391	0.0888794	#N/A	#N/A	#N/A	0.03922	None		SKNFI	Other	0.981866	no AMP	no AMP	none	4.2291	0.630826	0.676903	0.146821	0.246201	#N/A	#N/A	#N/A	0	None
SNU478	Other	0.878709	no AMP	no AMP	none	0.932739	1.47257	1.55011	2.24514	-0.178897	#N/A	#N/A	#N/A	0	None		JHH2	Other	0.981785	no AMP	no AMP	none	5.09615	0.091827	1.22642	2.79017	1.02883	#N/A	#N/A	#N/A	#N/A	None
HCC1588	LUAD/LUSC	0.878586	#N/A	#N/A	none	0.405399	2.04114	1.15403	4.11946	0.267603	#N/A	#N/A	#N/A	0	None		PATU8902	PAAD	0.981681	no AMP	no AMP	none	0.07482	0.0220063	0.561908	1.33964	-0.360463	#N/A	#N/A	#N/A	#N/A	None
SNU719	STAD	0.878549	no AMP	no AMP	none	0.081361	2.50838	3.31624	4.5172	0.679209	#N/A	#N/A	#N/A	0.06024	None		MG63	Other	0.981596	no AMP	no AMP	none	5.44705	1.06801	0.323232	5.71574	3.02196	#N/A	#N/A	#N/A	0	None
SW620	COAD	0.878543	no AMP	no AMP	none	4.02243	0.0430968	1.03185	5.66873	1.96213	#N/A	#N/A	#N/A	#N/A	None		YH13	GBM	0.981515	no AMP	no AMP	none	5.29307	0.331364	0.472645	0.631547	0.996599	#N/A	#N/A	#N/A	#N/A	None
SNU5	STAD	0.87844	no AMP	no AMP	none	3.28562	0.0825484	1.0523	3.94019	0.437319	#N/A	#N/A	#N/A	#N/A	None		KMS12BM	Other	0.981466	no AMP	no AMP	none	0.148003	0.0738531	0.154551	1.34008	-0.36664	#N/A	#N/A	#N/A	#N/A	None
DETROIT562	HNSC	0.87835	no AMP	no AMP	none	0.953335	3.42169	3.77227	1.09326	0.146954	#N/A	#N/A	#N/A	0.02326	None		KP3	Other	0.981451	no AMP	no AMP	none	3.22079	0.0793915	1.30665	3.96855	0.442554	#N/A	#N/A	#N/A	#N/A	None
HCC2108	LUAD/LUSC	0.877808	#N/A	#N/A	none	5.31688	0.0248035	0.784985	1.72122	1.08735	#N/A	#N/A	#N/A	#N/A	None		HCC78	LUAD/LUSC	0.981449	no AMP	no AMP	none	0.752787	0.01422	0.297903	1.11034	-0.357121	#N/A	#N/A	#N/A	#N/A	None
HCC1954	Other	0.877519	no AMP	FGFR4	none	0.818815	1.05692	0.898407	4.56064	0.460554	#N/A	#N/A	#N/A	0.54545	None		COLO668	LUAD/LUSC	0.981369	no AMP	no AMP	none	2.36353	0.709446	0.128827	0.768613	-0.238641	#N/A	#N/A	#N/A	0.09091	None
LS513	COAD	0.877213	no AMP	no AMP	none	0.871896	1.91694	1.4341	4.19478	0.324911	#N/A	#N/A	#N/A	0	None		HT1197	BLCA	0.981314	no AMP	no AMP	none	2.17732	2.02056	1.55645	1.74746	-0.108428	#N/A	#N/A	#N/A	0.07895	None
SNU407	COAD	0.877169	no AMP	no AMP	none	3.08647	2.39478	2.61013	2.7245	0.25562	#N/A	#N/A	#N/A	0.00962	None		COLO678	COAD	0.981254	no AMP	no AMP	none	2.70885	1.77422	1.20884	0.576968	-0.130709	#N/A	#N/A	#N/A	0	None
NCIH647	LUAD/LUSC	0.877098	no AMP	no AMP	none	2.14086	0.011762	0.902859	1.27279	-0.232777	#N/A	#N/A	#N/A	#N/A	None		NCIH1623	LUAD/LUSC	0.981183	no AMP	no AMP	none	0.179008	0.257549	0.988008	2.13868	-0.273614	#N/A	#N/A	#N/A	#N/A	None
5637	BLCA	0.876517	#N/A	#N/A	none	3.19297	1.55172	0.334773	0.125941	-0.0856675	#N/A	#N/A	#N/A	0.03226	None		SW900	LUAD/LUSC	0.981169	no AMP	no AMP	none	3.65632	0.916743	2.18335	1.60366	0.171464	#N/A	#N/A	#N/A	0	None
MELJUSO	Skin cancer	0.875743	no AMP	no AMP	none	1.771	0.0190698	0.35696	2.89424	-0.101345	#N/A	#N/A	#N/A	#N/A	None		NCIH1568	LUAD/LUSC	0.981143	no AMP	no AMP	none	2.26138	4.26498	2.97356	1.32668	0.28851	#N/A	#N/A	#N/A	0.00969	None
TYKNU	OV	0.875388	no AMP	no AMP	none	4.051	0.0245394	0.0904449	1.14313	0.183297	#N/A	#N/A	#N/A	#N/A	None		NUGC4	STAD	0.98112	no AMP	no AMP	none	0.181277	4.12825	5.05143	6.16286	3.25305	#N/A	#N/A	#N/A	0.00325	None
NCIH226	LUAD/LUSC	0.874117	no AMP	no AMP	none	4.94248	0.562694	2.32055	1.25081	0.811562	#N/A	#N/A	#N/A	0	None		NCIH1838	LUAD/LUSC	0.981118	no AMP	no AMP	none	3.31503	0.484343	1.03144	2.28125	0.0698192	#N/A	#N/A	#N/A	#N/A	None
NMCG1	GBM	0.874014	no AMP	no AMP	none	4.02213	0.0510438	0.617132	0.177572	0.144122	#N/A	#N/A	#N/A	#N/A	None		TT2609C02	Other	0.981112	no AMP	no AMP	none	4.81464	0.0357366	0.222638	1.04182	0.601925	#N/A	#N/A	#N/A	#N/A	None
NCIH2126	LUAD/LUSC	0.873737	no AMP	no AMP	none	1.20094	0.021321	3.38719	1.96384	-0.0443778	#N/A	#N/A	#N/A	#N/A	None		SKNAS	Other	0.981097	no AMP	no AMP	none	4.59151	0.0306501	0.385781	2.10618	0.539917	#N/A	#N/A	#N/A	#N/A	None
KYSE410	ESCA	0.873687	no AMP	no AMP	none	2.44065	2.72443	1.40892	0.7945	-0.0914081	#N/A	#N/A	#N/A	0.07143	None		LS123	COAD	0.981057	no AMP	no AMP	none	2.84951	0.443953	1.39125	0.95112	-0.122969	#N/A	#N/A	#N/A	#N/A	None
OE19	ESCA	0.87365	no AMP	no AMP	none	0.225348	1.63124	3.98232	4.40286	0.712874	#N/A	#N/A	#N/A	0.01852	None		SW948	COAD	0.980872	no AMP	no AMP	none	0.0630023	0.0937392	3.36889	5.24013	1.13801	#N/A	#N/A	#N/A	#N/A	None
HS746T	STAD	0.873465	no AMP	no AMP	none	4.32448	0.0667801	0.10213	0.0766014	0.268261	#N/A	#N/A	#N/A	#N/A	None		KU812	Other	0.980871	no AMP	no AMP	none	0.0877462	0.0155898	2.2557	0.868327	-0.304675	#N/A	#N/A	#N/A	#N/A	None
CAL27	HNSC	0.873245	no AMP	no AMP	none	0.171695	2.81396	5.27859	1.77652	0.710717	#N/A	#N/A	#N/A	0.125	None		MKN45	STAD	0.980837	no AMP	no AMP	none	2.07852	2.86038	2.72815	5.13799	1.19029	#N/A	#N/A	#N/A	0.01724	None
UACC257	Skin cancer	0.873011	no AMP	no AMP	none	1.72642	0.0974181	0.145513	1.7775	-0.253733	#N/A	#N/A	#N/A	#N/A	None		DKMG	GBM	0.980781	no AMP	no AMP	none	5.00231	0.199048	0.662429	0.292374	0.726714	#N/A	#N/A	#N/A	#N/A	None
U937	Other	0.872376	no AMP	no AMP	none	1.17469	0.0319009	0.227981	0.16514	-0.375119	#N/A	#N/A	#N/A	#N/A	None		MDAMB415	BRCA	0.980757	FGF3/4/19_AMP	no AMP	none	1.15498	4.53212	2.41465	5.41621	1.66846	#N/A	#N/A	#N/A	0.02767	None
MHHCALL4	Other	0.872307	no AMP	no AMP	none	2.359	0.00752448	0.032387	0.275347	-0.271212	#N/A	#N/A	#N/A	#N/A	None		HCC1954	BRCA	0.98073	no AMP	FGFR4	none	0.818815	1.05692	0.898407	4.56064	0.460554	#N/A	#N/A	#N/A	0.54545	None
ASPC1	Other	0.872019	no AMP	no AMP	none	3.14858	2.77675	1.07908	3.39903	0.345272	#N/A	#N/A	#N/A	0	None		SKLU1	LUAD/LUSC	0.980682	no AMP	no AMP	none	4.71381	0.0119212	0.190897	0.511196	0.508761	#N/A	#N/A	#N/A	#N/A	None
KP3	Other	0.871939	no AMP	no AMP	none	3.22079	0.0793915	1.30665	3.96855	0.442554	#N/A	#N/A	#N/A	#N/A	None		NCIH1944	LUAD/LUSC	0.980662	no AMP	no AMP	none	3.20546	0.0374879	4.60282	4.15368	1.05286	#N/A	#N/A	#N/A	#N/A	None
K029AX	Skin cancer	0.871913	no AMP	no AMP	none	1.68096	0.162274	0.520271	2.16046	-0.210609	#N/A	#N/A	#N/A	#N/A	None		LU65	Other	0.980593	no AMP	no AMP	none	0.277023	0.010109	0.188873	1.57309	-0.346988	#N/A	#N/A	#N/A	#N/A	None
VMRCRCW	Other	0.871612	no AMP	no AMP	none	3.74849	0.7148	2.88934	4.17272	0.811767	#N/A	#N/A	#N/A	#N/A	None		GA10	Other	0.980487	no AMP	no AMP	none	0.459157	0.0160127	0.135102	0.43658	-0.400869	#N/A	#N/A	#N/A	#N/A	None
U118MG	GBM	0.871434	no AMP	no AMP	none	4.81573	0.00748416	0.0234998	0.0584469	0.561676	#N/A	#N/A	#N/A	#N/A	None		KYSE410	ESCA	0.980387	no AMP	no AMP	none	2.44065	2.72443	1.40892	0.7945	-0.0914081	#N/A	#N/A	#N/A	0.07143	None
NCIH69	LUAD/LUSC	0.871206	no AMP	no AMP	none	2.38358	0.295433	2.00879	0.578272	-0.179574	#N/A	#N/A	#N/A	#N/A	None		HPAFII	PAAD	0.980371	no AMP	no AMP	none	2.59383	2.71058	3.25713	3.69633	0.506893	#N/A	#N/A	#N/A	0.0219	None
L428	Other	0.870349	no AMP	no AMP	none	2.04842	0.0248755	0.0582275	1.44207	-0.252025	#N/A	#N/A	#N/A	#N/A	None		SKOV3	OV	0.980367	no AMP	no AMP	none	4.51365	1.98429	3.20006	3.8297	1.10493	#N/A	#N/A	#N/A	0.03571	None
HCC1500	Other	0.869966	no AMP	no AMP	none	5.58157	2.68792	2.25063	5.09109	2.6783	#N/A	#N/A	#N/A	0	None		DU4475	BRCA	0.980284	no AMP	no AMP	none	1.93437	0.0693356	3.31278	0.669991	-0.0849891	#N/A	#N/A	#N/A	#N/A	None
LOUNH91	LUAD/LUSC	0.868358	no AMP	no AMP	none	3.97035	0.00380082	0.810502	0.699703	0.14591	#N/A	#N/A	#N/A	#N/A	None		HPAC	PAAD	0.980193	no AMP	no AMP	none	1.25717	2.45463	1.18291	1.58112	-0.188013	#N/A	#N/A	#N/A	0.04	None
HMC18	Other	0.867461	no AMP	no AMP	none	3.04771	0.168267	0.675809	1.59253	-0.0748616	#N/A	#N/A	#N/A	#N/A	None		PANC1005	PAAD	0.980131	no AMP	no AMP	none	0.20454	0.0761843	0.575765	1.98331	-0.304085	#N/A	#N/A	#N/A	#N/A	None
PANC1005	Other	0.867078	no AMP	no AMP	none	0.20454	0.0761843	0.575765	1.98331	-0.304085	#N/A	#N/A	#N/A	#N/A	None		BV173	Other	0.979979	no AMP	no AMP	none	0.154384	0.0176975	0.120086	0.279846	-0.415721	#N/A	#N/A	#N/A	#N/A	None
SNU119	OV	0.866781	no AMP	no AMP	none	2.1285	3.0081	1.56393	4.76096	0.826872	#N/A	#N/A	#N/A	0	None		TT.1	Other	0.979891	FGF3/4/19_AMP	no AMP	none	1.02756	4.43705	5.04498	2.01211	0.909816	#N/A	#N/A	#N/A	0.01675	None
OCILY3	Other	0.866681	no AMP	no AMP	none	1.98774	0.0383433	0.0698514	0.230413	-0.313881	#N/A	#N/A	#N/A	#N/A	None		MESSA	Other	0.979838	no AMP	no AMP	none	2.54138	0.716256	3.15014	2.50355	0.121521	#N/A	#N/A	#N/A	#N/A	None
OSRC2	Other	0.866085	no AMP	no AMP	none	5.60856	3.59499	1.39192	3.43603	1.92481	#N/A	#N/A	#N/A	0.07063	None		HCC2157	BRCA	0.979739	no AMP	no AMP	none	1.65737	1.90455	0.727229	2.42473	-0.123036	#N/A	#N/A	#N/A	0.06329	None
PK1	Other	0.866049	no AMP	no AMP	none	0.822565	2.49142	3.04551	1.56786	-0.0616904	#N/A	#N/A	#N/A	0.02041	None		CORL311	LUAD/LUSC	0.979714	no AMP	no AMP	none	2.27554	1.08873	3.76191	1.49462	0.107039	#N/A	#N/A	#N/A	0.04762	None
253J	BLCA	0.865821	#N/A	#N/A	none	3.63766	2.29716	1.26676	2.96244	0.344928	#N/A	#N/A	#N/A	0.13235	None		HCC1187	BRCA	0.979597	no AMP	no AMP	none	4.20184	2.17074	2.22375	2.22894	0.496791	#N/A	#N/A	#N/A	0	None
HS766T	Other	0.865714	no AMP	no AMP	none	3.21411	0.138007	1.89822	0.135954	-0.055691	#N/A	#N/A	#N/A	#N/A	None		NCIH1666	LUAD/LUSC	0.979543	no AMP	no AMP	none	0.614274	1.54433	0.584158	1.30007	-0.30775	#N/A	#N/A	#N/A	0.05405	None
BICR31	HNSC	0.865405	no AMP	no AMP	none	2.70737	2.67655	5.92194	1.56786	1.41475	#N/A	#N/A	#N/A	0.03974	None		CAL29	BLCA	0.9795	FGF3/4/19_AMP	no AMP	none	1.18725	4.575	4.34307	0.419105	0.550457	#N/A	#N/A	#N/A	0.01121	None
SNUC2A	COAD	0.865002	no AMP	no AMP	none	3.4921	0.562168	4.77547	1.45456	0.664927	#N/A	#N/A	#N/A	0.09091	None		L1236	Other	0.978941	no AMP	no AMP	none	1.86832	0.00354899	0.10805	1.43169	-0.269812	#N/A	#N/A	#N/A	#N/A	None
KMRC1	Other	0.864678	no AMP	no AMP	none	2.9159	0.0370292	0.491113	1.87757	-0.0838874	#N/A	#N/A	#N/A	#N/A	None		SUIT2	PAAD	0.978764	no AMP	no AMP	none	1.88006	0.138725	2.09693	4.33835	0.448253	#N/A	#N/A	#N/A	#N/A	None
SNU216	STAD	0.864517	no AMP	no AMP	none	0.623278	3.32703	1.45316	2.08187	-0.07323	#N/A	#N/A	#N/A	0.01357	None		SNU387	Other	0.978636	FGF3/4/19_AMP	no AMP	none	4.65512	0.0323027	0.698448	0.0629237	0.468942	#N/A	#N/A	#N/A	#N/A	None
NCIH526	LUAD/LUSC	0.864456	no AMP	no AMP	none	0.845976	1.73007	2.43229	1.65155	-0.169667	#N/A	#N/A	#N/A	0	None		PANC0203	PAAD	0.978568	no AMP	no AMP	none	2.80615	0.0207664	0.348502	1.90326	-0.105112	#N/A	#N/A	#N/A	#N/A	None
PK59	Other	0.864261	no AMP	no AMP	none	0.38833	1.48958	2.97277	0.563548	-0.197521	#N/A	#N/A	#N/A	0.01695	None		NCIH747	COAD	0.978525	no AMP	no AMP	none	1.14808	0.332761	1.42309	1.91075	-0.239056	#N/A	#N/A	#N/A	#N/A	None
SKMEL5	Skin cancer	0.864238	no AMP	no AMP	none	2.94426	0.189416	0.132853	2.51745	-0.00933766	#N/A	#N/A	#N/A	#N/A	None		HCC1806	Other	0.97848	no AMP	no AMP	none	0.244986	3.49885	5.05716	3.14301	0.857006	#N/A	#N/A	#N/A	0.02922	None
BICR6	HNSC	0.863687	FGF3/4/19_AMP	no AMP	none	0.93298	1.48089	4.80244	0.81097	0.327193	#N/A	#N/A	#N/A	0.07895	None		NCIH1793	LUAD/LUSC	0.978269	no AMP	no AMP	none	2.98423	0.271871	0.37953	0.564278	-0.149279	#N/A	#N/A	#N/A	#N/A	None
JHOS2	OV	0.862951	no AMP	no AMP	none	1.13557	4.22629	0.788778	0.982257	0.0139115	#N/A	#N/A	#N/A	0.04467	None		769P	Other	0.977997	#N/A	#N/A	none	4.46557	0.0667527	3.45887	6.57556	4.01097	#N/A	#N/A	#N/A	#N/A	None
SNU1033	COAD	0.862932	no AMP	no AMP	none	2.51065	1.48265	2.2625	4.81929	0.858254	#N/A	#N/A	#N/A	0.01852	None		KALS1	Other	0.977786	no AMP	no AMP	none	4.52913	1.80573	1.8175	0.264145	0.49306	#N/A	#N/A	#N/A	0	None
RMGI	OV	0.862778	no AMP	no AMP	none	6.1256	0.753204	1.83236	3.35261	2.48835	#N/A	#N/A	#N/A	0	None		CAPAN2	PAAD	0.977679	no AMP	no AMP	none	1.41424	0.462307	0.593611	1.75697	-0.263013	#N/A	#N/A	#N/A	#N/A	None
PANC0813	Other	0.862434	no AMP	no AMP	none	0.781237	0.253753	0.489677	0.420347	-0.377819	#N/A	#N/A	#N/A	#N/A	None		JHH4	Other	0.977667	no AMP	no AMP	none	4.59597	2.60899	1.76853	5.57486	2.26764	#N/A	#N/A	#N/A	0.01695	None
NCIH1734	LUAD/LUSC	0.862185	no AMP	no AMP	none	4.06605	0.170042	3.40977	2.92746	0.622881	#N/A	#N/A	#N/A	#N/A	None		KYSE150	ESCA	0.97765	no AMP	no AMP	none	0.0428813	4.41936	3.17327	2.45976	0.331203	#N/A	#N/A	#N/A	0.0129	None
A101D	Skin cancer	0.861705	no AMP	no AMP	none	0.270033	0.0269211	0.236851	2.77983	-0.204738	#N/A	#N/A	#N/A	#N/A	None		HCC70	BRCA	0.977292	no AMP	no AMP	none	1.47844	0.445102	0.90884	1.30637	-0.282763	#N/A	#N/A	#N/A	#N/A	None
COLO201	COAD	0.861605	no AMP	no AMP	none	0.227941	1.72607	2.26373	4.58865	0.552052	#N/A	#N/A	#N/A	0.07407	None		NCIH28	Other	0.977205	no AMP	no AMP	none	5.01487	2.80747	3.50104	5.28363	2.46048	#N/A	#N/A	#N/A	0	None
NCIH1155	LUAD/LUSC	0.861405	no AMP	no AMP	none	1.84645	0.0324826	0.990659	1.25885	-0.260111	#N/A	#N/A	#N/A	#N/A	None		SU8686	PAAD	0.977173	no AMP	no AMP	none	0.945714	1.12139	2.5026	1.87707	-0.161418	#N/A	#N/A	#N/A	0	None
BFTC909	Other	0.861221	no AMP	no AMP	none	4.13263	0.0274318	0.511695	3.33715	0.514038	#N/A	#N/A	#N/A	#N/A	None		COLO829	SKCM	0.977086	no AMP	no AMP	none	1.9437	0.022674	0.475504	1.97328	-0.210118	#N/A	#N/A	#N/A	#N/A	None
NCIH2110	LUAD/LUSC	0.86107	no AMP	no AMP	none	1.15301	0.0137874	2.33089	2.98842	-0.0343152	#N/A	#N/A	#N/A	#N/A	None		CFPAC1	PAAD	0.976812	no AMP	no AMP	none	2.42314	1.88101	2.34717	2.98069	0.1323	#N/A	#N/A	#N/A	0.01429	None
KNS81	GBM	0.861037	no AMP	no AMP	none	5.29351	2.16715	1.75365	0.231362	1.09553	#N/A	#N/A	#N/A	0	None		NCIH1781	LUAD/LUSC	0.976797	no AMP	no AMP	none	1.3244	2.29315	6.36047	1.26605	1.7481	#N/A	#N/A	#N/A	0	None
IPC298	Skin cancer	0.860908	no AMP	no AMP	none	0.783811	0.0220242	0.051621	1.93237	-0.300246	#N/A	#N/A	#N/A	#N/A	None		CL11	COAD	0.976726	no AMP	no AMP	none	0.506422	1.84079	3.28867	2.91391	0.0888794	#N/A	#N/A	#N/A	0.03922	None
NCIH727	LUAD/LUSC	0.860903	no AMP	no AMP	none	3.00952	1.32266	2.68296	5.01496	1.12706	#N/A	#N/A	#N/A	0	None		SKES1	Other	0.976718	no AMP	no AMP	none	3.80206	0.0146285	2.96238	2.27089	0.34794	#N/A	#N/A	#N/A	#N/A	None
GSU	STAD	0.860551	no AMP	no AMP	none	0.0250362	3.35822	4.7532	5.04469	1.55226	#N/A	#N/A	#N/A	0.00546	None		SNU449	Other	0.976643	no AMP	no AMP	none	7.32759	0.02259	1.02169	5.58241	7.1145	#N/A	#N/A	#N/A	#N/A	None
HOS	Bone cancer	0.860514	no AMP	no AMP	none	4.07458	2.06037	2.49383	2.53724	0.497879	#N/A	#N/A	#N/A	0	None		ZR7530	BRCA	0.976209	no AMP	no AMP	none	1.7973	2.13622	1.32229	4.7441	0.700084	#N/A	#N/A	#N/A	0.03226	None
DMS79	LUAD/LUSC	0.859386	no AMP	no AMP	none	0.798433	0.840045	1.75371	0.622334	-0.309665	#N/A	#N/A	#N/A	0.09524	None		MDAMB361	BRCA	0.976173	no AMP	no AMP	none	4.57136	0.815073	4.4744	6.05704	3.31717	#N/A	#N/A	#N/A	#N/A	None
CAL120	Other	0.859327	no AMP	no AMP	none	7.06684	0.237915	0.429514	1.28106	4.48222	#N/A	#N/A	#N/A	#N/A	None		HCC1419	BRCA	0.976158	no AMP	no AMP	none	3.10267	0.054939	5.08849	6.33338	3.5501	#N/A	#N/A	#N/A	#N/A	None
BXPC3	Other	0.859178	no AMP	no AMP	none	0.604765	2.53416	4.9191	0.425256	0.414666	#N/A	#N/A	#N/A	0.02083	None		LOUCY	Other	0.976106	no AMP	no AMP	none	5.07432	0.00447176	0.704687	0.199207	0.78202	#N/A	#N/A	#N/A	#N/A	None
HCC95	LUAD/LUSC	0.858899	no AMP	no AMP	none	2.75592	4.65883	4.5021	2.92028	1.02592	#N/A	#N/A	#N/A	0.07331	None		KLE	UCEC	0.976019	no AMP	no AMP	none	4.02045	2.96596	4.46285	3.47922	1.14445	#N/A	#N/A	#N/A	0.00694	None
LN229	GBM	0.858769	no AMP	no AMP	none	3.4849	0.0769859	1.90436	2.03972	0.122976	#N/A	#N/A	#N/A	#N/A	None		WSUDLCL2	Other	0.975984	no AMP	no AMP	none	0.552791	0.0705038	0.363061	0.39694	-0.393457	#N/A	#N/A	#N/A	#N/A	None
NCIH2122	LUAD/LUSC	0.85837	no AMP	no AMP	none	0.847805	0.278993	0.4465	1.87041	-0.291325	#N/A	#N/A	#N/A	#N/A	None		FUOV1	OV	0.975905	no AMP	no AMP	none	2.34807	2.66725	3.12075	4.69394	0.916422	#N/A	#N/A	#N/A	0.09677	None
BT549	Other	0.858359	no AMP	no AMP	none	4.60056	2.87195	0.990426	0.951398	0.599439	#N/A	#N/A	#N/A	0.04484	None		NCIH2228	LUAD/LUSC	0.975766	no AMP	no AMP	none	4.02906	0.0240694	0.357245	0.200445	0.141034	#N/A	#N/A	#N/A	#N/A	None
LU65	LUAD/LUSC	0.85833	no AMP	no AMP	none	0.277023	0.010109	0.188873	1.57309	-0.346988	#N/A	#N/A	#N/A	#N/A	None		CA46	Other	0.975543	no AMP	no AMP	none	0.217885	0.0134997	0.105489	1.91249	-0.321643	#N/A	#N/A	#N/A	#N/A	None
EHEB	Other	0.85791	no AMP	no AMP	none	3.87311	0.0651995	0.0746145	0.33274	0.0790718	#N/A	#N/A	#N/A	#N/A	None		42MGBA	GBM	0.975515	#N/A	#N/A	none	4.62882	1.51406	1.11865	0.416213	0.512281	#N/A	#N/A	#N/A	0	None
NCIH1105	LUAD/LUSC	0.857755	no AMP	no AMP	none	3.32354	0.653475	0.358851	1.05602	-0.0443335	#N/A	#N/A	#N/A	0	None		CAL54	Other	0.975414	no AMP	no AMP	none	5.43414	2.17693	2.67354	3.92473	1.82503	#N/A	#N/A	#N/A	0.02247	None
MDAMB435S	Skin cancer	0.857664	no AMP	no AMP	none	0.104662	0.0241169	0.0503051	0.233936	-0.419648	#N/A	#N/A	#N/A	#N/A	None		DBTRG05MG	GBM	0.975247	no AMP	no AMP	none	2.65452	0.511032	1.32988	0.248506	-0.184643	#N/A	#N/A	#N/A	#N/A	None
COLO320	COAD	0.857426	no AMP	no AMP	none	4.66674	0.0716682	0.816108	3.76808	0.936925	#N/A	#N/A	#N/A	#N/A	None		NCIH2347	LUAD/LUSC	0.975238	no AMP	no AMP	none	2.94069	0.0236798	1.61268	2.49381	0.0324066	#N/A	#N/A	#N/A	#N/A	None
OAW28	OV	0.857402	no AMP	no AMP	none	3.07151	3.15114	5.42228	2.87734	1.25454	#N/A	#N/A	#N/A	0.02283	None		EFO21	OV	0.974944	no AMP	no AMP	none	2.97639	1.90927	1.90134	3.08972	0.214289	#N/A	#N/A	#N/A	0.0274	None
HEL	Other	0.857281	no AMP	no AMP	none	0.116775	0.0143837	4.64136	0.277866	0.170088	#N/A	#N/A	#N/A	#N/A	None		NCIH2085	LUAD/LUSC	0.974747	no AMP	no AMP	none	2.44124	3.15024	2.37764	3.03394	0.249945	#N/A	#N/A	#N/A	0.00816	None
KYM1	Other	0.857131	no AMP	no AMP	none	7.75962	0.890917	0.209523	2.09101	7.56808	#N/A	#N/A	#N/A	0.05556	None		CAMA1	BRCA	0.974609	no AMP	no AMP	none	3.9445	1.11722	1.8574	8.14176	10.3975	#N/A	#N/A	#N/A	0.03125	None
KCL22	Other	0.857113	no AMP	no AMP	none	0.177078	0	1.15294	2.6667	-0.200946	#N/A	#N/A	#N/A	#N/A	None		MPP89	Other	0.974381	no AMP	no AMP	none	4.88483	0.226979	1.75792	1.92685	0.773644	#N/A	#N/A	#N/A	#N/A	None
WM1799	Skin cancer	0.857077	no AMP	no AMP	none	2.54113	0.0193387	0.171729	1.13404	-0.207616	#N/A	#N/A	#N/A	#N/A	None		MDAMB175VII	BRCA	0.974342	no AMP	no AMP	none	3.15642	0.613348	1.89221	1.20627	-0.0170451	#N/A	#N/A	#N/A	#N/A	None
HEC1A	UCEC	0.856863	no AMP	no AMP	none	2.83986	1.74409	2.62975	4.86694	0.990966	#N/A	#N/A	#N/A	0.10526	None		AGS	STAD	0.974247	no AMP	no AMP	none	0.0506652	2.32081	3.03986	4.69081	0.728401	#N/A	#N/A	#N/A	0.08	None
DU145	Other	0.856471	no AMP	no AMP	none	3.82635	1.00503	1.41025	3.00045	0.365082	#N/A	#N/A	#N/A	0.77273	None		SNUC5	COAD	0.973698	no AMP	no AMP	none	0.614517	1.58388	1.23211	3.14082	-0.0544737	#N/A	#N/A	#N/A	0	None
RL952	UCEC	0.856204	no AMP	no AMP	none	3.41873	4.41948	3.87161	2.24759	0.794133	#N/A	#N/A	#N/A	0.0068	None		DEL	Other	0.973552	no AMP	no AMP	none	1.19254	0.0127962	0.0837607	0.287817	-0.373486	#N/A	#N/A	#N/A	#N/A	None
MCF7	Other	0.856108	no AMP	no AMP	none	1.40218	2.29566	1.48002	2.60245	-0.0653997	#N/A	#N/A	#N/A	0.11828	None		KURAMOCHI	Other	0.973505	no AMP	no AMP	none	4.90651	3.11888	3.71242	2.40164	1.23011	#N/A	#N/A	#N/A	0	None
TCCPAN2	Other	0.855998	no AMP	no AMP	none	2.09108	0.0656018	1.85041	4.22541	0.396498	#N/A	#N/A	#N/A	#N/A	None		NCIH1650	LUAD/LUSC	0.973242	no AMP	no AMP	none	3.10959	3.62308	1.28799	2.39372	0.259687	#N/A	#N/A	#N/A	0.03413	None
NCIH1373	LUAD/LUSC	0.855755	no AMP	no AMP	none	2.87473	0.0392803	0.656218	2.74055	0.0218094	#N/A	#N/A	#N/A	#N/A	None		A498	Other	0.973211	no AMP	no AMP	none	4.69451	2.50784	1.67976	4.95058	1.7091	#N/A	#N/A	#N/A	0.02	None
HDMYZ	Other	0.855729	no AMP	no AMP	none	4.17774	0.0482623	0.0441749	1.62198	0.269814	#N/A	#N/A	#N/A	#N/A	None		HCC1143	BRCA	0.973021	no AMP	no AMP	none	3.17827	1.67801	2.88936	3.02803	0.323866	#N/A	#N/A	#N/A	0.06667	None
RCHACV	Other	0.854817	no AMP	no AMP	none	4.25851	0.824352	0.130283	1.70688	0.330542	#N/A	#N/A	#N/A	0	None		EFM192A	BRCA	0.972939	no AMP	no AMP	none	1.23113	2.03559	3.75891	5.63092	1.75054	#N/A	#N/A	#N/A	0.05195	None
NCIH358	LUAD/LUSC	0.854655	no AMP	no AMP	none	0.992077	1.36046	1.04125	1.56998	-0.265758	#N/A	#N/A	#N/A	0.025	None		SKNSH	Other	0.972648	no AMP	no AMP	none	3.49959	0.308783	1.2916	1.7251	0.0696541	#N/A	#N/A	#N/A	#N/A	None
WM115	Skin cancer	0.854654	no AMP	no AMP	none	3.65707	0.425054	1.17531	0.844301	0.0597225	#N/A	#N/A	#N/A	#N/A	None		BT474	BRCA	0.972599	no AMP	no AMP	none	3.04893	0.333774	3.22083	5.28709	1.42587	#N/A	#N/A	#N/A	0	None
SKCO1	COAD	0.854361	no AMP	no AMP	none	0.0972835	0.72068	1.50637	4.1109	0.221397	#N/A	#N/A	#N/A	0	None		NCIH2170	LUAD/LUSC	0.972551	no AMP	no AMP	none	0.103129	0.555964	2.65232	1.18926	-0.241599	#N/A	#N/A	#N/A	0	None
WSUDLCL2	Other	0.853581	no AMP	no AMP	none	0.552791	0.0705038	0.363061	0.39694	-0.393457	#N/A	#N/A	#N/A	#N/A	None		SW1417	COAD	0.972521	no AMP	no AMP	none	2.84629	1.81511	1.61117	5.13648	1.13595	#N/A	#N/A	#N/A	0	None
SNU840	OV	0.852995	no AMP	no AMP	none	2.55525	2.5271	0.481445	1.37518	-0.0913658	#N/A	#N/A	#N/A	0.01887	None		HCC1500	BRCA	0.972421	no AMP	no AMP	none	5.58157	2.68792	2.25063	5.09109	2.6783	#N/A	#N/A	#N/A	0	None
SNU620	STAD	0.852925	no AMP	no AMP	none	0.0646041	2.97001	2.94814	4.56176	0.6917	#N/A	#N/A	#N/A	0	None		NCIH2023	LUAD/LUSC	0.972411	no AMP	no AMP	none	4.27704	0.0955167	2.1713	2.81202	0.54606	#N/A	#N/A	#N/A	#N/A	None
SNU503	COAD	0.851688	no AMP	no AMP	none	3.11693	3.78755	4.12657	2.38392	0.658605	#N/A	#N/A	#N/A	0.01976	None		HDMYZ	Other	0.972106	no AMP	no AMP	none	4.17774	0.0482623	0.0441749	1.62198	0.269814	#N/A	#N/A	#N/A	#N/A	None
786O	Other	0.851583	#N/A	#N/A	none	3.66601	1.55583	1.57063	2.97178	0.330961	#N/A	#N/A	#N/A	0	None		TE8	ESCA	0.972102	FGF3/4/19_AMP	no AMP	none	4.68605	1.62891	3.04807	3.619	1.10092	#N/A	#N/A	#N/A	0	None
HS294T	Skin cancer	0.851057	no AMP	no AMP	none	1.54893	0.00951544	0.306612	2.82022	-0.133792	#N/A	#N/A	#N/A	#N/A	None		DMS53	LUAD/LUSC	0.972046	no AMP	no AMP	none	5.10977	0.379208	0.968488	2.94116	1.06354	#N/A	#N/A	#N/A	#N/A	None
HCC38	Other	0.851045	no AMP	no AMP	none	2.81364	4.03571	2.43544	2.78693	0.413992	#N/A	#N/A	#N/A	0.00554	None		NCIH1341	LUAD/LUSC	0.971899	no AMP	no AMP	none	3.45337	4.69676	3.67195	1.3359	0.765142	#N/A	#N/A	#N/A	0.01556	None
KE39	STAD	0.850854	no AMP	no AMP	none	0.0363923	3.06125	5.77488	5.18204	2.31809	#N/A	#N/A	#N/A	0.02069	None		NCIH1703	Other	0.971859	no AMP	no AMP	none	6.03497	0.362739	2.87316	2.32914	2.22984	#N/A	#N/A	#N/A	#N/A	None
KARPAS422	Other	0.850828	no AMP	no AMP	none	0.405305	0.0584169	0.0657075	0.538732	-0.399777	#N/A	#N/A	#N/A	#N/A	None		NCIH1693	LUAD/LUSC	0.971841	no AMP	no AMP	none	1.81108	1.37717	1.33995	3.71652	0.171246	#N/A	#N/A	#N/A	0	None
GCT	Other	0.850721	no AMP	no AMP	none	3.99289	0.022437	0.109939	0.398971	0.127475	#N/A	#N/A	#N/A	#N/A	None		FU97	STAD	0.971571	no AMP	no AMP	none	3.64048	4.13503	6.11627	7.04029	6.73517	#N/A	#N/A	#N/A	0.01272	None
SCC25	HNSC	0.850685	no AMP	no AMP	none	1.53496	2.05707	2.28147	1.46038	-0.140377	#N/A	#N/A	#N/A	0.01515	None		PANC0403	PAAD	0.970898	no AMP	no AMP	none	0.344051	0.840423	1.09358	1.10895	-0.334809	#N/A	#N/A	#N/A	0.05	None
RPMI7951	Skin cancer	0.850494	no AMP	no AMP	none	4.81422	0.144914	0.115578	2.26082	0.700382	#N/A	#N/A	#N/A	#N/A	None		NALM6	Other	0.970691	no AMP	no AMP	none	3.57107	0.0824786	0.0382026	0.166424	-0.0271495	#N/A	#N/A	#N/A	#N/A	None
NCIH841	LUAD/LUSC	0.850021	no AMP	no AMP	none	3.75419	0.118426	2.77996	4.15359	0.780899	#N/A	#N/A	#N/A	#N/A	None		HT1376	BLCA	0.970636	no AMP	no AMP	none	0.079784	3.57377	3.08458	0.136908	-0.0266799	#N/A	#N/A	#N/A	0.00885	None
LN18	GBM	0.8499	no AMP	no AMP	none	3.38149	0.821675	0.735254	1.89513	0.043368	#N/A	#N/A	#N/A	0.09091	None		A3KAW	Other	0.970628	no AMP	no AMP	none	0.127419	0.0108169	0.11526	0.244893	-0.41771	#N/A	#N/A	#N/A	#N/A	None
UBLC1	BLCA	0.848223	#N/A	#N/A	none	2.5054	1.63686	0.342879	0.786578	-0.185309	#N/A	#N/A	#N/A	0	None		NCIN87	STAD	0.970555	no AMP	no AMP	none	0.0978145	1.53762	1.86328	3.73072	0.12031	#N/A	#N/A	#N/A	0.01299	None
YAPC	Other	0.847879	no AMP	no AMP	none	2.4121	2.33327	3.64342	1.22047	0.137588	#N/A	#N/A	#N/A	0	None		RPMI8402	Other	0.970272	no AMP	no AMP	none	4.02415	0.21728	1.03721	0.623966	0.175065	#N/A	#N/A	#N/A	#N/A	None
PC14	LUAD/LUSC	0.847827	no AMP	no AMP	none	0.509556	0.0147293	2.42649	1.82113	-0.214781	#N/A	#N/A	#N/A	#N/A	None		MDAMB157	BRCA	0.969773	no AMP	no AMP	none	4.62054	1.33057	2.09094	3.66012	0.962241	#N/A	#N/A	#N/A	0	None
TCCSUP	BLCA	0.847814	no AMP	no AMP	none	4.5312	0.166588	0.17124	0.0870713	0.383765	#N/A	#N/A	#N/A	#N/A	None		DMS114	LUAD/LUSC	0.969504	FGF3/4/19_AMP	no AMP	none	5.25437	0.572044	3.04405	3.72928	1.55714	#N/A	#N/A	#N/A	#N/A	None
KELLY	Other	0.847459	no AMP	no AMP	none	2.91434	1.71559	0.579327	1.9735	-0.0286069	#N/A	#N/A	#N/A	0	None		SUDHL5	Other	0.969135	no AMP	no AMP	none	0.243293	0.0708377	0.0640569	0.853462	-0.391901	#N/A	#N/A	#N/A	#N/A	None
LCLC97TM1	LUAD/LUSC	0.84741	no AMP	no AMP	none	0.237654	0.020644	0.36459	1.48982	-0.350459	#N/A	#N/A	#N/A	#N/A	None		ISTMES1	Other	0.969117	no AMP	no AMP	none	4.58919	1.52916	1.84095	0.814689	0.53855	#N/A	#N/A	#N/A	0	None
BHT101	THCA	0.847084	no AMP	no AMP	none	2.64202	0.0206672	1.23388	2.2915	-0.0640603	#N/A	#N/A	#N/A	#N/A	None		HDQP1	BRCA	0.968685	no AMP	no AMP	none	0.739263	0.519388	1.16571	1.02103	-0.329169	#N/A	#N/A	#N/A	0	None
NCIH1792	LUAD/LUSC	0.846884	no AMP	no AMP	none	3.43826	0.0576237	0.105258	1.36132	-0.011862	#N/A	#N/A	#N/A	#N/A	None		TE6	ESCA	0.968567	FGF3/4/19_AMP	no AMP	none	2.41499	4.65658	2.92368	3.34839	0.697649	#N/A	#N/A	#N/A	0.08982	None
GOS3	GBM	0.846107	no AMP	no AMP	none	6.02652	5.31156	4.57805	0.848386	3.25859	#N/A	#N/A	#N/A	0.00916	None		CORL105	LUAD/LUSC	0.968531	no AMP	no AMP	none	2.33901	1.1689	1.96664	2.31361	-0.0419558	#N/A	#N/A	#N/A	0	None
NCIH2106	LUAD/LUSC	0.845888	no AMP	no AMP	none	1.85194	1.9794	3.725	1.29921	0.0763442	#N/A	#N/A	#N/A	0.03125	None		JHH7	Other	0.968483	FGF3/4/19_AMP	no AMP	none	3.16466	2.76954	6.17475	6.60668	5.22725	#N/A	#N/A	#N/A	0.00893	None
HS936T	Skin cancer	0.845313	no AMP	no AMP	none	2.54995	0.0669199	0.363447	0.918385	-0.212774	#N/A	#N/A	#N/A	#N/A	None		CORL88	LUAD/LUSC	0.968414	no AMP	no AMP	none	3.70254	0.257748	0.453839	0.983628	0.0563129	#N/A	#N/A	#N/A	#N/A	None
SKMEL24	Skin cancer	0.845176	no AMP	no AMP	none	3.74526	0.0123039	0.126904	0.5121	0.0400653	#N/A	#N/A	#N/A	#N/A	None		NAMALWA	Other	0.968186	no AMP	no AMP	none	0.888566	0.0194625	0.0899404	1.96902	-0.291306	#N/A	#N/A	#N/A	#N/A	None
WM983B	Skin cancer	0.844932	no AMP	no AMP	none	2.60554	0.0390894	0.21498	1.93104	-0.138066	#N/A	#N/A	#N/A	#N/A	None		OE33	ESCA	0.967122	no AMP	no AMP	none	0.583091	2.05663	2.75975	2.92363	0.0311219	#N/A	#N/A	#N/A	0.02439	None
OUMS23	COAD	0.844347	no AMP	no AMP	none	0.0863074	3.2603	3.13219	3.35254	0.265807	#N/A	#N/A	#N/A	0.01639	None		SW1088	GBM	0.96611	no AMP	no AMP	none	4.02513	0.0477024	0.707603	0.723547	0.166632	#N/A	#N/A	#N/A	#N/A	None
CAL851	Other	0.844144	no AMP	no AMP	none	0.348039	0.331327	0.49322	0.718525	-0.381533	#N/A	#N/A	#N/A	#N/A	None		RCC10RGB	Other	0.966007	no AMP	no AMP	none	5.09414	2.26355	1.45129	4.09363	1.4786	#N/A	#N/A	#N/A	0	None
NCIH1755	LUAD/LUSC	0.843209	no AMP	no AMP	none	2.75663	0.0347123	0.749905	1.87297	-0.106294	#N/A	#N/A	#N/A	#N/A	None		TOV21G	OV	0.96593	no AMP	no AMP	none	7.03803	4.0815	0.351889	3.37069	4.97961	#N/A	#N/A	#N/A	0.0066	None
SUPT11	Other	0.842092	no AMP	no AMP	none	0.170379	0.0425415	0.768614	1.48809	-0.342002	#N/A	#N/A	#N/A	#N/A	None		BFTC909	Other	0.965695	no AMP	no AMP	none	4.13263	0.0274318	0.511695	3.33715	0.514038	#N/A	#N/A	#N/A	#N/A	None
HPAC	Other	0.841707	no AMP	no AMP	none	1.25717	2.45463	1.18291	1.58112	-0.188013	#N/A	#N/A	#N/A	0.04	None		NCIH211	LUAD/LUSC	0.965163	no AMP	no AMP	none	2.00973	0.506361	0.714072	3.68763	0.135697	#N/A	#N/A	#N/A	#N/A	None
P12ICHIKAWA	Other	0.841476	no AMP	no AMP	none	2.70156	0.00854655	1.10507	0.784383	-0.17477	#N/A	#N/A	#N/A	#N/A	None		KPNYN	Other	0.96509	no AMP	no AMP	none	4.84544	0.0358573	0.11031	0.55106	0.600355	#N/A	#N/A	#N/A	#N/A	None
HT115	COAD	0.841301	no AMP	no AMP	none	0.181564	0.967353	2.91589	5.05196	0.922449	#N/A	#N/A	#N/A	0.04082	None		SW1783	Other	0.964825	no AMP	no AMP	none	4.94304	0.166114	1.12866	0.301604	0.694339	#N/A	#N/A	#N/A	#N/A	None
SNB75	GBM	0.841281	no AMP	no AMP	none	4.43936	3.42359	2.94184	0.995331	0.715033	#N/A	#N/A	#N/A	0.01266	None		HCC1937	BRCA	0.964084	no AMP	no AMP	none	1.90081	3.34557	4.7782	2.65651	0.691847	#N/A	#N/A	#N/A	0.04737	None
JHH1	LIHC	0.841199	no AMP	no AMP	none	3.69777	4.76561	5.75664	5.27194	3.19055	#N/A	#N/A	#N/A	0.04348	None		UACC893	BRCA	0.964067	no AMP	no AMP	none	3.10737	1.91612	3.50838	6.06767	2.55549	#N/A	#N/A	#N/A	0.09091	None
PECAPJ15	HNSC	0.840655	no AMP	no AMP	none	1.95817	2.73252	3.12695	2.13278	0.0988466	#N/A	#N/A	#N/A	0	None		OCUM1	STAD	0.963573	no AMP	no AMP	none	5.38679	3.91948	4.12229	5.60253	3.46573	#N/A	#N/A	#N/A	0.01961	None
JJN3	Myeloma	0.84031	no AMP	no AMP	none	2.73805	0.0768249	0.109257	0.993618	-0.184357	#N/A	#N/A	#N/A	#N/A	None		BT483	BRCA	0.962984	no AMP	no AMP	none	3.93238	1.76912	4.63723	5.92403	2.89197	#N/A	#N/A	#N/A	0	None
NCIH1435	LUAD/LUSC	0.839847	no AMP	no AMP	none	1.35707	0.0344118	3.64328	4.28168	0.579742	#N/A	#N/A	#N/A	#N/A	None		SKNDZ	Other	0.962459	no AMP	no AMP	none	3.48503	1.64844	1.38044	0.407052	0.0346028	#N/A	#N/A	#N/A	0	None
HCC44	LUAD/LUSC	0.839283	no AMP	no AMP	none	2.99518	0.0650812	1.93096	0.492819	-0.0910601	#N/A	#N/A	#N/A	#N/A	None		HARA	LUAD/LUSC	0.962223	no AMP	no AMP	none	1.29611	1.78289	4.49506	2.62024	0.387659	#N/A	#N/A	#N/A	0.47826	None
A549	LUAD/LUSC	0.839196	no AMP	no AMP	none	4.54371	0.0953148	0.84054	3.65879	0.826283	#N/A	#N/A	#N/A	#N/A	None		MFE280	UCEC	0.960631	no AMP	no AMP	FGFR2	5.43825	1.13942	3.11727	4.06944	1.89876	#N/A	#N/A	#N/A	0.06667	None
OV7	OV	0.838847	no AMP	no AMP	none	3.6158	0.0134274	0.2125	0.19169	-0.0105193	#N/A	#N/A	#N/A	#N/A	None		IALM	Other	0.960273	no AMP	no AMP	none	4.96237	0.0519229	0.892868	1.29198	0.743824	#N/A	#N/A	#N/A	#N/A	None
NCIH2405	LUAD/LUSC	0.838809	no AMP	no AMP	none	5.26132	0.091735	2.68068	5.07946	2.25636	#N/A	#N/A	#N/A	#N/A	None		HCC38	BRCA	0.959866	no AMP	no AMP	none	2.81364	4.03571	2.43544	2.78693	0.413992	#N/A	#N/A	#N/A	0.00554	None
CHP126	Other	0.837977	no AMP	no AMP	none	2.94909	0.986385	0.361235	1.68603	-0.0783409	#N/A	#N/A	#N/A	0	None		KMRC1	Other	0.959442	no AMP	no AMP	none	2.9159	0.0370292	0.491113	1.87757	-0.0838874	#N/A	#N/A	#N/A	#N/A	None
SUDHL6	Other	0.83783	no AMP	no AMP	none	2.4888	0.0227815	0.0944405	1.40283	-0.200253	#N/A	#N/A	#N/A	#N/A	None		AU565	BRCA	0.959425	no AMP	no AMP	none	0.161026	2.84109	1.54484	3.47424	0.109328	#N/A	#N/A	#N/A	0.05755	None
NCIH2087	LUAD/LUSC	0.837569	no AMP	no AMP	none	2.51235	0.184633	0.504756	4.19329	0.382171	#N/A	#N/A	#N/A	#N/A	None		JVM2	Other	0.958733	no AMP	no AMP	none	3.8098	0.0135892	0.0666924	0.274367	0.053473	#N/A	#N/A	#N/A	#N/A	None
COV644	OV	0.83682	no AMP	no AMP	none	2.84731	1.42461	2.06988	0.856462	-0.0631549	#N/A	#N/A	#N/A	#N/A	None		OVTOKO	OV	0.958507	no AMP	no AMP	none	5.67876	1.06263	1.13266	3.53047	1.83367	#N/A	#N/A	#N/A	0.03571	None
HUH1	LIHC	0.836665	no AMP	no AMP	none	3.80595	0.0252388	3.73987	4.60412	1.19395	#N/A	#N/A	#N/A	#N/A	None		NCIH2405	LUAD/LUSC	0.958352	no AMP	no AMP	none	5.26132	0.091735	2.68068	5.07946	2.25636	#N/A	#N/A	#N/A	#N/A	None
SKUT1	Other	0.836639	no AMP	no AMP	none	4.10888	0.137239	2.27456	4.23639	0.906439	#N/A	#N/A	#N/A	#N/A	None		HCC1599	BRCA	0.956023	no AMP	no AMP	none	3.23711	1.24276	0.925054	2.64998	0.117512	#N/A	#N/A	#N/A	0	None
OVK18	OV	0.83657	no AMP	no AMP	none	3.26861	5.43883	1.82346	2.01382	0.887338	#N/A	#N/A	#N/A	0.0313	None		NCIH441	LUAD/LUSC	0.954486	no AMP	no AMP	none	0.0838831	0.00726929	0.0710865	2.19313	-0.296767	#N/A	#N/A	#N/A	#N/A	None
LS1034	COAD	0.836076	no AMP	no AMP	none	0.742211	0.0202463	3.6816	5.19419	1.17835	#N/A	#N/A	#N/A	#N/A	None		HCC1428	BRCA	0.954307	no AMP	no AMP	none	2.27717	3.3616	1.49145	4.40788	0.670692	#N/A	#N/A	#N/A	0.00472	None
SW1271	LUAD/LUSC	0.835702	no AMP	no AMP	none	1.60747	0.0291919	0.855971	0.930614	-0.302189	#N/A	#N/A	#N/A	#N/A	None		T47D	BRCA	0.953249	no AMP	no AMP	none	2.32913	3.64824	3.78159	3.23119	0.560761	#N/A	#N/A	#N/A	0.01587	None
DKMG	GBM	0.834844	no AMP	no AMP	none	5.00231	0.199048	0.662429	0.292374	0.726714	#N/A	#N/A	#N/A	#N/A	None		IGROV1	OV	0.952131	no AMP	no AMP	none	4.85829	3.8292	4.29589	4.41086	2.04341	#N/A	#N/A	#N/A	0.02679	None
CMK	Other	0.834816	no AMP	no AMP	none	0.55179	0.0101743	5.01547	0.672451	0.379455	#N/A	#N/A	#N/A	#N/A	None		MDAMB231	BRCA	0.951647	no AMP	no AMP	none	4.72913	0.0650732	1.71502	0.681741	0.578862	#N/A	#N/A	#N/A	#N/A	None
SR786	Other	0.834168	no AMP	no AMP	none	0.956054	0.0337239	0.0548092	0.222949	-0.388253	#N/A	#N/A	#N/A	#N/A	None		EFM19	BRCA	0.951247	no AMP	no AMP	FGFR2	0.601383	4.22794	5.16901	2.10783	0.916503	#N/A	#N/A	#N/A	0.03741	None
RPMI8226	Myeloma	0.834056	no AMP	no AMP	none	0.284437	1.2103	0.459074	2.23183	-0.252893	#N/A	#N/A	#N/A	0	None		NCIH1755	LUAD/LUSC	0.950453	no AMP	no AMP	none	2.75663	0.0347123	0.749905	1.87297	-0.106294	#N/A	#N/A	#N/A	#N/A	None
LOVO	COAD	0.833677	no AMP	no AMP	none	2.94448	1.32696	3.06217	4.25222	0.679815	#N/A	#N/A	#N/A	0	None		HSC3	Other	0.950446	no AMP	no AMP	none	0.609146	2.96648	0.734364	0.115469	-0.258006	#N/A	#N/A	#N/A	0	None
SJSA1	Bone cancer	0.833491	no AMP	no AMP	none	3.49205	0.383446	2.29694	0.516417	0.0613533	#N/A	#N/A	#N/A	#N/A	None		UACC812	BRCA	0.950152	no AMP	no AMP	none	4.95051	1.50739	3.01392	5.94679	3.07296	#N/A	#N/A	#N/A	0	None
SNU61	COAD	0.833471	no AMP	no AMP	none	0.510226	1.13866	2.89282	4.38096	0.487045	#N/A	#N/A	#N/A	0.03333	None		CAL51	BRCA	0.94932	no AMP	no AMP	none	4.40648	4.97167	5.03604	3.88767	2.18433	#N/A	#N/A	#N/A	0.02911	None
GB1	GBM	0.832175	no AMP	no AMP	none	3.68221	0.228331	2.94434	0.139016	0.172992	#N/A	#N/A	#N/A	#N/A	None		KE37	Other	0.948508	no AMP	no AMP	none	4.3881	0.00769856	0.316103	0.660321	0.323658	#N/A	#N/A	#N/A	#N/A	None
HPBALL	Other	0.831748	no AMP	no AMP	none	1.92249	0.0154506	0.0561161	0.488285	-0.312497	#N/A	#N/A	#N/A	#N/A	None		CAS1	GBM	0.94745	no AMP	no AMP	none	4.60049	0.946767	0.540479	1.27549	0.498371	#N/A	#N/A	#N/A	0.15	None
MELHO	Skin cancer	0.831727	no AMP	no AMP	none	1.34074	0.0767992	0.0495449	0.709734	-0.349138	#N/A	#N/A	#N/A	#N/A	None		JVM3	Other	0.947095	no AMP	no AMP	none	3.15422	0.0322314	0.0269881	0.194301	-0.135922	#N/A	#N/A	#N/A	#N/A	None
YKG1	GBM	0.831016	no AMP	no AMP	none	4.65862	0.0277675	1.44565	0.667562	0.517928	#N/A	#N/A	#N/A	#N/A	None		OE19	ESCA	0.946189	no AMP	no AMP	none	0.225348	1.63124	3.98232	4.40286	0.712874	#N/A	#N/A	#N/A	0.01852	None
647V	BLCA	0.830885	#N/A	#N/A	none	1.96923	1.01616	0.466174	0.531924	-0.278167	#N/A	#N/A	#N/A	0.04545	None		NCIH596	Other	0.945167	no AMP	no AMP	none	3.33708	2.88786	3.90219	0.857999	0.399692	#N/A	#N/A	#N/A	0.05172	None
A2058	Skin cancer	0.83061	no AMP	no AMP	none	2.15733	0.123096	2.45261	3.12917	0.0891598	#N/A	#N/A	#N/A	#N/A	None		2313287	STAD	0.944931	#N/A	#N/A	none	0.0421256	0.528836	1.95497	5.40705	1.1544	#N/A	#N/A	#N/A	#N/A	None
IGR39	Skin cancer	0.830207	no AMP	no AMP	none	3.65795	0.112541	0.38025	0.356644	0.0126614	#N/A	#N/A	#N/A	#N/A	None		A204	Other	0.944714	no AMP	no AMP	none	7.6877	0.240611	3.27829	3.55517	7.6531	#N/A	#N/A	#N/A	#N/A	None
BC3C	BLCA	0.830133	no AMP	no AMP	none	3.27103	0.529203	0.777473	1.2099	-0.0408018	#N/A	#N/A	#N/A	#N/A	None		D283MED	Other	0.944296	no AMP	no AMP	none	1.78151	4.53338	1.00601	2.62489	0.305167	#N/A	#N/A	#N/A	0.01689	None
NCIH838	LUAD/LUSC	0.829822	no AMP	no AMP	none	3.6353	0.0496053	1.81155	1.85425	0.143668	#N/A	#N/A	#N/A	#N/A	None		697	Other	0.942656	#N/A	#N/A	none	4.18591	3.15026	0.041022	0.278125	0.359415	#N/A	#N/A	#N/A	0	None
ESS1	UCEC	0.829805	no AMP	no AMP	none	4.63114	1.77035	1.6953	3.51885	0.918476	#N/A	#N/A	#N/A	0.09804	None		NCIH520	LUAD/LUSC	0.941482	no AMP	no AMP	none	6.50933	0.0628133	4.04394	2.19826	3.36476	#N/A	#N/A	#N/A	#N/A	None
SNU1076	HNSC	0.82901	no AMP	no AMP	none	0.183021	2.27007	3.39746	0.422123	-0.10331	#N/A	#N/A	#N/A	0.04717	None		8305C	Other	0.94148	#N/A	#N/A	none	2.98044	0.0404315	0.0905989	0.2281	-0.170503	#N/A	#N/A	#N/A	#N/A	None
A375	Skin cancer	0.82701	no AMP	no AMP	none	2.49635	0.156042	1.87026	2.59105	-0.010875	#N/A	#N/A	#N/A	#N/A	None		LOXIMVI	SKCM	0.939931	no AMP	no AMP	none	5.23477	0.0448403	1.20109	0.642416	0.958425	#N/A	#N/A	#N/A	#N/A	None
NCIH28	LUAD/LUSC	0.82661	no AMP	no AMP	none	5.01487	2.80747	3.50104	5.28363	2.46048	#N/A	#N/A	#N/A	0	None		CAL120	BRCA	0.939427	no AMP	no AMP	none	7.06684	0.237915	0.429514	1.28106	4.48222	#N/A	#N/A	#N/A	#N/A	None
KMS27	Myeloma	0.826551	no AMP	no AMP	none	1.72933	0.0120408	0.0852401	0.2372	-0.337463	#N/A	#N/A	#N/A	#N/A	None		ESS1	Other	0.938334	no AMP	no AMP	none	4.63114	1.77035	1.6953	3.51885	0.918476	#N/A	#N/A	#N/A	0.09804	None
F36P	Other	0.825921	no AMP	no AMP	none	0.750664	0.0562035	0.642612	0.209675	-0.384859	#N/A	#N/A	#N/A	#N/A	None		ACHN	Other	0.93601	no AMP	no AMP	none	5.47588	1.69114	0.843365	3.52252	1.59907	#N/A	#N/A	#N/A	0	None
COV362	OV	0.825892	no AMP	no AMP	none	3.71465	1.31988	0.484728	1.24751	0.100924	#N/A	#N/A	#N/A	0	None		HH	Other	0.935707	no AMP	no AMP	none	6.34625	0.0158792	0.108133	0.64402	2.52039	#N/A	#N/A	#N/A	#N/A	None
IM95	STAD	0.825868	no AMP	FGFR1	none	0.0647703	1.85416	2.93968	5.62938	1.54749	#N/A	#N/A	#N/A	0.01695	None		A172	GBM	0.934369	no AMP	no AMP	none	5.47693	0.0477373	3.74584	1.74132	1.54725	#N/A	#N/A	#N/A	#N/A	None
SNU1214	HNSC	0.82575	no AMP	no AMP	none	1.0725	2.80181	5.71679	1.09677	1.03718	#N/A	#N/A	#N/A	0.01744	None		GB1	GBM	0.932236	no AMP	no AMP	none	3.68221	0.228331	2.94434	0.139016	0.172992	#N/A	#N/A	#N/A	#N/A	None
MIAPACA2	Other	0.825538	no AMP	no AMP	none	1.32651	0.497393	2.97274	2.37478	-0.0465678	#N/A	#N/A	#N/A	#N/A	None		MKN7	STAD	0.932128	no AMP	no AMP	none	3.41926	0.492423	0.555157	1.40921	0.00296439	#N/A	#N/A	#N/A	0.5	None
CAL12T	LUAD/LUSC	0.825484	no AMP	no AMP	none	2.0629	0.0618832	1.38142	1.93586	-0.171274	#N/A	#N/A	#N/A	#N/A	None		OVKATE	OV	0.931962	no AMP	no AMP	none	4.26205	4.57428	2.04358	1.17329	0.801957	#N/A	#N/A	#N/A	0.01754	None
HUPT4	Other	0.825307	no AMP	no AMP	none	0.0804437	0.713046	1.85771	0.485248	-0.336329	#N/A	#N/A	#N/A	0	None		NCIH226	LUAD/LUSC	0.931604	no AMP	no AMP	none	4.94248	0.562694	2.32055	1.25081	0.811562	#N/A	#N/A	#N/A	0	None
M07E	Other	0.824656	no AMP	no AMP	none	0.106344	0.462505	3.34661	0.783589	-0.168055	#N/A	#N/A	#N/A	#N/A	None		U2OS	Other	0.929209	no AMP	no AMP	none	4.27671	2.24103	1.41612	3.80439	0.824643	#N/A	#N/A	#N/A	0.0274	None
BHY	HNSC	0.824267	no AMP	no AMP	none	0.51244	2.13631	5.32317	0.468439	0.625849	#N/A	#N/A	#N/A	0.01923	None		NCIH446	LUAD/LUSC	0.926925	no AMP	no AMP	none	3.83969	3.34723	1.29283	3.20576	0.5692	#N/A	#N/A	#N/A	0.02752	None
MONOMAC6	Other	0.824164	no AMP	no AMP	none	0.323195	0.0401711	0.330623	0.857377	-0.384483	#N/A	#N/A	#N/A	#N/A	None		NCIH2452	Other	0.925447	no AMP	no AMP	none	5.26225	0.102211	0.974443	0.471957	0.971093	#N/A	#N/A	#N/A	#N/A	None
U266B1	Myeloma	0.823533	no AMP	no AMP	none	0.603506	0.0512194	0.279721	0.504116	-0.389907	#N/A	#N/A	#N/A	#N/A	None		CAL78	Other	0.924524	no AMP	no AMP	none	4.84496	0.834459	1.12654	0.557595	0.642233	#N/A	#N/A	#N/A	#N/A	None
KPL1	Other	0.821595	no AMP	no AMP	none	2.91841	2.51033	2.88008	2.95367	0.302375	#N/A	#N/A	#N/A	0.04819	None		RERFGC1B	STAD	0.922176	no AMP	no AMP	none	1.72999	6.40793	5.56255	3.12212	2.7151	#N/A	#N/A	#N/A	0.02456	None
G361	Skin cancer	0.821226	no AMP	no AMP	none	1.58324	0.0812468	0.244209	2.94857	-0.107655	#N/A	#N/A	#N/A	#N/A	None		AN3CA	UCEC	0.916548	no AMP	no AMP	FGFR2	7.05694	5.39149	3.52247	3.04283	5.70815	#N/A	#N/A	#N/A	0.00207	None
SUDHL4	Other	0.820861	no AMP	no AMP	none	0.110981	0.0153401	0.32166	1.74472	-0.33537	#N/A	#N/A	#N/A	#N/A	None		SW780	BLCA	0.915016	no AMP	no AMP	none	0.570596	1.75219	4.57296	0.717438	0.218144	#N/A	#N/A	In-frame fusion	0.30435	FGFR3
HLF	LIHC	0.820829	no AMP	no AMP	none	5.51723	0.0541066	0.571199	1.78601	1.30377	#N/A	#N/A	#N/A	#N/A	None		LK2	LUAD/LUSC	0.91005	no AMP	no AMP	none	7.11405	0.354144	2.22657	3.73894	5.12505	#N/A	#N/A	#N/A	#N/A	None
CAL51	Other	0.820556	no AMP	no AMP	none	4.40648	4.97167	5.03604	3.88767	2.18433	#N/A	#N/A	#N/A	0.02911	None		HCC1569	BRCA	0.908725	no AMP	no AMP	none	3.14311	3.70103	3.03273	4.91839	1.32858	#N/A	#N/A	#N/A	0	None
NCIH1694	LUAD/LUSC	0.820059	no AMP	no AMP	none	3.06108	2.64766	2.31841	2.15615	0.164353	#N/A	#N/A	#N/A	0.01818	None		RT4	BLCA	0.903434	no AMP	no AMP	none	0.0995284	2.53969	6.27693	0.265642	1.55645	#N/A	#N/A	Out-of-frame	0.0082	FGFR3
NB1	Other	0.818642	no AMP	no AMP	none	4.15786	0.87743	0.634402	0.577771	0.231785	#N/A	#N/A	#N/A	0	None		ECC10	Other	0.902773	no AMP	no AMP	none	7.5577	0.0329414	1.91101	3.22554	6.7695	#N/A	#N/A	#N/A	#N/A	None
NCIH2029	LUAD/LUSC	0.818482	no AMP	no AMP	none	3.14533	0.543425	0.0648644	0.565841	-0.116533	#N/A	#N/A	#N/A	#N/A	None		MDAMB453	BRCA	0.892855	no AMP	no AMP	none	2.07691	0.762856	0.67544	9.1044	19.6588	#N/A	#N/A	#N/A	0	None
HCC1438	LUAD/LUSC	0.818421	#N/A	#N/A	none	4.31623	0.0108683	0.151116	3.41151	0.612191	#N/A	#N/A	#N/A	#N/A	None		A704	Other	0.890316	no AMP	no AMP	none	3.97075	0.862672	2.96588	4.12425	0.885098	#N/A	#N/A	#N/A	0	None
U2OS	Bone cancer	0.818362	no AMP	no AMP	none	4.27671	2.24103	1.41612	3.80439	0.824643	#N/A	#N/A	#N/A	0.0274	None		KG1	Other	0.88424	no AMP	no AMP	none	4.31889	0.806162	0.264142	0.749189	0.305041	5'-partner	#N/A	#N/A	0	None
HCC15	LUAD/LUSC	0.818264	no AMP	no AMP	none	1.96796	0.0618222	0.875137	0.79971	-0.275624	#N/A	#N/A	#N/A	#N/A	None		GDM1	Other	0.874424	no AMP	no AMP	none	0.232633	0.254707	3.28892	0.435235	-0.191298	#N/A	#N/A	#N/A	#N/A	None
BV173	Other	0.817437	no AMP	no AMP	none	0.154384	0.0176975	0.120086	0.279846	-0.415721	#N/A	#N/A	#N/A	#N/A	None		BT549	BRCA	0.871307	no AMP	no AMP	none	4.60056	2.87195	0.990426	0.951398	0.599439	#N/A	#N/A	#N/A	0.04484	None
BCPAP	THCA	0.817352	no AMP	no AMP	none	3.57618	0.0260264	0.177499	0.484522	-0.0137991	#N/A	#N/A	#N/A	#N/A	None		NCIH1581	Other	0.862045	no AMP	no AMP	none	5.36763	4.77143	1.94664	2.45975	1.78672	#N/A	#N/A	#N/A	0.01633	None
MDAMB468	Other	0.817265	no AMP	no AMP	none	2.77194	2.1333	1.57688	2.07236	0.0139025	#N/A	#N/A	#N/A	0	None		MSTO211H	Other	0.854086	no AMP	no AMP	none	3.74587	0.0102144	0.115044	0.753382	0.0494482	#N/A	#N/A	#N/A	#N/A	None
T84	COAD	0.817029	no AMP	no AMP	none	0.114101	0.204226	3.32113	5.79507	1.77635	#N/A	#N/A	#N/A	#N/A	None		HCC1395	BRCA	0.851181	no AMP	no AMP	none	3.68035	2.59275	0.650296	2.78809	0.327654	#N/A	#N/A	#N/A	0.01316	None
DEL	Other	0.816439	no AMP	no AMP	none	1.19254	0.0127962	0.0837607	0.287817	-0.373486	#N/A	#N/A	#N/A	#N/A	None		G402	Other	0.829264	no AMP	no AMP	none	7.51845	0.0187316	1.98895	1.41447	6.34743	#N/A	#N/A	#N/A	#N/A	None
PATU8988S	Other	0.816218	no AMP	no AMP	none	1.21674	3.61832	3.7205	6.21776	2.80403	#N/A	#N/A	#N/A	0.0188	None		RT112	BLCA	0.808146	no AMP	no AMP	none	0.480969	2.8358	7.21238	0.807662	3.35402	#N/A	#N/A	In-frame fusion	0.02143	FGFR3
TM31	GBM	0.815395	no AMP	no AMP	none	6.17298	0.217694	1.25009	1.25673	2.24991	#N/A	#N/A	#N/A	#N/A	None		OPM2	Other	0.79419	no AMP	no AMP	FGFR3	0.149534	0.0494289	8.81183	0.439605	10.6135	#N/A	#N/A	#N/A	#N/A	None
LAMA84	Other	0.815166	no AMP	no AMP	none	0.40162	0.0569089	4.11402	0.79214	0.0102619	#N/A	#N/A	#N/A	#N/A	None		A2780	Other	0.765254	no AMP	no AMP	none	5.14234	0.0530659	2.25177	3.6897	1.3457	#N/A	#N/A	#N/A	#N/A	None
CAL33	HNSC	0.814576	no AMP	no AMP	none	0.228313	3.0564	5.56141	1.44986	0.919072	#N/A	#N/A	#N/A	0.03109	None		KATOIII	STAD	0.751355	no AMP	FGFR2	none	0.0485643	10.0236	1.85241	4.82394	20.9933	#N/A	BP outside I17 and 3'-partner	#N/A	0.94993	FGFR2
8305C	THCA	0.814503	#N/A	#N/A	none	2.98044	0.0404315	0.0905989	0.2281	-0.170503	#N/A	#N/A	#N/A	#N/A	None		G401	Other	0.728637	no AMP	no AMP	none	4.5344	6.00209	3.19505	2.25517	1.9511	#N/A	#N/A	#N/A	0.02558	None
SKOV3	OV	0.813939	no AMP	no AMP	none	4.51365	1.98429	3.20006	3.8297	1.10493	#N/A	#N/A	#N/A	0.03571	None		SNU16	STAD	0.530289	no AMP	FGFR2	none	0.0237019	9.26118	1.30081	2.67649	11.7999	#N/A	Out-of-frame	#N/A	0.03198	FGFR2
HT55	COAD	0.813758	no AMP	no AMP	none	0.147809	0.0662043	3.89262	4.94898	1.00039	#N/A	#N/A	#N/A	#N/A	None		NCIH716	COAD	0.443279	no AMP	FGFR2	none	0.245711	10.0794	2.55144	1.76362	20.9525	#N/A	In-frame fusion	#N/A	0.69006	FGFR2
L363	Myeloma	0.81345	no AMP	no AMP	none	0.177182	0.0653978	1.99518	1.20925	-0.303242	#N/A	#N/A	#N/A	#N/A	None
KMRC3	Other	0.812239	no AMP	no AMP	none	5.1331	0.501189	1.65517	3.3823	1.21534	#N/A	#N/A	#N/A	#N/A	None
BICR16	HNSC	0.812138	no AMP	no AMP	none	1.76604	1.36143	2.62355	3.04082	0.077609	#N/A	#N/A	#N/A	0.03333	None
KG1C	GBM	0.811373	no AMP	no AMP	none	4.82448	0.337065	1.42053	0.513789	0.627827	#N/A	#N/A	#N/A	#N/A	None
EBC1	LUAD/LUSC	0.810687	no AMP	no AMP	none	1.56093	0.123373	0.0934446	0.610001	-0.336424	#N/A	#N/A	#N/A	#N/A	None
KE97	STAD	0.810259	no AMP	no AMP	none	1.12263	0.0273474	0.0613327	0.223767	-0.379551	#N/A	#N/A	#N/A	#N/A	None
DMS454	LUAD/LUSC	0.809741	no AMP	no AMP	none	4.33191	0.0817004	1.33615	6.37525	3.28287	#N/A	#N/A	#N/A	#N/A	None
MFE296	UCEC	0.808093	no AMP	no AMP	FGFR2	3.40749	3.69228	3.72393	2.59052	0.636416	#N/A	#N/A	#N/A	0.0033	None
SUDHL10	Other	0.807852	no AMP	no AMP	none	0.234158	0.0282012	0.0369888	0.673417	-0.400945	#N/A	#N/A	#N/A	#N/A	None
KYO1	Other	0.807745	no AMP	no AMP	none	1.17087	0.0142596	2.94915	2.94317	0.0239958	#N/A	#N/A	#N/A	#N/A	None
SNU489	GBM	0.807567	no AMP	no AMP	none	5.53676	1.19687	0.411806	0.282208	1.26622	#N/A	#N/A	#N/A	0	None
HUT78	Other	0.807391	no AMP	no AMP	none	4.57747	0.0497529	0.793312	0.277623	0.429879	#N/A	#N/A	#N/A	#N/A	None
SNU475	LIHC	0.807084	no AMP	no AMP	none	4.67483	1.39398	1.29777	1.96824	0.63768	#N/A	#N/A	#N/A	0.02564	None
PF382	Other	0.806986	no AMP	no AMP	none	6.01664	0.0232491	1.38725	0.773764	1.95821	#N/A	#N/A	#N/A	#N/A	None
HCC1395	Other	0.806717	no AMP	no AMP	none	3.68035	2.59275	0.650296	2.78809	0.327654	#N/A	#N/A	#N/A	0.01316	None
SW1088	GBM	0.806714	no AMP	no AMP	none	4.02513	0.0477024	0.707603	0.723547	0.166632	#N/A	#N/A	#N/A	#N/A	None
SW1353	Bone cancer	0.806157	no AMP	no AMP	none	5.05429	1.34093	0.933942	0.604416	0.815477	#N/A	#N/A	#N/A	0	None
ACCMESO1	LUAD/LUSC	0.80576	no AMP	no AMP	none	3.86495	0.0882317	0.929325	0.359083	0.0981643	#N/A	#N/A	#N/A	#N/A	None
KMS21BM	Myeloma	0.805498	no AMP	no AMP	none	0.106304	0.0226586	0.203975	0.878237	-0.392729	#N/A	#N/A	#N/A	#N/A	None
HOP62	LUAD/LUSC	0.805484	no AMP	no AMP	none	4.26799	0.051763	2.15826	1.6674	0.400407	#N/A	#N/A	#N/A	#N/A	None
KASUMI2	Other	0.805261	no AMP	no AMP	none	4.34786	3.5918	0.0476561	0.742736	0.517289	#N/A	#N/A	#N/A	0.00794	None
KO52	Other	0.803512	no AMP	no AMP	none	0.552452	0.0235383	0.429615	0.214655	-0.398308	#N/A	#N/A	#N/A	#N/A	None
SCC4	HNSC	0.80286	FGF3/4/19_AMP	no AMP	none	1.23419	2.10523	4.61295	1.89561	0.359862	#N/A	#N/A	#N/A	0.01282	None
CAS1	GBM	0.802667	no AMP	no AMP	none	4.60049	0.946767	0.540479	1.27549	0.498371	#N/A	#N/A	#N/A	0.15	None
LU99	LUAD/LUSC	0.802285	no AMP	no AMP	none	4.60802	0.0326386	1.52958	3.28192	0.785688	#N/A	#N/A	#N/A	#N/A	None
EJM	Myeloma	0.801825	no AMP	no AMP	none	0.190598	0.0431272	0.234251	0.713885	-0.396668	#N/A	#N/A	#N/A	#N/A	None
KE37	Other	0.801737	no AMP	no AMP	none	4.3881	0.00769856	0.316103	0.660321	0.323658	#N/A	#N/A	#N/A	#N/A	None
RI1	Other	0.800173	no AMP	no AMP	none	2.31756	0.013331	0.328619	1.16394	-0.23329	#N/A	#N/A	#N/A	#N/A	None
CAL54	Other	0.799373	no AMP	no AMP	none	5.43414	2.17693	2.67354	3.92473	1.82503	#N/A	#N/A	#N/A	0.02247	None
HGC27	STAD	0.799296	no AMP	no AMP	none	0.0882046	2.29112	4.62822	4.40033	0.962324	#N/A	#N/A	#N/A	0.03371	None
D283MED	GBM	0.798824	no AMP	no AMP	none	1.78151	4.53338	1.00601	2.62489	0.305167	#N/A	#N/A	#N/A	0.01689	None
SAOS2	Bone cancer	0.798432	#N/A	#N/A	none	4.06044	3.67464	2.65586	0.809791	0.529675	#N/A	#N/A	#N/A	0.01128	None
NCIH1563	LUAD/LUSC	0.798148	no AMP	no AMP	none	2.40292	0.692538	0.247616	0.387655	-0.245867	#N/A	#N/A	#N/A	0.05263	None
NAMALWA	Other	0.798144	no AMP	no AMP	none	0.888566	0.0194625	0.0899404	1.96902	-0.291306	#N/A	#N/A	#N/A	#N/A	None
IGR1	Skin cancer	0.797317	no AMP	no AMP	none	1.93914	0.0233373	0.279634	2.40044	-0.165778	#N/A	#N/A	#N/A	#N/A	None
SW948	COAD	0.796934	no AMP	no AMP	none	0.0630023	0.0937392	3.36889	5.24013	1.13801	#N/A	#N/A	#N/A	#N/A	None
OCIAML5	Other	0.796926	no AMP	no AMP	none	3.60716	0.0367704	0.0987943	1.1947	0.0266063	#N/A	#N/A	#N/A	#N/A	None
SNU387	LIHC	0.795732	FGF3/4/19_AMP	no AMP	none	4.65512	0.0323027	0.698448	0.0629237	0.468942	#N/A	#N/A	#N/A	#N/A	None
HDLM2	Other	0.795422	no AMP	no AMP	none	3.5006	0.0165062	0.0362332	1.23365	-0.00413135	#N/A	#N/A	#N/A	#N/A	None
YD15	HNSC	0.794791	no AMP	no AMP	none	0.648416	0.0400683	3.2897	0.820635	-0.165068	#N/A	#N/A	#N/A	#N/A	None
L540	Other	0.79331	no AMP	no AMP	none	4.95874	0.011315	0.014276	0.137692	0.670626	#N/A	#N/A	#N/A	#N/A	None
KMS26	Myeloma	0.793309	no AMP	no AMP	none	1.50964	0.0987571	5.98416	0.144831	1.17453	#N/A	#N/A	#N/A	#N/A	None
KIJK	Other	0.793236	no AMP	no AMP	none	0.451163	0.0126498	0.0671828	0.142136	-0.411503	#N/A	#N/A	#N/A	#N/A	None
C2BBE1	COAD	0.793119	no AMP	no AMP	none	2.97491	3.6518	4.39947	5.41826	2.05686	#N/A	#N/A	#N/A	0.04641	None
ECC12	STAD	0.792721	no AMP	no AMP	none	0.222594	0.0289367	1.97769	6.16159	2.21089	#N/A	#N/A	#N/A	#N/A	None
AML193	Other	0.792391	no AMP	no AMP	none	0.465408	0.320473	0.299449	1.29531	-0.35278	#N/A	#N/A	#N/A	#N/A	None
MESSA	Other	0.791919	no AMP	no AMP	none	2.54138	0.716256	3.15014	2.50355	0.121521	#N/A	#N/A	#N/A	#N/A	None
JHOM1	OV	0.791368	no AMP	no AMP	none	5.08119	1.71153	0.273269	0.601169	0.835408	#N/A	#N/A	#N/A	0.01695	None
NCIH23	LUAD/LUSC	0.790834	no AMP	no AMP	none	3.0255	0.924868	1.2483	3.32349	0.208753	#N/A	#N/A	#N/A	0	None
SF268	GBM	0.790582	no AMP	no AMP	none	5.51948	0.853338	0.395899	0.440443	1.24133	#N/A	#N/A	#N/A	0.09524	None
KMS34	Myeloma	0.790307	no AMP	no AMP	none	0.157089	0.101837	8.04661	0.844099	6.08163	#N/A	#N/A	#N/A	#N/A	None
KMS20	Myeloma	0.790166	no AMP	no AMP	none	4.30564	0.159784	0.329055	2.43781	0.423047	#N/A	#N/A	#N/A	#N/A	None
HEPG2	LIHC	0.789531	no AMP	no AMP	none	3.6187	0.582548	6.04606	6.81402	5.63905	#N/A	#N/A	#N/A	0	None
TALL1	Other	0.789204	no AMP	no AMP	none	4.59695	0.0190904	0.0882614	0.165376	0.421515	#N/A	#N/A	#N/A	#N/A	None
OCIAML2	Other	0.7889	no AMP	no AMP	none	2.17449	0.0651121	0.0755949	0.143853	-0.295911	#N/A	#N/A	#N/A	#N/A	None
JURKAT	Other	0.788882	no AMP	no AMP	none	4.07052	0.0481578	3.36892	1.23213	0.424814	#N/A	#N/A	#N/A	#N/A	None
MHHES1	Bone cancer	0.78775	no AMP	no AMP	none	4.44211	0.0445999	0.576574	4.20162	0.969841	#N/A	#N/A	#N/A	#N/A	None
COLO792	Skin cancer	0.786963	no AMP	no AMP	none	0.444207	0.0125466	0.236201	1.66875	-0.333192	#N/A	#N/A	#N/A	#N/A	None
FUOV1	OV	0.786393	no AMP	no AMP	none	2.34807	2.66725	3.12075	4.69394	0.916422	#N/A	#N/A	#N/A	0.09677	None
KMRC2	Other	0.785733	no AMP	no AMP	none	4.78935	0.294226	1.21315	3.78398	1.04164	#N/A	#N/A	#N/A	#N/A	None
ZR7530	Other	0.785291	no AMP	no AMP	none	1.7973	2.13622	1.32229	4.7441	0.700084	#N/A	#N/A	#N/A	0.03226	None
SKLU1	LUAD/LUSC	0.785163	no AMP	no AMP	none	4.71381	0.0119212	0.190897	0.511196	0.508761	#N/A	#N/A	#N/A	#N/A	None
SW1783	GBM	0.785031	no AMP	no AMP	none	4.94304	0.166114	1.12866	0.301604	0.694339	#N/A	#N/A	#N/A	#N/A	None
KMS12BM	Myeloma	0.784563	no AMP	no AMP	none	0.148003	0.0738531	0.154551	1.34008	-0.36664	#N/A	#N/A	#N/A	#N/A	None
JVM3	Other	0.784189	no AMP	no AMP	none	3.15422	0.0322314	0.0269881	0.194301	-0.135922	#N/A	#N/A	#N/A	#N/A	None
MOLT16	Other	0.783951	no AMP	no AMP	none	2.67174	0.0087641	0.147202	0.361679	-0.221157	#N/A	#N/A	#N/A	#N/A	None
A3KAW	Other	0.783785	no AMP	no AMP	none	0.127419	0.0108169	0.11526	0.244893	-0.41771	#N/A	#N/A	#N/A	#N/A	None
NB4	Other	0.783245	no AMP	no AMP	FGFR3	2.1498	0.142075	0.144725	1.00588	-0.263519	#N/A	#N/A	#N/A	#N/A	None
HS611T	Other	0.783129	no AMP	no AMP	none	0.376493	0.044052	0.107881	0.211609	-0.410867	#N/A	#N/A	#N/A	#N/A	None
JHH4	LIHC	0.782169	no AMP	no AMP	none	4.59597	2.60899	1.76853	5.57486	2.26764	#N/A	#N/A	#N/A	0.01695	None
42MGBA	GBM	0.781367	#N/A	#N/A	none	4.62882	1.51406	1.11865	0.416213	0.512281	#N/A	#N/A	#N/A	0	None
SNU46	HNSC	0.781216	no AMP	no AMP	none	3.93043	0.860358	1.6278	1.93946	0.259385	#N/A	#N/A	#N/A	0.14286	None
JURLMK1	Other	0.781063	no AMP	no AMP	none	2.63049	0.0041464	0.706287	2.61469	-0.0391918	#N/A	#N/A	#N/A	#N/A	None
OCUM1	STAD	0.781059	no AMP	no AMP	none	5.38679	3.91948	4.12229	5.60253	3.46573	#N/A	#N/A	#N/A	0.01961	None
LOXIMVI	Skin cancer	0.780408	no AMP	no AMP	none	5.23477	0.0448403	1.20109	0.642416	0.958425	#N/A	#N/A	#N/A	#N/A	None
JHUEM3	UCEC	0.780281	no AMP	no AMP	none	2.27323	1.18958	1.56544	3.67081	0.208966	#N/A	#N/A	#N/A	0.03333	None
NCIH1666	LUAD/LUSC	0.780189	no AMP	no AMP	none	0.614274	1.54433	0.584158	1.30007	-0.30775	#N/A	#N/A	#N/A	0.05405	None
SF126	GBM	0.779722	no AMP	no AMP	none	4.74864	0.521062	1.51871	1.45399	0.63058	#N/A	#N/A	#N/A	#N/A	None
CA46	Other	0.779463	no AMP	no AMP	none	0.217885	0.0134997	0.105489	1.91249	-0.321643	#N/A	#N/A	#N/A	#N/A	None
SKNSH	Other	0.779409	no AMP	no AMP	none	3.49959	0.308783	1.2916	1.7251	0.0696541	#N/A	#N/A	#N/A	#N/A	None
UO31	Other	0.779173	no AMP	no AMP	none	3.97058	0.458276	0.436923	1.86591	0.216786	#N/A	#N/A	#N/A	#N/A	None
SUPT1	Other	0.77808	no AMP	no AMP	none	0.510349	0.0074932	0.781862	0.130883	-0.393282	#N/A	#N/A	#N/A	#N/A	None
RT4	BLCA	0.777493	no AMP	no AMP	none	0.0995284	2.53969	6.27693	0.265642	1.55645	#N/A	#N/A	Out-of-frame	0.0082	FGFR3
LXF289	LUAD/LUSC	0.777251	no AMP	no AMP	none	4.87782	0.0218129	0.989938	2.07882	0.746392	#N/A	#N/A	#N/A	#N/A	None
TE15	ESCA	0.776906	no AMP	no AMP	none	0.115758	3.2608	5.88145	0.271757	1.17374	#N/A	#N/A	#N/A	0.0625	None
HELA	Other	0.776536	#N/A	#N/A	none	2.08315	0.0118232	0.790048	0.969457	-0.259167	#N/A	#N/A	#N/A	#N/A	None
SKMES1	LUAD/LUSC	0.776536	no AMP	no AMP	none	4.06387	0.0481968	0.883758	1.81546	0.25582	#N/A	#N/A	#N/A	#N/A	None
LP1	Myeloma	0.776489	no AMP	no AMP	none	0.648911	0.369734	2.19689	0.281621	-0.307591	#N/A	#N/A	#N/A	#N/A	None
J82	BLCA	0.775519	no AMP	no AMP	FGFR3	5.4136	0.0125708	1.1768	0.069161	1.1195	#N/A	#N/A	#N/A	#N/A	None
SKNAS	Other	0.775507	no AMP	no AMP	none	4.59151	0.0306501	0.385781	2.10618	0.539917	#N/A	#N/A	#N/A	#N/A	None
CCFSTTG1	GBM	0.774717	no AMP	no AMP	none	4.40722	0.680098	1.36472	0.190673	0.362296	#N/A	#N/A	#N/A	0	None
NCIH446	LUAD/LUSC	0.774248	no AMP	no AMP	none	3.83969	3.34723	1.29283	3.20576	0.5692	#N/A	#N/A	#N/A	0.02752	None
HUH6	LIHC	0.77416	no AMP	no AMP	none	4.99454	3.27112	4.5488	6.15847	3.97202	#N/A	#N/A	#N/A	0.00581	None
NUDUL1	Other	0.773714	no AMP	no AMP	none	1.05951	0.0065949	0.0687732	1.08292	-0.348596	#N/A	#N/A	#N/A	#N/A	None
T98G	GBM	0.773388	no AMP	no AMP	none	4.17809	0.0311383	1.19469	0.367319	0.23576	#N/A	#N/A	#N/A	#N/A	None
KARPAS299	Other	0.772091	no AMP	no AMP	none	0.414683	0	0.0657965	0.847066	-0.387706	#N/A	#N/A	#N/A	#N/A	None
RPMI8402	Other	0.769972	no AMP	no AMP	none	4.02415	0.21728	1.03721	0.623966	0.175065	#N/A	#N/A	#N/A	#N/A	None
AM38	GBM	0.76984	no AMP	no AMP	none	3.6078	0.0995904	0.0772006	0.0817063	-0.0173665	#N/A	#N/A	#N/A	#N/A	None
GI1	GBM	0.769156	no AMP	no AMP	none	5.57991	1.17092	0.674117	0.536066	1.33179	#N/A	#N/A	#N/A	0	None
ISTMES1	LUAD/LUSC	0.769043	no AMP	no AMP	none	4.58919	1.52916	1.84095	0.814689	0.53855	#N/A	#N/A	#N/A	0	None
HS839T	Other	0.768267	no AMP	no AMP	none	5.21978	0.613872	0.835994	0.0562612	0.922459	#N/A	#N/A	#N/A	#N/A	None
NCIH1184	LUAD/LUSC	0.767284	no AMP	no AMP	none	2.39169	1.16247	1.14195	0.563719	-0.20394	#N/A	#N/A	#N/A	0	None
SUDHL1	Other	0.767167	no AMP	no AMP	none	0.579877	0.00155424	0.0267556	0.678781	-0.389669	#N/A	#N/A	#N/A	#N/A	None
YH13	GBM	0.766978	no AMP	no AMP	none	5.29307	0.331364	0.472645	0.631547	0.996599	#N/A	#N/A	#N/A	#N/A	None
HS888T	Other	0.766181	no AMP	no AMP	none	5.77522	0.0194137	0.172231	0.709547	1.55537	#N/A	#N/A	#N/A	#N/A	None
HS934T	Other	0.76593	no AMP	no AMP	none	5.3739	0.0733054	0.39954	0.0917456	1.05564	#N/A	#N/A	#N/A	#N/A	None
SKM1	Other	0.765593	no AMP	no AMP	none	3.83345	0.0153934	0.836791	2.06469	0.18806	#N/A	#N/A	#N/A	#N/A	None
KNS60	GBM	0.764382	no AMP	no AMP	none	3.73655	1.68231	0.538983	0.105246	0.0763832	#N/A	#N/A	#N/A	0.04	None
SW48	COAD	0.764181	no AMP	no AMP	none	0.337464	1.83118	3.1493	3.23617	0.129036	#N/A	#N/A	#N/A	0	None
SNU175	COAD	0.763966	no AMP	no AMP	none	1.90447	1.20729	0.579673	4.2371	0.355994	#N/A	#N/A	#N/A	0	None
NCIH1703	LUAD/LUSC	0.763539	no AMP	no AMP	none	6.03497	0.362739	2.87316	2.32914	2.22984	#N/A	#N/A	#N/A	#N/A	None
HMCB	Skin cancer	0.762366	no AMP	no AMP	none	4.14196	2.75959	4.78053	4.48345	1.71676	#N/A	#N/A	#N/A	0.02326	None
EB1	Other	0.762308	no AMP	no AMP	none	3.64592	0.0203112	0.0445161	0.630458	0.0106008	#N/A	#N/A	#N/A	#N/A	None
MOLP8	Myeloma	0.762012	no AMP	no AMP	none	0.313873	2.57613	0.0818336	0.184778	-0.317529	#N/A	#N/A	#N/A	0	None
PL21	Other	0.761939	no AMP	no AMP	none	0.123864	0.0157684	0.0471951	0.113995	-0.422698	#N/A	#N/A	#N/A	#N/A	None
IALM	LUAD/LUSC	0.761494	no AMP	no AMP	none	4.96237	0.0519229	0.892868	1.29198	0.743824	#N/A	#N/A	#N/A	#N/A	None
P31FUJ	Other	0.761055	no AMP	no AMP	none	2.94351	0.0056285	0.323635	0.400398	-0.168266	#N/A	#N/A	#N/A	#N/A	None
EM2	Other	0.76088	no AMP	no AMP	none	0.0986529	0.0380619	0.0596396	1.31619	-0.371755	#N/A	#N/A	#N/A	#N/A	None
RS411	Other	0.760396	no AMP	no AMP	none	0.912494	0.0276837	0.106304	1.42738	-0.334248	#N/A	#N/A	#N/A	#N/A	None
TE441T	Other	0.760005	no AMP	no AMP	none	5.9255	0.0711928	4.4737	0.432596	2.28343	#N/A	#N/A	#N/A	#N/A	None
RD	Other	0.759528	no AMP	no AMP	none	4.12873	0.0438378	0.630372	5.76277	2.11957	#N/A	#N/A	#N/A	#N/A	None
SNU1077	UCEC	0.758292	no AMP	no AMP	none	3.29594	1.99194	2.82013	3.22321	0.401483	#N/A	#N/A	#N/A	0.02326	None
SKNMC	Bone cancer	0.757732	no AMP	no AMP	none	4.953	0.0156905	4.64757	3.4378	1.6111	#N/A	#N/A	In-frame fusion	#N/A	FGFR3
GRANTA519	Other	0.757366	no AMP	no AMP	none	2.28855	0.0194045	0.15912	0.739861	-0.26096	#N/A	#N/A	#N/A	#N/A	None
SKES1	Bone cancer	0.75528	no AMP	no AMP	none	3.80206	0.0146285	2.96238	2.27089	0.34794	#N/A	#N/A	#N/A	#N/A	None
MM1S	Myeloma	0.755087	no AMP	no AMP	none	0.645267	0.870235	0.153209	0.983632	-0.354983	#N/A	#N/A	#N/A	0	None
DU4475	Other	0.754547	no AMP	no AMP	none	1.93437	0.0693356	3.31278	0.669991	-0.0849891	#N/A	#N/A	#N/A	#N/A	None
HS895T	Other	0.754041	no AMP	no AMP	none	5.39029	0.0249293	0.289074	0.431268	1.0801	#N/A	#N/A	#N/A	#N/A	None
SUPM2	Other	0.753669	no AMP	no AMP	none	0.493276	0.0253173	0.047593	0.76722	-0.388478	#N/A	#N/A	#N/A	#N/A	None
MDAMB453	Other	0.752715	no AMP	no AMP	none	2.07691	0.762856	0.67544	9.1044	19.6588	#N/A	#N/A	#N/A	0	None
SNU182	LIHC	0.750151	no AMP	no AMP	none	2.7545	2.02003	2.89462	1.72997	0.081677	#N/A	#N/A	#N/A	0.03571	None
HS940T	Other	0.749923	no AMP	no AMP	none	4.56869	0.0889581	1.08056	0.698479	0.449454	#N/A	#N/A	#N/A	#N/A	None
GA10	Other	0.749855	no AMP	no AMP	none	0.459157	0.0160127	0.135102	0.43658	-0.400869	#N/A	#N/A	#N/A	#N/A	None
MOLM16	Other	0.749009	no AMP	no AMP	none	2.86918	0.0205708	2.98918	0.248562	-0.0224464	#N/A	#N/A	#N/A	#N/A	None
KPNSI9S	Other	0.748301	no AMP	no AMP	none	4.49436	0.0956307	1.68616	1.91679	0.51141	#N/A	#N/A	#N/A	#N/A	None
CMLT1	Other	0.74764	no AMP	no AMP	none	4.46477	0.0207397	0.495526	0.538699	0.36489	#N/A	#N/A	#N/A	#N/A	None
NALM6	Other	0.746899	no AMP	no AMP	none	3.57107	0.0824786	0.0382026	0.166424	-0.0271495	#N/A	#N/A	#N/A	#N/A	None
YD10B	HNSC	0.746754	no AMP	no AMP	none	1.49019	3.15415	4.10397	1.52687	0.25724	#N/A	#N/A	#N/A	0	None
MOLT3	Other	0.745902	no AMP	no AMP	none	6.23657	0.00513952	0.482545	0.531623	2.30686	#N/A	#N/A	#N/A	#N/A	None
SNU738	GBM	0.745351	no AMP	no AMP	none	4.46922	0.162892	0.740391	2.55639	0.536635	#N/A	#N/A	#N/A	#N/A	None
MG63	Bone cancer	0.744672	no AMP	no AMP	none	5.44705	1.06801	0.323232	5.71574	3.02196	#N/A	#N/A	#N/A	0	None
RH30	Other	0.74428	no AMP	no AMP	none	3.54061	0.0218764	0.721246	7.88886	8.54094	#N/A	#N/A	#N/A	#N/A	None
TE8	ESCA	0.74355	FGF3/4/19_AMP	no AMP	none	4.68605	1.62891	3.04807	3.619	1.10092	#N/A	#N/A	#N/A	0	None
PEER	Other	0.738927	no AMP	no AMP	none	4.15487	0.0122192	0.685937	0.0866047	0.199965	#N/A	#N/A	#N/A	#N/A	None
MONOMAC1	Other	0.737425	no AMP	no AMP	none	1.32011	0.0556695	0.25654	0.551916	-0.352974	#N/A	#N/A	#N/A	#N/A	None
TUHR14TKB	Other	0.735885	no AMP	no AMP	none	4.86077	3.5368	3.137	4.09119	1.57402	#N/A	#N/A	#N/A	0	None
M059K	GBM	0.730509	no AMP	no AMP	none	4.43335	1.62432	1.38873	0.126354	0.40468	#N/A	#N/A	#N/A	0.02041	None
HS822T	Other	0.730422	no AMP	no AMP	none	4.73979	0.464951	0.0979743	0.112955	0.519191	#N/A	#N/A	#N/A	#N/A	None
OCILY19	Other	0.722426	no AMP	no AMP	none	5.42483	0.00549183	0.0616429	0.422907	1.1122	#N/A	#N/A	#N/A	#N/A	None
MHHNB11	Other	0.722021	no AMP	no AMP	none	4.28707	0.195111	0.411035	3.08639	0.527817	#N/A	#N/A	#N/A	#N/A	None
KPNYN	Other	0.719787	no AMP	no AMP	none	4.84544	0.0358573	0.11031	0.55106	0.600355	#N/A	#N/A	#N/A	#N/A	None
NCIH2009	LUAD/LUSC	0.718926	no AMP	no AMP	none	1.2189	0.0193452	0.589173	2.1069	-0.24888	#N/A	#N/A	#N/A	#N/A	None
NCIH1944	LUAD/LUSC	0.718644	no AMP	no AMP	none	3.20546	0.0374879	4.60282	4.15368	1.05286	#N/A	#N/A	#N/A	#N/A	None
SF539	GBM	0.713313	no AMP	no AMP	none	5.38552	1.40926	1.08462	0.89678	1.14789	#N/A	#N/A	#N/A	0.02128	None
GSS	STAD	0.713282	no AMP	no AMP	none	0.0431282	2.01209	1.90539	4.11177	0.289322	#N/A	#N/A	#N/A	0.04839	None
KMS18	Myeloma	0.712678	no AMP	no AMP	none	0.323395	0.0353959	9.14865	0.390025	13.5228	#N/A	#N/A	#N/A	#N/A	None
697	Other	0.71256	#N/A	#N/A	none	4.18591	3.15026	0.041022	0.278125	0.359415	#N/A	#N/A	#N/A	0	None
PFEIFFER	Other	0.71143	no AMP	no AMP	none	0.415781	0.00967567	0.169703	1.30602	-0.361159	#N/A	#N/A	#N/A	#N/A	None
NCIH211	LUAD/LUSC	0.71106	no AMP	no AMP	none	2.00973	0.506361	0.714072	3.68763	0.135697	#N/A	#N/A	#N/A	#N/A	None
NCIH520	LUAD/LUSC	0.709725	no AMP	no AMP	none	6.50933	0.0628133	4.04394	2.19826	3.36476	#N/A	#N/A	#N/A	#N/A	None
HS729	Other	0.702069	no AMP	no AMP	none	5.00485	0.0512519	0.830695	0.231709	0.729571	#N/A	#N/A	#N/A	#N/A	None
KMH2	Other	0.700153	no AMP	no AMP	none	3.76933	2.4217	1.28676	0.251094	0.158042	#N/A	#N/A	#N/A	0.0098	None
NCIH522	LUAD/LUSC	0.69937	no AMP	no AMP	none	6.2048	0.0589784	2.01153	1.4903	2.36207	#N/A	#N/A	#N/A	#N/A	None
SH4	Skin cancer	0.699358	no AMP	no AMP	none	0.719294	0.0207337	0.057039	2.61322	-0.219357	#N/A	#N/A	#N/A	#N/A	None
KHM1B	Myeloma	0.690969	no AMP	no AMP	none	0.208416	0.0145777	0.0455358	0.123731	-0.420082	#N/A	#N/A	#N/A	#N/A	None
ML1	THCA	0.690939	no AMP	no AMP	none	3.12874	2.748	1.24619	1.45965	0.0615177	#N/A	#N/A	#N/A	0.01399	None
COV434	OV	0.687724	no AMP	no AMP	none	3.16803	0.069485	2.1527	1.26607	-0.00222354	#N/A	#N/A	#N/A	#N/A	None
HS688AT	Other	0.686553	no AMP	no AMP	none	4.5818	2.22576	0.753304	0.115518	0.497988	#N/A	#N/A	#N/A	0	None
GAMG	GBM	0.680945	no AMP	no AMP	none	5.46552	0.0253964	0.538638	0.377348	1.16579	#N/A	#N/A	#N/A	#N/A	None
HUH28	Other	0.677902	no AMP	no AMP	none	2.93019	3.32886	0.425889	1.16266	0.041895	#N/A	#N/A	#N/A	0.01031	None
DMS114	LUAD/LUSC	0.67389	FGF3/4/19_AMP	no AMP	none	5.25437	0.572044	3.04405	3.72928	1.55714	#N/A	#N/A	#N/A	#N/A	None
NCIH2085	LUAD/LUSC	0.66798	no AMP	no AMP	none	2.44124	3.15024	2.37764	3.03394	0.249945	#N/A	#N/A	#N/A	0.00816	None
NCIH2081	LUAD/LUSC	0.66699	no AMP	no AMP	none	2.87874	0.012024	0.129798	1.04028	-0.15761	#N/A	#N/A	#N/A	#N/A	None
SKNBE2	Other	0.661649	no AMP	no AMP	none	4.71768	2.23196	0.291019	1.04697	0.608863	#N/A	#N/A	#N/A	0	None
NCIH929	Myeloma	0.659732	no AMP	no AMP	none	0.708392	0.153594	6.39891	1.3585	1.70251	#N/A	#N/A	#N/A	#N/A	None
G402	Other	0.659528	no AMP	no AMP	none	7.51845	0.0187316	1.98895	1.41447	6.34743	#N/A	#N/A	#N/A	#N/A	None
RH18	Other	0.658452	no AMP	no AMP	none	4.3658	0.0806451	0.344206	2.9253	0.531949	#N/A	#N/A	#N/A	#N/A	None
SEM	Other	0.658343	no AMP	no AMP	none	2.64712	0.012694	0.10533	0.139522	-0.232468	#N/A	#N/A	#N/A	#N/A	None
ECC10	STAD	0.651394	no AMP	no AMP	none	7.5577	0.0329414	1.91101	3.22554	6.7695	#N/A	#N/A	#N/A	#N/A	None
SNU1105	GBM	0.644825	no AMP	no AMP	none	4.85745	2.29166	1.31089	0.353976	0.712593	#N/A	#N/A	#N/A	0.0137	None
SIMA	Other	0.6421	no AMP	no AMP	none	3.43397	3.51275	0.300444	1.15338	0.181431	#N/A	#N/A	#N/A	0.00395	None
FU97	STAD	0.636008	no AMP	no AMP	none	3.64048	4.13503	6.11627	7.04029	6.73517	#N/A	#N/A	#N/A	0.01272	None
KM12	COAD	0.625841	no AMP	no AMP	none	0.174374	1.14724	0.555381	4.76958	0.563828	#N/A	#N/A	#N/A	0.05	None
QGP1	Other	0.623121	no AMP	no AMP	none	3.41578	0.445855	0.246698	1.52779	0.00245394	#N/A	#N/A	#N/A	#N/A	None
MSTO211H	LUAD/LUSC	0.609879	no AMP	no AMP	none	3.74587	0.0102144	0.115044	0.753382	0.0494482	#N/A	#N/A	#N/A	#N/A	None
SNU466	GBM	0.600298	no AMP	no AMP	none	4.38654	0.0415703	3.53442	0.58488	0.574683	#N/A	#N/A	#N/A	#N/A	None
LC1F	LUAD/LUSC	0.596472	no AMP	no AMP	none	2.29703	3.37201	1.152	4.14753	0.532873	#N/A	#N/A	#N/A	0.01081	None
A2780	OV	0.594028	no AMP	no AMP	none	5.14234	0.0530659	2.25177	3.6897	1.3457	#N/A	#N/A	#N/A	#N/A	None
SNU201	GBM	0.593694	no AMP	no AMP	none	5.00041	1.74927	0.900201	0.596518	0.78594	#N/A	#N/A	#N/A	0	None
RH41	Other	0.577915	no AMP	no AMP	none	4.85539	2.21546	1.87035	8.00308	10.0009	#N/A	#N/A	#N/A	0.02941	None
A204	Other	0.576927	no AMP	no AMP	none	7.6877	0.240611	3.27829	3.55517	7.6531	#N/A	#N/A	#N/A	#N/A	None
HEP3B217	LIHC	0.569979	no AMP	no AMP	none	1.85469	3.1475	6.76689	6.9594	6.95357	#N/A	#N/A	#N/A	0.01235	None
KASUMI1	Other	0.565604	no AMP	no AMP	none	3.31315	0.0321054	0.16548	0.658264	-0.0798706	#N/A	#N/A	#N/A	#N/A	None
SW579	THCA	0.563842	no AMP	no AMP	none	4.07199	0.0241174	0.338534	0.0502874	0.154475	#N/A	#N/A	#N/A	#N/A	None
MPP89	LUAD/LUSC	0.563506	no AMP	no AMP	none	4.88483	0.226979	1.75792	1.92685	0.773644	#N/A	#N/A	#N/A	#N/A	None
NCIH1341	LUAD/LUSC	0.558628	no AMP	no AMP	none	3.45337	4.69676	3.67195	1.3359	0.765142	#N/A	#N/A	#N/A	0.01556	None
YD8	HNSC	0.55305	no AMP	no AMP	none	3.73255	0.774575	2.14332	1.09482	0.157076	#N/A	#N/A	#N/A	#N/A	None
HS578T	Other	0.53438	no AMP	no AMP	none	5.01275	0.0203331	1.73869	0.663618	0.78877	#N/A	#N/A	#N/A	#N/A	None
MOLM13	Other	0.531097	no AMP	no AMP	none	1.02666	0.049654	0.0892096	0.693468	-0.367533	#N/A	#N/A	#N/A	#N/A	None
KMS11	Myeloma	0.527647	no AMP	no AMP	FGFR3	1.06654	4.13455	9.34763	2.34901	16.0788	#N/A	#N/A	#N/A	0.01681	None
AN3CA	UCEC	0.524289	no AMP	no AMP	FGFR2	7.05694	5.39149	3.52247	3.04283	5.70815	#N/A	#N/A	#N/A	0.00207	None
TTC709	Other	0.52189	#N/A	#N/A	none	4.04154	5.72254	3.35295	0.734785	1.39883	#N/A	#N/A	#N/A	0.00659	None
EOL1	Other	0.520155	no AMP	no AMP	none	1.9933	0.0139441	2.08375	0.172691	-0.236901	#N/A	#N/A	#N/A	#N/A	None
NCIH1581	LUAD/LUSC	0.51324	no AMP	no AMP	none	5.36763	4.77143	1.94664	2.45975	1.78672	#N/A	#N/A	#N/A	0.01633	None
SNU886	LIHC	0.512164	no AMP	no AMP	none	4.48986	0.0277234	0.487082	4.11725	0.956113	#N/A	#N/A	#N/A	#N/A	None
LI7	LIHC	0.498617	FGF3/4/19_AMP	no AMP	none	3.82291	2.74765	4.25819	5.72353	2.48876	#N/A	#N/A	#N/A	0.02564	None
RT112	BLCA	0.473724	no AMP	no AMP	none	0.480969	2.8358	7.21238	0.807662	3.35402	#N/A	#N/A	In-frame fusion	0.02143	FGFR3
CAL78	Bone cancer	0.446774	no AMP	no AMP	none	4.84496	0.834459	1.12654	0.557595	0.642233	#N/A	#N/A	#N/A	#N/A	None
A172	GBM	0.418518	no AMP	no AMP	none	5.47693	0.0477373	3.74584	1.74132	1.54725	#N/A	#N/A	#N/A	#N/A	None
JHUEM2	UCEC	0.400343	no AMP	no AMP	FGFR2	4.1931	5.59722	2.33608	2.42051	1.3861	#N/A	#N/A	#N/A	0.0186	None
KATOIII	STAD	0.376169	no AMP	FGFR2	none	0.0485643	10.0236	1.85241	4.82394	20.9933	#N/A	BP outside I17 and 3'-partner	#N/A	0.94993	FGFR2
OPM2	Myeloma	0.358666	no AMP	no AMP	FGFR3	0.149534	0.0494289	8.81183	0.439605	10.6135	#N/A	#N/A	#N/A	#N/A	None
UMUC1	BLCA	0.290184	no AMP	no AMP	none	0.348623	4.66259	5.05383	0.872179	0.87874	#N/A	#N/A	#N/A	0.09223	None
JMSU1	BLCA	0.273455	no AMP	no AMP	none	6.62668	0.010567	0.243714	2.81883	3.35834	#N/A	#N/A	#N/A	#N/A	None
SNU16	STAD	0.197175	no AMP	FGFR2	none	0.0237019	9.26118	1.30081	2.67649	11.7999	#N/A	Out-of-frame	#N/A	0.03198	FGFR2
NCIH716	COAD	0.075382	no AMP	FGFR2	none	0.245711	10.0794	2.55144	1.76362	20.9525	#N/A	In-frame fusion	#N/A	0.69006	FGFR2

## Sheet: ED Fig. 13b
cell_line	AUC_AZD4547	AUC_PD173074	Alteration
KARPAS620	0.99199	0.993363	#N/A
TE6	0.990212	0.968567	#N/A
UMUC3	0.970885	0.992011	#N/A
PC3	0.966349	0.983163	#N/A
KYSE150	0.96591	0.97765	#N/A
NCIH1299	0.965736	0.989625	#N/A
LS123	0.965532	0.981057	#N/A
SUIT2	0.964053	0.978764	#N/A
OV90	0.964052	0.985325	#N/A
MKN45	0.963963	0.980837	#N/A
MDAMB157	0.963723	0.969773	#N/A
SW1573	0.963581	0.98334	#N/A
MKN7	0.963552	0.932128	#N/A
JHH6	0.963534	0.984059	#N/A
CW2	0.96179	0.988757	#N/A
KNS62	0.961049	0.986439	#N/A
MFE319	0.960376	0.991616	FGFR2 missense hotspot mut
KYSE450	0.960219	0.986592	#N/A
SBC5	0.959846	0.992905	#N/A
OV56	0.959039	0.985066	#N/A
AGS	0.958837	0.974247	#N/A
UACC62	0.958611	0.98599	#N/A
RKN	0.957996	0.98749	#N/A
MDST8	0.957084	0.98898	#N/A
8MGBA	0.956187	0.98921	#N/A
CAMA1	0.95363	0.974609	#N/A
RKO	0.953326	0.98564	#N/A
EFO21	0.952636	0.974944	#N/A
A253	0.952232	0.994394	#N/A
PANC0403	0.952054	0.970898	#N/A
MDAMB361	0.951377	0.976173	#N/A
NCIH2342	0.950248	0.988138	#N/A
HDQP1	0.95007	0.968685	#N/A
HCC1937	0.950064	0.964084	#N/A
JIMT1	0.950062	0.984921	#N/A
TOV21G	0.94957	0.96593	#N/A
BT20	0.949365	0.991866	#N/A
KP2	0.949253	0.989064	#N/A
PATU8988T	0.949185	0.985449	#N/A
ES2	0.948975	0.986759	#N/A
A498	0.948524	0.973211	#N/A
FADU	0.94851	0.988435	#N/A
NCIH1651	0.94817	0.991198	#N/A
PANC0203	0.947466	0.978568	#N/A
TOV112D	0.947199	0.989948	#N/A
NCIH2170	0.947038	0.972551	#N/A
HCT116	0.946078	0.988709	#N/A
SNU449	0.94546	0.976643	#N/A
KURAMOCHI	0.945144	0.973505	#N/A
VMRCRCZ	0.944499	0.981891	#N/A
SU8686	0.944102	0.977173	#N/A
FTC133	0.943908	0.986608	#N/A
HCC2218	0.942483	0.990412	#N/A
NCIH1793	0.94102	0.978269	#N/A
HCC1143	0.939393	0.973021	#N/A
HCC78	0.939088	0.981449	#N/A
HPAFII	0.938962	0.980371	#N/A
MOLT13	0.938863	0.994173	#N/A
KYSE70	0.938351	0.98967	#N/A
KYSE520	0.937562	0.984291	#N/A
SNUC5	0.936899	0.973698	#N/A
HSC4	0.936217	0.990686	#N/A
769P	0.936202	0.977997	#N/A
NCIH441	0.935517	0.954486	#N/A
NCIH196	0.93454	0.988737	#N/A
EN	0.933905	0.986937	#N/A
OVISE	0.933301	0.988123	#N/A
KLE	0.931216	0.976019	#N/A
DANG	0.931104	0.99243	#N/A
ME1	0.930977	0.995481	#N/A
T47D	0.930496	0.953249	#N/A
SNGM	0.930454	0.994677	#N/A
DBTRG05MG	0.929952	0.975247	#N/A
KYSE180	0.928522	0.99462	#N/A
CFPAC1	0.928149	0.976812	#N/A
KYSE140	0.928058	0.990236	#N/A
U87MG	0.926377	0.988973	#N/A
MKN1	0.926139	0.984191	#N/A
DMS273	0.925738	0.992547	#N/A
SHP77	0.925434	0.98552	#N/A
SKHEP1	0.924941	0.992216	#N/A
KU1919	0.923771	0.98993	#N/A
SNU398	0.92255	0.984927	#N/A
HCC1806	0.921775	0.97848	#N/A
LS411N	0.92113	0.988067	#N/A
DMS53	0.919578	0.972046	#N/A
C32	0.919432	0.991107	#N/A
TE1	0.918923	0.987252	#N/A
AU565	0.917584	0.959425	#N/A
PATU8902	0.917151	0.981681	#N/A
LCLC103H	0.915813	0.983213	#N/A
BT474	0.9158	0.972599	#N/A
SW1710	0.915427	0.989865	#N/A
CAL62	0.91507	0.987973	#N/A
SW1116	0.915049	0.991277	#N/A
CAPAN1	0.913907	0.985801	#N/A
OVCAR8	0.913833	0.98991	#N/A
CORL105	0.913731	0.968531	#N/A
KALS1	0.913681	0.977786	#N/A
RCC10RGB	0.913393	0.966007	#N/A
CAL148	0.913288	0.98859	#N/A
OC314	0.912956	0.992916	#N/A
ONS76	0.91128	0.988377	#N/A
CCK81	0.911174	0.990013	#N/A
NCIH661	0.910728	0.988409	#N/A
SKMM2	0.910461	0.993308	#N/A
BL41	0.910414	0.99927	#N/A
TE9	0.910195	0.991108	#N/A
NCIH1650	0.90945	0.973242	#N/A
NUGC4	0.908825	0.98112	#N/A
NUGC3	0.90867	0.982207	#N/A
COLO680N	0.907599	0.985603	#N/A
HT144	0.907498	0.990442	#N/A
KP4	0.906219	0.990618	#N/A
HARA	0.905553	0.962223	#N/A
PANC0327	0.90352	0.984892	#N/A
REH	0.900955	0.996171	#N/A
NCIN87	0.900949	0.970555	#N/A
OAW42	0.900822	0.98364	#N/A
CAPAN2	0.900097	0.977679	#N/A
TT2609C02	0.899494	0.981112	#N/A
RCM1	0.899424	0.981947	#N/A
NCIH1838	0.898977	0.981118	#N/A
IGR37	0.898256	0.993896	#N/A
OVCAR4	0.898217	0.98306	#N/A
HOP92	0.897954	0.983887	#N/A
MDAMB231	0.897478	0.951647	#N/A
HCC827	0.897149	0.98313	#N/A
OVTOKO	0.895528	0.958507	#N/A
VMCUB1	0.895269	0.990854	#N/A
22RV1	0.895115	0.985442	#N/A
2313287	0.894688	0.944931	#N/A
EPLC272H	0.89452	0.982955	#N/A
639V	0.894352	0.983575	FGFR3 missense hotspot mut
SKMEL1	0.894308	0.985576	#N/A
HT29	0.894161	0.990662	#N/A
NCIH2452	0.893999	0.925447	#N/A
NCIH1975	0.893318	0.983882	#N/A
KMRC20	0.892746	0.989638	#N/A
CAL29	0.892236	0.9795	#N/A
NCIH1355	0.891252	0.982776	#N/A
NCIH2052	0.890421	0.987919	#N/A
HT1080	0.889476	0.987645	#N/A
8505C	0.889334	0.985353	#N/A
NCIH1573	0.889251	0.98674	#N/A
JVM2	0.888557	0.958733	#N/A
LS180	0.887976	0.987246	#N/A
HSC2	0.887909	0.991556	#N/A
JHH2	0.88762	0.981785	#N/A
ACHN	0.887359	0.93601	#N/A
HSC3	0.887015	0.950446	#N/A
DND41	0.886412	0.996304	#N/A
NCIH2023	0.886117	0.972411	#N/A
COLO829	0.88545	0.977086	#N/A
SCC9	0.884415	0.989631	#N/A
NCIH747	0.884362	0.978525	#N/A
PSN1	0.884257	0.98792	#N/A
NCIH1869	0.883683	0.985496	#N/A
SKLMS1	0.883682	0.991286	#N/A
NCIH1915	0.883552	0.984816	#N/A
HT1376	0.883533	0.970636	#N/A
AMO1	0.883345	0.992536	#N/A
NCIH650	0.882157	0.992654	#N/A
NCIH2228	0.881664	0.975766	#N/A
GDM1	0.881589	0.874424	#N/A
TE4	0.881016	0.986501	#N/A
IGROV1	0.880098	0.952131	#N/A
SUDHL8	0.87962	0.999355	#N/A
BFTC905	0.878937	0.992583	#N/A
CL11	0.878739	0.976726	#N/A
SW620	0.878543	0.989589	#N/A
SNU5	0.87844	0.990239	#N/A
HCC1954	0.877519	0.98073	#N/A
SNU407	0.877169	0.989313	#N/A
5637	0.876517	0.986647	#N/A
MELJUSO	0.875743	0.990174	#N/A
NCIH226	0.874117	0.931604	#N/A
KYSE410	0.873687	0.980387	#N/A
OE19	0.87365	0.946189	#N/A
CAL27	0.873245	0.989411	#N/A
UACC257	0.873011	0.987491	#N/A
KP3	0.871939	0.981451	#N/A
U118MG	0.871434	0.984991	#N/A
NCIH69	0.871206	0.9934	#N/A
L428	0.870349	0.994407	#N/A
HCC1500	0.869966	0.972421	#N/A
LOUNH91	0.868358	0.98535	#N/A
PANC1005	0.867078	0.980131	#N/A
OSRC2	0.866085	0.987294	#N/A
KMRC1	0.864678	0.959442	#N/A
NCIH526	0.864456	0.981941	#N/A
RMGI	0.862778	0.982438	#N/A
PANC0813	0.862434	0.985407	#N/A
A101D	0.861705	0.984633	#N/A
NCIH1155	0.861405	0.990226	#N/A
BFTC909	0.861221	0.965695	#N/A
NCIH727	0.860903	0.986753	#N/A
HOS	0.860514	0.99275	#N/A
CAL120	0.859327	0.939427	#N/A
LN229	0.858769	0.988589	#N/A
NCIH2122	0.85837	0.992311	#N/A
BT549	0.858359	0.871307	#N/A
LU65	0.85833	0.980593	#N/A
OAW28	0.857402	0.985468	#N/A
KYM1	0.857131	0.988012	#N/A
KCL22	0.857113	0.991092	#N/A
DU145	0.856471	0.992232	#N/A
RL952	0.856204	0.99037	#N/A
MCF7	0.856108	0.988105	#N/A
HDMYZ	0.855729	0.972106	#N/A
NCIH358	0.854655	0.984688	#N/A
WM115	0.854654	0.987091	#N/A
SKCO1	0.854361	0.988991	#N/A
WSUDLCL2	0.853581	0.975984	#N/A
HCC38	0.851045	0.959866	#N/A
KARPAS422	0.850828	0.990988	#N/A
GCT	0.850721	0.988243	#N/A
RPMI7951	0.850494	0.992095	#N/A
NCIH841	0.850021	0.987636	#N/A
LN18	0.8499	0.990722	#N/A
YAPC	0.847879	0.985418	#N/A
PC14	0.847827	0.993653	#N/A
TCCSUP	0.847814	0.986649	#N/A
KELLY	0.847459	0.99315	#N/A
LCLC97TM1	0.84741	0.992003	#N/A
BHT101	0.847084	0.988727	#N/A
NCIH1792	0.846884	0.994074	#N/A
SKMEL24	0.845176	0.988592	#N/A
CAL851	0.844144	0.984755	#N/A
NCIH1755	0.843209	0.950453	#N/A
HPAC	0.841707	0.980193	#N/A
P12ICHIKAWA	0.841476	0.986119	#N/A
JHH1	0.841199	0.987333	#N/A
JJN3	0.84031	0.990575	#N/A
NCIH1435	0.839847	0.996457	#N/A
HCC44	0.839283	0.988086	#N/A
A549	0.839196	0.989819	#N/A
NCIH2405	0.838809	0.958352	#N/A
SUDHL6	0.83783	0.996853	#N/A
NCIH2087	0.837569	0.988751	#N/A
SKUT1	0.836639	0.990623	#N/A
LS1034	0.836076	0.994259	#N/A
SW1271	0.835702	0.983652	#N/A
DKMG	0.834844	0.980781	#N/A
RPMI8226	0.834056	0.992975	#N/A
SJSA1	0.833491	0.986097	#N/A
SNU61	0.833471	0.988513	#N/A
GB1	0.832175	0.932236	#N/A
647V	0.830885	0.991485	#N/A
A2058	0.83061	0.995744	#N/A
ESS1	0.829805	0.938334	#N/A
A375	0.82701	0.994264	#N/A
NCIH28	0.82661	0.977205	#N/A
IM95	0.825868	0.989327	#N/A
MONOMAC6	0.824164	0.991931	#N/A
G361	0.821226	0.983687	#N/A
CAL51	0.820556	0.94932	#N/A
NCIH1694	0.820059	0.989736	#N/A
NB1	0.818642	0.983516	#N/A
U2OS	0.818362	0.929209	#N/A
HCC15	0.818264	0.985496	#N/A
BV173	0.817437	0.979979	#N/A
BCPAP	0.817352	0.983275	#N/A
MDAMB468	0.817265	0.988479	#N/A
T84	0.817029	0.990126	#N/A
DEL	0.816439	0.973552	#N/A
LAMA84	0.815166	0.985758	#N/A
CAL33	0.814576	0.989919	#N/A
8305C	0.814503	0.94148	#N/A
SKOV3	0.813939	0.980367	#N/A
HT55	0.813758	0.986075	#N/A
L363	0.81345	0.994177	#N/A
EBC1	0.810687	0.983914	#N/A
MFE296	0.808093	0.990301	FGFR2 missense hotspot mut
SUDHL10	0.807852	0.996182	#N/A
PF382	0.806986	0.984104	#N/A
HCC1395	0.806717	0.851181	#N/A
SW1088	0.806714	0.96611	#N/A
HOP62	0.805484	0.988832	#N/A
SCC4	0.80286	0.986827	#N/A
CAS1	0.802667	0.94745	#N/A
EJM	0.801825	0.993548	#N/A
KE37	0.801737	0.948508	#N/A
CAL54	0.799373	0.975414	#N/A
HGC27	0.799296	0.992308	#N/A
D283MED	0.798824	0.944296	#N/A
NCIH1563	0.798148	0.985733	#N/A
NAMALWA	0.798144	0.968186	#N/A
IGR1	0.797317	0.993307	#N/A
SW948	0.796934	0.980872	#N/A
SNU387	0.795732	0.978636	#N/A
HDLM2	0.795422	0.992752	#N/A
L540	0.79331	0.982514	#N/A
MESSA	0.791919	0.979838	#N/A
NCIH23	0.790834	0.991098	#N/A
SF268	0.790582	0.985708	#N/A
OCIAML2	0.7889	0.997014	#N/A
MHHES1	0.78775	0.991825	#N/A
COLO792	0.786963	0.990127	#N/A
FUOV1	0.786393	0.975905	#N/A
ZR7530	0.785291	0.976209	#N/A
SKLU1	0.785163	0.980682	#N/A
SW1783	0.785031	0.964825	#N/A
KMS12BM	0.784563	0.981466	#N/A
JVM3	0.784189	0.947095	#N/A
MOLT16	0.783951	0.997251	#N/A
A3KAW	0.783785	0.970628	#N/A
JHH4	0.782169	0.977667	#N/A
42MGBA	0.781367	0.975515	#N/A
OCUM1	0.781059	0.963573	#N/A
LOXIMVI	0.780408	0.939931	#N/A
NCIH1666	0.780189	0.979543	#N/A
CA46	0.779463	0.975543	#N/A
SKNSH	0.779409	0.972648	#N/A
SUPT1	0.77808	0.989307	#N/A
RT4	0.777493	0.903434	FGFR3 truncation
LXF289	0.777251	0.99446	#N/A
SKMES1	0.776536	0.989357	#N/A
J82	0.775519	0.984167	FGFR3 missense hotspot mut
SKNAS	0.775507	0.981097	#N/A
NCIH446	0.774248	0.926925	#N/A
T98G	0.773388	0.992089	#N/A
KARPAS299	0.772091	0.993612	#N/A
RPMI8402	0.769972	0.970272	#N/A
AM38	0.76984	0.991428	#N/A
GI1	0.769156	0.98293	#N/A
ISTMES1	0.769043	0.969117	#N/A
YH13	0.766978	0.981515	#N/A
SW48	0.764181	0.984581	#N/A
SNU175	0.763966	0.990652	#N/A
NCIH1703	0.763539	0.971859	#N/A
MOLP8	0.762012	0.992506	#N/A
IALM	0.761494	0.960273	#N/A
P31FUJ	0.761055	0.983909	#N/A
EM2	0.76088	0.990319	#N/A
RS411	0.760396	0.99445	#N/A
RD	0.759528	0.987843	#N/A
GRANTA519	0.757366	0.988453	#N/A
SKES1	0.75528	0.976718	#N/A
MM1S	0.755087	0.984412	#N/A
DU4475	0.754547	0.980284	#N/A
SUPM2	0.753669	0.990557	#N/A
MDAMB453	0.752715	0.892855	#N/A
SNU182	0.750151	0.982583	#N/A
GA10	0.749855	0.980487	#N/A
CMLT1	0.74764	0.995753	#N/A
NALM6	0.746899	0.970691	#N/A
MG63	0.744672	0.981596	#N/A
TE8	0.74355	0.972102	#N/A
KPNYN	0.719787	0.96509	#N/A
NCIH2009	0.718926	0.989172	#N/A
NCIH1944	0.718644	0.980662	#N/A
SF539	0.713313	0.992559	#N/A
697	0.71256	0.942656	#N/A
NCIH211	0.71106	0.965163	#N/A
NCIH520	0.709725	0.941482	#N/A
KMH2	0.700153	0.988156	#N/A
NCIH522	0.69937	0.991182	#N/A
SH4	0.699358	0.988045	#N/A
GAMG	0.680945	0.992279	#N/A
DMS114	0.67389	0.969504	#N/A
NCIH2085	0.66798	0.974747	#N/A
NCIH929	0.659732	0.987831	#N/A
G402	0.659528	0.829264	#N/A
ECC10	0.651394	0.902773	#N/A
SIMA	0.6421	0.987072	#N/A
FU97	0.636008	0.971571	#N/A
KM12	0.625841	0.989448	#N/A
MSTO211H	0.609879	0.854086	#N/A
A2780	0.594028	0.765254	#N/A
RH41	0.577915	0.991743	#N/A
A204	0.576927	0.944714	#N/A
MPP89	0.563506	0.974381	#N/A
NCIH1341	0.558628	0.971899	#N/A
MOLM13	0.531097	0.990721	#N/A
AN3CA	0.524289	0.916548	FGFR2 missense hotspot mut
NCIH1581	0.51324	0.862045	#N/A
RT112	0.473724	0.808146	FGFR3 truncation
CAL78	0.446774	0.924524	#N/A
A172	0.418518	0.934369	#N/A
KATOIII	0.376169	0.751355	FGFR2 truncation
OPM2	0.358666	0.79419	FGFR3 missense hotspot mut
SNU16	0.197175	0.530289	FGFR2 truncation
NCIH716	0.075382	0.443279	FGFR2 truncation

## Sheet: ED Fig. 13c
FGF3/4/9_amp	AUC	drug
no AMP	0.997042	AZD4547
no AMP	0.99199	AZD4547
FGF3/4/19_AMP	0.990212	AZD4547
no AMP	0.975986	AZD4547
no AMP	0.971421	AZD4547
no AMP	0.970885	AZD4547
no AMP	0.969062	AZD4547
FGF3/4/19_AMP	0.968547	AZD4547
no AMP	0.966606	AZD4547
no AMP	0.966349	AZD4547
no AMP	0.96591	AZD4547
no AMP	0.965778	AZD4547
no AMP	0.965736	AZD4547
no AMP	0.965532	AZD4547
no AMP	0.964053	AZD4547
no AMP	0.964052	AZD4547
no AMP	0.963963	AZD4547
no AMP	0.963723	AZD4547
no AMP	0.963581	AZD4547
no AMP	0.963552	AZD4547
no AMP	0.963534	AZD4547
no AMP	0.962977	AZD4547
no AMP	0.96179	AZD4547
no AMP	0.961439	AZD4547
no AMP	0.961049	AZD4547
no AMP	0.960376	AZD4547
no AMP	0.960219	AZD4547
no AMP	0.959846	AZD4547
no AMP	0.959039	AZD4547
no AMP	0.959039	AZD4547
no AMP	0.958837	AZD4547
no AMP	0.958637	AZD4547
no AMP	0.958611	AZD4547
no AMP	0.957996	AZD4547
no AMP	0.957517	AZD4547
no AMP	0.957385	AZD4547
no AMP	0.957084	AZD4547
no AMP	0.956174	AZD4547
no AMP	0.955462	AZD4547
no AMP	0.955317	AZD4547
no AMP	0.954778	AZD4547
no AMP	0.954326	AZD4547
no AMP	0.95363	AZD4547
no AMP	0.953326	AZD4547
no AMP	0.953241	AZD4547
no AMP	0.953171	AZD4547
no AMP	0.952636	AZD4547
FGF3/4/19_AMP	0.952232	AZD4547
no AMP	0.952054	AZD4547
no AMP	0.951944	AZD4547
no AMP	0.951377	AZD4547
no AMP	0.950248	AZD4547
no AMP	0.95007	AZD4547
no AMP	0.950064	AZD4547
no AMP	0.950062	AZD4547
no AMP	0.949601	AZD4547
no AMP	0.94957	AZD4547
no AMP	0.949423	AZD4547
no AMP	0.949365	AZD4547
no AMP	0.949253	AZD4547
no AMP	0.949185	AZD4547
no AMP	0.949092	AZD4547
no AMP	0.949035	AZD4547
FGF3/4/19_AMP	0.948975	AZD4547
no AMP	0.948524	AZD4547
FGF3/4/19_AMP	0.94851	AZD4547
no AMP	0.94817	AZD4547
no AMP	0.947466	AZD4547
no AMP	0.947201	AZD4547
no AMP	0.947199	AZD4547
no AMP	0.947038	AZD4547
no AMP	0.946078	AZD4547
no AMP	0.94546	AZD4547
no AMP	0.945144	AZD4547
no AMP	0.94506	AZD4547
no AMP	0.944825	AZD4547
no AMP	0.944499	AZD4547
no AMP	0.944102	AZD4547
no AMP	0.943933	AZD4547
no AMP	0.943908	AZD4547
no AMP	0.943724	AZD4547
no AMP	0.942483	AZD4547
no AMP	0.94102	AZD4547
no AMP	0.940592	AZD4547
no AMP	0.939948	AZD4547
no AMP	0.939393	AZD4547
no AMP	0.939088	AZD4547
no AMP	0.938962	AZD4547
no AMP	0.938863	AZD4547
no AMP	0.938706	AZD4547
no AMP	0.938466	AZD4547
no AMP	0.938351	AZD4547
no AMP	0.938174	AZD4547
no AMP	0.937856	AZD4547
no AMP	0.937562	AZD4547
no AMP	0.936899	AZD4547
no AMP	0.936742	AZD4547
no AMP	0.936217	AZD4547
no AMP	0.935517	AZD4547
no AMP	0.935078	AZD4547
no AMP	0.934988	AZD4547
no AMP	0.93454	AZD4547
no AMP	0.933905	AZD4547
no AMP	0.933638	AZD4547
no AMP	0.933301	AZD4547
no AMP	0.933292	AZD4547
no AMP	0.933105	AZD4547
no AMP	0.932087	AZD4547
no AMP	0.93141	AZD4547
no AMP	0.931242	AZD4547
no AMP	0.931216	AZD4547
no AMP	0.931104	AZD4547
no AMP	0.930977	AZD4547
no AMP	0.930496	AZD4547
no AMP	0.930454	AZD4547
no AMP	0.930144	AZD4547
no AMP	0.929952	AZD4547
no AMP	0.929183	AZD4547
no AMP	0.928522	AZD4547
no AMP	0.928149	AZD4547
no AMP	0.928058	AZD4547
no AMP	0.927649	AZD4547
no AMP	0.926619	AZD4547
no AMP	0.926377	AZD4547
no AMP	0.926139	AZD4547
no AMP	0.925738	AZD4547
no AMP	0.925434	AZD4547
no AMP	0.924941	AZD4547
no AMP	0.924394	AZD4547
no AMP	0.92386	AZD4547
FGF3/4/19_AMP	0.923771	AZD4547
no AMP	0.922992	AZD4547
no AMP	0.92255	AZD4547
no AMP	0.92225	AZD4547
no AMP	0.921775	AZD4547
no AMP	0.92113	AZD4547
no AMP	0.920642	AZD4547
no AMP	0.920588	AZD4547
no AMP	0.920329	AZD4547
no AMP	0.919578	AZD4547
no AMP	0.919432	AZD4547
no AMP	0.918923	AZD4547
no AMP	0.918214	AZD4547
no AMP	0.917584	AZD4547
no AMP	0.917215	AZD4547
no AMP	0.917151	AZD4547
no AMP	0.916709	AZD4547
no AMP	0.916621	AZD4547
no AMP	0.916312	AZD4547
no AMP	0.915813	AZD4547
no AMP	0.9158	AZD4547
no AMP	0.915427	AZD4547
no AMP	0.91507	AZD4547
no AMP	0.915049	AZD4547
no AMP	0.913907	AZD4547
no AMP	0.913833	AZD4547
no AMP	0.913731	AZD4547
no AMP	0.913681	AZD4547
no AMP	0.913393	AZD4547
no AMP	0.913288	AZD4547
no AMP	0.913148	AZD4547
no AMP	0.912956	AZD4547
no AMP	0.911767	AZD4547
no AMP	0.91128	AZD4547
no AMP	0.911174	AZD4547
no AMP	0.910905	AZD4547
no AMP	0.910809	AZD4547
no AMP	0.910728	AZD4547
no AMP	0.910461	AZD4547
no AMP	0.910414	AZD4547
no AMP	0.910385	AZD4547
FGF3/4/19_AMP	0.910195	AZD4547
no AMP	0.90945	AZD4547
no AMP	0.908825	AZD4547
no AMP	0.908707	AZD4547
no AMP	0.908695	AZD4547
no AMP	0.90867	AZD4547
no AMP	0.908513	AZD4547
FGF3/4/19_AMP	0.908214	AZD4547
no AMP	0.907599	AZD4547
no AMP	0.907498	AZD4547
no AMP	0.907097	AZD4547
no AMP	0.906219	AZD4547
no AMP	0.905553	AZD4547
no AMP	0.90364	AZD4547
no AMP	0.903547	AZD4547
no AMP	0.90352	AZD4547
no AMP	0.902594	AZD4547
no AMP	0.901685	AZD4547
no AMP	0.901494	AZD4547
no AMP	0.900955	AZD4547
no AMP	0.900949	AZD4547
no AMP	0.900822	AZD4547
no AMP	0.900732	AZD4547
no AMP	0.900097	AZD4547
no AMP	0.899494	AZD4547
no AMP	0.899424	AZD4547
no AMP	0.899112	AZD4547
no AMP	0.898977	AZD4547
no AMP	0.898256	AZD4547
no AMP	0.898217	AZD4547
no AMP	0.898009	AZD4547
no AMP	0.897954	AZD4547
no AMP	0.897703	AZD4547
no AMP	0.897478	AZD4547
no AMP	0.897474	AZD4547
no AMP	0.897149	AZD4547
no AMP	0.895576	AZD4547
no AMP	0.895528	AZD4547
no AMP	0.895278	AZD4547
no AMP	0.895269	AZD4547
no AMP	0.89504	AZD4547
no AMP	0.894763	AZD4547
no AMP	0.89452	AZD4547
no AMP	0.894308	AZD4547
no AMP	0.894161	AZD4547
no AMP	0.89402	AZD4547
no AMP	0.893999	AZD4547
no AMP	0.893751	AZD4547
no AMP	0.893656	AZD4547
no AMP	0.893518	AZD4547
no AMP	0.893352	AZD4547
no AMP	0.893318	AZD4547
no AMP	0.892817	AZD4547
no AMP	0.892746	AZD4547
FGF3/4/19_AMP	0.892236	AZD4547
no AMP	0.891874	AZD4547
no AMP	0.891567	AZD4547
no AMP	0.891368	AZD4547
no AMP	0.891252	AZD4547
no AMP	0.890421	AZD4547
FGF3/4/19_AMP	0.889784	AZD4547
no AMP	0.889495	AZD4547
no AMP	0.889476	AZD4547
no AMP	0.889251	AZD4547
no AMP	0.888557	AZD4547
no AMP	0.888118	AZD4547
no AMP	0.887976	AZD4547
no AMP	0.887909	AZD4547
no AMP	0.887869	AZD4547
no AMP	0.88762	AZD4547
no AMP	0.887359	AZD4547
no AMP	0.887015	AZD4547
no AMP	0.886761	AZD4547
no AMP	0.886412	AZD4547
no AMP	0.88613	AZD4547
no AMP	0.886117	AZD4547
no AMP	0.886054	AZD4547
no AMP	0.88545	AZD4547
no AMP	0.885013	AZD4547
no AMP	0.884415	AZD4547
no AMP	0.884362	AZD4547
no AMP	0.884257	AZD4547
no AMP	0.883813	AZD4547
no AMP	0.883683	AZD4547
no AMP	0.883682	AZD4547
no AMP	0.883552	AZD4547
no AMP	0.883533	AZD4547
no AMP	0.883524	AZD4547
no AMP	0.883433	AZD4547
no AMP	0.883345	AZD4547
no AMP	0.882157	AZD4547
no AMP	0.881664	AZD4547
no AMP	0.881589	AZD4547
no AMP	0.881446	AZD4547
no AMP	0.881016	AZD4547
no AMP	0.880794	AZD4547
no AMP	0.880483	AZD4547
no AMP	0.880098	AZD4547
no AMP	0.879977	AZD4547
no AMP	0.87962	AZD4547
FGF3/4/19_AMP	0.879454	AZD4547
no AMP	0.878937	AZD4547
no AMP	0.878739	AZD4547
no AMP	0.878709	AZD4547
no AMP	0.878549	AZD4547
no AMP	0.878543	AZD4547
no AMP	0.87844	AZD4547
no AMP	0.87835	AZD4547
no AMP	0.877519	AZD4547
no AMP	0.877213	AZD4547
no AMP	0.877169	AZD4547
no AMP	0.877098	AZD4547
no AMP	0.875743	AZD4547
no AMP	0.875388	AZD4547
no AMP	0.874117	AZD4547
no AMP	0.874014	AZD4547
no AMP	0.873737	AZD4547
no AMP	0.873687	AZD4547
no AMP	0.87365	AZD4547
no AMP	0.873465	AZD4547
no AMP	0.873245	AZD4547
no AMP	0.873011	AZD4547
no AMP	0.872376	AZD4547
no AMP	0.872307	AZD4547
no AMP	0.872019	AZD4547
no AMP	0.871939	AZD4547
no AMP	0.871913	AZD4547
no AMP	0.871612	AZD4547
no AMP	0.871434	AZD4547
no AMP	0.871206	AZD4547
no AMP	0.870349	AZD4547
no AMP	0.869966	AZD4547
no AMP	0.868358	AZD4547
no AMP	0.867461	AZD4547
no AMP	0.867078	AZD4547
no AMP	0.866781	AZD4547
no AMP	0.866681	AZD4547
no AMP	0.866085	AZD4547
no AMP	0.866049	AZD4547
no AMP	0.865714	AZD4547
no AMP	0.865405	AZD4547
no AMP	0.865002	AZD4547
no AMP	0.864678	AZD4547
no AMP	0.864517	AZD4547
no AMP	0.864456	AZD4547
no AMP	0.864261	AZD4547
no AMP	0.864238	AZD4547
FGF3/4/19_AMP	0.863687	AZD4547
no AMP	0.862951	AZD4547
no AMP	0.862932	AZD4547
no AMP	0.862778	AZD4547
no AMP	0.862434	AZD4547
no AMP	0.862185	AZD4547
no AMP	0.861705	AZD4547
no AMP	0.861605	AZD4547
no AMP	0.861405	AZD4547
no AMP	0.861221	AZD4547
no AMP	0.86107	AZD4547
no AMP	0.861037	AZD4547
no AMP	0.860908	AZD4547
no AMP	0.860903	AZD4547
no AMP	0.860551	AZD4547
no AMP	0.860514	AZD4547
no AMP	0.859386	AZD4547
no AMP	0.859327	AZD4547
no AMP	0.859178	AZD4547
no AMP	0.858899	AZD4547
no AMP	0.858769	AZD4547
no AMP	0.85837	AZD4547
no AMP	0.858359	AZD4547
no AMP	0.85833	AZD4547
no AMP	0.85791	AZD4547
no AMP	0.857755	AZD4547
no AMP	0.857664	AZD4547
no AMP	0.857426	AZD4547
no AMP	0.857402	AZD4547
no AMP	0.857281	AZD4547
no AMP	0.857131	AZD4547
no AMP	0.857113	AZD4547
no AMP	0.857077	AZD4547
no AMP	0.856863	AZD4547
no AMP	0.856471	AZD4547
no AMP	0.856204	AZD4547
no AMP	0.856108	AZD4547
no AMP	0.855998	AZD4547
no AMP	0.855755	AZD4547
no AMP	0.855729	AZD4547
no AMP	0.854817	AZD4547
no AMP	0.854655	AZD4547
no AMP	0.854654	AZD4547
no AMP	0.854361	AZD4547
no AMP	0.853581	AZD4547
no AMP	0.852995	AZD4547
no AMP	0.852925	AZD4547
no AMP	0.851688	AZD4547
no AMP	0.851057	AZD4547
no AMP	0.851045	AZD4547
no AMP	0.850854	AZD4547
no AMP	0.850828	AZD4547
no AMP	0.850721	AZD4547
no AMP	0.850685	AZD4547
no AMP	0.850494	AZD4547
no AMP	0.850021	AZD4547
no AMP	0.8499	AZD4547
no AMP	0.847879	AZD4547
no AMP	0.847827	AZD4547
no AMP	0.847814	AZD4547
no AMP	0.847459	AZD4547
no AMP	0.84741	AZD4547
no AMP	0.847084	AZD4547
no AMP	0.846884	AZD4547
no AMP	0.846107	AZD4547
no AMP	0.845888	AZD4547
no AMP	0.845313	AZD4547
no AMP	0.845176	AZD4547
no AMP	0.844932	AZD4547
no AMP	0.844347	AZD4547
no AMP	0.844144	AZD4547
no AMP	0.843209	AZD4547
no AMP	0.842092	AZD4547
no AMP	0.841707	AZD4547
no AMP	0.841476	AZD4547
no AMP	0.841301	AZD4547
no AMP	0.841281	AZD4547
no AMP	0.841199	AZD4547
no AMP	0.840655	AZD4547
no AMP	0.84031	AZD4547
no AMP	0.839847	AZD4547
no AMP	0.839283	AZD4547
no AMP	0.839196	AZD4547
no AMP	0.838847	AZD4547
no AMP	0.838809	AZD4547
no AMP	0.837977	AZD4547
no AMP	0.83783	AZD4547
no AMP	0.837569	AZD4547
no AMP	0.83682	AZD4547
no AMP	0.836665	AZD4547
no AMP	0.836639	AZD4547
no AMP	0.83657	AZD4547
no AMP	0.836076	AZD4547
no AMP	0.835702	AZD4547
no AMP	0.834844	AZD4547
no AMP	0.834816	AZD4547
no AMP	0.834168	AZD4547
no AMP	0.834056	AZD4547
no AMP	0.833677	AZD4547
no AMP	0.833491	AZD4547
no AMP	0.833471	AZD4547
no AMP	0.832175	AZD4547
no AMP	0.831748	AZD4547
no AMP	0.831727	AZD4547
no AMP	0.831016	AZD4547
no AMP	0.83061	AZD4547
no AMP	0.830207	AZD4547
no AMP	0.830133	AZD4547
no AMP	0.829822	AZD4547
no AMP	0.829805	AZD4547
no AMP	0.82901	AZD4547
no AMP	0.82701	AZD4547
no AMP	0.82661	AZD4547
no AMP	0.826551	AZD4547
no AMP	0.825921	AZD4547
no AMP	0.825892	AZD4547
no AMP	0.825868	AZD4547
no AMP	0.82575	AZD4547
no AMP	0.825538	AZD4547
no AMP	0.825484	AZD4547
no AMP	0.825307	AZD4547
no AMP	0.824656	AZD4547
no AMP	0.824267	AZD4547
no AMP	0.824164	AZD4547
no AMP	0.823533	AZD4547
no AMP	0.821595	AZD4547
no AMP	0.821226	AZD4547
no AMP	0.820861	AZD4547
no AMP	0.820829	AZD4547
no AMP	0.820556	AZD4547
no AMP	0.820059	AZD4547
no AMP	0.818642	AZD4547
no AMP	0.818482	AZD4547
no AMP	0.818362	AZD4547
no AMP	0.818264	AZD4547
no AMP	0.817437	AZD4547
no AMP	0.817352	AZD4547
no AMP	0.817265	AZD4547
no AMP	0.817029	AZD4547
no AMP	0.816439	AZD4547
no AMP	0.816218	AZD4547
no AMP	0.815395	AZD4547
no AMP	0.815166	AZD4547
no AMP	0.814576	AZD4547
no AMP	0.813939	AZD4547
no AMP	0.813758	AZD4547
no AMP	0.81345	AZD4547
no AMP	0.812239	AZD4547
no AMP	0.812138	AZD4547
no AMP	0.811373	AZD4547
no AMP	0.810687	AZD4547
no AMP	0.810259	AZD4547
no AMP	0.809741	AZD4547
no AMP	0.808093	AZD4547
no AMP	0.807852	AZD4547
no AMP	0.807745	AZD4547
no AMP	0.807567	AZD4547
no AMP	0.807391	AZD4547
no AMP	0.807084	AZD4547
no AMP	0.806986	AZD4547
no AMP	0.806717	AZD4547
no AMP	0.806714	AZD4547
no AMP	0.806157	AZD4547
no AMP	0.80576	AZD4547
no AMP	0.805498	AZD4547
no AMP	0.805484	AZD4547
no AMP	0.805261	AZD4547
no AMP	0.803512	AZD4547
FGF3/4/19_AMP	0.80286	AZD4547
no AMP	0.802667	AZD4547
no AMP	0.802285	AZD4547
no AMP	0.801825	AZD4547
no AMP	0.801737	AZD4547
no AMP	0.800173	AZD4547
no AMP	0.799373	AZD4547
no AMP	0.799296	AZD4547
no AMP	0.798824	AZD4547
no AMP	0.798148	AZD4547
no AMP	0.798144	AZD4547
no AMP	0.797317	AZD4547
no AMP	0.796934	AZD4547
no AMP	0.796926	AZD4547
FGF3/4/19_AMP	0.795732	AZD4547
no AMP	0.795422	AZD4547
no AMP	0.794791	AZD4547
no AMP	0.79331	AZD4547
no AMP	0.793309	AZD4547
no AMP	0.793236	AZD4547
no AMP	0.793119	AZD4547
no AMP	0.792721	AZD4547
no AMP	0.792391	AZD4547
no AMP	0.791919	AZD4547
no AMP	0.791368	AZD4547
no AMP	0.790834	AZD4547
no AMP	0.790582	AZD4547
no AMP	0.790307	AZD4547
no AMP	0.790166	AZD4547
no AMP	0.789531	AZD4547
no AMP	0.789204	AZD4547
no AMP	0.7889	AZD4547
no AMP	0.788882	AZD4547
no AMP	0.78775	AZD4547
no AMP	0.786963	AZD4547
no AMP	0.786393	AZD4547
no AMP	0.785733	AZD4547
no AMP	0.785291	AZD4547
no AMP	0.785163	AZD4547
no AMP	0.785031	AZD4547
no AMP	0.784563	AZD4547
no AMP	0.784189	AZD4547
no AMP	0.783951	AZD4547
no AMP	0.783785	AZD4547
no AMP	0.783245	AZD4547
no AMP	0.783129	AZD4547
no AMP	0.782169	AZD4547
no AMP	0.781216	AZD4547
no AMP	0.781063	AZD4547
no AMP	0.781059	AZD4547
no AMP	0.780408	AZD4547
no AMP	0.780281	AZD4547
no AMP	0.780189	AZD4547
no AMP	0.779722	AZD4547
no AMP	0.779463	AZD4547
no AMP	0.779409	AZD4547
no AMP	0.779173	AZD4547
no AMP	0.77808	AZD4547
no AMP	0.777493	AZD4547
no AMP	0.777251	AZD4547
no AMP	0.776906	AZD4547
no AMP	0.776536	AZD4547
no AMP	0.776489	AZD4547
no AMP	0.775519	AZD4547
no AMP	0.775507	AZD4547
no AMP	0.774717	AZD4547
no AMP	0.774248	AZD4547
no AMP	0.77416	AZD4547
no AMP	0.773714	AZD4547
no AMP	0.773388	AZD4547
no AMP	0.772091	AZD4547
no AMP	0.769972	AZD4547
no AMP	0.76984	AZD4547
no AMP	0.769156	AZD4547
no AMP	0.769043	AZD4547
no AMP	0.768267	AZD4547
no AMP	0.767284	AZD4547
no AMP	0.767167	AZD4547
no AMP	0.766978	AZD4547
no AMP	0.766181	AZD4547
no AMP	0.76593	AZD4547
no AMP	0.765593	AZD4547
no AMP	0.764382	AZD4547
no AMP	0.764181	AZD4547
no AMP	0.763966	AZD4547
no AMP	0.763539	AZD4547
no AMP	0.762366	AZD4547
no AMP	0.762308	AZD4547
no AMP	0.762012	AZD4547
no AMP	0.761939	AZD4547
no AMP	0.761494	AZD4547
no AMP	0.761055	AZD4547
no AMP	0.76088	AZD4547
no AMP	0.760396	AZD4547
no AMP	0.760005	AZD4547
no AMP	0.759528	AZD4547
no AMP	0.758292	AZD4547
no AMP	0.757732	AZD4547
no AMP	0.757366	AZD4547
no AMP	0.75528	AZD4547
no AMP	0.755087	AZD4547
no AMP	0.754547	AZD4547
no AMP	0.754041	AZD4547
no AMP	0.753669	AZD4547
no AMP	0.752715	AZD4547
no AMP	0.750151	AZD4547
no AMP	0.749923	AZD4547
no AMP	0.749855	AZD4547
no AMP	0.749009	AZD4547
no AMP	0.748301	AZD4547
no AMP	0.74764	AZD4547
no AMP	0.746899	AZD4547
no AMP	0.746754	AZD4547
no AMP	0.745902	AZD4547
no AMP	0.745351	AZD4547
no AMP	0.744672	AZD4547
no AMP	0.74428	AZD4547
FGF3/4/19_AMP	0.74355	AZD4547
no AMP	0.738927	AZD4547
no AMP	0.737425	AZD4547
no AMP	0.735885	AZD4547
no AMP	0.730509	AZD4547
no AMP	0.730422	AZD4547
no AMP	0.722426	AZD4547
no AMP	0.722021	AZD4547
no AMP	0.719787	AZD4547
no AMP	0.718926	AZD4547
no AMP	0.718644	AZD4547
no AMP	0.713313	AZD4547
no AMP	0.713282	AZD4547
no AMP	0.712678	AZD4547
no AMP	0.71143	AZD4547
no AMP	0.71106	AZD4547
no AMP	0.709725	AZD4547
no AMP	0.702069	AZD4547
no AMP	0.700153	AZD4547
no AMP	0.69937	AZD4547
no AMP	0.699358	AZD4547
no AMP	0.690969	AZD4547
no AMP	0.690939	AZD4547
no AMP	0.687724	AZD4547
no AMP	0.686553	AZD4547
no AMP	0.680945	AZD4547
no AMP	0.677902	AZD4547
FGF3/4/19_AMP	0.67389	AZD4547
no AMP	0.66798	AZD4547
no AMP	0.66699	AZD4547
no AMP	0.661649	AZD4547
no AMP	0.659732	AZD4547
no AMP	0.659528	AZD4547
no AMP	0.658452	AZD4547
no AMP	0.658343	AZD4547
no AMP	0.651394	AZD4547
no AMP	0.644825	AZD4547
no AMP	0.6421	AZD4547
no AMP	0.636008	AZD4547
no AMP	0.625841	AZD4547
no AMP	0.623121	AZD4547
no AMP	0.609879	AZD4547
no AMP	0.600298	AZD4547
no AMP	0.596472	AZD4547
no AMP	0.594028	AZD4547
no AMP	0.593694	AZD4547
no AMP	0.577915	AZD4547
no AMP	0.576927	AZD4547
no AMP	0.569979	AZD4547
no AMP	0.565604	AZD4547
no AMP	0.563842	AZD4547
no AMP	0.563506	AZD4547
no AMP	0.558628	AZD4547
no AMP	0.55305	AZD4547
no AMP	0.53438	AZD4547
no AMP	0.531097	AZD4547
no AMP	0.527647	AZD4547
no AMP	0.524289	AZD4547
no AMP	0.520155	AZD4547
no AMP	0.51324	AZD4547
no AMP	0.512164	AZD4547
FGF3/4/19_AMP	0.498617	AZD4547
no AMP	0.473724	AZD4547
no AMP	0.446774	AZD4547
no AMP	0.418518	AZD4547
no AMP	0.400343	AZD4547
no AMP	0.376169	AZD4547
no AMP	0.358666	AZD4547
no AMP	0.290184	AZD4547
no AMP	0.273455	AZD4547
no AMP	0.197175	AZD4547
no AMP	0.075382	AZD4547
no AMP	0.999355	PD173074
no AMP	0.99927	PD173074
no AMP	0.997251	PD173074
no AMP	0.997014	PD173074
no AMP	0.996853	PD173074
no AMP	0.996457	PD173074
no AMP	0.996304	PD173074
no AMP	0.99623	PD173074
no AMP	0.996182	PD173074
no AMP	0.996171	PD173074
no AMP	0.995753	PD173074
no AMP	0.995744	PD173074
no AMP	0.995738	PD173074
no AMP	0.995668	PD173074
no AMP	0.995481	PD173074
no AMP	0.994677	PD173074
no AMP	0.99462	PD173074
no AMP	0.994579	PD173074
no AMP	0.99446	PD173074
no AMP	0.994455	PD173074
no AMP	0.99445	PD173074
no AMP	0.994407	PD173074
FGF3/4/19_AMP	0.994394	PD173074
no AMP	0.994264	PD173074
no AMP	0.994259	PD173074
no AMP	0.994177	PD173074
no AMP	0.994173	PD173074
no AMP	0.994074	PD173074
no AMP	0.993896	PD173074
no AMP	0.993653	PD173074
no AMP	0.993612	PD173074
no AMP	0.993548	PD173074
no AMP	0.99342	PD173074
no AMP	0.9934	PD173074
no AMP	0.993363	PD173074
no AMP	0.993308	PD173074
no AMP	0.993307	PD173074
no AMP	0.99315	PD173074
no AMP	0.992988	PD173074
no AMP	0.992975	PD173074
no AMP	0.992916	PD173074
no AMP	0.992905	PD173074
no AMP	0.992846	PD173074
no AMP	0.992752	PD173074
no AMP	0.99275	PD173074
no AMP	0.992725	PD173074
no AMP	0.992654	PD173074
no AMP	0.992583	PD173074
no AMP	0.992559	PD173074
no AMP	0.992547	PD173074
no AMP	0.992536	PD173074
no AMP	0.992506	PD173074
no AMP	0.992501	PD173074
no AMP	0.992471	PD173074
no AMP	0.99243	PD173074
no AMP	0.992311	PD173074
no AMP	0.992308	PD173074
no AMP	0.992279	PD173074
no AMP	0.992232	PD173074
no AMP	0.992216	PD173074
no AMP	0.992095	PD173074
no AMP	0.992089	PD173074
no AMP	0.992011	PD173074
no AMP	0.992003	PD173074
no AMP	0.991931	PD173074
no AMP	0.991866	PD173074
no AMP	0.991825	PD173074
no AMP	0.991743	PD173074
no AMP	0.991711	PD173074
no AMP	0.991663	PD173074
no AMP	0.99164	PD173074
no AMP	0.991616	PD173074
no AMP	0.991556	PD173074
no AMP	0.991513	PD173074
no AMP	0.991428	PD173074
no AMP	0.991286	PD173074
no AMP	0.991277	PD173074
no AMP	0.991198	PD173074
no AMP	0.991182	PD173074
FGF3/4/19_AMP	0.991108	PD173074
no AMP	0.991107	PD173074
no AMP	0.991098	PD173074
no AMP	0.991092	PD173074
no AMP	0.990988	PD173074
no AMP	0.990854	PD173074
no AMP	0.990792	PD173074
no AMP	0.990722	PD173074
no AMP	0.990721	PD173074
no AMP	0.990686	PD173074
no AMP	0.990662	PD173074
no AMP	0.990652	PD173074
no AMP	0.990625	PD173074
no AMP	0.990623	PD173074
no AMP	0.990618	PD173074
no AMP	0.990617	PD173074
no AMP	0.990612	PD173074
no AMP	0.990575	PD173074
no AMP	0.990557	PD173074
no AMP	0.990442	PD173074
no AMP	0.990412	PD173074
no AMP	0.99037	PD173074
no AMP	0.990319	PD173074
no AMP	0.990301	PD173074
no AMP	0.990239	PD173074
no AMP	0.990236	PD173074
no AMP	0.990233	PD173074
no AMP	0.990226	PD173074
no AMP	0.990174	PD173074
no AMP	0.990127	PD173074
no AMP	0.990126	PD173074
no AMP	0.990067	PD173074
no AMP	0.990013	PD173074
no AMP	0.989948	PD173074
FGF3/4/19_AMP	0.98993	PD173074
no AMP	0.989919	PD173074
no AMP	0.98991	PD173074
no AMP	0.989865	PD173074
no AMP	0.989819	PD173074
no AMP	0.989736	PD173074
no AMP	0.989716	PD173074
no AMP	0.98967	PD173074
no AMP	0.989638	PD173074
no AMP	0.989634	PD173074
no AMP	0.989631	PD173074
no AMP	0.989625	PD173074
no AMP	0.989589	PD173074
no AMP	0.989537	PD173074
no AMP	0.989529	PD173074
no AMP	0.98949	PD173074
no AMP	0.989473	PD173074
no AMP	0.989448	PD173074
no AMP	0.989411	PD173074
no AMP	0.989357	PD173074
no AMP	0.989327	PD173074
no AMP	0.989313	PD173074
no AMP	0.989307	PD173074
no AMP	0.989221	PD173074
no AMP	0.989172	PD173074
no AMP	0.989064	PD173074
no AMP	0.988991	PD173074
no AMP	0.98898	PD173074
no AMP	0.988973	PD173074
no AMP	0.988862	PD173074
no AMP	0.988832	PD173074
no AMP	0.988822	PD173074
no AMP	0.988757	PD173074
no AMP	0.988751	PD173074
no AMP	0.988737	PD173074
no AMP	0.988727	PD173074
no AMP	0.988709	PD173074
no AMP	0.988592	PD173074
no AMP	0.98859	PD173074
no AMP	0.988589	PD173074
no AMP	0.988513	PD173074
no AMP	0.988479	PD173074
no AMP	0.988453	PD173074
FGF3/4/19_AMP	0.988435	PD173074
no AMP	0.988409	PD173074
FGF3/4/19_AMP	0.988395	PD173074
no AMP	0.988389	PD173074
no AMP	0.988377	PD173074
no AMP	0.988243	PD173074
no AMP	0.988156	PD173074
no AMP	0.988138	PD173074
no AMP	0.988123	PD173074
no AMP	0.988105	PD173074
no AMP	0.988086	PD173074
no AMP	0.988067	PD173074
no AMP	0.988045	PD173074
no AMP	0.988012	PD173074
no AMP	0.988009	PD173074
no AMP	0.987983	PD173074
no AMP	0.987973	PD173074
no AMP	0.98792	PD173074
no AMP	0.987919	PD173074
no AMP	0.987919	PD173074
no AMP	0.987843	PD173074
no AMP	0.987831	PD173074
no AMP	0.987828	PD173074
no AMP	0.987649	PD173074
no AMP	0.987645	PD173074
no AMP	0.987636	PD173074
FGF3/4/19_AMP	0.987536	PD173074
no AMP	0.987491	PD173074
no AMP	0.98749	PD173074
no AMP	0.987333	PD173074
no AMP	0.987294	PD173074
no AMP	0.987252	PD173074
no AMP	0.987247	PD173074
no AMP	0.987246	PD173074
no AMP	0.987091	PD173074
no AMP	0.987072	PD173074
no AMP	0.986938	PD173074
no AMP	0.986937	PD173074
FGF3/4/19_AMP	0.986827	PD173074
FGF3/4/19_AMP	0.986759	PD173074
no AMP	0.986753	PD173074
no AMP	0.98674	PD173074
no AMP	0.986649	PD173074
no AMP	0.98663	PD173074
no AMP	0.986608	PD173074
no AMP	0.986592	PD173074
no AMP	0.986501	PD173074
no AMP	0.986439	PD173074
no AMP	0.986119	PD173074
no AMP	0.986097	PD173074
no AMP	0.986075	PD173074
no AMP	0.98599	PD173074
no AMP	0.985945	PD173074
no AMP	0.985937	PD173074
no AMP	0.985801	PD173074
no AMP	0.985758	PD173074
no AMP	0.985733	PD173074
no AMP	0.985708	PD173074
no AMP	0.98564	PD173074
no AMP	0.985603	PD173074
no AMP	0.985576	PD173074
no AMP	0.98552	PD173074
no AMP	0.985496	PD173074
no AMP	0.985496	PD173074
no AMP	0.985468	PD173074
no AMP	0.985449	PD173074
no AMP	0.985418	PD173074
no AMP	0.985407	PD173074
no AMP	0.98535	PD173074
no AMP	0.985325	PD173074
no AMP	0.98527	PD173074
no AMP	0.985179	PD173074
no AMP	0.985066	PD173074
no AMP	0.984991	PD173074
no AMP	0.984927	PD173074
no AMP	0.984921	PD173074
no AMP	0.984892	PD173074
no AMP	0.984887	PD173074
no AMP	0.984816	PD173074
no AMP	0.984755	PD173074
no AMP	0.984688	PD173074
no AMP	0.984633	PD173074
no AMP	0.984581	PD173074
no AMP	0.984412	PD173074
no AMP	0.984383	PD173074
no AMP	0.984291	PD173074
no AMP	0.98424	PD173074
no AMP	0.984191	PD173074
no AMP	0.984167	PD173074
no AMP	0.984104	PD173074
no AMP	0.984082	PD173074
no AMP	0.984059	PD173074
no AMP	0.983914	PD173074
no AMP	0.983909	PD173074
no AMP	0.983887	PD173074
no AMP	0.983882	PD173074
no AMP	0.983687	PD173074
no AMP	0.983652	PD173074
no AMP	0.98364	PD173074
no AMP	0.983549	PD173074
no AMP	0.983516	PD173074
no AMP	0.98334	PD173074
no AMP	0.983275	PD173074
no AMP	0.983213	PD173074
no AMP	0.983163	PD173074
no AMP	0.98313	PD173074
no AMP	0.98306	PD173074
no AMP	0.982955	PD173074
no AMP	0.98293	PD173074
no AMP	0.982776	PD173074
no AMP	0.982583	PD173074
no AMP	0.982514	PD173074
no AMP	0.982438	PD173074
no AMP	0.982313	PD173074
no AMP	0.982233	PD173074
no AMP	0.982207	PD173074
no AMP	0.982061	PD173074
no AMP	0.981947	PD173074
no AMP	0.981941	PD173074
no AMP	0.981891	PD173074
no AMP	0.981866	PD173074
no AMP	0.981785	PD173074
no AMP	0.981681	PD173074
no AMP	0.981596	PD173074
no AMP	0.981515	PD173074
no AMP	0.981466	PD173074
no AMP	0.981451	PD173074
no AMP	0.981449	PD173074
no AMP	0.981369	PD173074
no AMP	0.981314	PD173074
no AMP	0.981254	PD173074
no AMP	0.981183	PD173074
no AMP	0.981169	PD173074
no AMP	0.981143	PD173074
no AMP	0.98112	PD173074
no AMP	0.981118	PD173074
no AMP	0.981112	PD173074
no AMP	0.981097	PD173074
no AMP	0.981057	PD173074
no AMP	0.980872	PD173074
no AMP	0.980871	PD173074
no AMP	0.980837	PD173074
no AMP	0.980781	PD173074
FGF3/4/19_AMP	0.980757	PD173074
no AMP	0.98073	PD173074
no AMP	0.980682	PD173074
no AMP	0.980662	PD173074
no AMP	0.980593	PD173074
no AMP	0.980487	PD173074
no AMP	0.980387	PD173074
no AMP	0.980371	PD173074
no AMP	0.980367	PD173074
no AMP	0.980284	PD173074
no AMP	0.980193	PD173074
no AMP	0.980131	PD173074
no AMP	0.979979	PD173074
FGF3/4/19_AMP	0.979891	PD173074
no AMP	0.979838	PD173074
no AMP	0.979739	PD173074
no AMP	0.979714	PD173074
no AMP	0.979597	PD173074
no AMP	0.979543	PD173074
FGF3/4/19_AMP	0.9795	PD173074
no AMP	0.978941	PD173074
no AMP	0.978764	PD173074
FGF3/4/19_AMP	0.978636	PD173074
no AMP	0.978568	PD173074
no AMP	0.978525	PD173074
no AMP	0.97848	PD173074
no AMP	0.978269	PD173074
no AMP	0.977786	PD173074
no AMP	0.977679	PD173074
no AMP	0.977667	PD173074
no AMP	0.97765	PD173074
no AMP	0.977292	PD173074
no AMP	0.977205	PD173074
no AMP	0.977173	PD173074
no AMP	0.977086	PD173074
no AMP	0.976812	PD173074
no AMP	0.976797	PD173074
no AMP	0.976726	PD173074
no AMP	0.976718	PD173074
no AMP	0.976643	PD173074
no AMP	0.976209	PD173074
no AMP	0.976173	PD173074
no AMP	0.976158	PD173074
no AMP	0.976106	PD173074
no AMP	0.976019	PD173074
no AMP	0.975984	PD173074
no AMP	0.975905	PD173074
no AMP	0.975766	PD173074
no AMP	0.975543	PD173074
no AMP	0.975414	PD173074
no AMP	0.975247	PD173074
no AMP	0.975238	PD173074
no AMP	0.974944	PD173074
no AMP	0.974747	PD173074
no AMP	0.974609	PD173074
no AMP	0.974381	PD173074
no AMP	0.974342	PD173074
no AMP	0.974247	PD173074
no AMP	0.973698	PD173074
no AMP	0.973552	PD173074
no AMP	0.973505	PD173074
no AMP	0.973242	PD173074
no AMP	0.973211	PD173074
no AMP	0.973021	PD173074
no AMP	0.972939	PD173074
no AMP	0.972648	PD173074
no AMP	0.972599	PD173074
no AMP	0.972551	PD173074
no AMP	0.972521	PD173074
no AMP	0.972421	PD173074
no AMP	0.972411	PD173074
no AMP	0.972106	PD173074
FGF3/4/19_AMP	0.972102	PD173074
no AMP	0.972046	PD173074
no AMP	0.971899	PD173074
no AMP	0.971859	PD173074
no AMP	0.971841	PD173074
no AMP	0.971571	PD173074
no AMP	0.970898	PD173074
no AMP	0.970691	PD173074
no AMP	0.970636	PD173074
no AMP	0.970628	PD173074
no AMP	0.970555	PD173074
no AMP	0.970272	PD173074
no AMP	0.969773	PD173074
FGF3/4/19_AMP	0.969504	PD173074
no AMP	0.969135	PD173074
no AMP	0.969117	PD173074
no AMP	0.968685	PD173074
FGF3/4/19_AMP	0.968567	PD173074
no AMP	0.968531	PD173074
FGF3/4/19_AMP	0.968483	PD173074
no AMP	0.968414	PD173074
no AMP	0.968186	PD173074
no AMP	0.967122	PD173074
no AMP	0.96611	PD173074
no AMP	0.966007	PD173074
no AMP	0.96593	PD173074
no AMP	0.965695	PD173074
no AMP	0.965163	PD173074
no AMP	0.96509	PD173074
no AMP	0.964825	PD173074
no AMP	0.964084	PD173074
no AMP	0.964067	PD173074
no AMP	0.963573	PD173074
no AMP	0.962984	PD173074
no AMP	0.962459	PD173074
no AMP	0.962223	PD173074
no AMP	0.960631	PD173074
no AMP	0.960273	PD173074
no AMP	0.959866	PD173074
no AMP	0.959442	PD173074
no AMP	0.959425	PD173074
no AMP	0.958733	PD173074
no AMP	0.958507	PD173074
no AMP	0.958352	PD173074
no AMP	0.956023	PD173074
no AMP	0.954486	PD173074
no AMP	0.954307	PD173074
no AMP	0.953249	PD173074
no AMP	0.952131	PD173074
no AMP	0.951647	PD173074
no AMP	0.951247	PD173074
no AMP	0.950453	PD173074
no AMP	0.950446	PD173074
no AMP	0.950152	PD173074
no AMP	0.94932	PD173074
no AMP	0.948508	PD173074
no AMP	0.94745	PD173074
no AMP	0.947095	PD173074
no AMP	0.946189	PD173074
no AMP	0.945167	PD173074
no AMP	0.944714	PD173074
no AMP	0.944296	PD173074
no AMP	0.941482	PD173074
no AMP	0.939931	PD173074
no AMP	0.939427	PD173074
no AMP	0.938334	PD173074
no AMP	0.93601	PD173074
no AMP	0.935707	PD173074
no AMP	0.934369	PD173074
no AMP	0.932236	PD173074
no AMP	0.932128	PD173074
no AMP	0.931962	PD173074
no AMP	0.931604	PD173074
no AMP	0.929209	PD173074
no AMP	0.926925	PD173074
no AMP	0.925447	PD173074
no AMP	0.924524	PD173074
no AMP	0.922176	PD173074
no AMP	0.916548	PD173074
no AMP	0.915016	PD173074
no AMP	0.91005	PD173074
no AMP	0.908725	PD173074
no AMP	0.903434	PD173074
no AMP	0.902773	PD173074
no AMP	0.892855	PD173074
no AMP	0.890316	PD173074
no AMP	0.88424	PD173074
no AMP	0.874424	PD173074
no AMP	0.871307	PD173074
no AMP	0.862045	PD173074
no AMP	0.854086	PD173074
no AMP	0.851181	PD173074
no AMP	0.829264	PD173074
no AMP	0.808146	PD173074
no AMP	0.79419	PD173074
no AMP	0.765254	PD173074
no AMP	0.751355	PD173074
no AMP	0.728637	PD173074
no AMP	0.530289	PD173074
no AMP	0.443279	PD173074

## Sheet: ED Fig. 13d
FGFR_amp	AUC	drug
no AMP	0.997042	AZD4547
no AMP	0.99199	AZD4547
no AMP	0.990212	AZD4547
no AMP	0.975986	AZD4547
no AMP	0.971421	AZD4547
no AMP	0.970885	AZD4547
no AMP	0.969062	AZD4547
FGFR1	0.968547	AZD4547
no AMP	0.966606	AZD4547
no AMP	0.966349	AZD4547
no AMP	0.96591	AZD4547
no AMP	0.965778	AZD4547
no AMP	0.965736	AZD4547
no AMP	0.965532	AZD4547
no AMP	0.964053	AZD4547
no AMP	0.964052	AZD4547
no AMP	0.963963	AZD4547
no AMP	0.963723	AZD4547
no AMP	0.963581	AZD4547
no AMP	0.963552	AZD4547
no AMP	0.963534	AZD4547
no AMP	0.962977	AZD4547
FGFR1	0.96179	AZD4547
no AMP	0.961439	AZD4547
no AMP	0.961049	AZD4547
no AMP	0.960376	AZD4547
no AMP	0.960219	AZD4547
no AMP	0.959846	AZD4547
no AMP	0.959039	AZD4547
no AMP	0.959039	AZD4547
no AMP	0.958837	AZD4547
no AMP	0.958637	AZD4547
no AMP	0.958611	AZD4547
no AMP	0.957996	AZD4547
no AMP	0.957517	AZD4547
no AMP	0.957385	AZD4547
no AMP	0.957084	AZD4547
no AMP	0.956174	AZD4547
no AMP	0.955462	AZD4547
no AMP	0.955317	AZD4547
no AMP	0.954778	AZD4547
no AMP	0.954326	AZD4547
no AMP	0.95363	AZD4547
no AMP	0.953326	AZD4547
no AMP	0.953241	AZD4547
no AMP	0.953171	AZD4547
no AMP	0.952636	AZD4547
no AMP	0.952232	AZD4547
no AMP	0.952054	AZD4547
no AMP	0.951944	AZD4547
no AMP	0.951377	AZD4547
no AMP	0.950248	AZD4547
no AMP	0.95007	AZD4547
no AMP	0.950064	AZD4547
no AMP	0.950062	AZD4547
no AMP	0.949601	AZD4547
no AMP	0.94957	AZD4547
no AMP	0.949423	AZD4547
no AMP	0.949365	AZD4547
no AMP	0.949253	AZD4547
no AMP	0.949185	AZD4547
no AMP	0.949092	AZD4547
no AMP	0.949035	AZD4547
no AMP	0.948975	AZD4547
no AMP	0.948524	AZD4547
no AMP	0.94851	AZD4547
no AMP	0.94817	AZD4547
no AMP	0.947466	AZD4547
no AMP	0.947201	AZD4547
no AMP	0.947199	AZD4547
no AMP	0.947038	AZD4547
no AMP	0.946078	AZD4547
no AMP	0.94546	AZD4547
no AMP	0.945144	AZD4547
no AMP	0.94506	AZD4547
no AMP	0.944825	AZD4547
no AMP	0.944499	AZD4547
no AMP	0.944102	AZD4547
no AMP	0.943933	AZD4547
no AMP	0.943908	AZD4547
no AMP	0.943724	AZD4547
no AMP	0.942483	AZD4547
no AMP	0.94102	AZD4547
no AMP	0.940592	AZD4547
no AMP	0.939948	AZD4547
no AMP	0.939393	AZD4547
no AMP	0.939088	AZD4547
no AMP	0.938962	AZD4547
no AMP	0.938863	AZD4547
no AMP	0.938706	AZD4547
no AMP	0.938466	AZD4547
no AMP	0.938351	AZD4547
no AMP	0.938174	AZD4547
no AMP	0.937856	AZD4547
no AMP	0.937562	AZD4547
no AMP	0.936899	AZD4547
no AMP	0.936742	AZD4547
no AMP	0.936217	AZD4547
no AMP	0.935517	AZD4547
no AMP	0.935078	AZD4547
no AMP	0.934988	AZD4547
no AMP	0.93454	AZD4547
no AMP	0.933905	AZD4547
no AMP	0.933638	AZD4547
no AMP	0.933301	AZD4547
no AMP	0.933292	AZD4547
no AMP	0.933105	AZD4547
no AMP	0.932087	AZD4547
no AMP	0.93141	AZD4547
no AMP	0.931242	AZD4547
no AMP	0.931216	AZD4547
no AMP	0.931104	AZD4547
no AMP	0.930977	AZD4547
no AMP	0.930496	AZD4547
no AMP	0.930454	AZD4547
no AMP	0.930144	AZD4547
no AMP	0.929952	AZD4547
no AMP	0.929183	AZD4547
no AMP	0.928522	AZD4547
no AMP	0.928149	AZD4547
no AMP	0.928058	AZD4547
no AMP	0.927649	AZD4547
no AMP	0.926619	AZD4547
no AMP	0.926377	AZD4547
no AMP	0.926139	AZD4547
no AMP	0.925738	AZD4547
no AMP	0.925434	AZD4547
no AMP	0.924941	AZD4547
FGFR1	0.924394	AZD4547
no AMP	0.92386	AZD4547
no AMP	0.923771	AZD4547
no AMP	0.922992	AZD4547
no AMP	0.92255	AZD4547
no AMP	0.92225	AZD4547
no AMP	0.921775	AZD4547
no AMP	0.92113	AZD4547
no AMP	0.920642	AZD4547
no AMP	0.920588	AZD4547
no AMP	0.920329	AZD4547
no AMP	0.919578	AZD4547
no AMP	0.919432	AZD4547
no AMP	0.918923	AZD4547
no AMP	0.918214	AZD4547
no AMP	0.917584	AZD4547
no AMP	0.917215	AZD4547
no AMP	0.917151	AZD4547
no AMP	0.916709	AZD4547
no AMP	0.916621	AZD4547
no AMP	0.916312	AZD4547
no AMP	0.915813	AZD4547
no AMP	0.9158	AZD4547
no AMP	0.915427	AZD4547
no AMP	0.91507	AZD4547
no AMP	0.915049	AZD4547
no AMP	0.913907	AZD4547
no AMP	0.913833	AZD4547
no AMP	0.913731	AZD4547
no AMP	0.913681	AZD4547
no AMP	0.913393	AZD4547
no AMP	0.913288	AZD4547
no AMP	0.913148	AZD4547
no AMP	0.912956	AZD4547
no AMP	0.911767	AZD4547
no AMP	0.91128	AZD4547
no AMP	0.911174	AZD4547
no AMP	0.910905	AZD4547
no AMP	0.910809	AZD4547
no AMP	0.910728	AZD4547
no AMP	0.910461	AZD4547
no AMP	0.910414	AZD4547
no AMP	0.910385	AZD4547
no AMP	0.910195	AZD4547
no AMP	0.90945	AZD4547
no AMP	0.908825	AZD4547
no AMP	0.908707	AZD4547
no AMP	0.908695	AZD4547
no AMP	0.90867	AZD4547
no AMP	0.908513	AZD4547
no AMP	0.908214	AZD4547
no AMP	0.907599	AZD4547
no AMP	0.907498	AZD4547
no AMP	0.907097	AZD4547
no AMP	0.906219	AZD4547
no AMP	0.905553	AZD4547
no AMP	0.90364	AZD4547
no AMP	0.903547	AZD4547
no AMP	0.90352	AZD4547
no AMP	0.902594	AZD4547
no AMP	0.901685	AZD4547
no AMP	0.901494	AZD4547
no AMP	0.900955	AZD4547
no AMP	0.900949	AZD4547
no AMP	0.900822	AZD4547
no AMP	0.900732	AZD4547
no AMP	0.900097	AZD4547
no AMP	0.899494	AZD4547
no AMP	0.899424	AZD4547
no AMP	0.899112	AZD4547
no AMP	0.898977	AZD4547
no AMP	0.898256	AZD4547
no AMP	0.898217	AZD4547
no AMP	0.898009	AZD4547
no AMP	0.897954	AZD4547
no AMP	0.897703	AZD4547
no AMP	0.897478	AZD4547
no AMP	0.897474	AZD4547
no AMP	0.897149	AZD4547
no AMP	0.895576	AZD4547
no AMP	0.895528	AZD4547
no AMP	0.895278	AZD4547
no AMP	0.895269	AZD4547
no AMP	0.89504	AZD4547
no AMP	0.894763	AZD4547
no AMP	0.89452	AZD4547
no AMP	0.894308	AZD4547
no AMP	0.894161	AZD4547
no AMP	0.89402	AZD4547
no AMP	0.893999	AZD4547
no AMP	0.893751	AZD4547
no AMP	0.893656	AZD4547
no AMP	0.893518	AZD4547
no AMP	0.893352	AZD4547
no AMP	0.893318	AZD4547
no AMP	0.892817	AZD4547
no AMP	0.892746	AZD4547
no AMP	0.892236	AZD4547
no AMP	0.891874	AZD4547
no AMP	0.891567	AZD4547
no AMP	0.891368	AZD4547
no AMP	0.891252	AZD4547
no AMP	0.890421	AZD4547
no AMP	0.889784	AZD4547
no AMP	0.889495	AZD4547
no AMP	0.889476	AZD4547
no AMP	0.889251	AZD4547
no AMP	0.888557	AZD4547
no AMP	0.888118	AZD4547
no AMP	0.887976	AZD4547
no AMP	0.887909	AZD4547
no AMP	0.887869	AZD4547
no AMP	0.88762	AZD4547
no AMP	0.887359	AZD4547
no AMP	0.887015	AZD4547
no AMP	0.886761	AZD4547
no AMP	0.886412	AZD4547
no AMP	0.88613	AZD4547
no AMP	0.886117	AZD4547
no AMP	0.886054	AZD4547
no AMP	0.88545	AZD4547
no AMP	0.885013	AZD4547
no AMP	0.884415	AZD4547
no AMP	0.884362	AZD4547
no AMP	0.884257	AZD4547
no AMP	0.883813	AZD4547
no AMP	0.883683	AZD4547
no AMP	0.883682	AZD4547
no AMP	0.883552	AZD4547
no AMP	0.883533	AZD4547
no AMP	0.883524	AZD4547
no AMP	0.883433	AZD4547
no AMP	0.883345	AZD4547
no AMP	0.882157	AZD4547
no AMP	0.881664	AZD4547
no AMP	0.881589	AZD4547
no AMP	0.881446	AZD4547
no AMP	0.881016	AZD4547
no AMP	0.880794	AZD4547
no AMP	0.880483	AZD4547
no AMP	0.880098	AZD4547
no AMP	0.879977	AZD4547
no AMP	0.87962	AZD4547
FGFR3	0.879454	AZD4547
no AMP	0.878937	AZD4547
no AMP	0.878739	AZD4547
no AMP	0.878709	AZD4547
no AMP	0.878549	AZD4547
no AMP	0.878543	AZD4547
no AMP	0.87844	AZD4547
no AMP	0.87835	AZD4547
FGFR4	0.877519	AZD4547
no AMP	0.877213	AZD4547
no AMP	0.877169	AZD4547
no AMP	0.877098	AZD4547
no AMP	0.875743	AZD4547
no AMP	0.875388	AZD4547
no AMP	0.874117	AZD4547
no AMP	0.874014	AZD4547
no AMP	0.873737	AZD4547
no AMP	0.873687	AZD4547
no AMP	0.87365	AZD4547
no AMP	0.873465	AZD4547
no AMP	0.873245	AZD4547
no AMP	0.873011	AZD4547
no AMP	0.872376	AZD4547
no AMP	0.872307	AZD4547
no AMP	0.872019	AZD4547
no AMP	0.871939	AZD4547
no AMP	0.871913	AZD4547
no AMP	0.871612	AZD4547
no AMP	0.871434	AZD4547
no AMP	0.871206	AZD4547
no AMP	0.870349	AZD4547
no AMP	0.869966	AZD4547
no AMP	0.868358	AZD4547
no AMP	0.867461	AZD4547
no AMP	0.867078	AZD4547
no AMP	0.866781	AZD4547
no AMP	0.866681	AZD4547
no AMP	0.866085	AZD4547
no AMP	0.866049	AZD4547
no AMP	0.865714	AZD4547
no AMP	0.865405	AZD4547
no AMP	0.865002	AZD4547
no AMP	0.864678	AZD4547
no AMP	0.864517	AZD4547
no AMP	0.864456	AZD4547
no AMP	0.864261	AZD4547
no AMP	0.864238	AZD4547
no AMP	0.863687	AZD4547
no AMP	0.862951	AZD4547
no AMP	0.862932	AZD4547
no AMP	0.862778	AZD4547
no AMP	0.862434	AZD4547
no AMP	0.862185	AZD4547
no AMP	0.861705	AZD4547
no AMP	0.861605	AZD4547
no AMP	0.861405	AZD4547
no AMP	0.861221	AZD4547
no AMP	0.86107	AZD4547
no AMP	0.861037	AZD4547
no AMP	0.860908	AZD4547
no AMP	0.860903	AZD4547
no AMP	0.860551	AZD4547
no AMP	0.860514	AZD4547
no AMP	0.859386	AZD4547
no AMP	0.859327	AZD4547
no AMP	0.859178	AZD4547
no AMP	0.858899	AZD4547
no AMP	0.858769	AZD4547
no AMP	0.85837	AZD4547
no AMP	0.858359	AZD4547
no AMP	0.85833	AZD4547
no AMP	0.85791	AZD4547
no AMP	0.857755	AZD4547
no AMP	0.857664	AZD4547
no AMP	0.857426	AZD4547
no AMP	0.857402	AZD4547
no AMP	0.857281	AZD4547
no AMP	0.857131	AZD4547
no AMP	0.857113	AZD4547
no AMP	0.857077	AZD4547
no AMP	0.856863	AZD4547
no AMP	0.856471	AZD4547
no AMP	0.856204	AZD4547
no AMP	0.856108	AZD4547
no AMP	0.855998	AZD4547
no AMP	0.855755	AZD4547
no AMP	0.855729	AZD4547
no AMP	0.854817	AZD4547
no AMP	0.854655	AZD4547
no AMP	0.854654	AZD4547
no AMP	0.854361	AZD4547
no AMP	0.853581	AZD4547
no AMP	0.852995	AZD4547
no AMP	0.852925	AZD4547
no AMP	0.851688	AZD4547
no AMP	0.851057	AZD4547
no AMP	0.851045	AZD4547
no AMP	0.850854	AZD4547
no AMP	0.850828	AZD4547
no AMP	0.850721	AZD4547
no AMP	0.850685	AZD4547
no AMP	0.850494	AZD4547
no AMP	0.850021	AZD4547
no AMP	0.8499	AZD4547
no AMP	0.847879	AZD4547
no AMP	0.847827	AZD4547
no AMP	0.847814	AZD4547
no AMP	0.847459	AZD4547
no AMP	0.84741	AZD4547
no AMP	0.847084	AZD4547
no AMP	0.846884	AZD4547
no AMP	0.846107	AZD4547
no AMP	0.845888	AZD4547
no AMP	0.845313	AZD4547
no AMP	0.845176	AZD4547
no AMP	0.844932	AZD4547
no AMP	0.844347	AZD4547
no AMP	0.844144	AZD4547
no AMP	0.843209	AZD4547
no AMP	0.842092	AZD4547
no AMP	0.841707	AZD4547
no AMP	0.841476	AZD4547
no AMP	0.841301	AZD4547
no AMP	0.841281	AZD4547
no AMP	0.841199	AZD4547
no AMP	0.840655	AZD4547
no AMP	0.84031	AZD4547
no AMP	0.839847	AZD4547
no AMP	0.839283	AZD4547
no AMP	0.839196	AZD4547
no AMP	0.838847	AZD4547
no AMP	0.838809	AZD4547
no AMP	0.837977	AZD4547
no AMP	0.83783	AZD4547
no AMP	0.837569	AZD4547
no AMP	0.83682	AZD4547
no AMP	0.836665	AZD4547
no AMP	0.836639	AZD4547
no AMP	0.83657	AZD4547
no AMP	0.836076	AZD4547
no AMP	0.835702	AZD4547
no AMP	0.834844	AZD4547
no AMP	0.834816	AZD4547
no AMP	0.834168	AZD4547
no AMP	0.834056	AZD4547
no AMP	0.833677	AZD4547
no AMP	0.833491	AZD4547
no AMP	0.833471	AZD4547
no AMP	0.832175	AZD4547
no AMP	0.831748	AZD4547
no AMP	0.831727	AZD4547
no AMP	0.831016	AZD4547
no AMP	0.83061	AZD4547
no AMP	0.830207	AZD4547
no AMP	0.830133	AZD4547
no AMP	0.829822	AZD4547
no AMP	0.829805	AZD4547
no AMP	0.82901	AZD4547
no AMP	0.82701	AZD4547
no AMP	0.82661	AZD4547
no AMP	0.826551	AZD4547
no AMP	0.825921	AZD4547
no AMP	0.825892	AZD4547
FGFR1	0.825868	AZD4547
no AMP	0.82575	AZD4547
no AMP	0.825538	AZD4547
no AMP	0.825484	AZD4547
no AMP	0.825307	AZD4547
no AMP	0.824656	AZD4547
no AMP	0.824267	AZD4547
no AMP	0.824164	AZD4547
no AMP	0.823533	AZD4547
no AMP	0.821595	AZD4547
no AMP	0.821226	AZD4547
no AMP	0.820861	AZD4547
no AMP	0.820829	AZD4547
no AMP	0.820556	AZD4547
no AMP	0.820059	AZD4547
no AMP	0.818642	AZD4547
no AMP	0.818482	AZD4547
no AMP	0.818362	AZD4547
no AMP	0.818264	AZD4547
no AMP	0.817437	AZD4547
no AMP	0.817352	AZD4547
no AMP	0.817265	AZD4547
no AMP	0.817029	AZD4547
no AMP	0.816439	AZD4547
no AMP	0.816218	AZD4547
no AMP	0.815395	AZD4547
no AMP	0.815166	AZD4547
no AMP	0.814576	AZD4547
no AMP	0.813939	AZD4547
no AMP	0.813758	AZD4547
no AMP	0.81345	AZD4547
no AMP	0.812239	AZD4547
no AMP	0.812138	AZD4547
no AMP	0.811373	AZD4547
no AMP	0.810687	AZD4547
no AMP	0.810259	AZD4547
no AMP	0.809741	AZD4547
no AMP	0.808093	AZD4547
no AMP	0.807852	AZD4547
no AMP	0.807745	AZD4547
no AMP	0.807567	AZD4547
no AMP	0.807391	AZD4547
no AMP	0.807084	AZD4547
no AMP	0.806986	AZD4547
no AMP	0.806717	AZD4547
no AMP	0.806714	AZD4547
no AMP	0.806157	AZD4547
no AMP	0.80576	AZD4547
no AMP	0.805498	AZD4547
no AMP	0.805484	AZD4547
no AMP	0.805261	AZD4547
no AMP	0.803512	AZD4547
no AMP	0.80286	AZD4547
no AMP	0.802667	AZD4547
no AMP	0.802285	AZD4547
no AMP	0.801825	AZD4547
no AMP	0.801737	AZD4547
no AMP	0.800173	AZD4547
no AMP	0.799373	AZD4547
no AMP	0.799296	AZD4547
no AMP	0.798824	AZD4547
no AMP	0.798148	AZD4547
no AMP	0.798144	AZD4547
no AMP	0.797317	AZD4547
no AMP	0.796934	AZD4547
no AMP	0.796926	AZD4547
no AMP	0.795732	AZD4547
no AMP	0.795422	AZD4547
no AMP	0.794791	AZD4547
no AMP	0.79331	AZD4547
no AMP	0.793309	AZD4547
no AMP	0.793236	AZD4547
no AMP	0.793119	AZD4547
no AMP	0.792721	AZD4547
no AMP	0.792391	AZD4547
no AMP	0.791919	AZD4547
no AMP	0.791368	AZD4547
no AMP	0.790834	AZD4547
no AMP	0.790582	AZD4547
no AMP	0.790307	AZD4547
no AMP	0.790166	AZD4547
no AMP	0.789531	AZD4547
no AMP	0.789204	AZD4547
no AMP	0.7889	AZD4547
no AMP	0.788882	AZD4547
no AMP	0.78775	AZD4547
no AMP	0.786963	AZD4547
no AMP	0.786393	AZD4547
no AMP	0.785733	AZD4547
no AMP	0.785291	AZD4547
no AMP	0.785163	AZD4547
no AMP	0.785031	AZD4547
no AMP	0.784563	AZD4547
no AMP	0.784189	AZD4547
no AMP	0.783951	AZD4547
no AMP	0.783785	AZD4547
no AMP	0.783245	AZD4547
no AMP	0.783129	AZD4547
no AMP	0.782169	AZD4547
no AMP	0.781216	AZD4547
no AMP	0.781063	AZD4547
no AMP	0.781059	AZD4547
no AMP	0.780408	AZD4547
no AMP	0.780281	AZD4547
no AMP	0.780189	AZD4547
no AMP	0.779722	AZD4547
no AMP	0.779463	AZD4547
no AMP	0.779409	AZD4547
no AMP	0.779173	AZD4547
no AMP	0.77808	AZD4547
no AMP	0.777493	AZD4547
no AMP	0.777251	AZD4547
no AMP	0.776906	AZD4547
no AMP	0.776536	AZD4547
no AMP	0.776489	AZD4547
no AMP	0.775519	AZD4547
no AMP	0.775507	AZD4547
no AMP	0.774717	AZD4547
no AMP	0.774248	AZD4547
no AMP	0.77416	AZD4547
no AMP	0.773714	AZD4547
no AMP	0.773388	AZD4547
no AMP	0.772091	AZD4547
no AMP	0.769972	AZD4547
no AMP	0.76984	AZD4547
no AMP	0.769156	AZD4547
no AMP	0.769043	AZD4547
no AMP	0.768267	AZD4547
no AMP	0.767284	AZD4547
no AMP	0.767167	AZD4547
no AMP	0.766978	AZD4547
no AMP	0.766181	AZD4547
no AMP	0.76593	AZD4547
no AMP	0.765593	AZD4547
no AMP	0.764382	AZD4547
no AMP	0.764181	AZD4547
no AMP	0.763966	AZD4547
no AMP	0.763539	AZD4547
no AMP	0.762366	AZD4547
no AMP	0.762308	AZD4547
no AMP	0.762012	AZD4547
no AMP	0.761939	AZD4547
no AMP	0.761494	AZD4547
no AMP	0.761055	AZD4547
no AMP	0.76088	AZD4547
no AMP	0.760396	AZD4547
no AMP	0.760005	AZD4547
no AMP	0.759528	AZD4547
no AMP	0.758292	AZD4547
no AMP	0.757732	AZD4547
no AMP	0.757366	AZD4547
no AMP	0.75528	AZD4547
no AMP	0.755087	AZD4547
no AMP	0.754547	AZD4547
no AMP	0.754041	AZD4547
no AMP	0.753669	AZD4547
no AMP	0.752715	AZD4547
no AMP	0.750151	AZD4547
no AMP	0.749923	AZD4547
no AMP	0.749855	AZD4547
no AMP	0.749009	AZD4547
no AMP	0.748301	AZD4547
no AMP	0.74764	AZD4547
no AMP	0.746899	AZD4547
no AMP	0.746754	AZD4547
no AMP	0.745902	AZD4547
no AMP	0.745351	AZD4547
no AMP	0.744672	AZD4547
no AMP	0.74428	AZD4547
no AMP	0.74355	AZD4547
no AMP	0.738927	AZD4547
no AMP	0.737425	AZD4547
no AMP	0.735885	AZD4547
no AMP	0.730509	AZD4547
no AMP	0.730422	AZD4547
no AMP	0.722426	AZD4547
no AMP	0.722021	AZD4547
no AMP	0.719787	AZD4547
no AMP	0.718926	AZD4547
no AMP	0.718644	AZD4547
no AMP	0.713313	AZD4547
no AMP	0.713282	AZD4547
no AMP	0.712678	AZD4547
no AMP	0.71143	AZD4547
no AMP	0.71106	AZD4547
no AMP	0.709725	AZD4547
no AMP	0.702069	AZD4547
no AMP	0.700153	AZD4547
no AMP	0.69937	AZD4547
no AMP	0.699358	AZD4547
no AMP	0.690969	AZD4547
no AMP	0.690939	AZD4547
no AMP	0.687724	AZD4547
no AMP	0.686553	AZD4547
no AMP	0.680945	AZD4547
no AMP	0.677902	AZD4547
no AMP	0.67389	AZD4547
no AMP	0.66798	AZD4547
no AMP	0.66699	AZD4547
no AMP	0.661649	AZD4547
no AMP	0.659732	AZD4547
no AMP	0.659528	AZD4547
no AMP	0.658452	AZD4547
no AMP	0.658343	AZD4547
no AMP	0.651394	AZD4547
no AMP	0.644825	AZD4547
no AMP	0.6421	AZD4547
no AMP	0.636008	AZD4547
no AMP	0.625841	AZD4547
no AMP	0.623121	AZD4547
no AMP	0.609879	AZD4547
no AMP	0.600298	AZD4547
no AMP	0.596472	AZD4547
no AMP	0.594028	AZD4547
no AMP	0.593694	AZD4547
no AMP	0.577915	AZD4547
no AMP	0.576927	AZD4547
no AMP	0.569979	AZD4547
no AMP	0.565604	AZD4547
no AMP	0.563842	AZD4547
no AMP	0.563506	AZD4547
no AMP	0.558628	AZD4547
no AMP	0.55305	AZD4547
no AMP	0.53438	AZD4547
no AMP	0.531097	AZD4547
no AMP	0.527647	AZD4547
no AMP	0.524289	AZD4547
no AMP	0.520155	AZD4547
no AMP	0.51324	AZD4547
no AMP	0.512164	AZD4547
no AMP	0.498617	AZD4547
no AMP	0.473724	AZD4547
no AMP	0.446774	AZD4547
no AMP	0.418518	AZD4547
no AMP	0.400343	AZD4547
FGFR2	0.376169	AZD4547
no AMP	0.358666	AZD4547
no AMP	0.290184	AZD4547
no AMP	0.273455	AZD4547
FGFR2	0.197175	AZD4547
FGFR2	0.075382	AZD4547
no AMP	0.999355	PD173074
no AMP	0.99927	PD173074
no AMP	0.997251	PD173074
no AMP	0.997014	PD173074
no AMP	0.996853	PD173074
no AMP	0.996457	PD173074
no AMP	0.996304	PD173074
no AMP	0.99623	PD173074
no AMP	0.996182	PD173074
no AMP	0.996171	PD173074
no AMP	0.995753	PD173074
no AMP	0.995744	PD173074
no AMP	0.995738	PD173074
no AMP	0.995668	PD173074
no AMP	0.995481	PD173074
no AMP	0.994677	PD173074
no AMP	0.99462	PD173074
no AMP	0.994579	PD173074
no AMP	0.99446	PD173074
no AMP	0.994455	PD173074
no AMP	0.99445	PD173074
no AMP	0.994407	PD173074
no AMP	0.994394	PD173074
no AMP	0.994264	PD173074
no AMP	0.994259	PD173074
no AMP	0.994177	PD173074
no AMP	0.994173	PD173074
no AMP	0.994074	PD173074
no AMP	0.993896	PD173074
no AMP	0.993653	PD173074
no AMP	0.993612	PD173074
no AMP	0.993548	PD173074
no AMP	0.99342	PD173074
no AMP	0.9934	PD173074
no AMP	0.993363	PD173074
no AMP	0.993308	PD173074
no AMP	0.993307	PD173074
no AMP	0.99315	PD173074
no AMP	0.992988	PD173074
no AMP	0.992975	PD173074
no AMP	0.992916	PD173074
no AMP	0.992905	PD173074
no AMP	0.992846	PD173074
no AMP	0.992752	PD173074
no AMP	0.99275	PD173074
no AMP	0.992725	PD173074
no AMP	0.992654	PD173074
no AMP	0.992583	PD173074
no AMP	0.992559	PD173074
no AMP	0.992547	PD173074
no AMP	0.992536	PD173074
no AMP	0.992506	PD173074
FGFR1	0.992501	PD173074
no AMP	0.992471	PD173074
no AMP	0.99243	PD173074
no AMP	0.992311	PD173074
no AMP	0.992308	PD173074
no AMP	0.992279	PD173074
no AMP	0.992232	PD173074
no AMP	0.992216	PD173074
no AMP	0.992095	PD173074
no AMP	0.992089	PD173074
no AMP	0.992011	PD173074
no AMP	0.992003	PD173074
no AMP	0.991931	PD173074
no AMP	0.991866	PD173074
no AMP	0.991825	PD173074
no AMP	0.991743	PD173074
no AMP	0.991711	PD173074
no AMP	0.991663	PD173074
no AMP	0.99164	PD173074
no AMP	0.991616	PD173074
no AMP	0.991556	PD173074
no AMP	0.991513	PD173074
no AMP	0.991428	PD173074
no AMP	0.991286	PD173074
no AMP	0.991277	PD173074
no AMP	0.991198	PD173074
no AMP	0.991182	PD173074
no AMP	0.991108	PD173074
no AMP	0.991107	PD173074
no AMP	0.991098	PD173074
no AMP	0.991092	PD173074
no AMP	0.990988	PD173074
no AMP	0.990854	PD173074
no AMP	0.990792	PD173074
no AMP	0.990722	PD173074
no AMP	0.990721	PD173074
no AMP	0.990686	PD173074
no AMP	0.990662	PD173074
no AMP	0.990652	PD173074
no AMP	0.990625	PD173074
no AMP	0.990623	PD173074
no AMP	0.990618	PD173074
no AMP	0.990617	PD173074
no AMP	0.990612	PD173074
no AMP	0.990575	PD173074
no AMP	0.990557	PD173074
no AMP	0.990442	PD173074
no AMP	0.990412	PD173074
no AMP	0.99037	PD173074
no AMP	0.990319	PD173074
no AMP	0.990301	PD173074
no AMP	0.990239	PD173074
no AMP	0.990236	PD173074
no AMP	0.990233	PD173074
no AMP	0.990226	PD173074
no AMP	0.990174	PD173074
no AMP	0.990127	PD173074
no AMP	0.990126	PD173074
no AMP	0.990067	PD173074
no AMP	0.990013	PD173074
no AMP	0.989948	PD173074
no AMP	0.98993	PD173074
no AMP	0.989919	PD173074
no AMP	0.98991	PD173074
no AMP	0.989865	PD173074
no AMP	0.989819	PD173074
no AMP	0.989736	PD173074
no AMP	0.989716	PD173074
no AMP	0.98967	PD173074
no AMP	0.989638	PD173074
no AMP	0.989634	PD173074
no AMP	0.989631	PD173074
no AMP	0.989625	PD173074
no AMP	0.989589	PD173074
no AMP	0.989537	PD173074
no AMP	0.989529	PD173074
no AMP	0.98949	PD173074
no AMP	0.989473	PD173074
no AMP	0.989448	PD173074
no AMP	0.989411	PD173074
no AMP	0.989357	PD173074
FGFR1	0.989327	PD173074
no AMP	0.989313	PD173074
no AMP	0.989307	PD173074
no AMP	0.989221	PD173074
no AMP	0.989172	PD173074
no AMP	0.989064	PD173074
no AMP	0.988991	PD173074
no AMP	0.98898	PD173074
no AMP	0.988973	PD173074
no AMP	0.988862	PD173074
no AMP	0.988832	PD173074
no AMP	0.988822	PD173074
FGFR1	0.988757	PD173074
no AMP	0.988751	PD173074
no AMP	0.988737	PD173074
no AMP	0.988727	PD173074
no AMP	0.988709	PD173074
no AMP	0.988592	PD173074
no AMP	0.98859	PD173074
no AMP	0.988589	PD173074
no AMP	0.988513	PD173074
no AMP	0.988479	PD173074
no AMP	0.988453	PD173074
no AMP	0.988435	PD173074
no AMP	0.988409	PD173074
no AMP	0.988395	PD173074
no AMP	0.988389	PD173074
no AMP	0.988377	PD173074
no AMP	0.988243	PD173074
no AMP	0.988156	PD173074
no AMP	0.988138	PD173074
no AMP	0.988123	PD173074
no AMP	0.988105	PD173074
no AMP	0.988086	PD173074
no AMP	0.988067	PD173074
no AMP	0.988045	PD173074
no AMP	0.988012	PD173074
no AMP	0.988009	PD173074
no AMP	0.987983	PD173074
no AMP	0.987973	PD173074
no AMP	0.98792	PD173074
no AMP	0.987919	PD173074
no AMP	0.987919	PD173074
no AMP	0.987843	PD173074
no AMP	0.987831	PD173074
no AMP	0.987828	PD173074
no AMP	0.987649	PD173074
no AMP	0.987645	PD173074
no AMP	0.987636	PD173074
no AMP	0.987536	PD173074
no AMP	0.987491	PD173074
no AMP	0.98749	PD173074
no AMP	0.987333	PD173074
no AMP	0.987294	PD173074
no AMP	0.987252	PD173074
no AMP	0.987247	PD173074
no AMP	0.987246	PD173074
no AMP	0.987091	PD173074
no AMP	0.987072	PD173074
no AMP	0.986938	PD173074
no AMP	0.986937	PD173074
no AMP	0.986827	PD173074
no AMP	0.986759	PD173074
no AMP	0.986753	PD173074
no AMP	0.98674	PD173074
no AMP	0.986649	PD173074
no AMP	0.98663	PD173074
no AMP	0.986608	PD173074
no AMP	0.986592	PD173074
no AMP	0.986501	PD173074
no AMP	0.986439	PD173074
no AMP	0.986119	PD173074
no AMP	0.986097	PD173074
no AMP	0.986075	PD173074
no AMP	0.98599	PD173074
no AMP	0.985945	PD173074
no AMP	0.985937	PD173074
no AMP	0.985801	PD173074
no AMP	0.985758	PD173074
no AMP	0.985733	PD173074
no AMP	0.985708	PD173074
no AMP	0.98564	PD173074
no AMP	0.985603	PD173074
no AMP	0.985576	PD173074
no AMP	0.98552	PD173074
no AMP	0.985496	PD173074
no AMP	0.985496	PD173074
no AMP	0.985468	PD173074
no AMP	0.985449	PD173074
no AMP	0.985418	PD173074
no AMP	0.985407	PD173074
no AMP	0.98535	PD173074
no AMP	0.985325	PD173074
no AMP	0.98527	PD173074
no AMP	0.985179	PD173074
no AMP	0.985066	PD173074
no AMP	0.984991	PD173074
no AMP	0.984927	PD173074
no AMP	0.984921	PD173074
no AMP	0.984892	PD173074
no AMP	0.984887	PD173074
no AMP	0.984816	PD173074
no AMP	0.984755	PD173074
no AMP	0.984688	PD173074
no AMP	0.984633	PD173074
no AMP	0.984581	PD173074
no AMP	0.984412	PD173074
no AMP	0.984383	PD173074
no AMP	0.984291	PD173074
no AMP	0.98424	PD173074
no AMP	0.984191	PD173074
no AMP	0.984167	PD173074
no AMP	0.984104	PD173074
no AMP	0.984082	PD173074
no AMP	0.984059	PD173074
no AMP	0.983914	PD173074
no AMP	0.983909	PD173074
no AMP	0.983887	PD173074
no AMP	0.983882	PD173074
no AMP	0.983687	PD173074
no AMP	0.983652	PD173074
no AMP	0.98364	PD173074
no AMP	0.983549	PD173074
no AMP	0.983516	PD173074
no AMP	0.98334	PD173074
no AMP	0.983275	PD173074
no AMP	0.983213	PD173074
no AMP	0.983163	PD173074
no AMP	0.98313	PD173074
no AMP	0.98306	PD173074
no AMP	0.982955	PD173074
no AMP	0.98293	PD173074
no AMP	0.982776	PD173074
no AMP	0.982583	PD173074
no AMP	0.982514	PD173074
no AMP	0.982438	PD173074
no AMP	0.982313	PD173074
no AMP	0.982233	PD173074
no AMP	0.982207	PD173074
no AMP	0.982061	PD173074
no AMP	0.981947	PD173074
no AMP	0.981941	PD173074
no AMP	0.981891	PD173074
no AMP	0.981866	PD173074
no AMP	0.981785	PD173074
no AMP	0.981681	PD173074
no AMP	0.981596	PD173074
no AMP	0.981515	PD173074
no AMP	0.981466	PD173074
no AMP	0.981451	PD173074
no AMP	0.981449	PD173074
no AMP	0.981369	PD173074
no AMP	0.981314	PD173074
no AMP	0.981254	PD173074
no AMP	0.981183	PD173074
no AMP	0.981169	PD173074
no AMP	0.981143	PD173074
no AMP	0.98112	PD173074
no AMP	0.981118	PD173074
no AMP	0.981112	PD173074
no AMP	0.981097	PD173074
no AMP	0.981057	PD173074
no AMP	0.980872	PD173074
no AMP	0.980871	PD173074
no AMP	0.980837	PD173074
no AMP	0.980781	PD173074
no AMP	0.980757	PD173074
FGFR4	0.98073	PD173074
no AMP	0.980682	PD173074
no AMP	0.980662	PD173074
no AMP	0.980593	PD173074
no AMP	0.980487	PD173074
no AMP	0.980387	PD173074
no AMP	0.980371	PD173074
no AMP	0.980367	PD173074
no AMP	0.980284	PD173074
no AMP	0.980193	PD173074
no AMP	0.980131	PD173074
no AMP	0.979979	PD173074
no AMP	0.979891	PD173074
no AMP	0.979838	PD173074
no AMP	0.979739	PD173074
no AMP	0.979714	PD173074
no AMP	0.979597	PD173074
no AMP	0.979543	PD173074
no AMP	0.9795	PD173074
no AMP	0.978941	PD173074
no AMP	0.978764	PD173074
no AMP	0.978636	PD173074
no AMP	0.978568	PD173074
no AMP	0.978525	PD173074
no AMP	0.97848	PD173074
no AMP	0.978269	PD173074
no AMP	0.977786	PD173074
no AMP	0.977679	PD173074
no AMP	0.977667	PD173074
no AMP	0.97765	PD173074
no AMP	0.977292	PD173074
no AMP	0.977205	PD173074
no AMP	0.977173	PD173074
no AMP	0.977086	PD173074
no AMP	0.976812	PD173074
no AMP	0.976797	PD173074
no AMP	0.976726	PD173074
no AMP	0.976718	PD173074
no AMP	0.976643	PD173074
no AMP	0.976209	PD173074
no AMP	0.976173	PD173074
no AMP	0.976158	PD173074
no AMP	0.976106	PD173074
no AMP	0.976019	PD173074
no AMP	0.975984	PD173074
no AMP	0.975905	PD173074
no AMP	0.975766	PD173074
no AMP	0.975543	PD173074
no AMP	0.975414	PD173074
no AMP	0.975247	PD173074
no AMP	0.975238	PD173074
no AMP	0.974944	PD173074
no AMP	0.974747	PD173074
no AMP	0.974609	PD173074
no AMP	0.974381	PD173074
no AMP	0.974342	PD173074
no AMP	0.974247	PD173074
no AMP	0.973698	PD173074
no AMP	0.973552	PD173074
no AMP	0.973505	PD173074
no AMP	0.973242	PD173074
no AMP	0.973211	PD173074
no AMP	0.973021	PD173074
no AMP	0.972939	PD173074
no AMP	0.972648	PD173074
no AMP	0.972599	PD173074
no AMP	0.972551	PD173074
no AMP	0.972521	PD173074
no AMP	0.972421	PD173074
no AMP	0.972411	PD173074
no AMP	0.972106	PD173074
no AMP	0.972102	PD173074
no AMP	0.972046	PD173074
no AMP	0.971899	PD173074
no AMP	0.971859	PD173074
no AMP	0.971841	PD173074
no AMP	0.971571	PD173074
no AMP	0.970898	PD173074
no AMP	0.970691	PD173074
no AMP	0.970636	PD173074
no AMP	0.970628	PD173074
no AMP	0.970555	PD173074
no AMP	0.970272	PD173074
no AMP	0.969773	PD173074
no AMP	0.969504	PD173074
no AMP	0.969135	PD173074
no AMP	0.969117	PD173074
no AMP	0.968685	PD173074
no AMP	0.968567	PD173074
no AMP	0.968531	PD173074
no AMP	0.968483	PD173074
no AMP	0.968414	PD173074
no AMP	0.968186	PD173074
no AMP	0.967122	PD173074
no AMP	0.96611	PD173074
no AMP	0.966007	PD173074
no AMP	0.96593	PD173074
no AMP	0.965695	PD173074
no AMP	0.965163	PD173074
no AMP	0.96509	PD173074
no AMP	0.964825	PD173074
no AMP	0.964084	PD173074
no AMP	0.964067	PD173074
no AMP	0.963573	PD173074
no AMP	0.962984	PD173074
no AMP	0.962459	PD173074
no AMP	0.962223	PD173074
no AMP	0.960631	PD173074
no AMP	0.960273	PD173074
no AMP	0.959866	PD173074
no AMP	0.959442	PD173074
no AMP	0.959425	PD173074
no AMP	0.958733	PD173074
no AMP	0.958507	PD173074
no AMP	0.958352	PD173074
no AMP	0.956023	PD173074
no AMP	0.954486	PD173074
no AMP	0.954307	PD173074
no AMP	0.953249	PD173074
no AMP	0.952131	PD173074
no AMP	0.951647	PD173074
no AMP	0.951247	PD173074
no AMP	0.950453	PD173074
no AMP	0.950446	PD173074
no AMP	0.950152	PD173074
no AMP	0.94932	PD173074
no AMP	0.948508	PD173074
no AMP	0.94745	PD173074
no AMP	0.947095	PD173074
no AMP	0.946189	PD173074
no AMP	0.945167	PD173074
no AMP	0.944714	PD173074
no AMP	0.944296	PD173074
no AMP	0.941482	PD173074
no AMP	0.939931	PD173074
no AMP	0.939427	PD173074
no AMP	0.938334	PD173074
no AMP	0.93601	PD173074
no AMP	0.935707	PD173074
no AMP	0.934369	PD173074
no AMP	0.932236	PD173074
no AMP	0.932128	PD173074
no AMP	0.931962	PD173074
no AMP	0.931604	PD173074
no AMP	0.929209	PD173074
no AMP	0.926925	PD173074
no AMP	0.925447	PD173074
no AMP	0.924524	PD173074
no AMP	0.922176	PD173074
no AMP	0.916548	PD173074
no AMP	0.915016	PD173074
no AMP	0.91005	PD173074
no AMP	0.908725	PD173074
no AMP	0.903434	PD173074
no AMP	0.902773	PD173074
no AMP	0.892855	PD173074
no AMP	0.890316	PD173074
no AMP	0.88424	PD173074
no AMP	0.874424	PD173074
no AMP	0.871307	PD173074
no AMP	0.862045	PD173074
no AMP	0.854086	PD173074
no AMP	0.851181	PD173074
no AMP	0.829264	PD173074
no AMP	0.808146	PD173074
no AMP	0.79419	PD173074
no AMP	0.765254	PD173074
FGFR2	0.751355	PD173074
no AMP	0.728637	PD173074
FGFR2	0.530289	PD173074
FGFR2	0.443279	PD173074

## Sheet: ED Fig. 13e
FGFR_hotspot_mut	AUC	drug
none	0.997042	AZD4547
none	0.99199	AZD4547
none	0.990212	AZD4547
none	0.975986	AZD4547
none	0.971421	AZD4547
none	0.970885	AZD4547
none	0.969062	AZD4547
none	0.968547	AZD4547
none	0.966606	AZD4547
none	0.966349	AZD4547
none	0.96591	AZD4547
none	0.965778	AZD4547
none	0.965736	AZD4547
none	0.965532	AZD4547
none	0.964053	AZD4547
none	0.964052	AZD4547
none	0.963963	AZD4547
none	0.963723	AZD4547
none	0.963581	AZD4547
none	0.963552	AZD4547
none	0.963534	AZD4547
none	0.962977	AZD4547
none	0.96179	AZD4547
none	0.961439	AZD4547
none	0.961049	AZD4547
FGFR2	0.960376	AZD4547
none	0.960219	AZD4547
none	0.959846	AZD4547
none	0.959039	AZD4547
none	0.959039	AZD4547
none	0.958837	AZD4547
none	0.958637	AZD4547
none	0.958611	AZD4547
none	0.957996	AZD4547
none	0.957517	AZD4547
none	0.957385	AZD4547
none	0.957084	AZD4547
none	0.956187	AZD4547
none	0.956174	AZD4547
none	0.955462	AZD4547
none	0.955317	AZD4547
none	0.954778	AZD4547
none	0.954326	AZD4547
none	0.95363	AZD4547
none	0.953326	AZD4547
none	0.953241	AZD4547
none	0.953171	AZD4547
none	0.952636	AZD4547
none	0.952232	AZD4547
none	0.952054	AZD4547
none	0.951944	AZD4547
none	0.951377	AZD4547
none	0.950248	AZD4547
none	0.95007	AZD4547
none	0.950064	AZD4547
none	0.950062	AZD4547
none	0.949601	AZD4547
none	0.94957	AZD4547
none	0.949423	AZD4547
none	0.949365	AZD4547
none	0.949253	AZD4547
none	0.949185	AZD4547
none	0.949092	AZD4547
none	0.949035	AZD4547
none	0.948975	AZD4547
none	0.948524	AZD4547
none	0.94851	AZD4547
none	0.94817	AZD4547
none	0.947466	AZD4547
none	0.947201	AZD4547
none	0.947199	AZD4547
none	0.947038	AZD4547
none	0.946225	AZD4547
none	0.946078	AZD4547
none	0.94546	AZD4547
none	0.945144	AZD4547
none	0.94506	AZD4547
none	0.944825	AZD4547
none	0.944499	AZD4547
none	0.944102	AZD4547
none	0.943933	AZD4547
none	0.943908	AZD4547
none	0.943724	AZD4547
none	0.942483	AZD4547
none	0.94102	AZD4547
none	0.940592	AZD4547
none	0.939948	AZD4547
none	0.939393	AZD4547
none	0.939088	AZD4547
none	0.938962	AZD4547
none	0.938863	AZD4547
none	0.938706	AZD4547
none	0.938466	AZD4547
none	0.938351	AZD4547
none	0.938174	AZD4547
none	0.937856	AZD4547
none	0.937562	AZD4547
none	0.936899	AZD4547
none	0.936742	AZD4547
none	0.936217	AZD4547
none	0.936202	AZD4547
none	0.935517	AZD4547
none	0.935078	AZD4547
none	0.934988	AZD4547
none	0.93454	AZD4547
none	0.933905	AZD4547
none	0.933638	AZD4547
none	0.933301	AZD4547
none	0.933292	AZD4547
none	0.933105	AZD4547
none	0.932087	AZD4547
none	0.93141	AZD4547
none	0.931242	AZD4547
none	0.931216	AZD4547
none	0.931104	AZD4547
none	0.930977	AZD4547
none	0.930496	AZD4547
none	0.930454	AZD4547
none	0.930144	AZD4547
none	0.929952	AZD4547
none	0.929416	AZD4547
none	0.929183	AZD4547
none	0.928522	AZD4547
none	0.928149	AZD4547
none	0.928058	AZD4547
none	0.927649	AZD4547
none	0.926619	AZD4547
none	0.926537	AZD4547
none	0.926377	AZD4547
none	0.926139	AZD4547
none	0.925738	AZD4547
none	0.925434	AZD4547
none	0.924941	AZD4547
none	0.924394	AZD4547
none	0.92386	AZD4547
none	0.923771	AZD4547
none	0.922992	AZD4547
none	0.92255	AZD4547
none	0.92225	AZD4547
none	0.921775	AZD4547
none	0.92113	AZD4547
none	0.920642	AZD4547
none	0.920588	AZD4547
none	0.920329	AZD4547
none	0.919578	AZD4547
none	0.919432	AZD4547
none	0.918923	AZD4547
none	0.918214	AZD4547
none	0.917584	AZD4547
none	0.917215	AZD4547
none	0.917151	AZD4547
none	0.916709	AZD4547
none	0.916621	AZD4547
none	0.916312	AZD4547
none	0.915813	AZD4547
none	0.9158	AZD4547
none	0.915427	AZD4547
none	0.91507	AZD4547
none	0.915049	AZD4547
none	0.913907	AZD4547
none	0.913833	AZD4547
none	0.913731	AZD4547
none	0.913681	AZD4547
none	0.913393	AZD4547
none	0.913288	AZD4547
none	0.913148	AZD4547
none	0.912956	AZD4547
none	0.911767	AZD4547
none	0.91128	AZD4547
none	0.911174	AZD4547
none	0.910905	AZD4547
none	0.910809	AZD4547
none	0.910728	AZD4547
none	0.910461	AZD4547
none	0.910414	AZD4547
none	0.910385	AZD4547
none	0.910195	AZD4547
none	0.90945	AZD4547
none	0.908825	AZD4547
none	0.908707	AZD4547
none	0.908695	AZD4547
none	0.90867	AZD4547
none	0.908513	AZD4547
none	0.908214	AZD4547
none	0.907599	AZD4547
none	0.907498	AZD4547
none	0.907097	AZD4547
none	0.906219	AZD4547
none	0.905553	AZD4547
none	0.90364	AZD4547
none	0.903547	AZD4547
none	0.90352	AZD4547
none	0.902594	AZD4547
none	0.901685	AZD4547
none	0.901494	AZD4547
none	0.900955	AZD4547
none	0.900949	AZD4547
none	0.900822	AZD4547
none	0.900732	AZD4547
none	0.900097	AZD4547
none	0.899494	AZD4547
none	0.899424	AZD4547
none	0.899112	AZD4547
none	0.898977	AZD4547
none	0.898256	AZD4547
none	0.898217	AZD4547
none	0.898009	AZD4547
none	0.897954	AZD4547
none	0.897703	AZD4547
none	0.897478	AZD4547
none	0.897474	AZD4547
none	0.897149	AZD4547
none	0.895576	AZD4547
none	0.895528	AZD4547
none	0.895278	AZD4547
none	0.895269	AZD4547
none	0.895115	AZD4547
none	0.89504	AZD4547
none	0.894763	AZD4547
none	0.894688	AZD4547
none	0.89452	AZD4547
FGFR3	0.894352	AZD4547
none	0.894308	AZD4547
none	0.894161	AZD4547
none	0.89402	AZD4547
none	0.893999	AZD4547
none	0.893751	AZD4547
none	0.893656	AZD4547
none	0.893518	AZD4547
none	0.893352	AZD4547
none	0.893318	AZD4547
none	0.892817	AZD4547
none	0.892746	AZD4547
none	0.892236	AZD4547
none	0.891874	AZD4547
none	0.891567	AZD4547
none	0.891368	AZD4547
none	0.891252	AZD4547
none	0.890421	AZD4547
none	0.889784	AZD4547
none	0.889495	AZD4547
none	0.889476	AZD4547
none	0.889334	AZD4547
none	0.889253	AZD4547
none	0.889251	AZD4547
none	0.888557	AZD4547
none	0.888118	AZD4547
none	0.887976	AZD4547
none	0.887909	AZD4547
none	0.887869	AZD4547
none	0.88762	AZD4547
none	0.887359	AZD4547
none	0.887015	AZD4547
none	0.886761	AZD4547
none	0.886554	AZD4547
none	0.886412	AZD4547
none	0.88613	AZD4547
none	0.886117	AZD4547
none	0.886054	AZD4547
none	0.88545	AZD4547
none	0.885013	AZD4547
none	0.884415	AZD4547
none	0.884362	AZD4547
none	0.884257	AZD4547
none	0.883813	AZD4547
none	0.883683	AZD4547
none	0.883682	AZD4547
none	0.883552	AZD4547
none	0.883533	AZD4547
none	0.883524	AZD4547
none	0.883433	AZD4547
none	0.883345	AZD4547
none	0.882157	AZD4547
none	0.881664	AZD4547
none	0.881589	AZD4547
none	0.881446	AZD4547
none	0.881016	AZD4547
none	0.880794	AZD4547
none	0.880483	AZD4547
none	0.880098	AZD4547
none	0.879977	AZD4547
none	0.87962	AZD4547
none	0.879454	AZD4547
none	0.878937	AZD4547
none	0.878739	AZD4547
none	0.878709	AZD4547
none	0.878586	AZD4547
none	0.878549	AZD4547
none	0.878543	AZD4547
none	0.87844	AZD4547
none	0.87835	AZD4547
none	0.877808	AZD4547
none	0.877519	AZD4547
none	0.877213	AZD4547
none	0.877169	AZD4547
none	0.877098	AZD4547
none	0.876517	AZD4547
none	0.875743	AZD4547
none	0.875388	AZD4547
none	0.874117	AZD4547
none	0.874014	AZD4547
none	0.873737	AZD4547
none	0.873687	AZD4547
none	0.87365	AZD4547
none	0.873465	AZD4547
none	0.873245	AZD4547
none	0.873011	AZD4547
none	0.872376	AZD4547
none	0.872307	AZD4547
none	0.872019	AZD4547
none	0.871939	AZD4547
none	0.871913	AZD4547
none	0.871612	AZD4547
none	0.871434	AZD4547
none	0.871206	AZD4547
none	0.870349	AZD4547
none	0.869966	AZD4547
none	0.868358	AZD4547
none	0.867461	AZD4547
none	0.867078	AZD4547
none	0.866781	AZD4547
none	0.866681	AZD4547
none	0.866085	AZD4547
none	0.866049	AZD4547
none	0.865821	AZD4547
none	0.865714	AZD4547
none	0.865405	AZD4547
none	0.865002	AZD4547
none	0.864678	AZD4547
none	0.864517	AZD4547
none	0.864456	AZD4547
none	0.864261	AZD4547
none	0.864238	AZD4547
none	0.863687	AZD4547
none	0.862951	AZD4547
none	0.862932	AZD4547
none	0.862778	AZD4547
none	0.862434	AZD4547
none	0.862185	AZD4547
none	0.861705	AZD4547
none	0.861605	AZD4547
none	0.861405	AZD4547
none	0.861221	AZD4547
none	0.86107	AZD4547
none	0.861037	AZD4547
none	0.860908	AZD4547
none	0.860903	AZD4547
none	0.860551	AZD4547
none	0.860514	AZD4547
none	0.859386	AZD4547
none	0.859327	AZD4547
none	0.859178	AZD4547
none	0.858899	AZD4547
none	0.858769	AZD4547
none	0.85837	AZD4547
none	0.858359	AZD4547
none	0.85833	AZD4547
none	0.85791	AZD4547
none	0.857755	AZD4547
none	0.857664	AZD4547
none	0.857426	AZD4547
none	0.857402	AZD4547
none	0.857281	AZD4547
none	0.857131	AZD4547
none	0.857113	AZD4547
none	0.857077	AZD4547
none	0.856863	AZD4547
none	0.856471	AZD4547
none	0.856204	AZD4547
none	0.856108	AZD4547
none	0.855998	AZD4547
none	0.855755	AZD4547
none	0.855729	AZD4547
none	0.854817	AZD4547
none	0.854655	AZD4547
none	0.854654	AZD4547
none	0.854361	AZD4547
none	0.853581	AZD4547
none	0.852995	AZD4547
none	0.852925	AZD4547
none	0.851688	AZD4547
none	0.851583	AZD4547
none	0.851057	AZD4547
none	0.851045	AZD4547
none	0.850854	AZD4547
none	0.850828	AZD4547
none	0.850721	AZD4547
none	0.850685	AZD4547
none	0.850494	AZD4547
none	0.850021	AZD4547
none	0.8499	AZD4547
none	0.848223	AZD4547
none	0.847879	AZD4547
none	0.847827	AZD4547
none	0.847814	AZD4547
none	0.847459	AZD4547
none	0.84741	AZD4547
none	0.847084	AZD4547
none	0.846884	AZD4547
none	0.846107	AZD4547
none	0.845888	AZD4547
none	0.845313	AZD4547
none	0.845176	AZD4547
none	0.844932	AZD4547
none	0.844347	AZD4547
none	0.844144	AZD4547
none	0.843209	AZD4547
none	0.842092	AZD4547
none	0.841707	AZD4547
none	0.841476	AZD4547
none	0.841301	AZD4547
none	0.841281	AZD4547
none	0.841199	AZD4547
none	0.840655	AZD4547
none	0.84031	AZD4547
none	0.839847	AZD4547
none	0.839283	AZD4547
none	0.839196	AZD4547
none	0.838847	AZD4547
none	0.838809	AZD4547
none	0.837977	AZD4547
none	0.83783	AZD4547
none	0.837569	AZD4547
none	0.83682	AZD4547
none	0.836665	AZD4547
none	0.836639	AZD4547
none	0.83657	AZD4547
none	0.836076	AZD4547
none	0.835702	AZD4547
none	0.834844	AZD4547
none	0.834816	AZD4547
none	0.834168	AZD4547
none	0.834056	AZD4547
none	0.833677	AZD4547
none	0.833491	AZD4547
none	0.833471	AZD4547
none	0.832175	AZD4547
none	0.831748	AZD4547
none	0.831727	AZD4547
none	0.831016	AZD4547
none	0.830885	AZD4547
none	0.83061	AZD4547
none	0.830207	AZD4547
none	0.830133	AZD4547
none	0.829822	AZD4547
none	0.829805	AZD4547
none	0.82901	AZD4547
none	0.82701	AZD4547
none	0.82661	AZD4547
none	0.826551	AZD4547
none	0.825921	AZD4547
none	0.825892	AZD4547
none	0.825868	AZD4547
none	0.82575	AZD4547
none	0.825538	AZD4547
none	0.825484	AZD4547
none	0.825307	AZD4547
none	0.824656	AZD4547
none	0.824267	AZD4547
none	0.824164	AZD4547
none	0.823533	AZD4547
none	0.821595	AZD4547
none	0.821226	AZD4547
none	0.820861	AZD4547
none	0.820829	AZD4547
none	0.820556	AZD4547
none	0.820059	AZD4547
none	0.818642	AZD4547
none	0.818482	AZD4547
none	0.818421	AZD4547
none	0.818362	AZD4547
none	0.818264	AZD4547
none	0.817437	AZD4547
none	0.817352	AZD4547
none	0.817265	AZD4547
none	0.817029	AZD4547
none	0.816439	AZD4547
none	0.816218	AZD4547
none	0.815395	AZD4547
none	0.815166	AZD4547
none	0.814576	AZD4547
none	0.814503	AZD4547
none	0.813939	AZD4547
none	0.813758	AZD4547
none	0.81345	AZD4547
none	0.812239	AZD4547
none	0.812138	AZD4547
none	0.811373	AZD4547
none	0.810687	AZD4547
none	0.810259	AZD4547
none	0.809741	AZD4547
FGFR2	0.808093	AZD4547
none	0.807852	AZD4547
none	0.807745	AZD4547
none	0.807567	AZD4547
none	0.807391	AZD4547
none	0.807084	AZD4547
none	0.806986	AZD4547
none	0.806717	AZD4547
none	0.806714	AZD4547
none	0.806157	AZD4547
none	0.80576	AZD4547
none	0.805498	AZD4547
none	0.805484	AZD4547
none	0.805261	AZD4547
none	0.803512	AZD4547
none	0.80286	AZD4547
none	0.802667	AZD4547
none	0.802285	AZD4547
none	0.801825	AZD4547
none	0.801737	AZD4547
none	0.800173	AZD4547
none	0.799373	AZD4547
none	0.799296	AZD4547
none	0.798824	AZD4547
none	0.798432	AZD4547
none	0.798148	AZD4547
none	0.798144	AZD4547
none	0.797317	AZD4547
none	0.796934	AZD4547
none	0.796926	AZD4547
none	0.795732	AZD4547
none	0.795422	AZD4547
none	0.794791	AZD4547
none	0.79331	AZD4547
none	0.793309	AZD4547
none	0.793236	AZD4547
none	0.793119	AZD4547
none	0.792721	AZD4547
none	0.792391	AZD4547
none	0.791919	AZD4547
none	0.791368	AZD4547
none	0.790834	AZD4547
none	0.790582	AZD4547
none	0.790307	AZD4547
none	0.790166	AZD4547
none	0.789531	AZD4547
none	0.789204	AZD4547
none	0.7889	AZD4547
none	0.788882	AZD4547
none	0.78775	AZD4547
none	0.786963	AZD4547
none	0.786393	AZD4547
none	0.785733	AZD4547
none	0.785291	AZD4547
none	0.785163	AZD4547
none	0.785031	AZD4547
none	0.784563	AZD4547
none	0.784189	AZD4547
none	0.783951	AZD4547
none	0.783785	AZD4547
FGFR3	0.783245	AZD4547
none	0.783129	AZD4547
none	0.782169	AZD4547
none	0.781367	AZD4547
none	0.781216	AZD4547
none	0.781063	AZD4547
none	0.781059	AZD4547
none	0.780408	AZD4547
none	0.780281	AZD4547
none	0.780189	AZD4547
none	0.779722	AZD4547
none	0.779463	AZD4547
none	0.779409	AZD4547
none	0.779173	AZD4547
none	0.77808	AZD4547
none	0.777493	AZD4547
none	0.777251	AZD4547
none	0.776906	AZD4547
none	0.776536	AZD4547
none	0.776536	AZD4547
none	0.776489	AZD4547
FGFR3	0.775519	AZD4547
none	0.775507	AZD4547
none	0.774717	AZD4547
none	0.774248	AZD4547
none	0.77416	AZD4547
none	0.773714	AZD4547
none	0.773388	AZD4547
none	0.772091	AZD4547
none	0.769972	AZD4547
none	0.76984	AZD4547
none	0.769156	AZD4547
none	0.769043	AZD4547
none	0.768267	AZD4547
none	0.767284	AZD4547
none	0.767167	AZD4547
none	0.766978	AZD4547
none	0.766181	AZD4547
none	0.76593	AZD4547
none	0.765593	AZD4547
none	0.764382	AZD4547
none	0.764181	AZD4547
none	0.763966	AZD4547
none	0.763539	AZD4547
none	0.762366	AZD4547
none	0.762308	AZD4547
none	0.762012	AZD4547
none	0.761939	AZD4547
none	0.761494	AZD4547
none	0.761055	AZD4547
none	0.76088	AZD4547
none	0.760396	AZD4547
none	0.760005	AZD4547
none	0.759528	AZD4547
none	0.758292	AZD4547
none	0.757732	AZD4547
none	0.757366	AZD4547
none	0.75528	AZD4547
none	0.755087	AZD4547
none	0.754547	AZD4547
none	0.754041	AZD4547
none	0.753669	AZD4547
none	0.752715	AZD4547
none	0.750151	AZD4547
none	0.749923	AZD4547
none	0.749855	AZD4547
none	0.749009	AZD4547
none	0.748301	AZD4547
none	0.74764	AZD4547
none	0.746899	AZD4547
none	0.746754	AZD4547
none	0.745902	AZD4547
none	0.745351	AZD4547
none	0.744672	AZD4547
none	0.74428	AZD4547
none	0.74355	AZD4547
none	0.738927	AZD4547
none	0.737425	AZD4547
none	0.735885	AZD4547
none	0.730509	AZD4547
none	0.730422	AZD4547
none	0.722426	AZD4547
none	0.722021	AZD4547
none	0.719787	AZD4547
none	0.718926	AZD4547
none	0.718644	AZD4547
none	0.713313	AZD4547
none	0.713282	AZD4547
none	0.712678	AZD4547
none	0.71256	AZD4547
none	0.71143	AZD4547
none	0.71106	AZD4547
none	0.709725	AZD4547
none	0.702069	AZD4547
none	0.700153	AZD4547
none	0.69937	AZD4547
none	0.699358	AZD4547
none	0.690969	AZD4547
none	0.690939	AZD4547
none	0.687724	AZD4547
none	0.686553	AZD4547
none	0.680945	AZD4547
none	0.677902	AZD4547
none	0.67389	AZD4547
none	0.66798	AZD4547
none	0.66699	AZD4547
none	0.661649	AZD4547
none	0.659732	AZD4547
none	0.659528	AZD4547
none	0.658452	AZD4547
none	0.658343	AZD4547
none	0.651394	AZD4547
none	0.644825	AZD4547
none	0.6421	AZD4547
none	0.636008	AZD4547
none	0.625841	AZD4547
none	0.623121	AZD4547
none	0.609879	AZD4547
none	0.600298	AZD4547
none	0.596472	AZD4547
none	0.594028	AZD4547
none	0.593694	AZD4547
none	0.577915	AZD4547
none	0.576927	AZD4547
none	0.569979	AZD4547
none	0.565604	AZD4547
none	0.563842	AZD4547
none	0.563506	AZD4547
none	0.558628	AZD4547
none	0.55305	AZD4547
none	0.53438	AZD4547
none	0.531097	AZD4547
FGFR3	0.527647	AZD4547
FGFR2	0.524289	AZD4547
none	0.52189	AZD4547
none	0.520155	AZD4547
none	0.51324	AZD4547
none	0.512164	AZD4547
none	0.498617	AZD4547
none	0.473724	AZD4547
none	0.446774	AZD4547
none	0.418518	AZD4547
FGFR2	0.400343	AZD4547
none	0.376169	AZD4547
FGFR3	0.358666	AZD4547
none	0.290184	AZD4547
none	0.273455	AZD4547
none	0.197175	AZD4547
none	0.075382	AZD4547
none	0.999355	PD173074
none	0.99927	PD173074
none	0.997251	PD173074
none	0.997014	PD173074
none	0.996853	PD173074
none	0.996457	PD173074
none	0.996304	PD173074
none	0.99623	PD173074
none	0.996182	PD173074
none	0.996171	PD173074
none	0.995753	PD173074
none	0.995744	PD173074
none	0.995738	PD173074
none	0.995668	PD173074
none	0.995481	PD173074
none	0.994677	PD173074
none	0.99462	PD173074
none	0.994579	PD173074
none	0.99446	PD173074
none	0.994455	PD173074
none	0.99445	PD173074
none	0.994407	PD173074
none	0.994394	PD173074
none	0.994264	PD173074
none	0.994259	PD173074
none	0.994177	PD173074
none	0.994173	PD173074
none	0.994074	PD173074
none	0.993896	PD173074
none	0.993825	PD173074
none	0.993653	PD173074
none	0.993612	PD173074
none	0.993548	PD173074
none	0.99342	PD173074
none	0.9934	PD173074
none	0.993363	PD173074
none	0.993308	PD173074
none	0.993307	PD173074
none	0.99315	PD173074
none	0.992988	PD173074
none	0.992975	PD173074
none	0.992916	PD173074
none	0.992905	PD173074
none	0.992846	PD173074
none	0.992752	PD173074
none	0.99275	PD173074
none	0.992725	PD173074
none	0.992654	PD173074
none	0.992583	PD173074
none	0.992559	PD173074
none	0.992547	PD173074
none	0.992536	PD173074
none	0.992506	PD173074
none	0.992501	PD173074
none	0.992471	PD173074
none	0.99243	PD173074
none	0.992311	PD173074
none	0.992308	PD173074
none	0.992279	PD173074
none	0.992232	PD173074
none	0.992216	PD173074
none	0.992095	PD173074
none	0.992089	PD173074
none	0.992011	PD173074
none	0.992003	PD173074
none	0.991931	PD173074
none	0.991866	PD173074
none	0.991825	PD173074
none	0.991743	PD173074
none	0.991711	PD173074
none	0.991663	PD173074
none	0.99164	PD173074
FGFR2	0.991616	PD173074
none	0.991556	PD173074
none	0.991513	PD173074
none	0.991485	PD173074
none	0.991428	PD173074
none	0.991286	PD173074
none	0.991277	PD173074
none	0.991198	PD173074
none	0.991182	PD173074
none	0.991108	PD173074
none	0.991107	PD173074
none	0.991098	PD173074
none	0.991092	PD173074
none	0.990988	PD173074
none	0.990854	PD173074
none	0.990792	PD173074
none	0.990722	PD173074
none	0.990721	PD173074
none	0.990686	PD173074
none	0.990662	PD173074
none	0.990652	PD173074
none	0.990625	PD173074
none	0.990623	PD173074
none	0.990618	PD173074
none	0.990617	PD173074
none	0.990612	PD173074
none	0.990575	PD173074
none	0.990557	PD173074
none	0.990442	PD173074
none	0.990412	PD173074
none	0.99037	PD173074
none	0.990319	PD173074
FGFR2	0.990301	PD173074
none	0.990239	PD173074
none	0.990236	PD173074
none	0.990233	PD173074
none	0.990226	PD173074
none	0.990174	PD173074
none	0.990127	PD173074
none	0.990126	PD173074
none	0.990067	PD173074
none	0.990013	PD173074
none	0.989948	PD173074
none	0.98993	PD173074
none	0.989919	PD173074
none	0.98991	PD173074
none	0.989865	PD173074
none	0.989819	PD173074
none	0.989736	PD173074
none	0.989716	PD173074
none	0.98967	PD173074
none	0.989638	PD173074
none	0.989634	PD173074
none	0.989631	PD173074
none	0.989625	PD173074
none	0.989589	PD173074
none	0.989537	PD173074
none	0.989529	PD173074
none	0.98949	PD173074
none	0.989473	PD173074
none	0.989448	PD173074
none	0.989411	PD173074
none	0.989357	PD173074
none	0.989327	PD173074
none	0.989313	PD173074
none	0.989307	PD173074
none	0.989221	PD173074
none	0.98921	PD173074
none	0.989172	PD173074
none	0.989064	PD173074
none	0.988991	PD173074
none	0.98898	PD173074
none	0.988973	PD173074
none	0.988862	PD173074
none	0.988832	PD173074
none	0.988822	PD173074
none	0.988757	PD173074
none	0.988751	PD173074
none	0.988737	PD173074
none	0.988727	PD173074
none	0.988709	PD173074
none	0.988592	PD173074
none	0.98859	PD173074
none	0.988589	PD173074
none	0.988513	PD173074
none	0.988479	PD173074
none	0.988453	PD173074
none	0.988435	PD173074
none	0.988409	PD173074
none	0.988395	PD173074
none	0.988389	PD173074
none	0.988377	PD173074
none	0.988243	PD173074
none	0.988156	PD173074
none	0.988138	PD173074
none	0.988123	PD173074
none	0.988105	PD173074
none	0.988086	PD173074
none	0.988067	PD173074
none	0.988045	PD173074
none	0.988012	PD173074
none	0.988009	PD173074
none	0.987983	PD173074
none	0.987973	PD173074
none	0.98792	PD173074
none	0.987919	PD173074
none	0.987919	PD173074
none	0.987843	PD173074
none	0.987831	PD173074
none	0.987828	PD173074
none	0.987649	PD173074
none	0.987645	PD173074
none	0.987636	PD173074
none	0.987536	PD173074
none	0.987491	PD173074
none	0.98749	PD173074
none	0.987333	PD173074
none	0.987294	PD173074
none	0.987252	PD173074
none	0.987247	PD173074
none	0.987246	PD173074
none	0.987091	PD173074
none	0.987072	PD173074
none	0.986938	PD173074
none	0.986937	PD173074
none	0.986827	PD173074
none	0.986772	PD173074
none	0.986759	PD173074
none	0.986753	PD173074
none	0.98674	PD173074
none	0.986649	PD173074
none	0.986647	PD173074
none	0.98663	PD173074
none	0.986608	PD173074
none	0.986592	PD173074
none	0.986501	PD173074
none	0.986439	PD173074
none	0.986119	PD173074
none	0.986097	PD173074
none	0.986075	PD173074
none	0.98599	PD173074
none	0.985945	PD173074
none	0.985937	PD173074
none	0.985801	PD173074
none	0.985758	PD173074
none	0.985733	PD173074
none	0.985708	PD173074
none	0.98564	PD173074
none	0.985603	PD173074
none	0.985576	PD173074
none	0.98552	PD173074
none	0.985496	PD173074
none	0.985496	PD173074
none	0.985468	PD173074
none	0.985449	PD173074
none	0.985442	PD173074
none	0.985418	PD173074
none	0.985407	PD173074
none	0.985353	PD173074
none	0.98535	PD173074
none	0.985325	PD173074
none	0.98527	PD173074
none	0.985179	PD173074
none	0.985066	PD173074
none	0.984991	PD173074
none	0.984927	PD173074
none	0.984921	PD173074
none	0.984892	PD173074
none	0.984887	PD173074
none	0.984816	PD173074
none	0.984755	PD173074
none	0.984688	PD173074
none	0.984633	PD173074
none	0.984581	PD173074
none	0.984412	PD173074
none	0.984383	PD173074
none	0.984291	PD173074
none	0.98424	PD173074
none	0.984191	PD173074
FGFR3	0.984167	PD173074
none	0.984104	PD173074
none	0.984082	PD173074
none	0.984059	PD173074
none	0.983914	PD173074
none	0.983909	PD173074
none	0.983887	PD173074
none	0.983882	PD173074
none	0.983687	PD173074
none	0.983652	PD173074
none	0.98364	PD173074
FGFR3	0.983575	PD173074
none	0.983549	PD173074
none	0.983516	PD173074
none	0.98334	PD173074
none	0.983275	PD173074
none	0.983213	PD173074
none	0.983163	PD173074
none	0.98313	PD173074
none	0.98306	PD173074
none	0.982955	PD173074
none	0.98293	PD173074
none	0.982776	PD173074
none	0.982583	PD173074
none	0.982514	PD173074
none	0.982438	PD173074
none	0.982313	PD173074
none	0.982233	PD173074
none	0.982207	PD173074
none	0.982061	PD173074
none	0.981947	PD173074
none	0.981941	PD173074
none	0.981891	PD173074
none	0.981866	PD173074
none	0.981785	PD173074
none	0.981681	PD173074
none	0.981596	PD173074
none	0.981515	PD173074
none	0.981466	PD173074
none	0.981451	PD173074
none	0.981449	PD173074
none	0.981369	PD173074
none	0.981314	PD173074
none	0.981254	PD173074
none	0.981183	PD173074
none	0.981169	PD173074
none	0.981143	PD173074
none	0.98112	PD173074
none	0.981118	PD173074
none	0.981112	PD173074
none	0.981097	PD173074
none	0.981057	PD173074
none	0.980872	PD173074
none	0.980871	PD173074
none	0.980837	PD173074
none	0.980781	PD173074
none	0.980757	PD173074
none	0.98073	PD173074
none	0.980682	PD173074
none	0.980662	PD173074
none	0.980593	PD173074
none	0.980487	PD173074
none	0.980387	PD173074
none	0.980371	PD173074
none	0.980367	PD173074
none	0.980284	PD173074
none	0.980193	PD173074
none	0.980131	PD173074
none	0.979979	PD173074
none	0.979891	PD173074
none	0.979838	PD173074
none	0.979739	PD173074
none	0.979714	PD173074
none	0.979597	PD173074
none	0.979543	PD173074
none	0.9795	PD173074
none	0.978941	PD173074
none	0.978764	PD173074
none	0.978636	PD173074
none	0.978568	PD173074
none	0.978525	PD173074
none	0.97848	PD173074
none	0.978269	PD173074
none	0.977997	PD173074
none	0.977786	PD173074
none	0.977679	PD173074
none	0.977667	PD173074
none	0.97765	PD173074
none	0.977292	PD173074
none	0.977205	PD173074
none	0.977173	PD173074
none	0.977086	PD173074
none	0.976812	PD173074
none	0.976797	PD173074
none	0.976726	PD173074
none	0.976718	PD173074
none	0.976643	PD173074
none	0.976209	PD173074
none	0.976173	PD173074
none	0.976158	PD173074
none	0.976106	PD173074
none	0.976019	PD173074
none	0.975984	PD173074
none	0.975905	PD173074
none	0.975766	PD173074
none	0.975543	PD173074
none	0.975515	PD173074
none	0.975414	PD173074
none	0.975247	PD173074
none	0.975238	PD173074
none	0.974944	PD173074
none	0.974747	PD173074
none	0.974609	PD173074
none	0.974381	PD173074
none	0.974342	PD173074
none	0.974247	PD173074
none	0.973698	PD173074
none	0.973552	PD173074
none	0.973505	PD173074
none	0.973242	PD173074
none	0.973211	PD173074
none	0.973021	PD173074
none	0.972939	PD173074
none	0.972648	PD173074
none	0.972599	PD173074
none	0.972551	PD173074
none	0.972521	PD173074
none	0.972421	PD173074
none	0.972411	PD173074
none	0.972106	PD173074
none	0.972102	PD173074
none	0.972046	PD173074
none	0.971899	PD173074
none	0.971859	PD173074
none	0.971841	PD173074
none	0.971571	PD173074
none	0.970898	PD173074
none	0.970691	PD173074
none	0.970636	PD173074
none	0.970628	PD173074
none	0.970555	PD173074
none	0.970272	PD173074
none	0.969773	PD173074
none	0.969504	PD173074
none	0.969135	PD173074
none	0.969117	PD173074
none	0.968685	PD173074
none	0.968567	PD173074
none	0.968531	PD173074
none	0.968483	PD173074
none	0.968414	PD173074
none	0.968186	PD173074
none	0.967122	PD173074
none	0.96611	PD173074
none	0.966007	PD173074
none	0.96593	PD173074
none	0.965695	PD173074
none	0.965163	PD173074
none	0.96509	PD173074
none	0.964825	PD173074
none	0.964084	PD173074
none	0.964067	PD173074
none	0.963573	PD173074
none	0.962984	PD173074
none	0.962459	PD173074
none	0.962223	PD173074
FGFR2	0.960631	PD173074
none	0.960273	PD173074
none	0.959866	PD173074
none	0.959442	PD173074
none	0.959425	PD173074
none	0.958733	PD173074
none	0.958507	PD173074
none	0.958352	PD173074
none	0.956023	PD173074
none	0.954486	PD173074
none	0.954307	PD173074
none	0.953249	PD173074
none	0.952131	PD173074
none	0.951647	PD173074
FGFR2	0.951247	PD173074
none	0.950453	PD173074
none	0.950446	PD173074
none	0.950152	PD173074
none	0.94932	PD173074
none	0.948508	PD173074
none	0.94745	PD173074
none	0.947095	PD173074
none	0.946189	PD173074
none	0.945167	PD173074
none	0.944931	PD173074
none	0.944714	PD173074
none	0.944296	PD173074
none	0.942656	PD173074
none	0.941482	PD173074
none	0.94148	PD173074
none	0.939931	PD173074
none	0.939427	PD173074
none	0.938334	PD173074
none	0.93601	PD173074
none	0.935707	PD173074
none	0.934369	PD173074
none	0.932236	PD173074
none	0.932128	PD173074
none	0.931962	PD173074
none	0.931604	PD173074
none	0.929209	PD173074
none	0.926925	PD173074
none	0.925447	PD173074
none	0.924524	PD173074
none	0.922176	PD173074
FGFR2	0.916548	PD173074
none	0.915016	PD173074
none	0.91005	PD173074
none	0.908725	PD173074
none	0.903434	PD173074
none	0.902773	PD173074
none	0.892855	PD173074
none	0.890316	PD173074
none	0.88424	PD173074
none	0.874424	PD173074
none	0.871307	PD173074
none	0.862045	PD173074
none	0.854086	PD173074
none	0.851181	PD173074
none	0.829264	PD173074
none	0.808146	PD173074
FGFR3	0.79419	PD173074
none	0.765254	PD173074
none	0.751355	PD173074
none	0.728637	PD173074
none	0.530289	PD173074
none	0.443279	PD173074

## Sheet: ED Fig. 13f
FGFR1_exp	FGFR2_exp	FGFR3_exp	FGFR4_exp	FGFR_composite_exp	AUC	drug
2.61257	0.849463	1.88063	2.92266	0.077005	0.997042	AZD4547
3.16719	0.325054	1.57651	0.451965	-0.0720811	0.99199	AZD4547
2.41499	4.65658	2.92368	3.34839	0.697649	0.990212	AZD4547
1.11121	0.0249578	0.431347	1.03629	-0.34065	0.975986	AZD4547
2.50504	0.118918	1.84052	1.51779	-0.126792	0.971421	AZD4547
4.59809	0.0734432	1.01361	1.13011	0.485215	0.970885	AZD4547
2.87082	2.52376	2.91198	2.89212	0.286784	0.969062	AZD4547
3.72982	2.39581	4.74853	5.67455	2.55451	0.968547	AZD4547
3.29692	3.00661	2.09122	3.31527	0.434673	0.966606	AZD4547
2.6385	0.020825	0.183503	3.07622	0.0339137	0.966349	AZD4547
0.0428813	4.41936	3.17327	2.45976	0.331203	0.96591	AZD4547
2.37876	0.981936	3.5895	4.95286	1.1015	0.965778	AZD4547
3.92459	0.0426953	0.686774	1.96766	0.208095	0.965736	AZD4547
2.84951	0.443953	1.39125	0.95112	-0.122969	0.965532	AZD4547
1.88006	0.138725	2.09693	4.33835	0.448253	0.964053	AZD4547
1.52385	3.8006	3.49824	3.82447	0.622883	0.964052	AZD4547
2.07852	2.86038	2.72815	5.13799	1.19029	0.963963	AZD4547
4.62054	1.33057	2.09094	3.66012	0.962241	0.963723	AZD4547
4.07233	3.65406	1.83688	1.79373	0.526257	0.963581	AZD4547
3.41926	0.492423	0.555157	1.40921	0.00296439	0.963552	AZD4547
5.23353	0.0251921	1.1479	0.404884	0.946327	0.963534	AZD4547
2.10874	0.0548208	0.481124	0.814525	-0.271239	0.962977	AZD4547
2.74575	1.19802	4.47094	3.84631	0.809816	0.96179	AZD4547
3.41039	2.2942	3.87929	5.20626	1.63848	0.961439	AZD4547
0.696722	3.24654	3.11074	0.775939	-0.0273969	0.961049	AZD4547
3.675	1.87571	3.3615	3.5567	0.670211	0.960376	AZD4547
1.34995	3.17284	0.478459	2.74453	0.000118396	0.960219	AZD4547
5.04171	2.00608	3.38083	3.64292	1.44144	0.959846	AZD4547
1.27258	0.0500126	0.225177	2.49803	-0.204794	0.959039	AZD4547
4.50195	0.308232	0.164753	1.93024	0.468786	0.959039	AZD4547
0.0506652	2.32081	3.03986	4.69081	0.728401	0.958837	AZD4547
3.09259	1.46488	0.903625	2.63696	0.0897458	0.958637	AZD4547
2.73606	0.170189	2.13722	2.80672	0.0800388	0.958611	AZD4547
4.56954	0.0340724	0.567324	0.533058	0.427238	0.957996	AZD4547
0.17853	0.306957	0.223269	0.478183	-0.402159	0.957517	AZD4547
4.5651	2.04665	1.09382	2.88591	0.717268	0.957385	AZD4547
5.3184	0.00891839	0.243723	0.926009	1.02469	0.957084	AZD4547
4.67883	0.392214	0.534576	1.93196	0.586135	0.956187	AZD4547
0.179447	2.83168	1.79994	0.853453	-0.215001	0.956174	AZD4547
0.127724	1.31743	4.22301	1.15656	0.0818536	0.955462	AZD4547
2.94632	2.30578	4.32325	3.15212	0.645694	0.955317	AZD4547
3.47571	0.0181308	3.84736	6.15232	2.81397	0.954778	AZD4547
4.36755	1.7366	3.47838	5.79776	2.56377	0.954326	AZD4547
3.9445	1.11722	1.8574	8.14176	10.3975	0.95363	AZD4547
4.08795	0.589793	2.09319	1.71717	0.326441	0.953326	AZD4547
4.08594	2.6404	3.58722	3.82079	1.00242	0.953241	AZD4547
1.18486	2.9276	4.32744	3.22476	0.517967	0.953171	AZD4547
2.97639	1.90927	1.90134	3.08972	0.214289	0.952636	AZD4547
1.72349	3.85382	4.65211	2.69381	0.709713	0.952232	AZD4547
0.344051	0.840423	1.09358	1.10895	-0.334809	0.952054	AZD4547
3.04548	0.0603472	0.0833897	0.993974	-0.127315	0.951944	AZD4547
4.57136	0.815073	4.4744	6.05704	3.31717	0.951377	AZD4547
1.15546	4.99934	4.79676	0.917267	0.912708	0.950248	AZD4547
0.739263	0.519388	1.16571	1.02103	-0.329169	0.95007	AZD4547
1.90081	3.34557	4.7782	2.65651	0.691847	0.950064	AZD4547
4.42778	2.04121	2.88011	3.63959	0.951291	0.950062	AZD4547
2.36429	3.07678	2.87897	4.72899	0.949458	0.949601	AZD4547
7.03803	4.0815	0.351889	3.37069	4.97961	0.94957	AZD4547
5.51759	4.66778	3.95532	4.62387	2.89635	0.949423	AZD4547
0.464178	1.65217	2.14332	1.88022	-0.192814	0.949365	AZD4547
1.42269	0.632925	0.830662	0.6279	-0.31902	0.949253	AZD4547
4.21754	0.291321	0.57827	3.16563	0.517321	0.949185	AZD4547
2.87385	0.0604297	1.00803	1.55884	-0.103004	0.949092	AZD4547
0.65933	0.0222189	1.73062	3.43413	0.00448741	0.949035	AZD4547
4.41981	0.0192456	0.0930645	0.331545	0.324693	0.948975	AZD4547
4.69451	2.50784	1.67976	4.95058	1.7091	0.948524	AZD4547
0.475543	2.40908	5.55681	1.90207	0.900962	0.94851	AZD4547
1.17388	3.78345	2.9841	3.63481	0.450442	0.94817	AZD4547
2.80615	0.0207664	0.348502	1.90326	-0.105112	0.947466	AZD4547
3.28171	0.229597	0.569963	1.04003	-0.0584603	0.947201	AZD4547
5.09993	0.0898694	1.1062	3.31659	1.13804	0.947199	AZD4547
0.103129	0.555964	2.65232	1.18926	-0.241599	0.947038	AZD4547
1.04444	2.35927	5.54685	1.179	0.860472	0.946225	AZD4547
3.44814	2.08902	2.69541	4.08214	0.708161	0.946078	AZD4547
7.32759	0.02259	1.02169	5.58241	7.1145	0.94546	AZD4547
4.90651	3.11888	3.71242	2.40164	1.23011	0.945144	AZD4547
5.6755	0.0545839	2.02912	1.39039	1.53106	0.94506	AZD4547
3.73393	0.0435119	1.23821	1.50798	0.119304	0.944825	AZD4547
5.31322	1.8255	2.94528	4.67968	2.09077	0.944499	AZD4547
0.945714	1.12139	2.5026	1.87707	-0.161418	0.944102	AZD4547
2.79716	0.0450046	0.338471	0.686698	-0.183926	0.943933	AZD4547
4.30674	0.669278	0.288021	0.213314	0.277409	0.943908	AZD4547
1.31024	1.59999	5.51533	0.495517	0.778706	0.943724	AZD4547
1.51806	0.206763	2.99203	6.06323	2.20287	0.942483	AZD4547
2.98423	0.271871	0.37953	0.564278	-0.149279	0.94102	AZD4547
4.25927	0.0157112	1.36544	0.778009	0.296218	0.940592	AZD4547
0.754161	0.845167	4.93433	4.47645	1.10965	0.939948	AZD4547
3.17827	1.67801	2.88936	3.02803	0.323866	0.939393	AZD4547
0.752787	0.01422	0.297903	1.11034	-0.357121	0.939088	AZD4547
2.59383	2.71058	3.25713	3.69633	0.506893	0.938962	AZD4547
5.28105	0.0448213	0.468856	0.421556	0.972598	0.938863	AZD4547
2.30617	1.06711	0.0764531	0.207573	-0.257821	0.938706	AZD4547
2.5757	3.80787	1.27338	2.62417	0.227823	0.938466	AZD4547
3.20393	3.8448	1.17984	0.926347	0.194917	0.938351	AZD4547
4.41815	3.11456	4.7551	0.173347	1.10663	0.938174	AZD4547
2.12792	0.0162769	1.55159	3.54175	0.126976	0.937856	AZD4547
2.61082	0.638262	5.13585	2.05499	0.721558	0.937562	AZD4547
0.614517	1.58388	1.23211	3.14082	-0.0544737	0.936899	AZD4547
0.0922334	0.0208577	0.0590792	1.12671	-0.383301	0.936742	AZD4547
1.85137	4.49921	5.05092	1.11541	0.921267	0.936217	AZD4547
4.46557	0.0667527	3.45887	6.57556	4.01097	0.936202	AZD4547
0.0838831	0.00726929	0.0710865	2.19313	-0.296767	0.935517	AZD4547
1.64258	0.0352695	0.142987	2.24103	-0.214318	0.935078	AZD4547
0.102277	3.31613	2.20124	1.10582	-0.121517	0.934988	AZD4547
4.5543	2.12855	1.54306	0.180652	0.507571	0.93454	AZD4547
4.22158	3.87622	2.39962	3.81243	1.06013	0.933905	AZD4547
5.46151	0.0283341	1.21278	4.13248	1.77211	0.933638	AZD4547
5.50888	4.07624	3.54546	4.3026	2.44587	0.933301	AZD4547
0.0919783	0.00854483	0.048776	1.47487	-0.362026	0.933292	AZD4547
4.31679	0.0219669	1.01361	0.309343	0.293707	0.933105	AZD4547
0.148729	1.43254	3.57558	5.23577	1.20729	0.932087	AZD4547
6.13081	0.819224	0.698839	3.36271	2.45404	0.93141	AZD4547
1.55347	0.0523883	0.10162	0.512513	-0.341474	0.931242	AZD4547
4.02045	2.96596	4.46285	3.47922	1.14445	0.931216	AZD4547
1.98551	1.684	0.451442	2.16422	-0.143359	0.931104	AZD4547
2.75543	0.00577019	0.108399	0.235603	-0.211959	0.930977	AZD4547
2.32913	3.64824	3.78159	3.23119	0.560761	0.930496	AZD4547
5.75093	2.83308	2.98799	4.17765	2.40666	0.930454	AZD4547
2.68889	0.352459	0.66945	0.415856	-0.199419	0.930144	AZD4547
2.65452	0.511032	1.32988	0.248506	-0.184643	0.929952	AZD4547
2.05645	4.70553	3.79642	2.47873	0.65964	0.929416	AZD4547
0.231601	1.92871	4.36202	0.465279	0.12622	0.929183	AZD4547
0.848925	4.46193	3.3311	3.31972	0.56023	0.928522	AZD4547
2.42314	1.88101	2.34717	2.98069	0.1323	0.928149	AZD4547
2.99369	5.29727	3.46519	2.88018	1.05222	0.928058	AZD4547
0.233691	1.422	1.86801	1.65501	-0.247498	0.927649	AZD4547
4.66649	1.20214	1.97302	2.9477	0.800006	0.926619	AZD4547
5.05199	1.7863	1.5622	4.20083	1.46945	0.926537	AZD4547
4.87783	0.0261145	0.0970022	0.0624162	0.608473	0.926377	AZD4547
3.15014	0.153258	3.09642	1.66879	0.124055	0.926139	AZD4547
1.64429	3.03569	1.85268	1.95914	-0.0424503	0.925738	AZD4547
0.737504	0.0450396	0.0680189	0.890396	-0.372875	0.925434	AZD4547
3.46513	0.0346873	0.310959	3.63488	0.35695	0.924941	AZD4547
3.32435	1.53516	4.13987	6.06756	2.74278	0.924394	AZD4547
2.63178	2.83607	0.249362	0.319027	-0.106717	0.92386	AZD4547
1.31014	1.15706	1.53062	3.40816	0.0435115	0.923771	AZD4547
4.18771	0.0840297	0.430492	0.243541	0.213928	0.922992	AZD4547
4.07963	0.393898	4.22305	4.07594	1.16625	0.92255	AZD4547
4.15384	0.588362	0.472221	2.84488	0.425991	0.92225	AZD4547
0.244986	3.49885	5.05716	3.14301	0.857006	0.921775	AZD4547
0.122082	3.52922	3.31458	5.49571	1.60132	0.92113	AZD4547
4.60694	0.0660732	2.84694	3.55036	0.963622	0.920642	AZD4547
1.80481	0.133073	0.281955	2.86039	-0.104617	0.920588	AZD4547
5.20534	2.10312	2.76525	4.27612	1.75193	0.920329	AZD4547
5.10977	0.379208	0.968488	2.94116	1.06354	0.919578	AZD4547
0.172216	0.0765083	2.56184	0.940299	-0.270337	0.919432	AZD4547
2.99133	3.60767	2.97876	2.91119	0.448471	0.918923	AZD4547
1.87671	0.00460062	1.33023	1.71811	-0.21219	0.918214	AZD4547
0.161026	2.84109	1.54484	3.47424	0.109328	0.917584	AZD4547
2.28689	0.0374413	0.32083	0.513828	-0.26645	0.917215	AZD4547
0.07482	0.0220063	0.561908	1.33964	-0.360463	0.917151	AZD4547
4.39588	2.78902	4.74654	0.238886	1.0584	0.916709	AZD4547
5.23676	0.108052	1.30271	3.60273	1.34967	0.916621	AZD4547
5.99695	1.16844	2.35656	2.00136	2.09524	0.916312	AZD4547
5.08901	0.124749	0.564002	3.08626	1.05918	0.915813	AZD4547
3.04893	0.333774	3.22083	5.28709	1.42587	0.9158	AZD4547
5.04522	1.75895	1.209	3.90253	1.32208	0.915427	AZD4547
2.05478	0.0403617	0.0331236	0.895961	-0.282667	0.91507	AZD4547
0.476024	1.19031	3.13096	4.34909	0.503655	0.915049	AZD4547
0.214559	1.03141	1.22913	3.47936	-0.00210157	0.913907	AZD4547
5.35211	0.032539	2.82402	4.69836	2.07784	0.913833	AZD4547
2.33901	1.1689	1.96664	2.31361	-0.0419558	0.913731	AZD4547
4.52913	1.80573	1.8175	0.264145	0.49306	0.913681	AZD4547
5.09414	2.26355	1.45129	4.09363	1.4786	0.913393	AZD4547
3.77859	0.617185	0.529096	5.60651	1.78718	0.913288	AZD4547
4.47082	0.024005	0.496278	0.376433	0.362725	0.913148	AZD4547
2.54173	3.89626	1.93169	3.2664	0.399957	0.912956	AZD4547
2.73025	0.0208044	0.0465034	1.01487	-0.186512	0.911767	AZD4547
3.53052	3.99162	5.54048	0.420846	1.37873	0.91128	AZD4547
1.17325	1.56178	4.04581	4.83963	1.03857	0.911174	AZD4547
3.54926	1.17377	1.87826	5.28966	1.43403	0.910905	AZD4547
0.65028	0.00697441	0.0408076	0.77145	-0.382771	0.910809	AZD4547
4.64086	0.491259	3.12241	3.35382	0.974832	0.910728	AZD4547
0.0909072	0.0282973	0.161096	0.376786	-0.413487	0.910461	AZD4547
0.122924	0.00903308	0.0492206	1.92745	-0.323992	0.910414	AZD4547
0.716684	0.0235306	0.0484576	2.69625	-0.206422	0.910385	AZD4547
1.73236	3.79594	5.19473	1.92108	0.884239	0.910195	AZD4547
3.10959	3.62308	1.28799	2.39372	0.259687	0.90945	AZD4547
0.181277	4.12825	5.05143	6.16286	3.25305	0.908825	AZD4547
1.71905	0.903786	0.98722	0.942894	-0.271774	0.908707	AZD4547
0.321219	0.115155	1.28864	2.48315	-0.217134	0.908695	AZD4547
2.22339	0.19459	0.552925	1.83556	-0.188708	0.90867	AZD4547
4.35979	4.92655	5.32025	5.06597	2.9951	0.908513	AZD4547
1.05499	1.05387	5.90599	1.63397	1.1566	0.908214	AZD4547
0.527016	2.95008	4.39525	3.22857	0.514632	0.907599	AZD4547
2.09055	0.00555363	1.26211	2.98342	-0.0260078	0.907498	AZD4547
3.35154	0.552191	0.0802706	2.02208	0.0271501	0.907097	AZD4547
4.5648	0.748292	2.74306	1.99105	0.657207	0.906219	AZD4547
1.29611	1.78289	4.49506	2.62024	0.387659	0.905553	AZD4547
1.5349	0.0370639	1.5348	1.96304	-0.208451	0.90364	AZD4547
3.1554	0.0123195	0.172395	0.334171	-0.129046	0.903547	AZD4547
2.03343	0.342401	0.349199	1.63178	-0.229095	0.90352	AZD4547
2.35907	0.723999	1.80769	1.81198	-0.114083	0.902594	AZD4547
4.19916	0.530973	0.660273	0.297721	0.234123	0.901685	AZD4547
0.997433	3.62929	2.62898	3.14482	0.241352	0.901494	AZD4547
4.87039	0.0202103	0.37137	1.99162	0.714845	0.900955	AZD4547
0.0978145	1.53762	1.86328	3.73072	0.12031	0.900949	AZD4547
5.51735	3.60205	4.57313	6.24397	4.69613	0.900822	AZD4547
5.46747	0.337883	0.926464	0.178555	1.17773	0.900732	AZD4547
1.41424	0.462307	0.593611	1.75697	-0.263013	0.900097	AZD4547
4.81464	0.0357366	0.222638	1.04182	0.601925	0.899494	AZD4547
2.95892	0.209974	3.01648	4.92539	1.06104	0.899424	AZD4547
2.97827	0.0795028	2.42388	0.658766	-0.0498235	0.899112	AZD4547
3.31503	0.484343	1.03144	2.28125	0.0698192	0.898977	AZD4547
3.45396	0.111364	0.112233	0.771537	-0.0379328	0.898256	AZD4547
3.28761	3.52592	2.44801	2.97837	0.454715	0.898217	AZD4547
0.146345	2.26363	2.59589	4.98702	0.887283	0.898009	AZD4547
3.92478	0.0632866	0.876864	1.06779	0.148148	0.897954	AZD4547
3.39578	1.04999	0.65167	4.00369	0.498028	0.897703	AZD4547
4.72913	0.0650732	1.71502	0.681741	0.578862	0.897478	AZD4547
0.426215	1.84607	4.67423	1.88231	0.334123	0.897474	AZD4547
1.60768	0.667382	1.17685	3.382	0.0292605	0.897149	AZD4547
2.86722	0.237051	0.285197	2.98149	0.0586846	0.895576	AZD4547
5.67876	1.06263	1.13266	3.53047	1.83367	0.895528	AZD4547
0.658584	0.791974	4.98186	1.05803	0.397152	0.895278	AZD4547
2.29016	2.03097	3.47002	2.43811	0.180543	0.895269	AZD4547
1.80971	0.0760647	4.40915	2.15664	0.285777	0.895115	AZD4547
3.94614	0.434526	1.4206	4.83599	1.14372	0.89504	AZD4547
0.228895	0.0193338	0.198714	0.578125	-0.401931	0.894763	AZD4547
0.0421256	0.528836	1.95497	5.40705	1.1544	0.894688	AZD4547
1.48468	2.36959	0.8762	1.98647	-0.154743	0.89452	AZD4547
3.85722	0.0216725	0.317048	0.98897	0.103683	0.894352	AZD4547
3.68227	0.00677124	0.21281	0.335963	0.0148147	0.894308	AZD4547
0.0595913	3.01336	4.11786	4.96449	1.20945	0.894161	AZD4547
1.24904	0.0542554	3.5167	3.40195	0.22517	0.89402	AZD4547
5.26225	0.102211	0.974443	0.471957	0.971093	0.893999	AZD4547
2.4505	1.88413	0.618343	1.23329	-0.152361	0.893751	AZD4547
3.66203	0.035165	0.440279	0.115523	0.00706632	0.893656	AZD4547
4.33396	1.70818	1.415	5.16282	1.61778	0.893518	AZD4547
3.79146	0.0543474	1.0616	3.17559	0.357229	0.893352	AZD4547
2.90052	0.112782	1.03161	2.17847	-0.0390813	0.893318	AZD4547
1.80743	2.99699	0.0396744	2.8601	0.025809	0.892817	AZD4547
4.87488	2.74564	3.16158	4.62855	1.7714	0.892746	AZD4547
1.18725	4.575	4.34307	0.419105	0.550457	0.892236	AZD4547
2.53568	2.93152	3.46259	6.14108	2.64661	0.891874	AZD4547
1.21266	1.76322	3.43474	1.40647	-0.0338463	0.891567	AZD4547
0.212603	2.65858	1.16803	1.54792	-0.219623	0.891368	AZD4547
5.13282	0.012359	0.990922	3.91383	1.34715	0.891252	AZD4547
4.01712	0.0786822	0.884465	1.02548	0.182979	0.890421	AZD4547
1.29882	3.19454	1.71094	1.44787	-0.0984354	0.889784	AZD4547
4.30725	0.575435	1.15092	1.54635	0.364219	0.889495	AZD4547
3.71278	0.0587835	1.62367	0.55084	0.08017	0.889476	AZD4547
4.591	0.0188728	1.11794	0.354229	0.450804	0.889334	AZD4547
5.05803	0.0104758	4.49135	0.997837	1.31214	0.889253	AZD4547
2.18439	0.549609	1.6394	3.154	0.0470868	0.889251	AZD4547
3.8098	0.0135892	0.0666924	0.274367	0.053473	0.888557	AZD4547
4.66439	0.0198401	0.675844	1.39598	0.531679	0.888118	AZD4547
0.0709461	2.59338	3.20375	3.26073	0.184042	0.887976	AZD4547
0.174699	3.35018	4.42964	0.115715	0.2632	0.887909	AZD4547
3.26952	1.45396	2.84687	4.5074	0.860578	0.887869	AZD4547
5.09615	0.091827	1.22642	2.79017	1.02883	0.88762	AZD4547
5.47588	1.69114	0.843365	3.52252	1.59907	0.887359	AZD4547
0.609146	2.96648	0.734364	0.115469	-0.258006	0.887015	AZD4547
0.154219	0.00554041	0.0410384	2.71398	-0.223221	0.886761	AZD4547
5.48692	0.0181975	1.64936	4.20471	1.85333	0.886554	AZD4547
1.26442	0.0840761	1.93415	0.190956	-0.303197	0.886412	AZD4547
2.23376	1.45755	5.10606	5.91947	2.72215	0.88613	AZD4547
4.27704	0.0955167	2.1713	2.81202	0.54606	0.886117	AZD4547
0.262119	2.0111	6.06713	0.242965	1.26742	0.886054	AZD4547
1.9437	0.022674	0.475504	1.97328	-0.210118	0.88545	AZD4547
2.53733	0.474973	0.921575	1.67423	-0.145741	0.885013	AZD4547
0.161091	0.566319	4.59563	0.692544	0.176048	0.884415	AZD4547
1.14808	0.332761	1.42309	1.91075	-0.239056	0.884362	AZD4547
4.05682	0.0271794	0.269232	1.28491	0.197508	0.884257	AZD4547
0.163005	2.42552	2.28125	3.33765	0.085605	0.883813	AZD4547
0.389606	0.838436	0.287504	1.03424	-0.359787	0.883683	AZD4547
4.89504	0.0137924	0.105446	0.12411	0.622972	0.883682	AZD4547
4.05202	0.027909	0.310587	2.11772	0.265459	0.883552	AZD4547
0.079784	3.57377	3.08458	0.136908	-0.0266799	0.883533	AZD4547
4.8268	0.0307199	0.930982	2.28443	0.730824	0.883524	AZD4547
0.557867	2.07	1.8805	0.790091	-0.257716	0.883433	AZD4547
3.35218	0.0137379	0.155915	1.19189	-0.0447365	0.883345	AZD4547
3.97261	0.0333965	0.93196	3.46886	0.493946	0.882157	AZD4547
4.02906	0.0240694	0.357245	0.200445	0.141034	0.881664	AZD4547
0.232633	0.254707	3.28892	0.435235	-0.191298	0.881589	AZD4547
2.54555	0.88628	0.449063	0.776135	-0.202246	0.881446	AZD4547
1.97007	1.41353	2.71528	1.74236	-0.0690406	0.881016	AZD4547
3.56635	0.523711	2.58787	0.636602	0.117138	0.880794	AZD4547
3.3558	0.0385474	1.14529	1.66807	0.0159622	0.880483	AZD4547
4.85829	3.8292	4.29589	4.41086	2.04341	0.880098	AZD4547
5.21444	1.0343	1.54627	5.6356	2.72233	0.879977	AZD4547
0.139989	0.0106621	0.0436813	0.249791	-0.418507	0.87962	AZD4547
2.7454	0.462837	2.00835	2.73365	0.064783	0.879454	AZD4547
0.811423	1.95201	4.62136	1.71685	0.317379	0.878937	AZD4547
0.506422	1.84079	3.28867	2.91391	0.0888794	0.878739	AZD4547
0.932739	1.47257	1.55011	2.24514	-0.178897	0.878709	AZD4547
0.405399	2.04114	1.15403	4.11946	0.267603	0.878586	AZD4547
0.081361	2.50838	3.31624	4.5172	0.679209	0.878549	AZD4547
4.02243	0.0430968	1.03185	5.66873	1.96213	0.878543	AZD4547
3.28562	0.0825484	1.0523	3.94019	0.437319	0.87844	AZD4547
0.953335	3.42169	3.77227	1.09326	0.146954	0.87835	AZD4547
5.31688	0.0248035	0.784985	1.72122	1.08735	0.877808	AZD4547
0.818815	1.05692	0.898407	4.56064	0.460554	0.877519	AZD4547
0.871896	1.91694	1.4341	4.19478	0.324911	0.877213	AZD4547
3.08647	2.39478	2.61013	2.7245	0.25562	0.877169	AZD4547
2.14086	0.011762	0.902859	1.27279	-0.232777	0.877098	AZD4547
3.19297	1.55172	0.334773	0.125941	-0.0856675	0.876517	AZD4547
1.771	0.0190698	0.35696	2.89424	-0.101345	0.875743	AZD4547
4.051	0.0245394	0.0904449	1.14313	0.183297	0.875388	AZD4547
4.94248	0.562694	2.32055	1.25081	0.811562	0.874117	AZD4547
4.02213	0.0510438	0.617132	0.177572	0.144122	0.874014	AZD4547
1.20094	0.021321	3.38719	1.96384	-0.0443778	0.873737	AZD4547
2.44065	2.72443	1.40892	0.7945	-0.0914081	0.873687	AZD4547
0.225348	1.63124	3.98232	4.40286	0.712874	0.87365	AZD4547
4.32448	0.0667801	0.10213	0.0766014	0.268261	0.873465	AZD4547
0.171695	2.81396	5.27859	1.77652	0.710717	0.873245	AZD4547
1.72642	0.0974181	0.145513	1.7775	-0.253733	0.873011	AZD4547
1.17469	0.0319009	0.227981	0.16514	-0.375119	0.872376	AZD4547
2.359	0.00752448	0.032387	0.275347	-0.271212	0.872307	AZD4547
3.14858	2.77675	1.07908	3.39903	0.345272	0.872019	AZD4547
3.22079	0.0793915	1.30665	3.96855	0.442554	0.871939	AZD4547
1.68096	0.162274	0.520271	2.16046	-0.210609	0.871913	AZD4547
3.74849	0.7148	2.88934	4.17272	0.811767	0.871612	AZD4547
4.81573	0.00748416	0.0234998	0.0584469	0.561676	0.871434	AZD4547
2.38358	0.295433	2.00879	0.578272	-0.179574	0.871206	AZD4547
2.04842	0.0248755	0.0582275	1.44207	-0.252025	0.870349	AZD4547
5.58157	2.68792	2.25063	5.09109	2.6783	0.869966	AZD4547
3.97035	0.00380082	0.810502	0.699703	0.14591	0.868358	AZD4547
3.04771	0.168267	0.675809	1.59253	-0.0748616	0.867461	AZD4547
0.20454	0.0761843	0.575765	1.98331	-0.304085	0.867078	AZD4547
2.1285	3.0081	1.56393	4.76096	0.826872	0.866781	AZD4547
1.98774	0.0383433	0.0698514	0.230413	-0.313881	0.866681	AZD4547
5.60856	3.59499	1.39192	3.43603	1.92481	0.866085	AZD4547
0.822565	2.49142	3.04551	1.56786	-0.0616904	0.866049	AZD4547
3.63766	2.29716	1.26676	2.96244	0.344928	0.865821	AZD4547
3.21411	0.138007	1.89822	0.135954	-0.055691	0.865714	AZD4547
2.70737	2.67655	5.92194	1.56786	1.41475	0.865405	AZD4547
3.4921	0.562168	4.77547	1.45456	0.664927	0.865002	AZD4547
2.9159	0.0370292	0.491113	1.87757	-0.0838874	0.864678	AZD4547
0.623278	3.32703	1.45316	2.08187	-0.07323	0.864517	AZD4547
0.845976	1.73007	2.43229	1.65155	-0.169667	0.864456	AZD4547
0.38833	1.48958	2.97277	0.563548	-0.197521	0.864261	AZD4547
2.94426	0.189416	0.132853	2.51745	-0.00933766	0.864238	AZD4547
0.93298	1.48089	4.80244	0.81097	0.327193	0.863687	AZD4547
1.13557	4.22629	0.788778	0.982257	0.0139115	0.862951	AZD4547
2.51065	1.48265	2.2625	4.81929	0.858254	0.862932	AZD4547
6.1256	0.753204	1.83236	3.35261	2.48835	0.862778	AZD4547
0.781237	0.253753	0.489677	0.420347	-0.377819	0.862434	AZD4547
4.06605	0.170042	3.40977	2.92746	0.622881	0.862185	AZD4547
0.270033	0.0269211	0.236851	2.77983	-0.204738	0.861705	AZD4547
0.227941	1.72607	2.26373	4.58865	0.552052	0.861605	AZD4547
1.84645	0.0324826	0.990659	1.25885	-0.260111	0.861405	AZD4547
4.13263	0.0274318	0.511695	3.33715	0.514038	0.861221	AZD4547
1.15301	0.0137874	2.33089	2.98842	-0.0343152	0.86107	AZD4547
5.29351	2.16715	1.75365	0.231362	1.09553	0.861037	AZD4547
0.783811	0.0220242	0.051621	1.93237	-0.300246	0.860908	AZD4547
3.00952	1.32266	2.68296	5.01496	1.12706	0.860903	AZD4547
0.0250362	3.35822	4.7532	5.04469	1.55226	0.860551	AZD4547
4.07458	2.06037	2.49383	2.53724	0.497879	0.860514	AZD4547
0.798433	0.840045	1.75371	0.622334	-0.309665	0.859386	AZD4547
7.06684	0.237915	0.429514	1.28106	4.48222	0.859327	AZD4547
0.604765	2.53416	4.9191	0.425256	0.414666	0.859178	AZD4547
2.75592	4.65883	4.5021	2.92028	1.02592	0.858899	AZD4547
3.4849	0.0769859	1.90436	2.03972	0.122976	0.858769	AZD4547
0.847805	0.278993	0.4465	1.87041	-0.291325	0.85837	AZD4547
4.60056	2.87195	0.990426	0.951398	0.599439	0.858359	AZD4547
0.277023	0.010109	0.188873	1.57309	-0.346988	0.85833	AZD4547
3.87311	0.0651995	0.0746145	0.33274	0.0790718	0.85791	AZD4547
3.32354	0.653475	0.358851	1.05602	-0.0443335	0.857755	AZD4547
0.104662	0.0241169	0.0503051	0.233936	-0.419648	0.857664	AZD4547
4.66674	0.0716682	0.816108	3.76808	0.936925	0.857426	AZD4547
3.07151	3.15114	5.42228	2.87734	1.25454	0.857402	AZD4547
0.116775	0.0143837	4.64136	0.277866	0.170088	0.857281	AZD4547
7.75962	0.890917	0.209523	2.09101	7.56808	0.857131	AZD4547
0.177078	0	1.15294	2.6667	-0.200946	0.857113	AZD4547
2.54113	0.0193387	0.171729	1.13404	-0.207616	0.857077	AZD4547
2.83986	1.74409	2.62975	4.86694	0.990966	0.856863	AZD4547
3.82635	1.00503	1.41025	3.00045	0.365082	0.856471	AZD4547
3.41873	4.41948	3.87161	2.24759	0.794133	0.856204	AZD4547
1.40218	2.29566	1.48002	2.60245	-0.0653997	0.856108	AZD4547
2.09108	0.0656018	1.85041	4.22541	0.396498	0.855998	AZD4547
2.87473	0.0392803	0.656218	2.74055	0.0218094	0.855755	AZD4547
4.17774	0.0482623	0.0441749	1.62198	0.269814	0.855729	AZD4547
4.25851	0.824352	0.130283	1.70688	0.330542	0.854817	AZD4547
0.992077	1.36046	1.04125	1.56998	-0.265758	0.854655	AZD4547
3.65707	0.425054	1.17531	0.844301	0.0597225	0.854654	AZD4547
0.0972835	0.72068	1.50637	4.1109	0.221397	0.854361	AZD4547
0.552791	0.0705038	0.363061	0.39694	-0.393457	0.853581	AZD4547
2.55525	2.5271	0.481445	1.37518	-0.0913658	0.852995	AZD4547
0.0646041	2.97001	2.94814	4.56176	0.6917	0.852925	AZD4547
3.11693	3.78755	4.12657	2.38392	0.658605	0.851688	AZD4547
3.66601	1.55583	1.57063	2.97178	0.330961	0.851583	AZD4547
1.54893	0.00951544	0.306612	2.82022	-0.133792	0.851057	AZD4547
2.81364	4.03571	2.43544	2.78693	0.413992	0.851045	AZD4547
0.0363923	3.06125	5.77488	5.18204	2.31809	0.850854	AZD4547
0.405305	0.0584169	0.0657075	0.538732	-0.399777	0.850828	AZD4547
3.99289	0.022437	0.109939	0.398971	0.127475	0.850721	AZD4547
1.53496	2.05707	2.28147	1.46038	-0.140377	0.850685	AZD4547
4.81422	0.144914	0.115578	2.26082	0.700382	0.850494	AZD4547
3.75419	0.118426	2.77996	4.15359	0.780899	0.850021	AZD4547
3.38149	0.821675	0.735254	1.89513	0.043368	0.8499	AZD4547
2.5054	1.63686	0.342879	0.786578	-0.185309	0.848223	AZD4547
2.4121	2.33327	3.64342	1.22047	0.137588	0.847879	AZD4547
0.509556	0.0147293	2.42649	1.82113	-0.214781	0.847827	AZD4547
4.5312	0.166588	0.17124	0.0870713	0.383765	0.847814	AZD4547
2.91434	1.71559	0.579327	1.9735	-0.0286069	0.847459	AZD4547
0.237654	0.020644	0.36459	1.48982	-0.350459	0.84741	AZD4547
2.64202	0.0206672	1.23388	2.2915	-0.0640603	0.847084	AZD4547
3.43826	0.0576237	0.105258	1.36132	-0.011862	0.846884	AZD4547
6.02652	5.31156	4.57805	0.848386	3.25859	0.846107	AZD4547
1.85194	1.9794	3.725	1.29921	0.0763442	0.845888	AZD4547
2.54995	0.0669199	0.363447	0.918385	-0.212774	0.845313	AZD4547
3.74526	0.0123039	0.126904	0.5121	0.0400653	0.845176	AZD4547
2.60554	0.0390894	0.21498	1.93104	-0.138066	0.844932	AZD4547
0.0863074	3.2603	3.13219	3.35254	0.265807	0.844347	AZD4547
0.348039	0.331327	0.49322	0.718525	-0.381533	0.844144	AZD4547
2.75663	0.0347123	0.749905	1.87297	-0.106294	0.843209	AZD4547
0.170379	0.0425415	0.768614	1.48809	-0.342002	0.842092	AZD4547
1.25717	2.45463	1.18291	1.58112	-0.188013	0.841707	AZD4547
2.70156	0.00854655	1.10507	0.784383	-0.17477	0.841476	AZD4547
0.181564	0.967353	2.91589	5.05196	0.922449	0.841301	AZD4547
4.43936	3.42359	2.94184	0.995331	0.715033	0.841281	AZD4547
3.69777	4.76561	5.75664	5.27194	3.19055	0.841199	AZD4547
1.95817	2.73252	3.12695	2.13278	0.0988466	0.840655	AZD4547
2.73805	0.0768249	0.109257	0.993618	-0.184357	0.84031	AZD4547
1.35707	0.0344118	3.64328	4.28168	0.579742	0.839847	AZD4547
2.99518	0.0650812	1.93096	0.492819	-0.0910601	0.839283	AZD4547
4.54371	0.0953148	0.84054	3.65879	0.826283	0.839196	AZD4547
3.6158	0.0134274	0.2125	0.19169	-0.0105193	0.838847	AZD4547
5.26132	0.091735	2.68068	5.07946	2.25636	0.838809	AZD4547
2.94909	0.986385	0.361235	1.68603	-0.0783409	0.837977	AZD4547
2.4888	0.0227815	0.0944405	1.40283	-0.200253	0.83783	AZD4547
2.51235	0.184633	0.504756	4.19329	0.382171	0.837569	AZD4547
2.84731	1.42461	2.06988	0.856462	-0.0631549	0.83682	AZD4547
3.80595	0.0252388	3.73987	4.60412	1.19395	0.836665	AZD4547
4.10888	0.137239	2.27456	4.23639	0.906439	0.836639	AZD4547
3.26861	5.43883	1.82346	2.01382	0.887338	0.83657	AZD4547
0.742211	0.0202463	3.6816	5.19419	1.17835	0.836076	AZD4547
1.60747	0.0291919	0.855971	0.930614	-0.302189	0.835702	AZD4547
5.00231	0.199048	0.662429	0.292374	0.726714	0.834844	AZD4547
0.55179	0.0101743	5.01547	0.672451	0.379455	0.834816	AZD4547
0.956054	0.0337239	0.0548092	0.222949	-0.388253	0.834168	AZD4547
0.284437	1.2103	0.459074	2.23183	-0.252893	0.834056	AZD4547
2.94448	1.32696	3.06217	4.25222	0.679815	0.833677	AZD4547
3.49205	0.383446	2.29694	0.516417	0.0613533	0.833491	AZD4547
0.510226	1.13866	2.89282	4.38096	0.487045	0.833471	AZD4547
3.68221	0.228331	2.94434	0.139016	0.172992	0.832175	AZD4547
1.92249	0.0154506	0.0561161	0.488285	-0.312497	0.831748	AZD4547
1.34074	0.0767992	0.0495449	0.709734	-0.349138	0.831727	AZD4547
4.65862	0.0277675	1.44565	0.667562	0.517928	0.831016	AZD4547
1.96923	1.01616	0.466174	0.531924	-0.278167	0.830885	AZD4547
2.15733	0.123096	2.45261	3.12917	0.0891598	0.83061	AZD4547
3.65795	0.112541	0.38025	0.356644	0.0126614	0.830207	AZD4547
3.27103	0.529203	0.777473	1.2099	-0.0408018	0.830133	AZD4547
3.6353	0.0496053	1.81155	1.85425	0.143668	0.829822	AZD4547
4.63114	1.77035	1.6953	3.51885	0.918476	0.829805	AZD4547
0.183021	2.27007	3.39746	0.422123	-0.10331	0.82901	AZD4547
2.49635	0.156042	1.87026	2.59105	-0.010875	0.82701	AZD4547
5.01487	2.80747	3.50104	5.28363	2.46048	0.82661	AZD4547
1.72933	0.0120408	0.0852401	0.2372	-0.337463	0.826551	AZD4547
0.750664	0.0562035	0.642612	0.209675	-0.384859	0.825921	AZD4547
3.71465	1.31988	0.484728	1.24751	0.100924	0.825892	AZD4547
0.0647703	1.85416	2.93968	5.62938	1.54749	0.825868	AZD4547
1.0725	2.80181	5.71679	1.09677	1.03718	0.82575	AZD4547
1.32651	0.497393	2.97274	2.37478	-0.0465678	0.825538	AZD4547
2.0629	0.0618832	1.38142	1.93586	-0.171274	0.825484	AZD4547
0.0804437	0.713046	1.85771	0.485248	-0.336329	0.825307	AZD4547
0.106344	0.462505	3.34661	0.783589	-0.168055	0.824656	AZD4547
0.51244	2.13631	5.32317	0.468439	0.625849	0.824267	AZD4547
0.323195	0.0401711	0.330623	0.857377	-0.384483	0.824164	AZD4547
0.603506	0.0512194	0.279721	0.504116	-0.389907	0.823533	AZD4547
2.91841	2.51033	2.88008	2.95367	0.302375	0.821595	AZD4547
1.58324	0.0812468	0.244209	2.94857	-0.107655	0.821226	AZD4547
0.110981	0.0153401	0.32166	1.74472	-0.33537	0.820861	AZD4547
5.51723	0.0541066	0.571199	1.78601	1.30377	0.820829	AZD4547
4.40648	4.97167	5.03604	3.88767	2.18433	0.820556	AZD4547
3.06108	2.64766	2.31841	2.15615	0.164353	0.820059	AZD4547
4.15786	0.87743	0.634402	0.577771	0.231785	0.818642	AZD4547
3.14533	0.543425	0.0648644	0.565841	-0.116533	0.818482	AZD4547
4.31623	0.0108683	0.151116	3.41151	0.612191	0.818421	AZD4547
4.27671	2.24103	1.41612	3.80439	0.824643	0.818362	AZD4547
1.96796	0.0618222	0.875137	0.79971	-0.275624	0.818264	AZD4547
0.154384	0.0176975	0.120086	0.279846	-0.415721	0.817437	AZD4547
3.57618	0.0260264	0.177499	0.484522	-0.0137991	0.817352	AZD4547
2.77194	2.1333	1.57688	2.07236	0.0139025	0.817265	AZD4547
0.114101	0.204226	3.32113	5.79507	1.77635	0.817029	AZD4547
1.19254	0.0127962	0.0837607	0.287817	-0.373486	0.816439	AZD4547
1.21674	3.61832	3.7205	6.21776	2.80403	0.816218	AZD4547
6.17298	0.217694	1.25009	1.25673	2.24991	0.815395	AZD4547
0.40162	0.0569089	4.11402	0.79214	0.0102619	0.815166	AZD4547
0.228313	3.0564	5.56141	1.44986	0.919072	0.814576	AZD4547
2.98044	0.0404315	0.0905989	0.2281	-0.170503	0.814503	AZD4547
4.51365	1.98429	3.20006	3.8297	1.10493	0.813939	AZD4547
0.147809	0.0662043	3.89262	4.94898	1.00039	0.813758	AZD4547
0.177182	0.0653978	1.99518	1.20925	-0.303242	0.81345	AZD4547
5.1331	0.501189	1.65517	3.3823	1.21534	0.812239	AZD4547
1.76604	1.36143	2.62355	3.04082	0.077609	0.812138	AZD4547
4.82448	0.337065	1.42053	0.513789	0.627827	0.811373	AZD4547
1.56093	0.123373	0.0934446	0.610001	-0.336424	0.810687	AZD4547
1.12263	0.0273474	0.0613327	0.223767	-0.379551	0.810259	AZD4547
4.33191	0.0817004	1.33615	6.37525	3.28287	0.809741	AZD4547
3.40749	3.69228	3.72393	2.59052	0.636416	0.808093	AZD4547
0.234158	0.0282012	0.0369888	0.673417	-0.400945	0.807852	AZD4547
1.17087	0.0142596	2.94915	2.94317	0.0239958	0.807745	AZD4547
5.53676	1.19687	0.411806	0.282208	1.26622	0.807567	AZD4547
4.57747	0.0497529	0.793312	0.277623	0.429879	0.807391	AZD4547
4.67483	1.39398	1.29777	1.96824	0.63768	0.807084	AZD4547
6.01664	0.0232491	1.38725	0.773764	1.95821	0.806986	AZD4547
3.68035	2.59275	0.650296	2.78809	0.327654	0.806717	AZD4547
4.02513	0.0477024	0.707603	0.723547	0.166632	0.806714	AZD4547
5.05429	1.34093	0.933942	0.604416	0.815477	0.806157	AZD4547
3.86495	0.0882317	0.929325	0.359083	0.0981643	0.80576	AZD4547
0.106304	0.0226586	0.203975	0.878237	-0.392729	0.805498	AZD4547
4.26799	0.051763	2.15826	1.6674	0.400407	0.805484	AZD4547
4.34786	3.5918	0.0476561	0.742736	0.517289	0.805261	AZD4547
0.552452	0.0235383	0.429615	0.214655	-0.398308	0.803512	AZD4547
1.23419	2.10523	4.61295	1.89561	0.359862	0.80286	AZD4547
4.60049	0.946767	0.540479	1.27549	0.498371	0.802667	AZD4547
4.60802	0.0326386	1.52958	3.28192	0.785688	0.802285	AZD4547
0.190598	0.0431272	0.234251	0.713885	-0.396668	0.801825	AZD4547
4.3881	0.00769856	0.316103	0.660321	0.323658	0.801737	AZD4547
2.31756	0.013331	0.328619	1.16394	-0.23329	0.800173	AZD4547
5.43414	2.17693	2.67354	3.92473	1.82503	0.799373	AZD4547
0.0882046	2.29112	4.62822	4.40033	0.962324	0.799296	AZD4547
1.78151	4.53338	1.00601	2.62489	0.305167	0.798824	AZD4547
4.06044	3.67464	2.65586	0.809791	0.529675	0.798432	AZD4547
2.40292	0.692538	0.247616	0.387655	-0.245867	0.798148	AZD4547
0.888566	0.0194625	0.0899404	1.96902	-0.291306	0.798144	AZD4547
1.93914	0.0233373	0.279634	2.40044	-0.165778	0.797317	AZD4547
0.0630023	0.0937392	3.36889	5.24013	1.13801	0.796934	AZD4547
3.60716	0.0367704	0.0987943	1.1947	0.0266063	0.796926	AZD4547
4.65512	0.0323027	0.698448	0.0629237	0.468942	0.795732	AZD4547
3.5006	0.0165062	0.0362332	1.23365	-0.00413135	0.795422	AZD4547
0.648416	0.0400683	3.2897	0.820635	-0.165068	0.794791	AZD4547
4.95874	0.011315	0.014276	0.137692	0.670626	0.79331	AZD4547
1.50964	0.0987571	5.98416	0.144831	1.17453	0.793309	AZD4547
0.451163	0.0126498	0.0671828	0.142136	-0.411503	0.793236	AZD4547
2.97491	3.6518	4.39947	5.41826	2.05686	0.793119	AZD4547
0.222594	0.0289367	1.97769	6.16159	2.21089	0.792721	AZD4547
0.465408	0.320473	0.299449	1.29531	-0.35278	0.792391	AZD4547
2.54138	0.716256	3.15014	2.50355	0.121521	0.791919	AZD4547
5.08119	1.71153	0.273269	0.601169	0.835408	0.791368	AZD4547
3.0255	0.924868	1.2483	3.32349	0.208753	0.790834	AZD4547
5.51948	0.853338	0.395899	0.440443	1.24133	0.790582	AZD4547
0.157089	0.101837	8.04661	0.844099	6.08163	0.790307	AZD4547
4.30564	0.159784	0.329055	2.43781	0.423047	0.790166	AZD4547
3.6187	0.582548	6.04606	6.81402	5.63905	0.789531	AZD4547
4.59695	0.0190904	0.0882614	0.165376	0.421515	0.789204	AZD4547
2.17449	0.0651121	0.0755949	0.143853	-0.295911	0.7889	AZD4547
4.07052	0.0481578	3.36892	1.23213	0.424814	0.788882	AZD4547
4.44211	0.0445999	0.576574	4.20162	0.969841	0.78775	AZD4547
0.444207	0.0125466	0.236201	1.66875	-0.333192	0.786963	AZD4547
2.34807	2.66725	3.12075	4.69394	0.916422	0.786393	AZD4547
4.78935	0.294226	1.21315	3.78398	1.04164	0.785733	AZD4547
1.7973	2.13622	1.32229	4.7441	0.700084	0.785291	AZD4547
4.71381	0.0119212	0.190897	0.511196	0.508761	0.785163	AZD4547
4.94304	0.166114	1.12866	0.301604	0.694339	0.785031	AZD4547
0.148003	0.0738531	0.154551	1.34008	-0.36664	0.784563	AZD4547
3.15422	0.0322314	0.0269881	0.194301	-0.135922	0.784189	AZD4547
2.67174	0.0087641	0.147202	0.361679	-0.221157	0.783951	AZD4547
0.127419	0.0108169	0.11526	0.244893	-0.41771	0.783785	AZD4547
2.1498	0.142075	0.144725	1.00588	-0.263519	0.783245	AZD4547
0.376493	0.044052	0.107881	0.211609	-0.410867	0.783129	AZD4547
4.59597	2.60899	1.76853	5.57486	2.26764	0.782169	AZD4547
4.62882	1.51406	1.11865	0.416213	0.512281	0.781367	AZD4547
3.93043	0.860358	1.6278	1.93946	0.259385	0.781216	AZD4547
2.63049	0.0041464	0.706287	2.61469	-0.0391918	0.781063	AZD4547
5.38679	3.91948	4.12229	5.60253	3.46573	0.781059	AZD4547
5.23477	0.0448403	1.20109	0.642416	0.958425	0.780408	AZD4547
2.27323	1.18958	1.56544	3.67081	0.208966	0.780281	AZD4547
0.614274	1.54433	0.584158	1.30007	-0.30775	0.780189	AZD4547
4.74864	0.521062	1.51871	1.45399	0.63058	0.779722	AZD4547
0.217885	0.0134997	0.105489	1.91249	-0.321643	0.779463	AZD4547
3.49959	0.308783	1.2916	1.7251	0.0696541	0.779409	AZD4547
3.97058	0.458276	0.436923	1.86591	0.216786	0.779173	AZD4547
0.510349	0.0074932	0.781862	0.130883	-0.393282	0.77808	AZD4547
0.0995284	2.53969	6.27693	0.265642	1.55645	0.777493	AZD4547
4.87782	0.0218129	0.989938	2.07882	0.746392	0.777251	AZD4547
0.115758	3.2608	5.88145	0.271757	1.17374	0.776906	AZD4547
2.08315	0.0118232	0.790048	0.969457	-0.259167	0.776536	AZD4547
4.06387	0.0481968	0.883758	1.81546	0.25582	0.776536	AZD4547
0.648911	0.369734	2.19689	0.281621	-0.307591	0.776489	AZD4547
5.4136	0.0125708	1.1768	0.069161	1.1195	0.775519	AZD4547
4.59151	0.0306501	0.385781	2.10618	0.539917	0.775507	AZD4547
4.40722	0.680098	1.36472	0.190673	0.362296	0.774717	AZD4547
3.83969	3.34723	1.29283	3.20576	0.5692	0.774248	AZD4547
4.99454	3.27112	4.5488	6.15847	3.97202	0.77416	AZD4547
1.05951	0.0065949	0.0687732	1.08292	-0.348596	0.773714	AZD4547
4.17809	0.0311383	1.19469	0.367319	0.23576	0.773388	AZD4547
0.414683	0	0.0657965	0.847066	-0.387706	0.772091	AZD4547
4.02415	0.21728	1.03721	0.623966	0.175065	0.769972	AZD4547
3.6078	0.0995904	0.0772006	0.0817063	-0.0173665	0.76984	AZD4547
5.57991	1.17092	0.674117	0.536066	1.33179	0.769156	AZD4547
4.58919	1.52916	1.84095	0.814689	0.53855	0.769043	AZD4547
5.21978	0.613872	0.835994	0.0562612	0.922459	0.768267	AZD4547
2.39169	1.16247	1.14195	0.563719	-0.20394	0.767284	AZD4547
0.579877	0.00155424	0.0267556	0.678781	-0.389669	0.767167	AZD4547
5.29307	0.331364	0.472645	0.631547	0.996599	0.766978	AZD4547
5.77522	0.0194137	0.172231	0.709547	1.55537	0.766181	AZD4547
5.3739	0.0733054	0.39954	0.0917456	1.05564	0.76593	AZD4547
3.83345	0.0153934	0.836791	2.06469	0.18806	0.765593	AZD4547
3.73655	1.68231	0.538983	0.105246	0.0763832	0.764382	AZD4547
0.337464	1.83118	3.1493	3.23617	0.129036	0.764181	AZD4547
1.90447	1.20729	0.579673	4.2371	0.355994	0.763966	AZD4547
6.03497	0.362739	2.87316	2.32914	2.22984	0.763539	AZD4547
4.14196	2.75959	4.78053	4.48345	1.71676	0.762366	AZD4547
3.64592	0.0203112	0.0445161	0.630458	0.0106008	0.762308	AZD4547
0.313873	2.57613	0.0818336	0.184778	-0.317529	0.762012	AZD4547
0.123864	0.0157684	0.0471951	0.113995	-0.422698	0.761939	AZD4547
4.96237	0.0519229	0.892868	1.29198	0.743824	0.761494	AZD4547
2.94351	0.0056285	0.323635	0.400398	-0.168266	0.761055	AZD4547
0.0986529	0.0380619	0.0596396	1.31619	-0.371755	0.76088	AZD4547
0.912494	0.0276837	0.106304	1.42738	-0.334248	0.760396	AZD4547
5.9255	0.0711928	4.4737	0.432596	2.28343	0.760005	AZD4547
4.12873	0.0438378	0.630372	5.76277	2.11957	0.759528	AZD4547
3.29594	1.99194	2.82013	3.22321	0.401483	0.758292	AZD4547
4.953	0.0156905	4.64757	3.4378	1.6111	0.757732	AZD4547
2.28855	0.0194045	0.15912	0.739861	-0.26096	0.757366	AZD4547
3.80206	0.0146285	2.96238	2.27089	0.34794	0.75528	AZD4547
0.645267	0.870235	0.153209	0.983632	-0.354983	0.755087	AZD4547
1.93437	0.0693356	3.31278	0.669991	-0.0849891	0.754547	AZD4547
5.39029	0.0249293	0.289074	0.431268	1.0801	0.754041	AZD4547
0.493276	0.0253173	0.047593	0.76722	-0.388478	0.753669	AZD4547
2.07691	0.762856	0.67544	9.1044	19.6588	0.752715	AZD4547
2.7545	2.02003	2.89462	1.72997	0.081677	0.750151	AZD4547
4.56869	0.0889581	1.08056	0.698479	0.449454	0.749923	AZD4547
0.459157	0.0160127	0.135102	0.43658	-0.400869	0.749855	AZD4547
2.86918	0.0205708	2.98918	0.248562	-0.0224464	0.749009	AZD4547
4.49436	0.0956307	1.68616	1.91679	0.51141	0.748301	AZD4547
4.46477	0.0207397	0.495526	0.538699	0.36489	0.74764	AZD4547
3.57107	0.0824786	0.0382026	0.166424	-0.0271495	0.746899	AZD4547
1.49019	3.15415	4.10397	1.52687	0.25724	0.746754	AZD4547
6.23657	0.00513952	0.482545	0.531623	2.30686	0.745902	AZD4547
4.46922	0.162892	0.740391	2.55639	0.536635	0.745351	AZD4547
5.44705	1.06801	0.323232	5.71574	3.02196	0.744672	AZD4547
3.54061	0.0218764	0.721246	7.88886	8.54094	0.74428	AZD4547
4.68605	1.62891	3.04807	3.619	1.10092	0.74355	AZD4547
4.15487	0.0122192	0.685937	0.0866047	0.199965	0.738927	AZD4547
1.32011	0.0556695	0.25654	0.551916	-0.352974	0.737425	AZD4547
4.86077	3.5368	3.137	4.09119	1.57402	0.735885	AZD4547
4.43335	1.62432	1.38873	0.126354	0.40468	0.730509	AZD4547
4.73979	0.464951	0.0979743	0.112955	0.519191	0.730422	AZD4547
5.42483	0.00549183	0.0616429	0.422907	1.1122	0.722426	AZD4547
4.28707	0.195111	0.411035	3.08639	0.527817	0.722021	AZD4547
4.84544	0.0358573	0.11031	0.55106	0.600355	0.719787	AZD4547
1.2189	0.0193452	0.589173	2.1069	-0.24888	0.718926	AZD4547
3.20546	0.0374879	4.60282	4.15368	1.05286	0.718644	AZD4547
5.38552	1.40926	1.08462	0.89678	1.14789	0.713313	AZD4547
0.0431282	2.01209	1.90539	4.11177	0.289322	0.713282	AZD4547
0.323395	0.0353959	9.14865	0.390025	13.5228	0.712678	AZD4547
4.18591	3.15026	0.041022	0.278125	0.359415	0.71256	AZD4547
0.415781	0.00967567	0.169703	1.30602	-0.361159	0.71143	AZD4547
2.00973	0.506361	0.714072	3.68763	0.135697	0.71106	AZD4547
6.50933	0.0628133	4.04394	2.19826	3.36476	0.709725	AZD4547
5.00485	0.0512519	0.830695	0.231709	0.729571	0.702069	AZD4547
3.76933	2.4217	1.28676	0.251094	0.158042	0.700153	AZD4547
6.2048	0.0589784	2.01153	1.4903	2.36207	0.69937	AZD4547
0.719294	0.0207337	0.057039	2.61322	-0.219357	0.699358	AZD4547
0.208416	0.0145777	0.0455358	0.123731	-0.420082	0.690969	AZD4547
3.12874	2.748	1.24619	1.45965	0.0615177	0.690939	AZD4547
3.16803	0.069485	2.1527	1.26607	-0.00222354	0.687724	AZD4547
4.5818	2.22576	0.753304	0.115518	0.497988	0.686553	AZD4547
5.46552	0.0253964	0.538638	0.377348	1.16579	0.680945	AZD4547
2.93019	3.32886	0.425889	1.16266	0.041895	0.677902	AZD4547
5.25437	0.572044	3.04405	3.72928	1.55714	0.67389	AZD4547
2.44124	3.15024	2.37764	3.03394	0.249945	0.66798	AZD4547
2.87874	0.012024	0.129798	1.04028	-0.15761	0.66699	AZD4547
4.71768	2.23196	0.291019	1.04697	0.608863	0.661649	AZD4547
0.708392	0.153594	6.39891	1.3585	1.70251	0.659732	AZD4547
7.51845	0.0187316	1.98895	1.41447	6.34743	0.659528	AZD4547
4.3658	0.0806451	0.344206	2.9253	0.531949	0.658452	AZD4547
2.64712	0.012694	0.10533	0.139522	-0.232468	0.658343	AZD4547
7.5577	0.0329414	1.91101	3.22554	6.7695	0.651394	AZD4547
4.85745	2.29166	1.31089	0.353976	0.712593	0.644825	AZD4547
3.43397	3.51275	0.300444	1.15338	0.181431	0.6421	AZD4547
3.64048	4.13503	6.11627	7.04029	6.73517	0.636008	AZD4547
0.174374	1.14724	0.555381	4.76958	0.563828	0.625841	AZD4547
3.41578	0.445855	0.246698	1.52779	0.00245394	0.623121	AZD4547
3.74587	0.0102144	0.115044	0.753382	0.0494482	0.609879	AZD4547
4.38654	0.0415703	3.53442	0.58488	0.574683	0.600298	AZD4547
2.29703	3.37201	1.152	4.14753	0.532873	0.596472	AZD4547
5.14234	0.0530659	2.25177	3.6897	1.3457	0.594028	AZD4547
5.00041	1.74927	0.900201	0.596518	0.78594	0.593694	AZD4547
4.85539	2.21546	1.87035	8.00308	10.0009	0.577915	AZD4547
7.6877	0.240611	3.27829	3.55517	7.6531	0.576927	AZD4547
1.85469	3.1475	6.76689	6.9594	6.95357	0.569979	AZD4547
3.31315	0.0321054	0.16548	0.658264	-0.0798706	0.565604	AZD4547
4.07199	0.0241174	0.338534	0.0502874	0.154475	0.563842	AZD4547
4.88483	0.226979	1.75792	1.92685	0.773644	0.563506	AZD4547
3.45337	4.69676	3.67195	1.3359	0.765142	0.558628	AZD4547
3.73255	0.774575	2.14332	1.09482	0.157076	0.55305	AZD4547
5.01275	0.0203331	1.73869	0.663618	0.78877	0.53438	AZD4547
1.02666	0.049654	0.0892096	0.693468	-0.367533	0.531097	AZD4547
1.06654	4.13455	9.34763	2.34901	16.0788	0.527647	AZD4547
7.05694	5.39149	3.52247	3.04283	5.70815	0.524289	AZD4547
4.04154	5.72254	3.35295	0.734785	1.39883	0.52189	AZD4547
1.9933	0.0139441	2.08375	0.172691	-0.236901	0.520155	AZD4547
5.36763	4.77143	1.94664	2.45975	1.78672	0.51324	AZD4547
4.48986	0.0277234	0.487082	4.11725	0.956113	0.512164	AZD4547
3.82291	2.74765	4.25819	5.72353	2.48876	0.498617	AZD4547
0.480969	2.8358	7.21238	0.807662	3.35402	0.473724	AZD4547
4.84496	0.834459	1.12654	0.557595	0.642233	0.446774	AZD4547
5.47693	0.0477373	3.74584	1.74132	1.54725	0.418518	AZD4547
4.1931	5.59722	2.33608	2.42051	1.3861	0.400343	AZD4547
0.0485643	10.0236	1.85241	4.82394	20.9933	0.376169	AZD4547
0.149534	0.0494289	8.81183	0.439605	10.6135	0.358666	AZD4547
0.348623	4.66259	5.05383	0.872179	0.87874	0.290184	AZD4547
6.62668	0.010567	0.243714	2.81883	3.35834	0.273455	AZD4547
0.0237019	9.26118	1.30081	2.67649	11.7999	0.197175	AZD4547
0.245711	10.0794	2.55144	1.76362	20.9525	0.075382	AZD4547
0.139989	0.0106621	0.0436813	0.249791	-0.418507	0.999355	PD173074
0.122924	0.00903308	0.0492206	1.92745	-0.323992	0.99927	PD173074
2.67174	0.0087641	0.147202	0.361679	-0.221157	0.997251	PD173074
2.17449	0.0651121	0.0755949	0.143853	-0.295911	0.997014	PD173074
2.4888	0.0227815	0.0944405	1.40283	-0.200253	0.996853	PD173074
1.35707	0.0344118	3.64328	4.28168	0.579742	0.996457	PD173074
1.26442	0.0840761	1.93415	0.190956	-0.303197	0.996304	PD173074
2.78002	0.0329714	1.37214	1.01888	-0.139397	0.99623	PD173074
0.234158	0.0282012	0.0369888	0.673417	-0.400945	0.996182	PD173074
4.87039	0.0202103	0.37137	1.99162	0.714845	0.996171	PD173074
4.46477	0.0207397	0.495526	0.538699	0.36489	0.995753	PD173074
2.15733	0.123096	2.45261	3.12917	0.0891598	0.995744	PD173074
3.5986	3.11607	1.04062	2.8849	0.382973	0.995738	PD173074
2.18721	2.48004	1.29106	2.17787	-0.0472796	0.995668	PD173074
2.75543	0.00577019	0.108399	0.235603	-0.211959	0.995481	PD173074
5.75093	2.83308	2.98799	4.17765	2.40666	0.994677	PD173074
0.848925	4.46193	3.3311	3.31972	0.56023	0.99462	PD173074
2.46867	0.0217799	0.0676788	0.171203	-0.258691	0.994579	PD173074
4.87782	0.0218129	0.989938	2.07882	0.746392	0.99446	PD173074
1.72408	0.0394586	0.728252	0.902032	-0.297828	0.994455	PD173074
0.912494	0.0276837	0.106304	1.42738	-0.334248	0.99445	PD173074
2.04842	0.0248755	0.0582275	1.44207	-0.252025	0.994407	PD173074
1.72349	3.85382	4.65211	2.69381	0.709713	0.994394	PD173074
2.49635	0.156042	1.87026	2.59105	-0.010875	0.994264	PD173074
0.742211	0.0202463	3.6816	5.19419	1.17835	0.994259	PD173074
0.177182	0.0653978	1.99518	1.20925	-0.303242	0.994177	PD173074
5.28105	0.0448213	0.468856	0.421556	0.972598	0.994173	PD173074
3.43826	0.0576237	0.105258	1.36132	-0.011862	0.994074	PD173074
3.45396	0.111364	0.112233	0.771537	-0.0379328	0.993896	PD173074
3.66067	2.39219	0.361903	1.67	0.163787	0.993825	PD173074
0.509556	0.0147293	2.42649	1.82113	-0.214781	0.993653	PD173074
0.414683	0	0.0657965	0.847066	-0.387706	0.993612	PD173074
0.190598	0.0431272	0.234251	0.713885	-0.396668	0.993548	PD173074
0.81913	0.0737259	0.283083	0.125733	-0.392471	0.99342	PD173074
2.38358	0.295433	2.00879	0.578272	-0.179574	0.9934	PD173074
3.16719	0.325054	1.57651	0.451965	-0.0720811	0.993363	PD173074
0.0909072	0.0282973	0.161096	0.376786	-0.413487	0.993308	PD173074
1.93914	0.0233373	0.279634	2.40044	-0.165778	0.993307	PD173074
2.91434	1.71559	0.579327	1.9735	-0.0286069	0.99315	PD173074
4.07364	0.210045	1.78777	2.75	0.418323	0.992988	PD173074
0.284437	1.2103	0.459074	2.23183	-0.252893	0.992975	PD173074
2.54173	3.89626	1.93169	3.2664	0.399957	0.992916	PD173074
5.04171	2.00608	3.38083	3.64292	1.44144	0.992905	PD173074
3.61153	1.86279	4.23585	0.555731	0.48634	0.992846	PD173074
3.5006	0.0165062	0.0362332	1.23365	-0.00413135	0.992752	PD173074
4.07458	2.06037	2.49383	2.53724	0.497879	0.99275	PD173074
0.595101	0.168733	2.68856	5.4308	1.25443	0.992725	PD173074
3.97261	0.0333965	0.93196	3.46886	0.493946	0.992654	PD173074
0.811423	1.95201	4.62136	1.71685	0.317379	0.992583	PD173074
5.38552	1.40926	1.08462	0.89678	1.14789	0.992559	PD173074
1.64429	3.03569	1.85268	1.95914	-0.0424503	0.992547	PD173074
3.35218	0.0137379	0.155915	1.19189	-0.0447365	0.992536	PD173074
0.313873	2.57613	0.0818336	0.184778	-0.317529	0.992506	PD173074
3.6933	0.0384219	0.676619	1.2122	0.0679294	0.992501	PD173074
1.96952	0.00358439	1.09023	1.78354	-0.207249	0.992471	PD173074
1.98551	1.684	0.451442	2.16422	-0.143359	0.99243	PD173074
0.847805	0.278993	0.4465	1.87041	-0.291325	0.992311	PD173074
0.0882046	2.29112	4.62822	4.40033	0.962324	0.992308	PD173074
5.46552	0.0253964	0.538638	0.377348	1.16579	0.992279	PD173074
3.82635	1.00503	1.41025	3.00045	0.365082	0.992232	PD173074
3.46513	0.0346873	0.310959	3.63488	0.35695	0.992216	PD173074
4.81422	0.144914	0.115578	2.26082	0.700382	0.992095	PD173074
4.17809	0.0311383	1.19469	0.367319	0.23576	0.992089	PD173074
4.59809	0.0734432	1.01361	1.13011	0.485215	0.992011	PD173074
0.237654	0.020644	0.36459	1.48982	-0.350459	0.992003	PD173074
0.323195	0.0401711	0.330623	0.857377	-0.384483	0.991931	PD173074
0.464178	1.65217	2.14332	1.88022	-0.192814	0.991866	PD173074
4.44211	0.0445999	0.576574	4.20162	0.969841	0.991825	PD173074
4.85539	2.21546	1.87035	8.00308	10.0009	0.991743	PD173074
4.22958	0.0360847	4.15711	3.42743	0.985913	0.991711	PD173074
0.0896279	0.0522375	0.0509597	1.42087	-0.365151	0.991663	PD173074
0.855757	0.0309197	0.443612	0.813163	-0.363725	0.99164	PD173074
3.675	1.87571	3.3615	3.5567	0.670211	0.991616	PD173074
0.174699	3.35018	4.42964	0.115715	0.2632	0.991556	PD173074
0.109962	1.36245	4.49223	0.182263	0.13739	0.991513	PD173074
1.96923	1.01616	0.466174	0.531924	-0.278167	0.991485	PD173074
3.6078	0.0995904	0.0772006	0.0817063	-0.0173665	0.991428	PD173074
4.89504	0.0137924	0.105446	0.12411	0.622972	0.991286	PD173074
0.476024	1.19031	3.13096	4.34909	0.503655	0.991277	PD173074
1.17388	3.78345	2.9841	3.63481	0.450442	0.991198	PD173074
6.2048	0.0589784	2.01153	1.4903	2.36207	0.991182	PD173074
1.73236	3.79594	5.19473	1.92108	0.884239	0.991108	PD173074
0.172216	0.0765083	2.56184	0.940299	-0.270337	0.991107	PD173074
3.0255	0.924868	1.2483	3.32349	0.208753	0.991098	PD173074
0.177078	0	1.15294	2.6667	-0.200946	0.991092	PD173074
0.405305	0.0584169	0.0657075	0.538732	-0.399777	0.990988	PD173074
2.29016	2.03097	3.47002	2.43811	0.180543	0.990854	PD173074
3.70393	4.1031	3.71309	2.2008	0.75382	0.990792	PD173074
3.38149	0.821675	0.735254	1.89513	0.043368	0.990722	PD173074
1.02666	0.049654	0.0892096	0.693468	-0.367533	0.990721	PD173074
1.85137	4.49921	5.05092	1.11541	0.921267	0.990686	PD173074
0.0595913	3.01336	4.11786	4.96449	1.20945	0.990662	PD173074
1.90447	1.20729	0.579673	4.2371	0.355994	0.990652	PD173074
2.46189	2.43213	3.05983	4.36433	0.712201	0.990625	PD173074
4.10888	0.137239	2.27456	4.23639	0.906439	0.990623	PD173074
4.5648	0.748292	2.74306	1.99105	0.657207	0.990618	PD173074
3.25521	1.48604	0.0909351	0.326306	-0.0724557	0.990617	PD173074
3.38516	0.11956	2.34021	0.74403	0.0403607	0.990612	PD173074
2.73805	0.0768249	0.109257	0.993618	-0.184357	0.990575	PD173074
0.493276	0.0253173	0.047593	0.76722	-0.388478	0.990557	PD173074
2.09055	0.00555363	1.26211	2.98342	-0.0260078	0.990442	PD173074
1.51806	0.206763	2.99203	6.06323	2.20287	0.990412	PD173074
3.41873	4.41948	3.87161	2.24759	0.794133	0.99037	PD173074
0.0986529	0.0380619	0.0596396	1.31619	-0.371755	0.990319	PD173074
3.40749	3.69228	3.72393	2.59052	0.636416	0.990301	PD173074
3.28562	0.0825484	1.0523	3.94019	0.437319	0.990239	PD173074
2.99369	5.29727	3.46519	2.88018	1.05222	0.990236	PD173074
1.3605	0.0154832	1.69559	5.93797	1.87144	0.990233	PD173074
1.84645	0.0324826	0.990659	1.25885	-0.260111	0.990226	PD173074
1.771	0.0190698	0.35696	2.89424	-0.101345	0.990174	PD173074
0.444207	0.0125466	0.236201	1.66875	-0.333192	0.990127	PD173074
0.114101	0.204226	3.32113	5.79507	1.77635	0.990126	PD173074
5.41046	1.02031	5.11844	3.91024	2.44237	0.990067	PD173074
1.17325	1.56178	4.04581	4.83963	1.03857	0.990013	PD173074
5.09993	0.0898694	1.1062	3.31659	1.13804	0.989948	PD173074
1.31014	1.15706	1.53062	3.40816	0.0435115	0.98993	PD173074
0.228313	3.0564	5.56141	1.44986	0.919072	0.989919	PD173074
5.35211	0.032539	2.82402	4.69836	2.07784	0.98991	PD173074
5.04522	1.75895	1.209	3.90253	1.32208	0.989865	PD173074
4.54371	0.0953148	0.84054	3.65879	0.826283	0.989819	PD173074
3.06108	2.64766	2.31841	2.15615	0.164353	0.989736	PD173074
0.114401	0.0133328	3.34627	3.30074	0.120094	0.989716	PD173074
3.20393	3.8448	1.17984	0.926347	0.194917	0.98967	PD173074
4.87488	2.74564	3.16158	4.62855	1.7714	0.989638	PD173074
2.31477	0.291108	3.09783	5.08773	1.10324	0.989634	PD173074
0.161091	0.566319	4.59563	0.692544	0.176048	0.989631	PD173074
3.92459	0.0426953	0.686774	1.96766	0.208095	0.989625	PD173074
4.02243	0.0430968	1.03185	5.66873	1.96213	0.989589	PD173074
4.69349	0.920993	2.53864	0.902076	0.643629	0.989537	PD173074
4.14739	0.68367	2.23049	3.46176	0.645539	0.989529	PD173074
2.16408	0.621051	4.47512	4.54827	1.0427	0.98949	PD173074
0.851489	1.917	4.25148	2.82215	0.317877	0.989473	PD173074
0.174374	1.14724	0.555381	4.76958	0.563828	0.989448	PD173074
0.171695	2.81396	5.27859	1.77652	0.710717	0.989411	PD173074
4.06387	0.0481968	0.883758	1.81546	0.25582	0.989357	PD173074
0.0647703	1.85416	2.93968	5.62938	1.54749	0.989327	PD173074
3.08647	2.39478	2.61013	2.7245	0.25562	0.989313	PD173074
0.510349	0.0074932	0.781862	0.130883	-0.393282	0.989307	PD173074
0.324663	1.98362	0.152157	2.71778	-0.15769	0.989221	PD173074
4.67883	0.392214	0.534576	1.93196	0.586135	0.98921	PD173074
1.2189	0.0193452	0.589173	2.1069	-0.24888	0.989172	PD173074
1.42269	0.632925	0.830662	0.6279	-0.31902	0.989064	PD173074
0.0972835	0.72068	1.50637	4.1109	0.221397	0.988991	PD173074
5.3184	0.00891839	0.243723	0.926009	1.02469	0.98898	PD173074
4.87783	0.0261145	0.0970022	0.0624162	0.608473	0.988973	PD173074
4.83728	0.0880984	3.3007	0.645408	0.814544	0.988862	PD173074
4.26799	0.051763	2.15826	1.6674	0.400407	0.988832	PD173074
0.667689	3.85421	4.42111	0.76965	0.382897	0.988822	PD173074
2.74575	1.19802	4.47094	3.84631	0.809816	0.988757	PD173074
2.51235	0.184633	0.504756	4.19329	0.382171	0.988751	PD173074
4.5543	2.12855	1.54306	0.180652	0.507571	0.988737	PD173074
2.64202	0.0206672	1.23388	2.2915	-0.0640603	0.988727	PD173074
3.44814	2.08902	2.69541	4.08214	0.708161	0.988709	PD173074
3.74526	0.0123039	0.126904	0.5121	0.0400653	0.988592	PD173074
3.77859	0.617185	0.529096	5.60651	1.78718	0.98859	PD173074
3.4849	0.0769859	1.90436	2.03972	0.122976	0.988589	PD173074
0.510226	1.13866	2.89282	4.38096	0.487045	0.988513	PD173074
2.77194	2.1333	1.57688	2.07236	0.0139025	0.988479	PD173074
2.28855	0.0194045	0.15912	0.739861	-0.26096	0.988453	PD173074
0.475543	2.40908	5.55681	1.90207	0.900962	0.988435	PD173074
4.64086	0.491259	3.12241	3.35382	0.974832	0.988409	PD173074
1.02756	4.43705	5.04498	2.01211	0.909816	0.988395	PD173074
0.241355	2.3878	5.19381	1.68221	0.615177	0.988389	PD173074
3.53052	3.99162	5.54048	0.420846	1.37873	0.988377	PD173074
3.99289	0.022437	0.109939	0.398971	0.127475	0.988243	PD173074
3.76933	2.4217	1.28676	0.251094	0.158042	0.988156	PD173074
1.15546	4.99934	4.79676	0.917267	0.912708	0.988138	PD173074
5.50888	4.07624	3.54546	4.3026	2.44587	0.988123	PD173074
1.40218	2.29566	1.48002	2.60245	-0.0653997	0.988105	PD173074
2.99518	0.0650812	1.93096	0.492819	-0.0910601	0.988086	PD173074
0.122082	3.52922	3.31458	5.49571	1.60132	0.988067	PD173074
0.719294	0.0207337	0.057039	2.61322	-0.219357	0.988045	PD173074
7.75962	0.890917	0.209523	2.09101	7.56808	0.988012	PD173074
2.76059	0.0162065	1.26548	0.42429	-0.172355	0.988009	PD173074
3.05144	0.0259838	4.5371	2.27051	0.521141	0.987983	PD173074
2.05478	0.0403617	0.0331236	0.895961	-0.282667	0.987973	PD173074
4.05682	0.0271794	0.269232	1.28491	0.197508	0.98792	PD173074
0.230594	0.00562979	0.631687	4.30023	0.268752	0.987919	PD173074
4.01712	0.0786822	0.884465	1.02548	0.182979	0.987919	PD173074
4.12873	0.0438378	0.630372	5.76277	2.11957	0.987843	PD173074
0.708392	0.153594	6.39891	1.3585	1.70251	0.987831	PD173074
0.293858	0.111057	3.25315	4.10544	0.378189	0.987828	PD173074
3.38008	0.52892	1.60079	0.976765	0.00671203	0.987649	PD173074
3.71278	0.0587835	1.62367	0.55084	0.08017	0.987645	PD173074
3.75419	0.118426	2.77996	4.15359	0.780899	0.987636	PD173074
2.19217	1.62758	2.67197	1.02813	-0.0891369	0.987536	PD173074
1.72642	0.0974181	0.145513	1.7775	-0.253733	0.987491	PD173074
4.56954	0.0340724	0.567324	0.533058	0.427238	0.98749	PD173074
3.69777	4.76561	5.75664	5.27194	3.19055	0.987333	PD173074
5.60856	3.59499	1.39192	3.43603	1.92481	0.987294	PD173074
2.99133	3.60767	2.97876	2.91119	0.448471	0.987252	PD173074
3.88014	0.654961	0.848212	1.13681	0.144501	0.987247	PD173074
0.0709461	2.59338	3.20375	3.26073	0.184042	0.987246	PD173074
3.65707	0.425054	1.17531	0.844301	0.0597225	0.987091	PD173074
3.43397	3.51275	0.300444	1.15338	0.181431	0.987072	PD173074
0.311455	0.066599	0.141962	0.676704	-0.396011	0.986938	PD173074
4.22158	3.87622	2.39962	3.81243	1.06013	0.986937	PD173074
1.23419	2.10523	4.61295	1.89561	0.359862	0.986827	PD173074
0.262128	0.217314	3.6371	1.81434	-0.0468291	0.986772	PD173074
4.41981	0.0192456	0.0930645	0.331545	0.324693	0.986759	PD173074
3.00952	1.32266	2.68296	5.01496	1.12706	0.986753	PD173074
2.18439	0.549609	1.6394	3.154	0.0470868	0.98674	PD173074
4.5312	0.166588	0.17124	0.0870713	0.383765	0.986649	PD173074
3.19297	1.55172	0.334773	0.125941	-0.0856675	0.986647	PD173074
3.92365	2.50248	4.42515	4.63416	1.54663	0.98663	PD173074
4.30674	0.669278	0.288021	0.213314	0.277409	0.986608	PD173074
1.34995	3.17284	0.478459	2.74453	0.000118396	0.986592	PD173074
1.97007	1.41353	2.71528	1.74236	-0.0690406	0.986501	PD173074
0.696722	3.24654	3.11074	0.775939	-0.0273969	0.986439	PD173074
2.70156	0.00854655	1.10507	0.784383	-0.17477	0.986119	PD173074
3.49205	0.383446	2.29694	0.516417	0.0613533	0.986097	PD173074
0.147809	0.0662043	3.89262	4.94898	1.00039	0.986075	PD173074
2.73606	0.170189	2.13722	2.80672	0.0800388	0.98599	PD173074
0.133046	0.389812	3.31566	3.28127	0.116455	0.985945	PD173074
0.245323	0.0265216	3.24667	1.71408	-0.131263	0.985937	PD173074
0.214559	1.03141	1.22913	3.47936	-0.00210157	0.985801	PD173074
0.40162	0.0569089	4.11402	0.79214	0.0102619	0.985758	PD173074
2.40292	0.692538	0.247616	0.387655	-0.245867	0.985733	PD173074
5.51948	0.853338	0.395899	0.440443	1.24133	0.985708	PD173074
4.08795	0.589793	2.09319	1.71717	0.326441	0.98564	PD173074
0.527016	2.95008	4.39525	3.22857	0.514632	0.985603	PD173074
3.68227	0.00677124	0.21281	0.335963	0.0148147	0.985576	PD173074
0.737504	0.0450396	0.0680189	0.890396	-0.372875	0.98552	PD173074
1.96796	0.0618222	0.875137	0.79971	-0.275624	0.985496	PD173074
0.389606	0.838436	0.287504	1.03424	-0.359787	0.985496	PD173074
3.07151	3.15114	5.42228	2.87734	1.25454	0.985468	PD173074
4.21754	0.291321	0.57827	3.16563	0.517321	0.985449	PD173074
1.80971	0.0760647	4.40915	2.15664	0.285777	0.985442	PD173074
2.4121	2.33327	3.64342	1.22047	0.137588	0.985418	PD173074
0.781237	0.253753	0.489677	0.420347	-0.377819	0.985407	PD173074
4.591	0.0188728	1.11794	0.354229	0.450804	0.985353	PD173074
3.97035	0.00380082	0.810502	0.699703	0.14591	0.98535	PD173074
1.52385	3.8006	3.49824	3.82447	0.622883	0.985325	PD173074
5.17272	0.0151463	1.68777	0.121325	0.905768	0.98527	PD173074
0.424855	2.21428	4.73113	2.37631	0.434449	0.985179	PD173074
4.50195	0.308232	0.164753	1.93024	0.468786	0.985066	PD173074
4.81573	0.00748416	0.0234998	0.0584469	0.561676	0.984991	PD173074
4.07963	0.393898	4.22305	4.07594	1.16625	0.984927	PD173074
4.42778	2.04121	2.88011	3.63959	0.951291	0.984921	PD173074
2.03343	0.342401	0.349199	1.63178	-0.229095	0.984892	PD173074
1.39362	0.215775	0.248636	1.97	-0.256999	0.984887	PD173074
4.05202	0.027909	0.310587	2.11772	0.265459	0.984816	PD173074
0.348039	0.331327	0.49322	0.718525	-0.381533	0.984755	PD173074
0.992077	1.36046	1.04125	1.56998	-0.265758	0.984688	PD173074
0.270033	0.0269211	0.236851	2.77983	-0.204738	0.984633	PD173074
0.337464	1.83118	3.1493	3.23617	0.129036	0.984581	PD173074
0.645267	0.870235	0.153209	0.983632	-0.354983	0.984412	PD173074
3.44792	0.0249768	0.532053	2.9652	0.189647	0.984383	PD173074
2.61082	0.638262	5.13585	2.05499	0.721558	0.984291	PD173074
3.86267	0.0188202	0.0719456	3.39203	0.409868	0.98424	PD173074
3.15014	0.153258	3.09642	1.66879	0.124055	0.984191	PD173074
5.4136	0.0125708	1.1768	0.069161	1.1195	0.984167	PD173074
6.01664	0.0232491	1.38725	0.773764	1.95821	0.984104	PD173074
1.73381	0.67744	0.697078	0.476048	-0.304032	0.984082	PD173074
5.23353	0.0251921	1.1479	0.404884	0.946327	0.984059	PD173074
1.56093	0.123373	0.0934446	0.610001	-0.336424	0.983914	PD173074
2.94351	0.0056285	0.323635	0.400398	-0.168266	0.983909	PD173074
3.92478	0.0632866	0.876864	1.06779	0.148148	0.983887	PD173074
2.90052	0.112782	1.03161	2.17847	-0.0390813	0.983882	PD173074
1.58324	0.0812468	0.244209	2.94857	-0.107655	0.983687	PD173074
1.60747	0.0291919	0.855971	0.930614	-0.302189	0.983652	PD173074
5.51735	3.60205	4.57313	6.24397	4.69613	0.98364	PD173074
3.85722	0.0216725	0.317048	0.98897	0.103683	0.983575	PD173074
4.17028	1.68036	0.927182	3.02506	0.514084	0.983549	PD173074
4.15786	0.87743	0.634402	0.577771	0.231785	0.983516	PD173074
4.07233	3.65406	1.83688	1.79373	0.526257	0.98334	PD173074
3.57618	0.0260264	0.177499	0.484522	-0.0137991	0.983275	PD173074
5.08901	0.124749	0.564002	3.08626	1.05918	0.983213	PD173074
2.6385	0.020825	0.183503	3.07622	0.0339137	0.983163	PD173074
1.60768	0.667382	1.17685	3.382	0.0292605	0.98313	PD173074
3.28761	3.52592	2.44801	2.97837	0.454715	0.98306	PD173074
1.48468	2.36959	0.8762	1.98647	-0.154743	0.982955	PD173074
5.57991	1.17092	0.674117	0.536066	1.33179	0.98293	PD173074
5.13282	0.012359	0.990922	3.91383	1.34715	0.982776	PD173074
2.7545	2.02003	2.89462	1.72997	0.081677	0.982583	PD173074
4.95874	0.011315	0.014276	0.137692	0.670626	0.982514	PD173074
6.1256	0.753204	1.83236	3.35261	2.48835	0.982438	PD173074
3.94326	0.00367577	0.0736249	1.39216	0.154354	0.982313	PD173074
4.13976	0.0510648	0.275554	0.557506	0.198825	0.982233	PD173074
2.22339	0.19459	0.552925	1.83556	-0.188708	0.982207	PD173074
1.91263	3.19773	2.21915	6.18027	2.51676	0.982061	PD173074
2.95892	0.209974	3.01648	4.92539	1.06104	0.981947	PD173074
0.845976	1.73007	2.43229	1.65155	-0.169667	0.981941	PD173074
5.31322	1.8255	2.94528	4.67968	2.09077	0.981891	PD173074
4.2291	0.630826	0.676903	0.146821	0.246201	0.981866	PD173074
5.09615	0.091827	1.22642	2.79017	1.02883	0.981785	PD173074
0.07482	0.0220063	0.561908	1.33964	-0.360463	0.981681	PD173074
5.44705	1.06801	0.323232	5.71574	3.02196	0.981596	PD173074
5.29307	0.331364	0.472645	0.631547	0.996599	0.981515	PD173074
0.148003	0.0738531	0.154551	1.34008	-0.36664	0.981466	PD173074
3.22079	0.0793915	1.30665	3.96855	0.442554	0.981451	PD173074
0.752787	0.01422	0.297903	1.11034	-0.357121	0.981449	PD173074
2.36353	0.709446	0.128827	0.768613	-0.238641	0.981369	PD173074
2.17732	2.02056	1.55645	1.74746	-0.108428	0.981314	PD173074
2.70885	1.77422	1.20884	0.576968	-0.130709	0.981254	PD173074
0.179008	0.257549	0.988008	2.13868	-0.273614	0.981183	PD173074
3.65632	0.916743	2.18335	1.60366	0.171464	0.981169	PD173074
2.26138	4.26498	2.97356	1.32668	0.28851	0.981143	PD173074
0.181277	4.12825	5.05143	6.16286	3.25305	0.98112	PD173074
3.31503	0.484343	1.03144	2.28125	0.0698192	0.981118	PD173074
4.81464	0.0357366	0.222638	1.04182	0.601925	0.981112	PD173074
4.59151	0.0306501	0.385781	2.10618	0.539917	0.981097	PD173074
2.84951	0.443953	1.39125	0.95112	-0.122969	0.981057	PD173074
0.0630023	0.0937392	3.36889	5.24013	1.13801	0.980872	PD173074
0.0877462	0.0155898	2.2557	0.868327	-0.304675	0.980871	PD173074
2.07852	2.86038	2.72815	5.13799	1.19029	0.980837	PD173074
5.00231	0.199048	0.662429	0.292374	0.726714	0.980781	PD173074
1.15498	4.53212	2.41465	5.41621	1.66846	0.980757	PD173074
0.818815	1.05692	0.898407	4.56064	0.460554	0.98073	PD173074
4.71381	0.0119212	0.190897	0.511196	0.508761	0.980682	PD173074
3.20546	0.0374879	4.60282	4.15368	1.05286	0.980662	PD173074
0.277023	0.010109	0.188873	1.57309	-0.346988	0.980593	PD173074
0.459157	0.0160127	0.135102	0.43658	-0.400869	0.980487	PD173074
2.44065	2.72443	1.40892	0.7945	-0.0914081	0.980387	PD173074
2.59383	2.71058	3.25713	3.69633	0.506893	0.980371	PD173074
4.51365	1.98429	3.20006	3.8297	1.10493	0.980367	PD173074
1.93437	0.0693356	3.31278	0.669991	-0.0849891	0.980284	PD173074
1.25717	2.45463	1.18291	1.58112	-0.188013	0.980193	PD173074
0.20454	0.0761843	0.575765	1.98331	-0.304085	0.980131	PD173074
0.154384	0.0176975	0.120086	0.279846	-0.415721	0.979979	PD173074
1.02756	4.43705	5.04498	2.01211	0.909816	0.979891	PD173074
2.54138	0.716256	3.15014	2.50355	0.121521	0.979838	PD173074
1.65737	1.90455	0.727229	2.42473	-0.123036	0.979739	PD173074
2.27554	1.08873	3.76191	1.49462	0.107039	0.979714	PD173074
4.20184	2.17074	2.22375	2.22894	0.496791	0.979597	PD173074
0.614274	1.54433	0.584158	1.30007	-0.30775	0.979543	PD173074
1.18725	4.575	4.34307	0.419105	0.550457	0.9795	PD173074
1.86832	0.00354899	0.10805	1.43169	-0.269812	0.978941	PD173074
1.88006	0.138725	2.09693	4.33835	0.448253	0.978764	PD173074
4.65512	0.0323027	0.698448	0.0629237	0.468942	0.978636	PD173074
2.80615	0.0207664	0.348502	1.90326	-0.105112	0.978568	PD173074
1.14808	0.332761	1.42309	1.91075	-0.239056	0.978525	PD173074
0.244986	3.49885	5.05716	3.14301	0.857006	0.97848	PD173074
2.98423	0.271871	0.37953	0.564278	-0.149279	0.978269	PD173074
4.46557	0.0667527	3.45887	6.57556	4.01097	0.977997	PD173074
4.52913	1.80573	1.8175	0.264145	0.49306	0.977786	PD173074
1.41424	0.462307	0.593611	1.75697	-0.263013	0.977679	PD173074
4.59597	2.60899	1.76853	5.57486	2.26764	0.977667	PD173074
0.0428813	4.41936	3.17327	2.45976	0.331203	0.97765	PD173074
1.47844	0.445102	0.90884	1.30637	-0.282763	0.977292	PD173074
5.01487	2.80747	3.50104	5.28363	2.46048	0.977205	PD173074
0.945714	1.12139	2.5026	1.87707	-0.161418	0.977173	PD173074
1.9437	0.022674	0.475504	1.97328	-0.210118	0.977086	PD173074
2.42314	1.88101	2.34717	2.98069	0.1323	0.976812	PD173074
1.3244	2.29315	6.36047	1.26605	1.7481	0.976797	PD173074
0.506422	1.84079	3.28867	2.91391	0.0888794	0.976726	PD173074
3.80206	0.0146285	2.96238	2.27089	0.34794	0.976718	PD173074
7.32759	0.02259	1.02169	5.58241	7.1145	0.976643	PD173074
1.7973	2.13622	1.32229	4.7441	0.700084	0.976209	PD173074
4.57136	0.815073	4.4744	6.05704	3.31717	0.976173	PD173074
3.10267	0.054939	5.08849	6.33338	3.5501	0.976158	PD173074
5.07432	0.00447176	0.704687	0.199207	0.78202	0.976106	PD173074
4.02045	2.96596	4.46285	3.47922	1.14445	0.976019	PD173074
0.552791	0.0705038	0.363061	0.39694	-0.393457	0.975984	PD173074
2.34807	2.66725	3.12075	4.69394	0.916422	0.975905	PD173074
4.02906	0.0240694	0.357245	0.200445	0.141034	0.975766	PD173074
0.217885	0.0134997	0.105489	1.91249	-0.321643	0.975543	PD173074
4.62882	1.51406	1.11865	0.416213	0.512281	0.975515	PD173074
5.43414	2.17693	2.67354	3.92473	1.82503	0.975414	PD173074
2.65452	0.511032	1.32988	0.248506	-0.184643	0.975247	PD173074
2.94069	0.0236798	1.61268	2.49381	0.0324066	0.975238	PD173074
2.97639	1.90927	1.90134	3.08972	0.214289	0.974944	PD173074
2.44124	3.15024	2.37764	3.03394	0.249945	0.974747	PD173074
3.9445	1.11722	1.8574	8.14176	10.3975	0.974609	PD173074
4.88483	0.226979	1.75792	1.92685	0.773644	0.974381	PD173074
3.15642	0.613348	1.89221	1.20627	-0.0170451	0.974342	PD173074
0.0506652	2.32081	3.03986	4.69081	0.728401	0.974247	PD173074
0.614517	1.58388	1.23211	3.14082	-0.0544737	0.973698	PD173074
1.19254	0.0127962	0.0837607	0.287817	-0.373486	0.973552	PD173074
4.90651	3.11888	3.71242	2.40164	1.23011	0.973505	PD173074
3.10959	3.62308	1.28799	2.39372	0.259687	0.973242	PD173074
4.69451	2.50784	1.67976	4.95058	1.7091	0.973211	PD173074
3.17827	1.67801	2.88936	3.02803	0.323866	0.973021	PD173074
1.23113	2.03559	3.75891	5.63092	1.75054	0.972939	PD173074
3.49959	0.308783	1.2916	1.7251	0.0696541	0.972648	PD173074
3.04893	0.333774	3.22083	5.28709	1.42587	0.972599	PD173074
0.103129	0.555964	2.65232	1.18926	-0.241599	0.972551	PD173074
2.84629	1.81511	1.61117	5.13648	1.13595	0.972521	PD173074
5.58157	2.68792	2.25063	5.09109	2.6783	0.972421	PD173074
4.27704	0.0955167	2.1713	2.81202	0.54606	0.972411	PD173074
4.17774	0.0482623	0.0441749	1.62198	0.269814	0.972106	PD173074
4.68605	1.62891	3.04807	3.619	1.10092	0.972102	PD173074
5.10977	0.379208	0.968488	2.94116	1.06354	0.972046	PD173074
3.45337	4.69676	3.67195	1.3359	0.765142	0.971899	PD173074
6.03497	0.362739	2.87316	2.32914	2.22984	0.971859	PD173074
1.81108	1.37717	1.33995	3.71652	0.171246	0.971841	PD173074
3.64048	4.13503	6.11627	7.04029	6.73517	0.971571	PD173074
0.344051	0.840423	1.09358	1.10895	-0.334809	0.970898	PD173074
3.57107	0.0824786	0.0382026	0.166424	-0.0271495	0.970691	PD173074
0.079784	3.57377	3.08458	0.136908	-0.0266799	0.970636	PD173074
0.127419	0.0108169	0.11526	0.244893	-0.41771	0.970628	PD173074
0.0978145	1.53762	1.86328	3.73072	0.12031	0.970555	PD173074
4.02415	0.21728	1.03721	0.623966	0.175065	0.970272	PD173074
4.62054	1.33057	2.09094	3.66012	0.962241	0.969773	PD173074
5.25437	0.572044	3.04405	3.72928	1.55714	0.969504	PD173074
0.243293	0.0708377	0.0640569	0.853462	-0.391901	0.969135	PD173074
4.58919	1.52916	1.84095	0.814689	0.53855	0.969117	PD173074
0.739263	0.519388	1.16571	1.02103	-0.329169	0.968685	PD173074
2.41499	4.65658	2.92368	3.34839	0.697649	0.968567	PD173074
2.33901	1.1689	1.96664	2.31361	-0.0419558	0.968531	PD173074
3.16466	2.76954	6.17475	6.60668	5.22725	0.968483	PD173074
3.70254	0.257748	0.453839	0.983628	0.0563129	0.968414	PD173074
0.888566	0.0194625	0.0899404	1.96902	-0.291306	0.968186	PD173074
0.583091	2.05663	2.75975	2.92363	0.0311219	0.967122	PD173074
4.02513	0.0477024	0.707603	0.723547	0.166632	0.96611	PD173074
5.09414	2.26355	1.45129	4.09363	1.4786	0.966007	PD173074
7.03803	4.0815	0.351889	3.37069	4.97961	0.96593	PD173074
4.13263	0.0274318	0.511695	3.33715	0.514038	0.965695	PD173074
2.00973	0.506361	0.714072	3.68763	0.135697	0.965163	PD173074
4.84544	0.0358573	0.11031	0.55106	0.600355	0.96509	PD173074
4.94304	0.166114	1.12866	0.301604	0.694339	0.964825	PD173074
1.90081	3.34557	4.7782	2.65651	0.691847	0.964084	PD173074
3.10737	1.91612	3.50838	6.06767	2.55549	0.964067	PD173074
5.38679	3.91948	4.12229	5.60253	3.46573	0.963573	PD173074
3.93238	1.76912	4.63723	5.92403	2.89197	0.962984	PD173074
3.48503	1.64844	1.38044	0.407052	0.0346028	0.962459	PD173074
1.29611	1.78289	4.49506	2.62024	0.387659	0.962223	PD173074
5.43825	1.13942	3.11727	4.06944	1.89876	0.960631	PD173074
4.96237	0.0519229	0.892868	1.29198	0.743824	0.960273	PD173074
2.81364	4.03571	2.43544	2.78693	0.413992	0.959866	PD173074
2.9159	0.0370292	0.491113	1.87757	-0.0838874	0.959442	PD173074
0.161026	2.84109	1.54484	3.47424	0.109328	0.959425	PD173074
3.8098	0.0135892	0.0666924	0.274367	0.053473	0.958733	PD173074
5.67876	1.06263	1.13266	3.53047	1.83367	0.958507	PD173074
5.26132	0.091735	2.68068	5.07946	2.25636	0.958352	PD173074
3.23711	1.24276	0.925054	2.64998	0.117512	0.956023	PD173074
0.0838831	0.00726929	0.0710865	2.19313	-0.296767	0.954486	PD173074
2.27717	3.3616	1.49145	4.40788	0.670692	0.954307	PD173074
2.32913	3.64824	3.78159	3.23119	0.560761	0.953249	PD173074
4.85829	3.8292	4.29589	4.41086	2.04341	0.952131	PD173074
4.72913	0.0650732	1.71502	0.681741	0.578862	0.951647	PD173074
0.601383	4.22794	5.16901	2.10783	0.916503	0.951247	PD173074
2.75663	0.0347123	0.749905	1.87297	-0.106294	0.950453	PD173074
0.609146	2.96648	0.734364	0.115469	-0.258006	0.950446	PD173074
4.95051	1.50739	3.01392	5.94679	3.07296	0.950152	PD173074
4.40648	4.97167	5.03604	3.88767	2.18433	0.94932	PD173074
4.3881	0.00769856	0.316103	0.660321	0.323658	0.948508	PD173074
4.60049	0.946767	0.540479	1.27549	0.498371	0.94745	PD173074
3.15422	0.0322314	0.0269881	0.194301	-0.135922	0.947095	PD173074
0.225348	1.63124	3.98232	4.40286	0.712874	0.946189	PD173074
3.33708	2.88786	3.90219	0.857999	0.399692	0.945167	PD173074
0.0421256	0.528836	1.95497	5.40705	1.1544	0.944931	PD173074
7.6877	0.240611	3.27829	3.55517	7.6531	0.944714	PD173074
1.78151	4.53338	1.00601	2.62489	0.305167	0.944296	PD173074
4.18591	3.15026	0.041022	0.278125	0.359415	0.942656	PD173074
6.50933	0.0628133	4.04394	2.19826	3.36476	0.941482	PD173074
2.98044	0.0404315	0.0905989	0.2281	-0.170503	0.94148	PD173074
5.23477	0.0448403	1.20109	0.642416	0.958425	0.939931	PD173074
7.06684	0.237915	0.429514	1.28106	4.48222	0.939427	PD173074
4.63114	1.77035	1.6953	3.51885	0.918476	0.938334	PD173074
5.47588	1.69114	0.843365	3.52252	1.59907	0.93601	PD173074
6.34625	0.0158792	0.108133	0.64402	2.52039	0.935707	PD173074
5.47693	0.0477373	3.74584	1.74132	1.54725	0.934369	PD173074
3.68221	0.228331	2.94434	0.139016	0.172992	0.932236	PD173074
3.41926	0.492423	0.555157	1.40921	0.00296439	0.932128	PD173074
4.26205	4.57428	2.04358	1.17329	0.801957	0.931962	PD173074
4.94248	0.562694	2.32055	1.25081	0.811562	0.931604	PD173074
4.27671	2.24103	1.41612	3.80439	0.824643	0.929209	PD173074
3.83969	3.34723	1.29283	3.20576	0.5692	0.926925	PD173074
5.26225	0.102211	0.974443	0.471957	0.971093	0.925447	PD173074
4.84496	0.834459	1.12654	0.557595	0.642233	0.924524	PD173074
1.72999	6.40793	5.56255	3.12212	2.7151	0.922176	PD173074
7.05694	5.39149	3.52247	3.04283	5.70815	0.916548	PD173074
0.570596	1.75219	4.57296	0.717438	0.218144	0.915016	PD173074
7.11405	0.354144	2.22657	3.73894	5.12505	0.91005	PD173074
3.14311	3.70103	3.03273	4.91839	1.32858	0.908725	PD173074
0.0995284	2.53969	6.27693	0.265642	1.55645	0.903434	PD173074
7.5577	0.0329414	1.91101	3.22554	6.7695	0.902773	PD173074
2.07691	0.762856	0.67544	9.1044	19.6588	0.892855	PD173074
3.97075	0.862672	2.96588	4.12425	0.885098	0.890316	PD173074
4.31889	0.806162	0.264142	0.749189	0.305041	0.88424	PD173074
0.232633	0.254707	3.28892	0.435235	-0.191298	0.874424	PD173074
4.60056	2.87195	0.990426	0.951398	0.599439	0.871307	PD173074
5.36763	4.77143	1.94664	2.45975	1.78672	0.862045	PD173074
3.74587	0.0102144	0.115044	0.753382	0.0494482	0.854086	PD173074
3.68035	2.59275	0.650296	2.78809	0.327654	0.851181	PD173074
7.51845	0.0187316	1.98895	1.41447	6.34743	0.829264	PD173074
0.480969	2.8358	7.21238	0.807662	3.35402	0.808146	PD173074
0.149534	0.0494289	8.81183	0.439605	10.6135	0.79419	PD173074
5.14234	0.0530659	2.25177	3.6897	1.3457	0.765254	PD173074
0.0485643	10.0236	1.85241	4.82394	20.9933	0.751355	PD173074
4.5344	6.00209	3.19505	2.25517	1.9511	0.728637	PD173074
0.0237019	9.26118	1.30081	2.67649	11.7999	0.530289	PD173074
0.245711	10.0794	2.55144	1.76362	20.9525	0.443279	PD173074

## Sheet: ED Fig. 13g
FGFR_E18_truncation	AUC	drug
None	0.997042	AZD4547
None	0.99199	AZD4547
None	0.990212	AZD4547
None	0.975986	AZD4547
None	0.971421	AZD4547
None	0.970885	AZD4547
None	0.969062	AZD4547
None	0.968547	AZD4547
None	0.966606	AZD4547
None	0.966349	AZD4547
None	0.96591	AZD4547
None	0.965778	AZD4547
None	0.965736	AZD4547
None	0.965532	AZD4547
None	0.964053	AZD4547
None	0.964052	AZD4547
None	0.963963	AZD4547
None	0.963723	AZD4547
None	0.963581	AZD4547
None	0.963552	AZD4547
None	0.963534	AZD4547
None	0.962977	AZD4547
None	0.96179	AZD4547
None	0.961439	AZD4547
None	0.961049	AZD4547
None	0.960376	AZD4547
None	0.960219	AZD4547
None	0.959846	AZD4547
None	0.959039	AZD4547
None	0.959039	AZD4547
None	0.958837	AZD4547
None	0.958637	AZD4547
None	0.958611	AZD4547
None	0.957996	AZD4547
None	0.957517	AZD4547
None	0.957385	AZD4547
None	0.957084	AZD4547
None	0.956187	AZD4547
None	0.956174	AZD4547
None	0.955462	AZD4547
None	0.955317	AZD4547
None	0.954778	AZD4547
None	0.954326	AZD4547
None	0.95363	AZD4547
None	0.953326	AZD4547
None	0.953241	AZD4547
None	0.953171	AZD4547
None	0.952636	AZD4547
None	0.952232	AZD4547
None	0.952054	AZD4547
None	0.951944	AZD4547
None	0.951377	AZD4547
None	0.950248	AZD4547
None	0.95007	AZD4547
None	0.950064	AZD4547
None	0.950062	AZD4547
None	0.949601	AZD4547
None	0.94957	AZD4547
None	0.949423	AZD4547
None	0.949365	AZD4547
None	0.949253	AZD4547
None	0.949185	AZD4547
None	0.949092	AZD4547
None	0.949035	AZD4547
None	0.948975	AZD4547
None	0.948524	AZD4547
None	0.94851	AZD4547
None	0.94817	AZD4547
None	0.947466	AZD4547
None	0.947201	AZD4547
None	0.947199	AZD4547
None	0.947038	AZD4547
None	0.946225	AZD4547
None	0.946078	AZD4547
None	0.94546	AZD4547
None	0.945144	AZD4547
None	0.94506	AZD4547
None	0.944825	AZD4547
None	0.944499	AZD4547
None	0.944102	AZD4547
None	0.943933	AZD4547
None	0.943908	AZD4547
None	0.943724	AZD4547
None	0.942483	AZD4547
None	0.94102	AZD4547
None	0.940592	AZD4547
None	0.939948	AZD4547
None	0.939393	AZD4547
None	0.939088	AZD4547
None	0.938962	AZD4547
None	0.938863	AZD4547
None	0.938706	AZD4547
None	0.938466	AZD4547
None	0.938351	AZD4547
None	0.938174	AZD4547
None	0.937856	AZD4547
None	0.937562	AZD4547
None	0.936899	AZD4547
None	0.936742	AZD4547
None	0.936217	AZD4547
None	0.936202	AZD4547
None	0.935517	AZD4547
None	0.935078	AZD4547
None	0.934988	AZD4547
None	0.93454	AZD4547
None	0.933905	AZD4547
None	0.933638	AZD4547
None	0.933301	AZD4547
None	0.933292	AZD4547
None	0.933105	AZD4547
None	0.932087	AZD4547
None	0.93141	AZD4547
None	0.931242	AZD4547
None	0.931216	AZD4547
None	0.931104	AZD4547
None	0.930977	AZD4547
None	0.930496	AZD4547
None	0.930454	AZD4547
None	0.930144	AZD4547
None	0.929952	AZD4547
None	0.929416	AZD4547
None	0.929183	AZD4547
None	0.928522	AZD4547
None	0.928149	AZD4547
None	0.928058	AZD4547
None	0.927649	AZD4547
None	0.926619	AZD4547
None	0.926537	AZD4547
None	0.926377	AZD4547
None	0.926139	AZD4547
None	0.925738	AZD4547
None	0.925434	AZD4547
None	0.924941	AZD4547
None	0.924394	AZD4547
None	0.92386	AZD4547
None	0.923771	AZD4547
None	0.922992	AZD4547
None	0.92255	AZD4547
None	0.92225	AZD4547
None	0.921775	AZD4547
None	0.92113	AZD4547
None	0.920642	AZD4547
None	0.920588	AZD4547
None	0.920329	AZD4547
None	0.919578	AZD4547
None	0.919432	AZD4547
None	0.918923	AZD4547
None	0.918214	AZD4547
None	0.917584	AZD4547
None	0.917215	AZD4547
None	0.917151	AZD4547
None	0.916709	AZD4547
None	0.916621	AZD4547
None	0.916312	AZD4547
None	0.915813	AZD4547
None	0.9158	AZD4547
None	0.915427	AZD4547
None	0.91507	AZD4547
None	0.915049	AZD4547
None	0.913907	AZD4547
None	0.913833	AZD4547
None	0.913731	AZD4547
None	0.913681	AZD4547
None	0.913393	AZD4547
None	0.913288	AZD4547
None	0.913148	AZD4547
None	0.912956	AZD4547
None	0.911767	AZD4547
None	0.91128	AZD4547
None	0.911174	AZD4547
None	0.910905	AZD4547
None	0.910809	AZD4547
None	0.910728	AZD4547
None	0.910461	AZD4547
None	0.910414	AZD4547
None	0.910385	AZD4547
None	0.910195	AZD4547
None	0.90945	AZD4547
None	0.908825	AZD4547
None	0.908707	AZD4547
None	0.908695	AZD4547
None	0.90867	AZD4547
None	0.908513	AZD4547
None	0.908214	AZD4547
None	0.907599	AZD4547
None	0.907498	AZD4547
None	0.907097	AZD4547
None	0.906219	AZD4547
None	0.905553	AZD4547
None	0.90364	AZD4547
None	0.903547	AZD4547
None	0.90352	AZD4547
None	0.902594	AZD4547
None	0.901685	AZD4547
None	0.901494	AZD4547
None	0.900955	AZD4547
None	0.900949	AZD4547
None	0.900822	AZD4547
None	0.900732	AZD4547
None	0.900097	AZD4547
None	0.899494	AZD4547
None	0.899424	AZD4547
None	0.899112	AZD4547
None	0.898977	AZD4547
None	0.898256	AZD4547
None	0.898217	AZD4547
None	0.898009	AZD4547
None	0.897954	AZD4547
None	0.897703	AZD4547
None	0.897478	AZD4547
None	0.897474	AZD4547
None	0.897149	AZD4547
None	0.895576	AZD4547
None	0.895528	AZD4547
None	0.895278	AZD4547
None	0.895269	AZD4547
None	0.895115	AZD4547
None	0.89504	AZD4547
None	0.894763	AZD4547
None	0.894688	AZD4547
None	0.89452	AZD4547
None	0.894352	AZD4547
None	0.894308	AZD4547
None	0.894161	AZD4547
None	0.89402	AZD4547
None	0.893999	AZD4547
None	0.893751	AZD4547
None	0.893656	AZD4547
None	0.893518	AZD4547
None	0.893352	AZD4547
None	0.893318	AZD4547
None	0.892817	AZD4547
None	0.892746	AZD4547
None	0.892236	AZD4547
None	0.891874	AZD4547
None	0.891567	AZD4547
None	0.891368	AZD4547
None	0.891252	AZD4547
None	0.890421	AZD4547
None	0.889784	AZD4547
None	0.889495	AZD4547
None	0.889476	AZD4547
None	0.889334	AZD4547
None	0.889253	AZD4547
None	0.889251	AZD4547
None	0.888557	AZD4547
None	0.888118	AZD4547
None	0.887976	AZD4547
None	0.887909	AZD4547
None	0.887869	AZD4547
None	0.88762	AZD4547
None	0.887359	AZD4547
None	0.887015	AZD4547
None	0.886761	AZD4547
None	0.886554	AZD4547
None	0.886412	AZD4547
None	0.88613	AZD4547
None	0.886117	AZD4547
None	0.886054	AZD4547
None	0.88545	AZD4547
None	0.885013	AZD4547
None	0.884415	AZD4547
None	0.884362	AZD4547
None	0.884257	AZD4547
None	0.883813	AZD4547
None	0.883683	AZD4547
None	0.883682	AZD4547
None	0.883552	AZD4547
None	0.883533	AZD4547
None	0.883524	AZD4547
None	0.883433	AZD4547
None	0.883345	AZD4547
None	0.882157	AZD4547
None	0.881664	AZD4547
None	0.881589	AZD4547
None	0.881446	AZD4547
None	0.881016	AZD4547
None	0.880794	AZD4547
None	0.880483	AZD4547
None	0.880098	AZD4547
None	0.879977	AZD4547
None	0.87962	AZD4547
None	0.879454	AZD4547
None	0.878937	AZD4547
None	0.878739	AZD4547
None	0.878709	AZD4547
None	0.878586	AZD4547
None	0.878549	AZD4547
None	0.878543	AZD4547
None	0.87844	AZD4547
None	0.87835	AZD4547
None	0.877808	AZD4547
None	0.877519	AZD4547
None	0.877213	AZD4547
None	0.877169	AZD4547
None	0.877098	AZD4547
None	0.876517	AZD4547
None	0.875743	AZD4547
None	0.875388	AZD4547
None	0.874117	AZD4547
None	0.874014	AZD4547
None	0.873737	AZD4547
None	0.873687	AZD4547
None	0.87365	AZD4547
None	0.873465	AZD4547
None	0.873245	AZD4547
None	0.873011	AZD4547
None	0.872376	AZD4547
None	0.872307	AZD4547
None	0.872019	AZD4547
None	0.871939	AZD4547
None	0.871913	AZD4547
None	0.871612	AZD4547
None	0.871434	AZD4547
None	0.871206	AZD4547
None	0.870349	AZD4547
None	0.869966	AZD4547
None	0.868358	AZD4547
None	0.867461	AZD4547
None	0.867078	AZD4547
None	0.866781	AZD4547
None	0.866681	AZD4547
None	0.866085	AZD4547
None	0.866049	AZD4547
None	0.865821	AZD4547
None	0.865714	AZD4547
None	0.865405	AZD4547
None	0.865002	AZD4547
None	0.864678	AZD4547
None	0.864517	AZD4547
None	0.864456	AZD4547
None	0.864261	AZD4547
None	0.864238	AZD4547
None	0.863687	AZD4547
None	0.862951	AZD4547
None	0.862932	AZD4547
None	0.862778	AZD4547
None	0.862434	AZD4547
None	0.862185	AZD4547
None	0.861705	AZD4547
None	0.861605	AZD4547
None	0.861405	AZD4547
None	0.861221	AZD4547
None	0.86107	AZD4547
None	0.861037	AZD4547
None	0.860908	AZD4547
None	0.860903	AZD4547
None	0.860551	AZD4547
None	0.860514	AZD4547
None	0.859386	AZD4547
None	0.859327	AZD4547
None	0.859178	AZD4547
None	0.858899	AZD4547
None	0.858769	AZD4547
None	0.85837	AZD4547
None	0.858359	AZD4547
None	0.85833	AZD4547
None	0.85791	AZD4547
None	0.857755	AZD4547
None	0.857664	AZD4547
None	0.857426	AZD4547
None	0.857402	AZD4547
None	0.857281	AZD4547
None	0.857131	AZD4547
None	0.857113	AZD4547
None	0.857077	AZD4547
None	0.856863	AZD4547
None	0.856471	AZD4547
None	0.856204	AZD4547
None	0.856108	AZD4547
None	0.855998	AZD4547
None	0.855755	AZD4547
None	0.855729	AZD4547
None	0.854817	AZD4547
None	0.854655	AZD4547
None	0.854654	AZD4547
None	0.854361	AZD4547
None	0.853581	AZD4547
None	0.852995	AZD4547
None	0.852925	AZD4547
None	0.851688	AZD4547
None	0.851583	AZD4547
None	0.851057	AZD4547
None	0.851045	AZD4547
None	0.850854	AZD4547
None	0.850828	AZD4547
None	0.850721	AZD4547
None	0.850685	AZD4547
None	0.850494	AZD4547
None	0.850021	AZD4547
None	0.8499	AZD4547
None	0.848223	AZD4547
None	0.847879	AZD4547
None	0.847827	AZD4547
None	0.847814	AZD4547
None	0.847459	AZD4547
None	0.84741	AZD4547
None	0.847084	AZD4547
None	0.846884	AZD4547
None	0.846107	AZD4547
None	0.845888	AZD4547
None	0.845313	AZD4547
None	0.845176	AZD4547
None	0.844932	AZD4547
None	0.844347	AZD4547
None	0.844144	AZD4547
None	0.843209	AZD4547
None	0.842092	AZD4547
None	0.841707	AZD4547
None	0.841476	AZD4547
None	0.841301	AZD4547
None	0.841281	AZD4547
None	0.841199	AZD4547
None	0.840655	AZD4547
None	0.84031	AZD4547
None	0.839847	AZD4547
None	0.839283	AZD4547
None	0.839196	AZD4547
None	0.838847	AZD4547
None	0.838809	AZD4547
None	0.837977	AZD4547
None	0.83783	AZD4547
None	0.837569	AZD4547
None	0.83682	AZD4547
None	0.836665	AZD4547
None	0.836639	AZD4547
None	0.83657	AZD4547
None	0.836076	AZD4547
None	0.835702	AZD4547
None	0.834844	AZD4547
None	0.834816	AZD4547
None	0.834168	AZD4547
None	0.834056	AZD4547
None	0.833677	AZD4547
None	0.833491	AZD4547
None	0.833471	AZD4547
None	0.832175	AZD4547
None	0.831748	AZD4547
None	0.831727	AZD4547
None	0.831016	AZD4547
None	0.830885	AZD4547
None	0.83061	AZD4547
None	0.830207	AZD4547
None	0.830133	AZD4547
None	0.829822	AZD4547
None	0.829805	AZD4547
None	0.82901	AZD4547
None	0.82701	AZD4547
None	0.82661	AZD4547
None	0.826551	AZD4547
None	0.825921	AZD4547
None	0.825892	AZD4547
None	0.825868	AZD4547
None	0.82575	AZD4547
None	0.825538	AZD4547
None	0.825484	AZD4547
None	0.825307	AZD4547
None	0.824656	AZD4547
None	0.824267	AZD4547
None	0.824164	AZD4547
None	0.823533	AZD4547
None	0.821595	AZD4547
None	0.821226	AZD4547
None	0.820861	AZD4547
None	0.820829	AZD4547
None	0.820556	AZD4547
None	0.820059	AZD4547
None	0.818642	AZD4547
None	0.818482	AZD4547
None	0.818421	AZD4547
None	0.818362	AZD4547
None	0.818264	AZD4547
None	0.817437	AZD4547
None	0.817352	AZD4547
None	0.817265	AZD4547
None	0.817029	AZD4547
None	0.816439	AZD4547
None	0.816218	AZD4547
None	0.815395	AZD4547
None	0.815166	AZD4547
None	0.814576	AZD4547
None	0.814503	AZD4547
None	0.813939	AZD4547
None	0.813758	AZD4547
None	0.81345	AZD4547
None	0.812239	AZD4547
None	0.812138	AZD4547
None	0.811373	AZD4547
None	0.810687	AZD4547
None	0.810259	AZD4547
None	0.809741	AZD4547
None	0.808093	AZD4547
None	0.807852	AZD4547
None	0.807745	AZD4547
None	0.807567	AZD4547
None	0.807391	AZD4547
None	0.807084	AZD4547
None	0.806986	AZD4547
None	0.806717	AZD4547
None	0.806714	AZD4547
None	0.806157	AZD4547
None	0.80576	AZD4547
None	0.805498	AZD4547
None	0.805484	AZD4547
None	0.805261	AZD4547
None	0.803512	AZD4547
None	0.80286	AZD4547
None	0.802667	AZD4547
None	0.802285	AZD4547
None	0.801825	AZD4547
None	0.801737	AZD4547
None	0.800173	AZD4547
None	0.799373	AZD4547
None	0.799296	AZD4547
None	0.798824	AZD4547
None	0.798432	AZD4547
None	0.798148	AZD4547
None	0.798144	AZD4547
None	0.797317	AZD4547
None	0.796934	AZD4547
None	0.796926	AZD4547
None	0.795732	AZD4547
None	0.795422	AZD4547
None	0.794791	AZD4547
None	0.79331	AZD4547
None	0.793309	AZD4547
None	0.793236	AZD4547
None	0.793119	AZD4547
None	0.792721	AZD4547
None	0.792391	AZD4547
None	0.791919	AZD4547
None	0.791368	AZD4547
None	0.790834	AZD4547
None	0.790582	AZD4547
None	0.790307	AZD4547
None	0.790166	AZD4547
None	0.789531	AZD4547
None	0.789204	AZD4547
None	0.7889	AZD4547
None	0.788882	AZD4547
None	0.78775	AZD4547
None	0.786963	AZD4547
None	0.786393	AZD4547
None	0.785733	AZD4547
None	0.785291	AZD4547
None	0.785163	AZD4547
None	0.785031	AZD4547
None	0.784563	AZD4547
None	0.784189	AZD4547
None	0.783951	AZD4547
None	0.783785	AZD4547
None	0.783245	AZD4547
None	0.783129	AZD4547
None	0.782169	AZD4547
None	0.781367	AZD4547
None	0.781216	AZD4547
None	0.781063	AZD4547
None	0.781059	AZD4547
None	0.780408	AZD4547
None	0.780281	AZD4547
None	0.780189	AZD4547
None	0.779722	AZD4547
None	0.779463	AZD4547
None	0.779409	AZD4547
None	0.779173	AZD4547
None	0.77808	AZD4547
FGFR3	0.777493	AZD4547
None	0.777251	AZD4547
None	0.776906	AZD4547
None	0.776536	AZD4547
None	0.776536	AZD4547
None	0.776489	AZD4547
None	0.775519	AZD4547
None	0.775507	AZD4547
None	0.774717	AZD4547
None	0.774248	AZD4547
None	0.77416	AZD4547
None	0.773714	AZD4547
None	0.773388	AZD4547
None	0.772091	AZD4547
None	0.769972	AZD4547
None	0.76984	AZD4547
None	0.769156	AZD4547
None	0.769043	AZD4547
None	0.768267	AZD4547
None	0.767284	AZD4547
None	0.767167	AZD4547
None	0.766978	AZD4547
None	0.766181	AZD4547
None	0.76593	AZD4547
None	0.765593	AZD4547
None	0.764382	AZD4547
None	0.764181	AZD4547
None	0.763966	AZD4547
None	0.763539	AZD4547
None	0.762366	AZD4547
None	0.762308	AZD4547
None	0.762012	AZD4547
None	0.761939	AZD4547
None	0.761494	AZD4547
None	0.761055	AZD4547
None	0.76088	AZD4547
None	0.760396	AZD4547
None	0.760005	AZD4547
None	0.759528	AZD4547
None	0.758292	AZD4547
FGFR3	0.757732	AZD4547
None	0.757366	AZD4547
None	0.75528	AZD4547
None	0.755087	AZD4547
None	0.754547	AZD4547
None	0.754041	AZD4547
None	0.753669	AZD4547
None	0.752715	AZD4547
None	0.750151	AZD4547
None	0.749923	AZD4547
None	0.749855	AZD4547
None	0.749009	AZD4547
None	0.748301	AZD4547
None	0.74764	AZD4547
None	0.746899	AZD4547
None	0.746754	AZD4547
None	0.745902	AZD4547
None	0.745351	AZD4547
None	0.744672	AZD4547
None	0.74428	AZD4547
None	0.74355	AZD4547
None	0.738927	AZD4547
None	0.737425	AZD4547
None	0.735885	AZD4547
None	0.730509	AZD4547
None	0.730422	AZD4547
None	0.722426	AZD4547
None	0.722021	AZD4547
None	0.719787	AZD4547
None	0.718926	AZD4547
None	0.718644	AZD4547
None	0.713313	AZD4547
None	0.713282	AZD4547
None	0.712678	AZD4547
None	0.71256	AZD4547
None	0.71143	AZD4547
None	0.71106	AZD4547
None	0.709725	AZD4547
None	0.702069	AZD4547
None	0.700153	AZD4547
None	0.69937	AZD4547
None	0.699358	AZD4547
None	0.690969	AZD4547
None	0.690939	AZD4547
None	0.687724	AZD4547
None	0.686553	AZD4547
None	0.680945	AZD4547
None	0.677902	AZD4547
None	0.67389	AZD4547
None	0.66798	AZD4547
None	0.66699	AZD4547
None	0.661649	AZD4547
None	0.659732	AZD4547
None	0.659528	AZD4547
None	0.658452	AZD4547
None	0.658343	AZD4547
None	0.651394	AZD4547
None	0.644825	AZD4547
None	0.6421	AZD4547
None	0.636008	AZD4547
None	0.625841	AZD4547
None	0.623121	AZD4547
None	0.609879	AZD4547
None	0.600298	AZD4547
None	0.596472	AZD4547
None	0.594028	AZD4547
None	0.593694	AZD4547
None	0.577915	AZD4547
None	0.576927	AZD4547
None	0.569979	AZD4547
None	0.565604	AZD4547
None	0.563842	AZD4547
None	0.563506	AZD4547
None	0.558628	AZD4547
None	0.55305	AZD4547
None	0.53438	AZD4547
None	0.531097	AZD4547
None	0.527647	AZD4547
None	0.524289	AZD4547
None	0.52189	AZD4547
None	0.520155	AZD4547
None	0.51324	AZD4547
None	0.512164	AZD4547
None	0.498617	AZD4547
FGFR3	0.473724	AZD4547
None	0.446774	AZD4547
None	0.418518	AZD4547
None	0.400343	AZD4547
FGFR2	0.376169	AZD4547
None	0.358666	AZD4547
None	0.290184	AZD4547
None	0.273455	AZD4547
FGFR2	0.197175	AZD4547
FGFR2	0.075382	AZD4547
None	0.999355	PD173074
None	0.99927	PD173074
None	0.997251	PD173074
None	0.997014	PD173074
None	0.996853	PD173074
None	0.996457	PD173074
None	0.996304	PD173074
None	0.99623	PD173074
None	0.996182	PD173074
None	0.996171	PD173074
None	0.995753	PD173074
None	0.995744	PD173074
None	0.995738	PD173074
None	0.995668	PD173074
None	0.995481	PD173074
None	0.994677	PD173074
None	0.99462	PD173074
None	0.994579	PD173074
None	0.99446	PD173074
None	0.994455	PD173074
None	0.99445	PD173074
None	0.994407	PD173074
None	0.994394	PD173074
None	0.994264	PD173074
None	0.994259	PD173074
None	0.994177	PD173074
None	0.994173	PD173074
None	0.994074	PD173074
None	0.993896	PD173074
None	0.993825	PD173074
None	0.993653	PD173074
None	0.993612	PD173074
None	0.993548	PD173074
None	0.99342	PD173074
None	0.9934	PD173074
None	0.993363	PD173074
None	0.993308	PD173074
None	0.993307	PD173074
None	0.99315	PD173074
None	0.992988	PD173074
None	0.992975	PD173074
None	0.992916	PD173074
None	0.992905	PD173074
None	0.992846	PD173074
None	0.992752	PD173074
None	0.99275	PD173074
None	0.992725	PD173074
None	0.992654	PD173074
None	0.992583	PD173074
None	0.992559	PD173074
None	0.992547	PD173074
None	0.992536	PD173074
None	0.992506	PD173074
None	0.992501	PD173074
None	0.992471	PD173074
None	0.99243	PD173074
None	0.992311	PD173074
None	0.992308	PD173074
None	0.992279	PD173074
None	0.992232	PD173074
None	0.992216	PD173074
None	0.992095	PD173074
None	0.992089	PD173074
None	0.992011	PD173074
None	0.992003	PD173074
None	0.991931	PD173074
None	0.991866	PD173074
None	0.991825	PD173074
None	0.991743	PD173074
None	0.991711	PD173074
None	0.991663	PD173074
None	0.99164	PD173074
None	0.991616	PD173074
None	0.991556	PD173074
None	0.991513	PD173074
None	0.991485	PD173074
None	0.991428	PD173074
None	0.991286	PD173074
None	0.991277	PD173074
None	0.991198	PD173074
None	0.991182	PD173074
None	0.991108	PD173074
None	0.991107	PD173074
None	0.991098	PD173074
None	0.991092	PD173074
None	0.990988	PD173074
None	0.990854	PD173074
None	0.990792	PD173074
None	0.990722	PD173074
None	0.990721	PD173074
None	0.990686	PD173074
None	0.990662	PD173074
None	0.990652	PD173074
None	0.990625	PD173074
None	0.990623	PD173074
None	0.990618	PD173074
None	0.990617	PD173074
None	0.990612	PD173074
None	0.990575	PD173074
None	0.990557	PD173074
None	0.990442	PD173074
None	0.990412	PD173074
None	0.99037	PD173074
None	0.990319	PD173074
None	0.990301	PD173074
None	0.990239	PD173074
None	0.990236	PD173074
None	0.990233	PD173074
None	0.990226	PD173074
None	0.990174	PD173074
None	0.990127	PD173074
None	0.990126	PD173074
None	0.990067	PD173074
None	0.990013	PD173074
None	0.989948	PD173074
None	0.98993	PD173074
None	0.989919	PD173074
None	0.98991	PD173074
None	0.989865	PD173074
None	0.989819	PD173074
None	0.989736	PD173074
None	0.989716	PD173074
None	0.98967	PD173074
None	0.989638	PD173074
None	0.989634	PD173074
None	0.989631	PD173074
None	0.989625	PD173074
None	0.989589	PD173074
None	0.989537	PD173074
None	0.989529	PD173074
None	0.98949	PD173074
None	0.989473	PD173074
None	0.989448	PD173074
None	0.989411	PD173074
None	0.989357	PD173074
None	0.989327	PD173074
None	0.989313	PD173074
None	0.989307	PD173074
None	0.989221	PD173074
None	0.98921	PD173074
None	0.989172	PD173074
None	0.989064	PD173074
None	0.988991	PD173074
None	0.98898	PD173074
None	0.988973	PD173074
None	0.988862	PD173074
None	0.988832	PD173074
None	0.988822	PD173074
None	0.988757	PD173074
None	0.988751	PD173074
None	0.988737	PD173074
None	0.988727	PD173074
None	0.988709	PD173074
None	0.988592	PD173074
None	0.98859	PD173074
None	0.988589	PD173074
None	0.988513	PD173074
None	0.988479	PD173074
None	0.988453	PD173074
None	0.988435	PD173074
None	0.988409	PD173074
None	0.988395	PD173074
None	0.988389	PD173074
None	0.988377	PD173074
None	0.988243	PD173074
None	0.988156	PD173074
None	0.988138	PD173074
None	0.988123	PD173074
None	0.988105	PD173074
None	0.988086	PD173074
None	0.988067	PD173074
None	0.988045	PD173074
None	0.988012	PD173074
None	0.988009	PD173074
None	0.987983	PD173074
None	0.987973	PD173074
None	0.98792	PD173074
None	0.987919	PD173074
None	0.987919	PD173074
None	0.987843	PD173074
None	0.987831	PD173074
None	0.987828	PD173074
None	0.987649	PD173074
None	0.987645	PD173074
None	0.987636	PD173074
None	0.987536	PD173074
None	0.987491	PD173074
None	0.98749	PD173074
None	0.987333	PD173074
None	0.987294	PD173074
None	0.987252	PD173074
None	0.987247	PD173074
None	0.987246	PD173074
None	0.987091	PD173074
None	0.987072	PD173074
None	0.986938	PD173074
None	0.986937	PD173074
None	0.986827	PD173074
None	0.986772	PD173074
None	0.986759	PD173074
None	0.986753	PD173074
None	0.98674	PD173074
None	0.986649	PD173074
None	0.986647	PD173074
None	0.98663	PD173074
None	0.986608	PD173074
None	0.986592	PD173074
None	0.986501	PD173074
None	0.986439	PD173074
None	0.986119	PD173074
None	0.986097	PD173074
None	0.986075	PD173074
None	0.98599	PD173074
None	0.985945	PD173074
None	0.985937	PD173074
None	0.985801	PD173074
None	0.985758	PD173074
None	0.985733	PD173074
None	0.985708	PD173074
None	0.98564	PD173074
None	0.985603	PD173074
None	0.985576	PD173074
None	0.98552	PD173074
None	0.985496	PD173074
None	0.985496	PD173074
None	0.985468	PD173074
None	0.985449	PD173074
None	0.985442	PD173074
None	0.985418	PD173074
None	0.985407	PD173074
None	0.985353	PD173074
None	0.98535	PD173074
None	0.985325	PD173074
None	0.98527	PD173074
None	0.985179	PD173074
None	0.985066	PD173074
None	0.984991	PD173074
None	0.984927	PD173074
None	0.984921	PD173074
None	0.984892	PD173074
None	0.984887	PD173074
None	0.984816	PD173074
None	0.984755	PD173074
None	0.984688	PD173074
None	0.984633	PD173074
None	0.984581	PD173074
None	0.984412	PD173074
None	0.984383	PD173074
None	0.984291	PD173074
None	0.98424	PD173074
None	0.984191	PD173074
None	0.984167	PD173074
None	0.984104	PD173074
None	0.984082	PD173074
None	0.984059	PD173074
None	0.983914	PD173074
None	0.983909	PD173074
None	0.983887	PD173074
None	0.983882	PD173074
None	0.983687	PD173074
None	0.983652	PD173074
None	0.98364	PD173074
None	0.983575	PD173074
None	0.983549	PD173074
None	0.983516	PD173074
None	0.98334	PD173074
None	0.983275	PD173074
None	0.983213	PD173074
None	0.983163	PD173074
None	0.98313	PD173074
None	0.98306	PD173074
None	0.982955	PD173074
None	0.98293	PD173074
None	0.982776	PD173074
None	0.982583	PD173074
None	0.982514	PD173074
None	0.982438	PD173074
None	0.982313	PD173074
None	0.982233	PD173074
None	0.982207	PD173074
FGFR2	0.982061	PD173074
None	0.981947	PD173074
None	0.981941	PD173074
None	0.981891	PD173074
None	0.981866	PD173074
None	0.981785	PD173074
None	0.981681	PD173074
None	0.981596	PD173074
None	0.981515	PD173074
None	0.981466	PD173074
None	0.981451	PD173074
None	0.981449	PD173074
None	0.981369	PD173074
None	0.981314	PD173074
None	0.981254	PD173074
None	0.981183	PD173074
None	0.981169	PD173074
None	0.981143	PD173074
None	0.98112	PD173074
None	0.981118	PD173074
None	0.981112	PD173074
None	0.981097	PD173074
None	0.981057	PD173074
None	0.980872	PD173074
None	0.980871	PD173074
None	0.980837	PD173074
None	0.980781	PD173074
None	0.980757	PD173074
None	0.98073	PD173074
None	0.980682	PD173074
None	0.980662	PD173074
None	0.980593	PD173074
None	0.980487	PD173074
None	0.980387	PD173074
None	0.980371	PD173074
None	0.980367	PD173074
None	0.980284	PD173074
None	0.980193	PD173074
None	0.980131	PD173074
None	0.979979	PD173074
None	0.979891	PD173074
None	0.979838	PD173074
None	0.979739	PD173074
None	0.979714	PD173074
None	0.979597	PD173074
None	0.979543	PD173074
None	0.9795	PD173074
None	0.978941	PD173074
None	0.978764	PD173074
None	0.978636	PD173074
None	0.978568	PD173074
None	0.978525	PD173074
None	0.97848	PD173074
None	0.978269	PD173074
None	0.977997	PD173074
None	0.977786	PD173074
None	0.977679	PD173074
None	0.977667	PD173074
None	0.97765	PD173074
None	0.977292	PD173074
None	0.977205	PD173074
None	0.977173	PD173074
None	0.977086	PD173074
None	0.976812	PD173074
None	0.976797	PD173074
None	0.976726	PD173074
None	0.976718	PD173074
None	0.976643	PD173074
None	0.976209	PD173074
None	0.976173	PD173074
None	0.976158	PD173074
None	0.976106	PD173074
None	0.976019	PD173074
None	0.975984	PD173074
None	0.975905	PD173074
None	0.975766	PD173074
None	0.975543	PD173074
None	0.975515	PD173074
None	0.975414	PD173074
None	0.975247	PD173074
None	0.975238	PD173074
None	0.974944	PD173074
None	0.974747	PD173074
None	0.974609	PD173074
None	0.974381	PD173074
None	0.974342	PD173074
None	0.974247	PD173074
None	0.973698	PD173074
None	0.973552	PD173074
None	0.973505	PD173074
None	0.973242	PD173074
None	0.973211	PD173074
None	0.973021	PD173074
None	0.972939	PD173074
None	0.972648	PD173074
None	0.972599	PD173074
None	0.972551	PD173074
None	0.972521	PD173074
None	0.972421	PD173074
None	0.972411	PD173074
None	0.972106	PD173074
None	0.972102	PD173074
None	0.972046	PD173074
None	0.971899	PD173074
None	0.971859	PD173074
None	0.971841	PD173074
None	0.971571	PD173074
None	0.970898	PD173074
None	0.970691	PD173074
None	0.970636	PD173074
None	0.970628	PD173074
None	0.970555	PD173074
None	0.970272	PD173074
None	0.969773	PD173074
None	0.969504	PD173074
None	0.969135	PD173074
None	0.969117	PD173074
None	0.968685	PD173074
None	0.968567	PD173074
None	0.968531	PD173074
None	0.968483	PD173074
None	0.968414	PD173074
None	0.968186	PD173074
None	0.967122	PD173074
None	0.96611	PD173074
None	0.966007	PD173074
None	0.96593	PD173074
None	0.965695	PD173074
None	0.965163	PD173074
None	0.96509	PD173074
None	0.964825	PD173074
None	0.964084	PD173074
None	0.964067	PD173074
None	0.963573	PD173074
None	0.962984	PD173074
None	0.962459	PD173074
None	0.962223	PD173074
None	0.960631	PD173074
None	0.960273	PD173074
None	0.959866	PD173074
None	0.959442	PD173074
None	0.959425	PD173074
None	0.958733	PD173074
None	0.958507	PD173074
None	0.958352	PD173074
None	0.956023	PD173074
None	0.954486	PD173074
None	0.954307	PD173074
None	0.953249	PD173074
None	0.952131	PD173074
None	0.951647	PD173074
None	0.951247	PD173074
None	0.950453	PD173074
None	0.950446	PD173074
None	0.950152	PD173074
None	0.94932	PD173074
None	0.948508	PD173074
None	0.94745	PD173074
None	0.947095	PD173074
None	0.946189	PD173074
None	0.945167	PD173074
None	0.944931	PD173074
None	0.944714	PD173074
None	0.944296	PD173074
None	0.942656	PD173074
None	0.941482	PD173074
None	0.94148	PD173074
None	0.939931	PD173074
None	0.939427	PD173074
None	0.938334	PD173074
None	0.93601	PD173074
None	0.935707	PD173074
None	0.934369	PD173074
None	0.932236	PD173074
None	0.932128	PD173074
None	0.931962	PD173074
None	0.931604	PD173074
None	0.929209	PD173074
None	0.926925	PD173074
None	0.925447	PD173074
None	0.924524	PD173074
None	0.922176	PD173074
None	0.916548	PD173074
FGFR3	0.915016	PD173074
None	0.91005	PD173074
None	0.908725	PD173074
FGFR3	0.903434	PD173074
None	0.902773	PD173074
None	0.892855	PD173074
None	0.890316	PD173074
None	0.88424	PD173074
None	0.874424	PD173074
None	0.871307	PD173074
None	0.862045	PD173074
None	0.854086	PD173074
None	0.851181	PD173074
None	0.829264	PD173074
FGFR3	0.808146	PD173074
None	0.79419	PD173074
None	0.765254	PD173074
FGFR2	0.751355	PD173074
None	0.728637	PD173074
FGFR2	0.530289	PD173074
FGFR2	0.443279	PD173074
