# Supplementary material for: Truncated FGFR2 is a clinically actionable oncogene in multiple cancers
Source: Nature. 2022 Aug 10;608(7923):609–17. doi: 10.1038/s41586-022-05066-5 (PMC9436779; doi:10.1038/s41586-022-05066-5)
Supplement: Supplementary file 27 — Source Data Extended Data Fig. 14 [file 41586_2022_5066_MOESM27_ESM.xlsx]

## Sheet: ED Fig. 14a
Panel_1	MCF7					SNU-1					SUM52PE					MFM-223					SNU-16					KATO-III					MDA-MB-231					NCI-H716					MDA-MB-134-VI
AZD4547 (nM)	Replica_1	Replica_2	Replica_3	Replica_4	Replica_5	Replica_1	Replica_2	Replica_3	Replica_4	Replica_5	Replica_1	Replica_2	Replica_3	Replica_4	Replica_5	Replica_1	Replica_2	Replica_3	Replica_4	Replica_5	Replica_1	Replica_2	Replica_3	Replica_4	Replica_5	Replica_1	Replica_2	Replica_3	Replica_4	Replica_5	Replica_1	Replica_2	Replica_3	Replica_4	Replica_5	Replica_1	Replica_2	Replica_3	Replica_4	Replica_5	Replica_1	Replica_2	Replica_3	Replica_4	Replica_5
0.1	0.967855	0.968635	1.0884	0.965124	1.05563	0.891463	0.993035	0.80783	0.823396	1.10859	0.979557	1.03317	0.988576	1.03367	1.02916	0.974875	0.968646	0.994601	1.01433	1.00914	1.00767	0.865211	0.993203	1.05864	0.896666	0.908862	0.81672	0.947953	0.72709	0.885408	0.73853	1.03226	0.886796	0.893323	1.15628	0.956647	0.982659	0.67341	0.767341	0.934971	0.970874	0.894324	0.926064	1.06236	0.868185
0.39811	1.10322	1.02754	0.992042	1.13521	0.898806	0.778018	0.950559	0.998839	0.975095	0.914679	0.964024	1.03768	1.12236	1.06925	1.03868	0.910507	0.997716	1.28945	1.19498	0.975914	1.01309	1.10022	1.08178	1.11288	0.965724	0.854135	1.00212	1.03284	0.864466	0.960797	0.679784	1.22622	0.912906	1.06583	1.21596	0.973988	0.976879	0.986994	0.985549	1.08526	1.03622	0.834578	0.933532	0.920463	0.873786
1.58489	0.98619	0.988531	0.956932	1.09347	0.975657	0.883284	0.968763	0.955308	0.909403	0.757176	0.975549	1.15543	1.03267	1.03768	0.982563	1.01017	1.06935	1.05066	1.04651	0.960341	1.03514	1.04418	0.868826	0.998626	1.00296	0.807785	1.06411	0.823979	0.787402	0.832356	0.860686	1.10966	1.03133	1.16561	1.28963	0.764451	1.0578	1.09827	0.708092	0.653179	1.04742	0.76363	0.866318	0.892457	0.71882
6.30957	0.987751	0.974877	1.02871	1.11961	0.944449	1.11835	0.904126	0.930509	0.831574	0.939479	0.373785	0.539633	0.458964	0.637338	0.403347	0.925042	1.03509	1.087	1.23962	0.975914	0.905344	0.888351	1.04961	0.977294	0.901728	0.247948	0.38337	0.608701	0.409058	0.405707	0.884931	1.06583	1.13577	0.870944	1.07702	0.216763	0.323699	0.313584	0.41185	0.296243	0.978342	0.789768	0.911128	1.01382	0.550784
25.1189	0.894125	0.917531	0.98385	0.959663	1.05524	0.806775	0.988022	1.02971	0.975623	0.790946	0.0400842	0.0425894	0.0395831	0.0435915	0.0395831	0.787998	0.852367	0.814992	0.675872	0.58451	0.108468	0.100152	0.138116	0.134138	0.116422	0.0446753	0.0427207	0.0427207	0.0323896	0.0326688	0.980045	1.03693	1.16188	0.881201	0.607982	0.0260116	0.0317919	0.0274566	0.0260116	0.0158959	1.02689	0.96714	0.759895	0.98581	0.75056
100	0.957322	0.991262	1.01584	0.940158	0.951471	1.09091	0.8416	0.817856	0.82023	0.792792	0.0335705	0.0370779	0.0365768	0.0355747	0.0370779	0.321152	0.330842	0.355066	0.39175	0.334302	0.0433871	0.0560416	0.0701424	0.0748427	0.0625497	0.0321104	0.0362987	0.0418831	0.0418831	0.0466298	0.862551	1.14883	1.00056	0.870011	0.842037	0.0144509	0.0158959	0.0130058	0.017341	0.0144509	0.883122	0.871919	0.836445	0.955937	0.873786
398.107	1.04783	0.981119	0.965515	1.00453	1.06265	0.830519	0.776435	0.883548	0.970082	1.0859	0.0350736	0.0345726	0.0340715	0.0330695	0.0330695	0.180648	0.191376	0.180648	0.159538	0.152962	0.0665269	0.0668884	0.0679731	0.0556801	0.0513414	0.0376948	0.0396493	0.0371363	0.0323896	0.0315519	1.11526	1.22436	0.928758	0.947408	0.759045	0.0216763	0.0130058	0.0158959	0.0130058	0.0101156	0.875653	0.806572	0.705751	0.888723	0.487304
1584.89	0.938987	0.898416	0.94991	1.21479	0.956542	1.14922	1.1632	0.81533	0.881173	1.08537	0.0350736	0.0365768	0.0365768	0.0345726	0.0375789	0.111088	0.109635	0.112126	0.109842	0.106935	0.0538723	0.042664	0.0600188	0.0603804	0.0553185	0.0270844	0.030435	0.0284805	0.0323896	0.0284805	0.956733	0.915703	1.23461	0.972585	0.651809	0.0158959	0.0187861	0.0144509	0.017341	0.0144509	0.743092	0.789768	0.702016	0.728155	0.34354
6309.57	0.302333	0.379964	0.346805	0.312086	0.320668	0.0654284	0.0635817	0.0720241	0.0656923	0.0416842	0.0330695	0.0300631	0.0320673	0.0320673	0.0310652	0.0606609	0.0572496	0.059771	0.0612542	0.0502788	0.00903898	0.00903898	0.0108468	0.00867742	0.0079543	0.0212208	0.0195454	0.0206623	0.0184285	0.0187078	0.463446	0.486759	0.439202	0.320776	0.169713	0.017341	0.0158959	0.0144509	0.0130058	0.0101156	0.117625	0.423824	0.446229	0.377147	0.257655
25118.9	0.00273075	0.00195053	0.00195053	0.00234064	0.00234064	0.00184677	0.00131912	0.00158295	0.00184677	0.00158295	0.0110232	0.00951999	0.010021	0.0110232	0.0110232	0.00830565	0.00726744	0.00622924	0.00726744	0.00830565	0.00144624	0.00216935	0.00253091	0.00216935	0.00216935	0.00195454	0.0013961	0.00083766	0.00111688	0.00083766	0.0121223	0.0139873	0.00839239	0.0074599	0.0111898	0.00867052	0.00578035	0.00722543	0.00578035	0.00433526	0.117625	0.12696	-0.0560119	0.0989544	0.0541449
100000	0.00117032	0.00195053	0.00078021	0.00078021	0.00078021	0.0021106	0.0010553	0.00158295	0.00131912	0.00158295	0.0115242	0.0120252	0.0120252	0.0115242	0.0115242	0.00519103	0.00519103	0.00415282	0.00622924	0.00726744	0.00144624	0.00108468	0.00144624	0.00144624	0.00072312	0.00083766	0.00083766	0.00111688	0.00111688	0.00111688	0.00372995	0.00186498	0.00279746	0.00372995	0.00372995	0.00144509	0.00144509	0.00289017	0.00289017	0.00144509	0.0690814	0.0746826	0.0765497	0.0373413	0.0522778
Panel_2	MCF7					SNU-1					SUM52PE					MFM-223					SNU-16					KATO-III					MDA-MB-231					NCI-H716					MDA-MB-134-VI
Pemigatinib (nM)	Replica_1	Replica_2	Replica_3	Replica_4	Replica_5	Replica_1	Replica_2	Replica_3	Replica_4	Replica_5	Replica_1	Replica_2	Replica_3	Replica_4	Replica_5	Replica_1	Replica_2	Replica_3	Replica_4	Replica_5	Replica_1	Replica_2	Replica_3	Replica_4	Replica_5	Replica_1	Replica_2	Replica_3	Replica_4	Replica_5	Replica_1	Replica_2	Replica_3	Replica_4	Replica_5	Replica_1	Replica_2	Replica_3	Replica_4	Replica_5	Replica_1	Replica_2	Replica_3	Replica_4	Replica_5
0.1	0.65448	0.872264	0.971564	0.948432	1.38569	0.730486	1.02779	1.05537	1.10033	1.05742	0.985184	0.995684	0.850443	1.09659	1.00735	1.01778	0.807461	1.09164	0.957687	0.945168	1.08253	1.03799	1.0389	1.0439	0.896201	0.744784	1.10222	0.915413	1.22837	1.16772	0.919507	0.948005	1.16843	1.35163	1.1853	0.711705	1.4776	1.11633	0.87789	0.960983	0.921473	1.0598	0.915088	0.945946	1.01298
0.39811	0.669149	0.770706	1.0009	1.36425	1.3445	0.894973	1.00327	0.922558	0.991009	0.950654	1.01493	0.859193	0.980518	1.08551	0.999767	1.08538	0.92639	1.01652	1.15799	1.18302	0.966642	0.895292	0.953009	1.02163	0.930285	0.767427	0.972829	0.801391	1.0351	1.13941	0.950913	0.795045	1.20507	1.16959	1.19053	0.991691	0.932081	1.10368	0.821893	0.904986	0.745903	0.90764	1.0864	1.15237	1.00873
1.58489	0.678176	0.771271	0.974949	0.97777	1.34845	0.86177	0.959338	0.962403	1.05384	0.984369	0.240317	0.298063	0.386724	0.338894	0.338311	0.942664	1.05784	1.17677	0.972709	0.802454	0.586712	0.729867	0.67715	0.853027	0.99391	0.489245	0.347728	0.506227	0.312955	0.552321	0.930557	0.930557	1.17018	0.981156	1.19867	0.384754	0.316113	0.267341	0.355853	0.308887	0.859757	1.04703	0.983188	1.03639	1.02469
6.30957	0.703566	0.810201	0.964793	0.909501	1.37779	0.89906	0.870454	0.912852	1.03034	1.0564	0.0373308	0.0519132	0.107909	0.0489967	0.0484134	0.471958	0.607161	0.539559	0.649725	0.579619	0.0872569	0.105435	0.122705	0.0999818	0.113161	0.223193	0.0679282	0.128578	0.0606502	0.0566068	0.790392	0.78225	1.31558	0.927068	1.15913	0.0614162	0.104769	0.0794798	0.0903179	0.0903179	0.919345	0.79485	0.742711	1.17472	0.948074
25.1189	0.799481	0.753216	1.0782	1.11262	1.35015	0.956273	1.03188	0.935329	1.04158	0.970576	0.0425805	0.0361643	0.0408306	0.0309146	0.0419972	0.38683	0.394342	0.410616	0.414372	0.420631	0.0499909	0.0454463	0.0568079	0.100891	0.042265	0.207828	0.0412421	0.126152	0.0477115	0.0485201	1.05269	0.900896	0.821217	1.35629	1.18064	0.0578035	0.0632225	0.102962	0.050578	0.0812861	0.740583	0.736327	1.03639	1.17897	1.02575
100	0.697924	0.92812	1.00203	1.07312	1.39021	0.865856	0.925112	1.05537	0.943502	0.92971	0.0781615	0.00408306	0.0705786	0.0501633	0.136491	0.274161	0.309214	0.275413	0.216575	0.441913	0.153608	0.067715	0.0613525	0.0990729	0.0640793	0.101084	0.0663109	0.141517	0.0646935	0.0630762	1.07247	0.945097	1.12888	1.25334	0.93521	0.0523844	0.0523844	0.0559971	0.0740607	0.0596098	0.777825	0.881039	0.995957	1.04597	0.960843
398.107	0.816407	0.912322	0.89596	1.10415	1.37723	0.999183	0.86177	1.08807	0.867899	0.586432	0.0600793	0.0589127	0.0559963	0.0460803	0.0414139	0.254131	0.211567	0.174011	0.103906	0.365548	0.122705	0.066806	0.0713507	0.126341	0.0595346	0.0929969	0.0994663	0.0978489	0.0913796	0.0881449	0.900314	0.83343	0.936373	0.949168	0.996278	0.0740607	0.0722543	0.0523844	0.0541908	0.0632225	0.820387	0.803362	0.832092	1.19919	0.949138
1584.89	0.817536	0.813586	1.23618	0.956895	1.1239	0.918472	1.10901	0.790764	0.661013	0.429608	0.0699953	0.0548297	0.0624125	0.04958	0.0921605	0.151477	0.20656	0.216575	0.150225	0.40686	0.0940738	0.110889	0.0786221	0.0159062	0.0577168	0.0679282	0.0743975	0.0727802	0.0711629	0.0808669	1.03757	1.06432	1.14866	0.777597	1.17308	0.0559971	0.0469653	0.045159	0.0559971	0.0325145	0.917216	0.916152	0.848053	0.98106	1.00766
6309.57	0.951253	0.882984	0.685511	0.875649	0.574927	0.362689	0.368308	0.368308	0.415815	0.188496	0.0542464	0.0600793	0.0414139	0.0408306	0.0279981	0.2003	0.170255	0.2003	0.155233	0.117677	0.0331758	0.0327213	0.0331758	0.0327213	0.0381749	0.0485201	0.0549895	0.0711629	0.0582242	0.0638849	0.677562	0.747935	0.57869	0.487961	0.363499	0.050578	0.0469653	0.050578	0.0541908	0.0361272	0.80017	0.736327	0.712918	0.528836	0.346882
25118.9	0.506658	0.57267	0.591853	0.429926	0.429361	0.321823	0.273805	0.344299	0.267675	0.200245	0.0414139	0.0384974	0.0402473	0.0472468	0.0285814	0.209064	0.212819	0.175263	0.107661	0.221582	0.042265	0.0413561	0.0340847	0.0345392	0.0477186	0.0444768	0.0355814	0.0509461	0.0517548	0.0638849	0.539723	0.557171	0.368733	0.257066	0.208794	0.0541908	0.0632225	0.0523844	0.0686416	0.0469653	0.620345	0.492658	0.44584	0.463929	0.300064
100000	0.358835	0.318213	0.345295	0.280411	0.381968	0.0893952	0.110339	0.134859	0.143543	0.0791786	0.0151657	0.0134158	0.0128325	0.0134158	0.0128325	0.125188	0.115173	0.111417	0.211567	0.201552	0.0227231	0.0313579	0.0268133	0.0286312	0.0254499	0.0153647	0.014556	0.016982	0.0153647	0.0129387	0.270443	0.242526	0.211702	0.127952	0.0953821	0.0596098	0.045159	0.0469653	0.0596098	0.0523844	0.313897	0.308576	0.239413	0.263886	0.296872
Panel_3	MCF7					SNU-1					SUM52PE					MFM-223					SNU-16					KATO-III					MDA-MB-231					NCI-H716					MDA-MB-134-VI
BGJ398 (nM)	Replica_1	Replica_2	Replica_3	Replica_4	Replica_5	Replica_1	Replica_2	Replica_3	Replica_4	Replica_5	Replica_1	Replica_2	Replica_3	Replica_4	Replica_5	Replica_1	Replica_2	Replica_3	Replica_4	Replica_5	Replica_1	Replica_2	Replica_3	Replica_4	Replica_5	Replica_1	Replica_2	Replica_3	Replica_4	Replica_5	Replica_1	Replica_2	Replica_3	Replica_4	Replica_5	Replica_1	Replica_2	Replica_3	Replica_4	Replica_5	Replica_1	Replica_2	Replica_3	Replica_4	Replica_5
0.1	1.05545	1.13205	1.07754	1.16165	1.12406	0.847589	0.95891	1.07432	1.20774	1.21225	0.790687	1.18532	0.71825	1.23706	0.927093	0.934766	1.00975	1.06911	1.01725	1.03224	0.729218	0.938683	1.17284	1.14321	1.11317	0.859056	1.08942	1.05254	1.14957	1.18872	0.82286	0.820876	0.636328	1.22305	1.11126	0.94584	0.97969	1.01452	1.01894	1.09498	1.18898	0.896095	1.17852	0.95537	1.41562
0.39811	1.12171	1.06062	1.05075	1.06485	1.06344	0.831219	1.14472	1.15495	1.0072	1.09806	1.02916	0.763876	1.13688	0.873471	1.0588	0.962884	1.01412	1.04474	1.03849	1.03412	0.766255	1.01235	1.05062	0.839918	1.05679	0.914662	1.04346	0.982183	1.09793	1.09964	0.817568	0.819553	1.16219	1.20849	0.611192	0.916896	0.960067	0.948783	0.953199	0.91199	1.17852	0.990237	0.899582	0.997211	1.02859
1.58489	1.11795	1.11372	1.10808	1.11372	1.28524	1.01211	1.00761	1.05713	0.904887	1.16354	0.626529	0.928975	1.03716	1.02258	0.574788	0.91852	1.04599	0.99975	0.836041	1.04849	0.713992	0.806584	0.737449	0.721811	1.04609	0.9436	0.843168	0.758625	1.05084	0.932819	0.808969	0.769943	1.14102	1.18468	1.16881	0.453787	0.6927	0.60832	0.631378	0.685341	0.857741	1.14365	1.00418	0.98675	0.937936
6.30957	1.02961	1.10573	0.981203	1.28806	1.07754	0.834493	1.04404	1.07309	0.867234	1.02398	0.24412	0.275635	0.313735	0.236124	0.273754	0.723569	0.905399	0.789803	0.921645	0.93914	0.552675	0.695062	0.734979	0.630864	0.797942	0.244553	0.278597	0.251362	0.208239	0.251929	0.793756	1.16351	1.10332	1.23694	1.17939	0.087814	0.130004	0.114796	0.122155	0.127551	0.805439	0.850767	0.871688	0.958856	0.906555
25.1189	1.02162	0.994831	1.05686	1.08177	1.086	0.848408	1.09192	1.07596	1.11034	0.938446	0.042333	0.05127	0.0583255	0.042333	0.0404516	0.396151	0.46176	0.34179	0.365534	0.338665	0.146502	0.197119	0.369136	0.177778	0.524691	0.0408534	0.0459601	0.0300726	0.040286	0.0731956	0.826829	1.0504	1.08612	1.05371	1.16682	0.00686813	0.00932104	0.0122645	0.00883046	0.00686813	0.812413	0.969317	0.843794	0.808926	1.11227
100	1.01269	0.958647	0.947368	1.25658	0.835996	0.753049	1.09315	1.07719	1.12057	1.0821	0.0362183	0.0348072	0.0366886	0.056444	0.0366886	0.150587	0.306173	0.331167	0.27868	0.204324	0.0555556	0.385185	0.141975	0.103292	0.0802469	0.0663867	0.0346119	0.0363141	0.0323423	0.0357467	0.806985	1.03321	1.00675	1.13375	0.882392	0.0103022	0.0112834	0.00932104	0.00686813	0.00932104	0.763598	1.06346	0.997211	0.990237	0.871688
398.107	0.708177	0.715226	1.19126	1.13957	1.09727	0.759597	1.11116	0.94213	1.08987	0.981419	0.0545626	0.0348072	0.0522107	0.0644403	0.0531515	0.0449888	0.156836	0.0418645	0.0618595	0.00624844	0.104115	0.15144	0.162551	0.18107	0.0991769	0.058443	0.0607127	0.0590104	0.0374489	0.0368815	0.697844	0.598624	0.758037	0.891652	0.4068	0.0122645	0.0137363	0.0127551	0.0112834	0.00883046	1.02162	0.854254	1.03556	0.990237	0.864714
1584.89	0.62641	0.405075	0.62594	0.415883	0.318139	0.0593435	0.052386	0.0789883	0.0577065	0.216502	0.0131703	0.0126999	0.0117592	0.0131703	0.0108184	0.0968508	0.0431142	0.0206198	-0.0243689	0.0424894	0.00246914	0.0037037	0.00246914	0.00205761	0.00329218	0.00567408	0.00397186	0.00510667	0.00340445	0.00340445	0.111126	0.154782	0.128324	0.125678	0.124355	0.00343407	0.00294349	0.00343407	0.00294349	0.0024529	0.829847	0.756625	0.937936	0.794979	0.488145
6309.57	0.0343045	0.069079	0.0573308	0.0343045	0.0361842	0.00040927	0	0.00081853	0	0	0.0056444	0.0056444	0.00376294	0.00470367	0.00470367	0.0524869	0.0162459	0.0131217	0.0143714	0.00812297	0.00164609	0.00205761	0.00164609	0.00205761	0.00205761	0.00624149	0.00453926	0.00624149	0.00624149	0.00340445	0.0138907	0.0125678	0.00992195	0.00793756	0.00727609	0.00343407	0.00392465	0.00147174	0.0024529	0.0024529	0.484658	0.449791	0.460251	0.435844	0.411437
25118.9	0.00610902	0.0075188	0.00516917	0.00422932	0.0037594	0.00040927	0.00163706	0.00081853	0.00081853	0.0012278	0.00611477	0.00470367	0.00658514	0.0042333	0.0056444	0.00562359	0.00374906	0.00312422	0.00124969	0.00312422	0.00123457	0.00123457	0.00205761	0.00123457	0.00164609	0.00113482	0.00283704	0.00226963	0.00226963	0.00283704	0.00463024	0.00463024	0.00396878	0.00463024	0.00463024	0.00147174	0.00196232	0.00098116	0.00343407	0.00147174	0.0662483	0.0453277	0.0453277	0.132497	0.12901
100000	0.00140977	0.0018797	0.00328947	0.00516917	0.0018797	0	0.00081853	0	0.00040927	0.0012278	0.00611477	0.0070555	0.0070555	0.00611477	0.00517404	0.0106223	0.00187453	0.00437391	0.0218695	0.00312422	0.00164609	0.00123457	0.00123457	0.00123457	0.00082305	0.00397186	0.00397186	0.00340445	0.00340445	0.00453926	0.00595317	0.00330732	0.00396878	0.00264585	0.00264585	0.00294349	0.00343407	0.00392465	0.00147174	0.00294349	0.0523013	0.0453277	0.0488145	0.0732218	0.041841
Panel_4	MCF7					SNU-1					SUM52PE					MFM-223					SNU-16					KATO-III					MDA-MB-231					NCI-H716					MDA-MB-134-VI
Debio-1347 (nM)	Replica_1	Replica_2	Replica_3	Replica_4	Replica_5	Replica_1	Replica_2	Replica_3	Replica_4	Replica_5	Replica_1	Replica_2	Replica_3	Replica_4	Replica_5	Replica_1	Replica_2	Replica_3	Replica_4	Replica_5	Replica_1	Replica_2	Replica_3	Replica_4	Replica_5	Replica_1	Replica_2	Replica_3	Replica_4	Replica_5	Replica_1	Replica_2	Replica_3	Replica_4	Replica_5	Replica_1	Replica_2	Replica_3	Replica_4	Replica_5	Replica_1	Replica_2	Replica_3	Replica_4	Replica_5
0.1	0.86648	1.00229	0.965384	0.953917	1.1141	0.771258	1.17394	0.947601	1.1751	1.16231	0.870238	1.12754	1.07187	1.27845	1.08671	0.826429	0.864457	0.903844	1.03694	1.05392	0.974311	1.08231	0.950397	1.08193	1.08925	1.03817	1.16252	1.04222	1.20185	1.0214	0.935786	1.20202	1.1861	1.01008	1.00212	1.03274	0.957372	1.06453	0.858455	0.986811	0.857921	0.787562	0.916931	0.969133	0.92601
0.39811	0.959292	1.15459	1.12843	1.06357	1.13524	0.808852	0.967367	1.04023	0.981707	1.20301	0.884463	0.988991	1.14052	1.18011	0.878897	0.588755	1.09059	1.11775	1.01114	1.12862	0.814626	1.06264	0.999383	0.930726	1.04143	0.99653	1.20416	1.04916	0.883748	1.07866	0.864143	0.80842	0.985318	1.15602	0.91279	0.883184	0.89967	0.846679	0.947951	0.897315	0.857921	0.86246	1.22787	1.10985	1.15297
1.58489	0.940658	0.901598	1.08471	1.09224	1.11876	0.845671	0.892566	0.887141	1.07395	1.06581	0.784884	1.07249	0.81952	1.00445	1.14176	0.704197	1.06139	0.858346	0.857667	1.05528	0.90604	0.920312	0.831598	0.879812	1.07498	0.853673	1.10295	0.849046	0.860613	1.04974	0.918981	0.903945	0.849991	0.813727	1.03043	0.854922	0.971503	0.852567	0.82195	1.04216	0.655924	0.937358	1.16432	0.98729	1.16659
6.30957	1.03669	0.777611	1.06393	0.887981	1.15495	0.965429	0.850709	0.997597	0.933649	1.25378	0.773132	0.815809	1.08362	1.13248	0.948788	0.524922	1.08244	1.2101	0.918104	1.09059	0.781841	0.922626	0.846255	0.893312	0.86554	0.656449	0.89011	0.987854	1.03412	0.916715	0.881833	1.13214	1.11268	0.8438	0.92075	0.71479	0.768959	0.708902	0.547574	0.509892	1.01453	0.882887	1.069	0.787562	1.03949
25.1189	0.853222	0.99871	1.05425	0.875797	0.929191	0.946438	0.894117	0.876676	0.974731	0.976668	0.429861	0.527585	0.56284	0.443469	0.446561	0.768029	0.495722	0.493685	0.493685	0.46788	0.614827	0.696212	0.700455	0.663041	0.654941	0.48583	0.417004	0.617698	0.800463	0.51417	0.966743	1.18079	0.811958	0.929595	0.880948	0.343853	0.214319	0.231983	0.287329	0.259067	0.975942	0.744439	1.12574	0.640036	1.17567
100	1.00659	0.951767	1.03132	0.951767	1.06536	0.937137	0.976281	0.976281	0.945663	0.991008	0.0865908	0.0705096	0.0630876	0.0890648	0.0606136	0.395219	0.355833	0.317126	0.216624	0.218661	0.275399	0.257656	0.197485	0.160842	0.190928	0.133025	0.122614	0.13129	0.133603	0.129555	0.888909	1.04458	0.701397	0.944631	0.783655	0.137777	0.113048	0.118935	0.144842	0.113048	1.00091	0.744439	1.09623	0.905583	1.07581
398.107	0.879381	0.86218	0.934924	0.887981	0.875439	1.05573	1.10999	1.11542	0.95419	1.04643	0.0655616	0.0729837	0.0624691	0.0705096	0.0698911	0.327991	0.217982	0.115442	0.108651	0.198968	0.188999	0.196714	0.119957	0.118414	0.140785	0.111625	0.0931174	0.108155	0.111047	0.0670908	0.994162	0.911021	0.993278	0.850876	0.763312	0.0553462	0.0518135	0.0600565	0.0482807	0.0435704	0.762596	0.812528	1.18929	0.692238	1.069
1584.89	1.06285	1.06572	0.963592	1.05031	0.913782	1.05224	0.890241	0.969692	0.727075	0.78211	0.0606136	0.055047	0.051336	0.058758	0.0445324	0.235638	0.173163	0.149396	0.114763	0.160261	0.169328	0.169328	0.184757	0.0856283	0.1323	0.108733	0.092539	0.0855986	0.0688259	0.0676692	0.773041	0.909252	0.672209	0.683708	0.911905	0.0317946	0.0259067	0.0435704	0.0282619	0.022374	0.867	0.839764	0.830685	1.00318	1.07808
6309.57	0.555436	0.718483	0.733892	0.686949	0.399914	0.82668	0.611193	0.671653	0.514301	0.4364	0.0451509	0.0439139	0.0556655	0.057521	0.0519545	0.110689	0.172484	0.103219	0.151433	0.13921	0.109157	0.131142	0.091414	0.0852426	0.0809998	0.0832851	0.0827068	0.0601504	0.0589936	0.0561018	0.54219	0.539537	0.72351	0.715549	0.48116	0.0176637	0.0294395	0.022374	0.022374	0.0235516	0.703586	0.74217	0.621879	1.0236	1.19156
25118.9	0.296352	0.319286	0.232208	0.192073	0.271985	0.0817766	0.0802263	0.060848	0.0666615	0.0620107	0.0377289	0.0451509	0.0470064	0.0395844	0.0340178	0.146679	0.135135	0.0787722	0.120875	0.0876002	0.0192857	0.0246856	0.0119571	0.0100285	0.0142714	0.0555234	0.0370156	0.0318103	0.0445344	0.0520532	0.314877	0.313993	0.289227	0.423669	0.20697	0.0235516	0.0129534	0.00706547	0.0129534	0.0141309	0.331366	0.388107	0.397186	0.322288	0.181571
100000	0.142263	0.161256	0.151939	0.172364	0.152297	0.0499961	0.0546469	0.0546469	0.0372064	0.0499961	0.0377289	0.0383474	0.0377289	0.0402029	0.0395844	0.0937118	0.126307	0.0441396	0.120196	0.0991444	0.0188999	0.0150428	0.0119571	0.0138857	0.0142714	0.0607287	0.0503181	0.0387507	0.0358589	0.0624639	0.193702	0.19724	0.214046	0.195471	0.183973	0.00942063	0.0105982	0.0141309	0.0129534	0.0141309	0.261008	0.263277	0.211076	0.179301	0.206537

## Sheet: ED Fig. 14b
			MDA-MB-134-VI	MCF7	MDA-MB-231	SNU-1	MFM-223	SNU-16	KATO-III	SUM52PE	NCI-H716
IC50	Log10 (nM)	AZD4547	3.5523	3.72452	3.71834	3.71223	1.72616	1.12581	0.761326	0.780461	0.666518
IC50	Log10 (nM)	Pemigatinib	3.94468	4.10099	3.7876	3.50974	0.844415	0.372728	0.0944711	0.120245	0.024896
IC50	Log10 (nM)	BGJ398	3.69566	3.1383	2.76005	2.94067	1.29115	1.00817	0.550962	0.577032	0.304491
IC50	Log10 (nM)	Debio1347	4.10813	3.85248	3.94394	3.88133	1.46345	1.55461	1.3897	1.34889	1.05385
FGFR CNA	Log2 CN	FGFR1	4.4098	0.382825	0.49245	1.05735	3.21281	0.668268	1.19984	2.33251	0.652048
FGFR CNA	Log2 CN	FGFR2	0.98023	0.985395	1.09583	1.01733	8.52029	7.738	7.22985	6.51516	6.07775
FGFR CNA	Log2 CN	FGFR3	0.846765	0.78811	1.02371	1.12786	1.46282	0.088525	0.93305	1.01143	0.657295
FGFR CNA	Log2 CN	FGFR4	1.0079	1.52451	1.15557	1.14619	1.64004	0.73241	0.88907	1.62287	0.83825
FGFR exp	Log2 (CPM)	FGFR1	12.074	4.56788	6.94531	6.11313	7.2352	0	0.149788	4.36043	1.00302
FGFR exp	Log2 (CPM)	FGFR2	2.70427	3.41899	0.237011	4.18386	11.0934	11.8548	12.6826	12.7856	12.8611
FGFR exp	Log2 (CPM)	FGFR3	3.52936	4.70633	1.48944	5.66324	3.31259	2.49275	3.94875	0.689421	3.09844
FGFR exp	Log2 (CPM)	FGFR4	6.19113	5.10225	1.92213	1.96834	7.94067	5.26618	6.12821	8.14715	2.40786
FGFR exp	Log2 (FPKM)	FGFR2-E18-C3	0	0.107455	0	0.143726	4.19583	4.48998	9.96459	5.8665	3.91048
FGFR2-E17 junction reads	Log2 (CPM)	E18-C1	0.356014	0.421449	0	0.665895	6.3783	7.02829	4.20878	8.09454	1.92005
FGFR2-E17 junction reads	Log2 (CPM)	E18-C2	0	0.101248	0	0.239371	2.56008	2.98054	1.37197	5.23943	0.486228
FGFR2-E17 junction reads	Log2 (CPM)	E18-C3	0	0.034545	0	0	2.11445	2.40245	7.81071	3.60342	1.86263
FGFR2-E17 junction reads	Log2 (CPM)	E18-C4	0	0	0	0	0.300434	0.975762	0.170421	0.559096	0
FGFR2-E17 junction reads	Log2 (CPM)	COL14A1	0	0	0	0	0	0	0	0	7.18896
FGFR2-E17 junction reads	Log2 (CPM)	LINC01153	0	0	0	0	0	0	0.503812	0	0
FGFR2-E17 junction reads	Log2 (CPM)	IGRs	0	0	0	0	4.00436	0	5.18258	0	0
FGFR2-E17 junction reads	Ratio	E18-C1	1	0.777778	0	0.764706	0.777591	0.914269	0.0628143	0.849086	0.0184719
FGFR2-E17 junction reads	Ratio	E18-C2	0	0.166667	0	0.235294	0.0463353	0.0486503	0.00570356	0.114662	0.00265883
FGFR2-E17 junction reads	Ratio	E18-C3/C4/REs	0	0.0555556	0	0	0.176074	0.037081	0.931482	0.0362528	0.978869

## Sheet: ED Fig. 14c
FGFR2-E17 junction reads ratio
FGFR2-E17 junction reads	MFM-223	SNU-16	KATO-III	SUM52PE	NCI-H716
E18-C1	0.777591	0.914269	0.0628143	0.849086	0.0184719
E18-C2	0.0463353	0.0486503	0.00570356	0.114662	0.00265883
E18-C3	0.031508	0.0302581	0.802702	0.034777	0.0174923
E18-C4	0.0021904	0.0068229	0.000450281	0.00147578	0
COL14A1 (in-frame fusion)	0	0	0	0	0.961377
LINC01153 (out-of-frame RE)	0	0	0.00150094	0	0
IGRs	0.142376	0	0.126829	0	0

## Sheet: ED Fig. 14d
Gene expression, RT-qPCR
Cell line	cDNA segment	siCo#1	siCo#2	siFGFR2-E5	siFGFR2-E9	siFGFR2-E15	siFGFR2-E18-C1#1	siFGFR2-E18-C1#2	siFGFR2-E18-C3#1	siFGFR2-E18-C3#2	siFGFR2-COL14A1#1	siFGFR2-COL14A1#2
MCF7	FGFR2 E4–E5	1.31539	0.68461	0.09317	0.04373	0.13861	0.34282	0.22697	0.72602	1.39275	1.07144	1.78712
MCF7	FGFR2 E14–E16	1.17666	0.823337	0.13141	0.0620745	0.0305751	0.398692	0.55109	1.18107	1.38202	0.94045	1.71857
MCF7	FGFR2 E18-C1 (3’-UTR)	1.12868	0.871318	0.139454	0.0758025	0.109456	0.362147	0.468837	1.29762	1.29403	0.964306	1.7225
MCF7	FGFR2 E18-C3 (3’-UTR)	0.991006	1.00899	0.54178	0.445433	0.455359	0.73298	1.001	0.38255	0.176816	0.999212	0.842884
MCF7	COL14A1 E37–E41	1.26102	0.73898	1.64823	1.06121	0.875655	0.965793	0.987362	1.11864	1.23786	0.858638	1.03186
SNU-1	FGFR2 E4–E5	0.945648	1.05435	0.33828	0.267322	0.0822259	0.0904619	0.0627783	0.982235	0.959838	1.14804	1.2517
SNU-1	FGFR2 E14–E16	0.85313	1.14687	0.29184	0.140829	0.15131	0.156424	0.187706	0.95392	0.96782	0.75868	1.29665
SNU-1	FGFR2 E18-C1 (3’-UTR)	1.04504	0.954962	0.145251	0.148592	0.180487	0.10107	0.0903108	0.999825	1.1146	1.12098	1.44084
SNU-1	FGFR2 E18-C3 (3’-UTR)	1.05713	0.942873	0.60362	0.636594	0.738059	1.62552	1.4838	0.502854	0.400741	1.1035	1.02834
SNU-1	COL14A1 E37–E41	0.85313	1.14687	1.76246	1.56267	0.862546	0.653673	0.982642	0.892784	0.75232	0.976561	1.16274
SUM52PE	FGFR2 E4–E5	1.12677	0.87323	0.132903	0.07252	0.059978	0.60827	0.70749	1.19057	0.80021	NA	NA
SUM52PE	FGFR2 E14–E16	1.05144	0.948555	0.14114	0.0904009	0.0708672	0.599867	0.502564	1.07899	0.889011	NA	NA
SUM52PE	FGFR2 E18-C1 (3’-UTR)	1.10261	0.897391	0.136287	0.0909404	0.231914	0.540195	0.428188	1.16309	1.06146	NA	NA
SUM52PE	FGFR2 E18-C3 (3’-UTR)	1.16305	0.836947	0.14244	0.0571407	0.123519	0.855585	0.833791	0.0558186	0.0415157	NA	NA
MFM-223	FGFR2 E4–E5	0.73848	1.26152	0.21168	0.31215	0.29937	0.54683	0.40626	0.77242	0.73139	NA	NA
MFM-223	FGFR2 E14–E16	1.10874	0.891256	0.2385	0.206619	0.138571	0.544027	0.508662	0.795831	0.789431	NA	NA
MFM-223	FGFR2 E18-C1 (3’-UTR)	1.1437	0.856302	0.21091	0.267763	0.339624	0.367727	0.355608	0.920752	0.965056	NA	NA
MFM-223	FGFR2 E18-C3 (3’-UTR)	1.12027	0.879729	0.11776	0.108513	0.146298	0.803229	0.918597	0.0733781	0.171091	NA	NA
SNU-16	FGFR2 E4–E5	0.972661	1.02734	0.173874	0.141619	0.050697	0.358848	0.585077	0.404339	0.484852	NA	NA
SNU-16	FGFR2 E14–E16	1.0612	0.9388	0.134628	0.06719	0.128562	0.490967	0.489664	0.712355	0.52349	NA	NA
SNU-16	FGFR2 E18-C1 (3’-UTR)	0.986156	1.01384	0.34673	0.271693	0.379961	0.27921	0.196824	1.06913	0.895761	NA	NA
SNU-16	FGFR2 E18-C3 (3’-UTR)	1.054	0.946001	0.245411	0.179357	0.179958	0.852212	0.974514	0.0757496	0.0816033	NA	NA
KATO-III	FGFR2 E4–E5	0.97595	1.02405	0.029091	0.09532	0.08932	0.55008	0.68121	0.33931	0.54074	NA	NA
KATO-III	FGFR2 E14–E16	0.892547	1.10745	0.135732	0.133156	0.0857803	0.652119	0.802382	0.689881	0.760255	NA	NA
KATO-III	FGFR2 E18-C1 (3’-UTR)	1.13521	0.864786	0.248306	0.230289	0.313304	0.21528	0.465481	1.40367	1.31487	NA	NA
KATO-III	FGFR2 E18-C3 (3’-UTR)	0.863508	1.13649	0.125299	0.0931967	0.216282	1.10516	0.937507	0.195952	0.147408	NA	NA
NCI-H716	FGFR2 E4–E5	0.914457	1.08554	0.194732	0.089774	0.128868	0.608841	0.417382	0.436088	0.438957	0.356778	0.204578
NCI-H716	FGFR2 E14–E16	1.04639	0.95361	0.187194	0.076549	0.091474	0.48517	0.4279	0.36071	0.3148	0.338	0.310024
NCI-H716	FGFR2 E18-C1 (3’-UTR)	1.02898	0.97102	0.386499	0.432848	0.405222	0.260453	0.106415	1.02455	1.04489	1.31099	1.0441
NCI-H716	FGFR2 E18-C3 (3’-UTR)	1.01101	0.988995	0.293909	0.268457	0.19679	1.04065	1.05255	0.162909	0.0963226	1.5533	1.022
NCI-H716	FGFR2 E17–COL14A1 E34	0.865589	1.13441	0.196317	0.172049	0.0864905	0.942846	1.15306	0.978457	1.04624	0.137688	0.0897447
NCI-H716	COL14A1 E37–E41	0.946943	1.05306	1.12028	1.37565	0.87653	0.998649	0.795683	1.21311	1.13713	0.952919	0.701895

## Sheet: ED Fig. 14f
Relative cell densities
MCF7	AZD4547																					MCF7	Pemigatinib											MCF7	BGJ398											MCF7	Debio-1347
Days post treatment start	Vehicle_1	Vehicle_2	Vehicle_3	Vehicle_4	Vehicle_5	AZD4547_1	AZD4547_2	AZD4547_3	AZD4547_4	AZD4547_5												Days post treatment start	Vehicle_1	Vehicle_2	Vehicle_3	Vehicle_4	Vehicle_5	Pemigatinib_1	Pemigatinib_2	Pemigatinib_3	Pemigatinib_4	Pemigatinib_5		Days post treatment start	Vehicle_1	Vehicle_2	Vehicle_3	Vehicle_4	Vehicle_5	BGJ398_1	BGJ398_2	BGJ398_3	BGJ398_4	BGJ398_5		Days post treatment start	Vehicle_1	Vehicle_2	Vehicle_3
0	1.04008	1.07188	0.966921	0.982825	0.938295	0.992367	0.928753	1.04644	0.966921	1.01463												0	0.940838	0.860723	0.780608	1.02095	1.39688	1.07642	1.19351	1.39071	1.0456	1.32909		0	1.15731	1.05899	1.07743	0.862352	0.843916	0.837771	1.00983	1.09586	1.06514	1.03441		0	0.796358	1.05712	1.16391
1	1.73558	1.72604	1.80556	1.74194	1.31891	1.72286	1.62108	1.89779	1.90416	1.89779												1	2.62531	2.4774	2.56368	2.76089	2.76089	2.85949	2.96426	2.62531	2.92112	2.63147		1	3.84678	2.86358	2.91889	2.83286	2.9066	2.91274	2.83286	2.98034	2.88816	2.86973		1	2.07285	2.03063	1.96358
3	6.06022	5.98707	6.30513	6.2447	5.82485	5.34457	5.9807	5.18872	5.84393	5.5545												3	6.44002	8.74486	7.46919	9.053	7.99302	7.01315	7.87592	6.4092	6.89606	3.44495		3	6.50963	7.11798	7.57272	7.34535	6.32528	5.50184	7.17329	7.00737	7.19172	7.43138		3	5.58278	6.08692	5.57285
5	11.0496	10.6329	8.39695	10.1686	10.6552	10.2831	9.01081	8.06616	10.3181	11.4631												5	13.8702	12.4035	13.2601	14.9363	14.0674	14.5542	11.5345	8.29293	12.8348	8.73048		5	16.1225	15.8029	16.1594	18.8632	18.2732	17.8615	17.1057	17.0688	16.5158	16.0242		5	7.26325	7.23593	7.59106
7	11.5373	11.5023	11.3942	12.2562	11.4069	13.2771	12.9654	11.4546	11.3433	12.6824												7	16.2366	15.6882	16.2983	17.0563	15.6019	15.8792	14.9671	12.4836	14.9117	11.8242		7	19.0864	23.3142	20.6596	21.5322	21.0774	21.9009	14.6436	15.6514	18.7423	19.5842		7	8.12748	8.46523	8.84023
8	13.1976	13.0481	14.0437	14.0405	13.0354	13.4902	13.2644	14.2727	12.9813	14.3268												8	17.6253	18.599	18.2354	18.6976	18.5127	18.827	18.5929	15.6532	17.9704	15.0247		8	21.4502	21.0078	22.0217	20.5223	21.2659	21.5731	22.8574	21.481	20.9218	21.7513		8	9.40232	9.30795	10.3286
SNU-1	AZD4547																					SNU-1	Pemigatinib											SNU-1	BGJ398											SNU-1	Debio-1347
Days post treatment start	Vehicle_1	Vehicle_2	Vehicle_3	Vehicle_4	Vehicle_5	AZD4547_1	AZD4547_2	AZD4547_3	AZD4547_4	AZD4547_5												Days post treatment start	Vehicle_1	Vehicle_2	Vehicle_3	Vehicle_4	Vehicle_5	Pemigatinib_1	Pemigatinib_2	Pemigatinib_3	Pemigatinib_4	Pemigatinib_5		Days post treatment start	Vehicle_1	Vehicle_2	Vehicle_3	Vehicle_4	Vehicle_5	BGJ398_1	BGJ398_2	BGJ398_3	BGJ398_4	BGJ398_5		Days post treatment start	Vehicle_1	Vehicle_2	Vehicle_3
0	0.989583	0.928819	1.07639	1.25868	0.746528	0.911459	1.05903	1.07639	1.25	1.11111												0	0.683594	1.06027	0.93471	1.18583	1.1356	0.993304	1.08538	1.0519	1.10212	0.499442		0	0.821894	1.09986	0.991764	1.06383	1.02265	0.863075	0.569664	0.549073	0.456417	0.605697		0	0.821894	1.09986	0.991764
1	1.38599	1.1169	1.65509	1.52488	1.65509	1.55093	1.70718	1.53356	1.7419	1.58565												1	2.42746	1.85826	2.23493	1.83315	2.8125	2.3856	2.59487	1.95033	2.71205	3.11384		1	2.10364	1.7536	1.97495	1.56314	2.10364	1.84111	1.74331	1.97495	1.71757	2.03672		1	2.10364	1.7536	1.97495
3	9.35185	8.95255	10.0116	8.74422	10.0984	10.2025	7.96296	9.75984	9.43866	9.37789												3	8.96484	14.5312	15.4771	15.3097	14.4643	13.9704	14.5731	11.7857	13.6021	9.39174		3	9.39945	10.4804	8.58099	10.6194	12.1174	7.85003	6.9698	11.6283	9.2862	8.9722		3	9.39945	10.4804	8.58099
5	27.8125	29.0972	26.3281	28.0642	29.9826	30.4774	28.1076	30.3212	29.8524	28.75												5	22.0619	22.832	23.0664	23.3761	23.3845	23.0999	22.2879	20.6306	20.4799	17.2489		5	13.2172	17.4949	13.7783	11.8686	15.0806	15.2299	15.477	12.7797	14.5196	14.324		5	13.2172	17.4949	13.7783
7	37.6418	28.5532	32.0602	31.7911	31.3831	31.7911	36.7737	33.7008	30.6887	36.6956												7	25.7115	27.1261	27.0089	29.1853	28.3984	28.7333	21.6518	29.3276	25.4939	24.6652		7	15.3792	19.4046	15.3689	18.9001	18.8487	19.4406	16.9132	18.3185	18.3391	19.0597		7	15.3792	19.4046	15.3689
8	35.923	31.2095	36.0359	31.3657	35.9144	35.8362	35.9925	31.5914	35.3761	36.1053												8	30.2344	32.7958	33.1892	32.6367	31.1635	31.3477	31.4648	30.2595	31.49	30.6696		8	19.535	20.4925	19.0254	21.105	19.9725	21.3572	19.7203	18.4437	20.1527	20.6932		8	19.535	20.4925	19.0254
SUM52PE	AZD4547																					SUM52PE	Pemigatinib											SUM52PE	BGJ398											SUM52PE	Debio-1347
Days post treatment start	Vehicle_1	Vehicle_2	Vehicle_3	Vehicle_4	Vehicle_5	AZD4547_1	AZD4547_2	AZD4547_3	AZD4547_4	AZD4547_5												Days post treatment start	Vehicle_1	Vehicle_2	Vehicle_3	Vehicle_4	Vehicle_5	Pemigatinib_1	Pemigatinib_2	Pemigatinib_3	Pemigatinib_4	Pemigatinib_5		Days post treatment start	Vehicle_1	Vehicle_2	Vehicle_3	Vehicle_4	Vehicle_5	BGJ398_1	BGJ398_2	BGJ398_3	BGJ398_4	BGJ398_5		Days post treatment start	Vehicle_1	Vehicle_2	Vehicle_3
0	0.88994	0.898538	1.02752	1.1092	1.07481	1.06191	1.1307	1.1307	1.1221	1.1221												0	0.967103	0.962534	1.00822	1.07219	0.989948	1.03107	1.03564	1.00822	1.09504	0.871154		0	1.07337	1.08356	0.920516	0.971467	0.951087	1.03261	1.21603	1.18546	1.15489	1.31793		0	0.905706	1.08777	1.01306
1	1.73116	1.57208	1.53339	1.52479	1.64947	0.875609	0.931499	0.879908	0.944397	0.879908												1	1.21992	1.1194	1.02345	1.12854	1.19708	0.653366	0.68078	0.676211	0.689918	0.607676		1	3.51562	3.38315	3.47486	3.38315	4.93207	3.07745	1.94633	2.97554	1.93614	1.89538		1	1.33583	1.44391	1.43448
3	4.75208	5.38836	6.97048	6.45027	5.67641	0.547435	0.577529	0.594726	0.594726	0.547435												3	3.12976	3.32623	3.70545	3.71916	4.14864	0.520865	0.516296	0.502589	0.507158	0.534572		3	9.94905	9.70448	16.909	9.22554	8.8587	1.39946	1.17527	1.29755	1.05299	1.20584		3	2.57495	2.71494	2.6308
5	13.0654	17.859	16.7283	16.0361	16.8702	0.477214	0.520206	0.524506	0.511608	0.425623												5	7.60128	10.1325	8.79836	10.2284	10.5757	0.450807	0.496497	0.487359	0.48279	0.313737		5	25.9817	30.1596	38.3424	39.127	32.5034	1.47418	1.49457	1.63723	1.64742	1.09715		5	3.27466	3.09985	3.23549
7	23.7375	20.354	20.0272	20.8957	19.7736	0.263686	0.272284	0.267985	0.267985	0.272284												7	10.8727	13.4085	12.7094	13.3902	13.7146	0.354858	0.382272	0.354858	0.382272	0.354858		7	41.8105	45.9783	46.2534	45.5095	46.7527	1.29416	1.43682	1.39606	1.42663	0.835598		7	3.13177	3.31165	3.46252
8	22.9292	19.9971	22.5853	22.2714	19.4855	0.212095	0.212095	0.212095	0.220694	0.224993												8	13.7298	14.7259	14.5751	13.876	14.3786	0.173622	0.187329	0.237588	0.127932	0.123363		8	49.4905	50.7337	50.7133	51.5285	51.2942	1.06658	1.12772	1.13791	0.883152	0.80163		8	3.33801	3.4867	3.61944
MFM-223	AZD4547																					MFM-223	Pemigatinib											MFM-223	BGJ398											MFM-223	Debio-1347
Days post treatment start	Vehicle_1	Vehicle_2	Vehicle_3	Vehicle_4	Vehicle_5	AZD4547_1	AZD4547_2	AZD4547_3	AZD4547_4	AZD4547_5												Days post treatment start	Vehicle_1	Vehicle_2	Vehicle_3	Vehicle_4	Vehicle_5	Pemigatinib_1	Pemigatinib_2	Pemigatinib_3	Pemigatinib_4	Pemigatinib_5		Days post treatment start	Vehicle_1	Vehicle_2	Vehicle_3	Vehicle_4	Vehicle_5	BGJ398_1	BGJ398_2	BGJ398_3	BGJ398_4	BGJ398_5		Days post treatment start	Vehicle_1	Vehicle_2	Vehicle_3
0	0.927471	0.917843	1.21951	0.89217	1.043	1.46983	1.10398	1.01733	1.07831	1.0751												0	0.95706	0.966674	1.04999	1.01474	1.01154	1.03717	1.11408	1.13971	1.07242	1.19419		0	0.738809	1.05747	1.10015	1.08024	1.02333	0.935129	1.04325	0.957891	1.00057	0.900986		0	0.738809	1.05747	1.10015
1	1.21202	1.16068	1.12537	1.12537	1.15426	1.09007	0.964912	1.07403	1.12537	1.03552												1	1.26255	1.21448	1.29139	1.34266	1.29139	0.871609	1.10553	1.21128	1.05426	1.16962		1	1.08308	1.52124	1.48426	1.50986	1.54685	1.05463	0.983498	0.972117	1.05747	1.04609		1	1.08308	1.52124	1.48426
3	3.589	2.78348	3.12687	3.2392	3.02097	1.59285	1.65704	1.56397	1.49979	1.44202												3	4.65606	4.07605	3.9671	3.93185	3.66588	1.78167	1.83294	1.75604	1.73681	1.05106		3	3.90364	4.35888	4.24507	3.67318	3.58213	1.68722	1.59048	1.35432	1.39985	1.90061		3	3.90364	4.35888	4.24507
5	7.30102	7.4647	6.70411	7.46149	5.61618	3.84467	3.73556	3.94737	3.87035	2.96534												5	5.19654	4.95941	3.7257	4.85046	4.1583	2.56249	2.5721	2.84127	2.61696	1.97607		5	3.82018	4.67944	5.55292	4.06203	3.52997	2.66502	2.92678	2.32929	2.7703	2.48862		5	3.82018	4.67944	5.55292
7	10.6044	10.5081	12.7482	12.7963	10.9799	4.68335	4.58066	4.4202	3.73021	3.38682												7	7.75689	8.18308	8.25037	8.32408	8.417	2.33818	2.05298	2.72271	2.04337	1.84149		7	6.00816	6.78206	7.24867	8.03964	6.91863	1.14852	2.04192	2.48293	2.49431	1.62083		7	6.00816	6.78206	7.24867
8	13.6404	14.0832	12.9407	12.3952	12.1288	4.70261	4.84703	4.65126	5.22251	4.66731												8	8.39885	8.75454	9.11023	9.11985	9.06217	1.85858	1.84896	1.79128	1.3715	1.24332		8	7.90118	6.52124	9.20144	6.22819	7.71624	2.95334	2.96472	3.79552	3.81829	3.44841		8	7.90118	6.52124	9.20144
SNU-16	AZD4547																					SNU-16	Pemigatinib											SNU-16	BGJ398											SNU-16	Debio-1347
Days post treatment start	Vehicle_1	Vehicle_2	Vehicle_3	Vehicle_4	Vehicle_5	AZD4547_1	AZD4547_2	AZD4547_3	AZD4547_4	AZD4547_5												Days post treatment start	Vehicle_1	Vehicle_2	Vehicle_3	Vehicle_4	Vehicle_5	Pemigatinib_1	Pemigatinib_2	Pemigatinib_3	Pemigatinib_4	Pemigatinib_5		Days post treatment start	Vehicle_1	Vehicle_2	Vehicle_3	Vehicle_4	Vehicle_5	BGJ398_1	BGJ398_2	BGJ398_3	BGJ398_4	BGJ398_5		Days post treatment start	Vehicle_1	Vehicle_2	Vehicle_3
0	1.18026	0.772532	0.987125	1.03004	1.03004	1.07296	1.07296	0.965665	0.965665	1.20172												0	0.854636	1.04063	0.886112	1.13506	1.08356	0.926173	0.997711	1.05494	1.16368	1.281		0	0.998556	1.03104	1.06713	0.98051	0.922762	1.04909	0.904716	0.865014	0.846968	1.04548		0	0.998556	1.03104	1.06713
1	1.89557	1.76681	1.78827	1.91702	1.91702	1.87411	1.5093	1.93848	1.35908	1.55222												1	1.55952	1.58241	1.67112	1.96871	2.15757	1.06734	1.19039	0.938573	1.32774	1.63392		1	1.96944	2.00914	1.81064	1.90448	2.0308	1.14654	1.21511	1.61213	1.17902	1.50385		1	1.96944	2.00914	1.81064
3	9.4206	8.64807	10.4292	11.7382	11.3305	2.36052	1.95279	2.40343	2.103	2.23176												3	4.31801	6.21232	6.37543	6.40691	6.47272	0.755437	0.683899	0.981496	0.529378	0.517932		3	5.71343	5.64485	6.86838	4.89052	6.78898	1.07916	0.913138	0.891482	0.826516	0.656882		3	5.71343	5.64485	6.86838
5	59.5994	57.6252	56.5308	51.0587	70.7367	2.62518	3.6123	2.64664	1.72389	1.85265												5	7.02118	7.19573	7.27299	7.64212	7.59634	0.642884	0.771652	0.745899	0.848913	0.40538		5	10.1985	8.01492	6.25	6.8347	8.52743	1.16819	0.83975	0.536574	0.727863	0.5077		5	10.1985	8.01492	6.25
7	87.0744	82.9542	91.0872	91.5594	88.3405	3.23319	2.20315	1.55937	3.25465	1.45207												7	8.58642	8.44334	8.90977	9.37905	8.86684	0.828882	0.625715	0.682945	0.723006	0.442579		7	7.98244	9.86646	7.65038	8.38306	10.065	0.720645	0.680943	0.641242	0.561838	0.731473		7	7.98244	9.86646	7.65038
8	92.9019	93.2463	94.8306	95.3128	96.4609	2.20315	2.20315	2.95422	1.64521	1.13019												8	10.6105	10.7192	11.034	10.6934	10.848	0.483594	0.454979	0.38058	0.257535	0.412056		8	10.6076	11.9863	9.56809	9.80269	12.1307	0.692974	0.638835	0.653272	0.85539	1.07916		8	10.6076	11.9863	9.56809
KATO-III	AZD4547																					KATO-III	Pemigatinib											KATO-III	BGJ398											KATO-III	Debio-1347
Days post treatment start	Vehicle_1	Vehicle_2	Vehicle_3	Vehicle_4	Vehicle_5	Vehicle_6	Vehicle_7	Vehicle_8	Vehicle_9	Vehicle_10	AZD4547_1	AZD4547_2	AZD4547_3	AZD4547_4	AZD4547_5	AZD4547_6	AZD4547_7	AZD4547_8	AZD4547_9	AZD4547_10		Days post treatment start	Vehicle_1	Vehicle_2	Vehicle_3	Vehicle_4	Vehicle_5	Pemigatinib_1	Pemigatinib_2	Pemigatinib_3	Pemigatinib_4	Pemigatinib_5		Days post treatment start	Vehicle_1	Vehicle_2	Vehicle_3	Vehicle_4	Vehicle_5	BGJ398_1	BGJ398_2	BGJ398_3	BGJ398_4	BGJ398_5		Days post treatment start	Vehicle_1	Vehicle_2	Vehicle_3
0	0.86728	0.834428	0.959264	0.926413	1.41261	0.983797	0.972222	0.972222	1.06482	1.00694	1.0184	0.913272	1.04468	1.10381	0.939553	0.949074	0.891204	0.717593	0.902778	0.914352		0	0.717909	1.14514	0.817401	0.905189	1.41436	1.40265	1.3851	1.03394	1.08076	1.12758		0	1.13062	0.90941	0.888343	0.930478	1.14115	1.20435	1.13062	0.99368	1.27809	1.34129		0	0.788776	1.23571	1.00918
1	1.417	1.6141	1.31187	1.64696	1.57468	1.31173	1.27701	1.27701	1.21914	1.3233	1.00307	1.05563	0.904512	0.8848	1.04249	0.871914	0.756173	0.837191	0.848766	0.871914		1	1.19977	1.24073	1.42216	1.65041	1.85525	0.673039	0.912993	0.924698	0.86032	0.88373		1	4.07654	6.70997	6.52037	6.48876	6.79424	3.56039	3.42346	2.52809	3.6868	2.28581		1	1.29388	1.62755	1.61224
3	6.29654	6.69076	6.67762	7.04555	6.57906	6.46991	6.46991	6.68981	6.75926	5.91435	0.692072	0.632939	0.63951	0.692072	0.751205	0.856482	0.833334	0.740741	0.891204	0.787037		3	5.08584	4.45377	3.77487	5.30823	5.24385	0.725712	0.544284	0.754975	0.602809	0.567694		3	9.04143	12.033	9.9684	14.7823	9.57865	2.05758	1.41503	1.30969	1.73104	1.04635		3	3.35204	3.2602	3.17755
5	20.1774	22.5099	22.707	23.5939	23.7845	23.1173	22.446	24.159	23.8927	25.5131	0.781866	0.696452	0.795007	0.840998	0.762155	0.547839	0.802469	0.536265	0.570987	0.628858		5	11.0125	12.4873	12.499	12.7682	11.668	0.513071	0.542333	0.513071	0.641826	0.489661		5	23.0337	28.8062	23.6657	22.1805	28.2058	0.39677	0.386236	0.39677	0.51264	0.912921		5	7.91837	8.13878	7.38571
7	25.9614	25.2584	25.7512	26.7105	25.2847	29.3326	31.9792	31.6088	32.7585	33.2755	0.402979	0.383268	0.389838	0.383268	0.363557	0.623457	1.11883	0.257716	0.338735	0.551697		7	15.4019	18.0179	19.206	18.1233	19.1241	0.577448	0.583301	0.577448	0.676941	0.384315		7	43.2409	40.1334	42.9143	41.5133	41.8504	1.39045	0.516152	0.474017	0.56882	0.189607		7	8.48776	10.4286	10.4071
8	28.6093	28.3465	26.7696	26.8616	24.9102	38.2627	37.4703	34.8528	34.9863	35.3514	0.291283	0.324135	0.291283	0.291283	0.324135	0.528549	0.528549	0.401235	0.412809	0.378086		8	18.3125	21.8533	18.8275	21.4846	22.0991	0.286773	0.263363	0.275068	0.280921	0.228248		8	40.3933	43.4902	42.2893	42.3841	44.5751	0.22823	0.481039	0.280899	0.11236	0.143961		8	9.09796	10.7724	11.9663
NCI-H716	AZD4547																					NCI-H716	Pemigatinib											NCI-H716	BGJ398											NCI-H716	Debio-1347
Days post treatment start	Vehicle_1	Vehicle_2	Vehicle_3	Vehicle_4	Vehicle_5	AZD4547_1	AZD4547_2	AZD4547_3	AZD4547_4	AZD4547_5												Days post treatment start	Vehicle_1	Vehicle_2	Vehicle_3	Vehicle_4	Vehicle_5	Pemigatinib_1	Pemigatinib_2	Pemigatinib_3	Pemigatinib_4	Pemigatinib_5		Days post treatment start	Vehicle_1	Vehicle_2	Vehicle_3	Vehicle_4	Vehicle_5	BGJ398_1	BGJ398_2	BGJ398_3	BGJ398_4	BGJ398_5		Days post treatment start	Vehicle_1	Vehicle_2	Vehicle_3
0	0.897059	1.08088	0.987745	0.997549	1.03677	1.20833	1.13235	1.03186	0.941176	0.911764												0	1.00214	0.991441	1.00214	0.937946	1.06633	1.20542	1.19472	1.22682	1.17332	0.948645		0	1.2389	0.724937	1.02475	1.0533	0.958122	1.22938	1.18655	1.02475	1.12468	1.16751		0	1.02753	1.06738	1.32094
1	1.1683	0.977124	0.776144	1.13644	1.11928	0.847222	0.942811	0.879085	0.808007	0.869281												1	2.1184	2.25749	2.27889	2.31098	2.1398	1.46576	1.69044	1.75464	1.56205	1.70114		1	2.96003	5.31567	3.60723	5.02538	4.63991	2.60787	3.49302	2.53173	2.15102	2.14626		1	0.879015	0.958706	0.907993
3	3.5915	3.95915	3.75572	4.04984	3.62582	0.20915	0.196895	0.204248	0.172386	0.216503												3	4.18331	5.06063	4.55777	5.07133	3.91583	0.395863	0.631241	0.64194	0.674037	0.363766		3	5.03648	5.38864	5.50286	6.50698	5.81218	0.387056	0.263325	0.225254	0.334708	0.168147		3	1.80029	2.48853	2.23497
5	7.13235	6.125	7.39461	6.73529	7.14216	0.0637255	0.0735294	0.0710785	0.0637255	0.0857843												5	5.58131	7.03638	8.02068	7.8067	6.22325	0.103424	0.135521	0.124822	0.14622	0.114123		5	8.43115	7.53648	7.9172	8.46923	12.1383	0.0793147	0.026967	0.0745558	0.0745558	0.0364848		5	4.44337	4.18256	4.41801
7	9.00817	6.95915	7.93219	8.29494	7.77287	0.0106209	0.00326797	0.0106209	0.00816993	0.0106209												7	9.90371	10.4708	13.1562	9.89301	10.8666	0.103424	0.124822	0.114123	0.0713267	0.0499287		7	12.2113	14.0863	14.3195	14.3576	13.3963	0.00475888	0.0285533	0.104695	0.00951777	0.00951777		7	5.31635	4.73316	5.18595
8	9.22386	8.30474	9.07925	9.05474	9.14297	0.0065359	0.00114379	0.0089869	0.00326797	0.0065359												8	13.9836	15.6419	13.9301	12.5071	15.8452	0.064194	0.074893	0.085592	0.074893	0.021398		8	14.7319	15.4315	16.2595	16.269	17.73	0.00793147	0.0126904	0.0126904	0.00317259	0.00793147		8	6.57088	7.6467	7.52355
MCF7	siRNA
Days post treatment start	siCo#1_1	siCo#1_2	siCo#1_3	siCo#1_4	siCo#1_5	siCo#1_6	siCo#2_1	siCo#2_2	siCo#2_3	siCo#2_4	siCo#2_5	siCo#2_6	siFGFR2-E5_1	siFGFR2-E5_2	siFGFR2-E5_3	siFGFR2-E5_4	siFGFR2-E5_5	siFGFR2-E5_6	siFGFR2-E9_1	siFGFR2-E9_2	siFGFR2-E9_3	siFGFR2-E9_4	siFGFR2-E9_5	siFGFR2-E9_6	siFGFR2-E15_1	siFGFR2-E15_2	siFGFR2-E15_3	siFGFR2-E15_4	siFGFR2-E15_5	siFGFR2-E15_6	siFGFR2-E18-C1#1_1	siFGFR2-E18-C1#1_2	siFGFR2-E18-C1#1_3	siFGFR2-E18-C1#1_4	siFGFR2-E18-C1#1_5	siFGFR2-E18-C1#1_6	siFGFR2-E18-C1#2_1	siFGFR2-E18-C1#2_2	siFGFR2-E18-C1#2_3	siFGFR2-E18-C1#2_4	siFGFR2-E18-C1#2_5	siFGFR2-E18-C1#2_6	siFGFR2-E18-C3#1_1	siFGFR2-E18-C3#1_2	siFGFR2-E18-C3#1_3	siFGFR2-E18-C3#1_4	siFGFR2-E18-C3#1_5	siFGFR2-E18-C3#1_6	siFGFR2-E18-C3#2_1
0	0.943306	1.05187	0.993968	1.10253	1.00844	1.10977	0.914355	0.986731	0.414958	1.40651	1.13148	1.07333	1.00956	0.871413	1.03082	1.0627	1.00956	0.936068	0.92883	1.1532	1.10977	1.00121	1.10977	1.06634	1.1532	0.53076	0.950543	1.04463	0.740652	0.89988	0.993968	1.08806	1.18939	1.18215	1.06634	1.14596	1.1532	1.5006	1.10977	1.14596	1.07358	0.979494	0.914355	1.08082	1.00121	1.20386	1.08082	1.1532	1.10253
1	4.31556	4.30398	3.98553	3.96815	3.94499	3.92762	5.06828	4.79614	5.25935	5.02774	4.91773	4.60149	4.72901	4.9203	4.83528	4.76089	4.644	5.61254	5.91797	5.37515	5.38239	5.08565	5.04222	5.09288	3.47165	3.45718	3.52955	3.44994	3.71773	3.57298	4.57177	4.41255	4.52835	4.26779	3.83353	3.96381	1.79976	1.69843	1.70567	1.64777	1.78528	1.72738	4.27503	4.43426	4.6731	4.56454	4.27503	4.23884	1.93004
3	6.7503	7.66948	8.68999	8.31363	8.28468	8.34982	8.85645	8.68999	9.1532	7.57539	7.2497	5.41622	11.9837	12.7807	12.09	13.2908	11.1548	9.59228	4.32569	6.62002	8.97949	8.13993	7.77081	7.03257	6.20748	5.81665	6.27985	5.91797	7.62606	5.54885	6.35223	6.70688	7.58263	7.10495	7.06876	6.4608	4.86128	4.35464	4.51387	4.04343	4.46321	3.10977	5.71532	5.72256	6.6345	6.53317	6.23643	6.77925	5.46924
6	13.3665	15.2425	15.3293	14.924	15.1961	15.4335	17.6526	17.7539	16.7189	17.5657	14.7503	16.1105	15.4304	12.0829	16.4506	16.0893	14.5802	15.7467	9.94451	13.7298	14.8082	18.6369	13.4837	13.1653	15.351	14.5694	15.6695	14.4174	12.6659	9.2497	12.0507	14.316	14.5476	14.9168	15.9156	14.9023	13.2087	13.1363	11.9855	12.9192	12.1013	10.2051	14.2581	16.538	17.544	15.9735	15.6043	16.2992	16.0314
8	19.9998	26.6265	24.2208	23.2393	23.1698	22.5966	23.1959	23.4912	23.109	23.0135	22.2145	30.1948	22.8091	28.3351	27.2458	25.6518	27.4849	23.3764	18.9054	23.7518	19.5916	21.3025	21.068	20.6425	20.0345	21.2417	22.0668	22.6574	22.5271	11.2451	20.1995	22.6661	20.8856	21.5805	21.676	21.1028	21.0622	21.5797	21.7773	22.944	19.3969	15.1628	21.4936	22.9267	23.4043	22.9875	22.3274	22.8398	22.8919
SNU-1	siRNA
Days post treatment start	siCo#1_1	siCo#1_2	siCo#1_3	siCo#1_4	siCo#1_5	siCo#2_1	siCo#2_2	siCo#2_3	siCo#2_4	siCo#2_5	siFGFR2-E5_1	siFGFR2-E5_2	siFGFR2-E5_3	siFGFR2-E5_4	siFGFR2-E5_5	siFGFR2-E9_1	siFGFR2-E9_2	siFGFR2-E9_3	siFGFR2-E9_4	siFGFR2-E9_5	siFGFR2-E15_1	siFGFR2-E15_2	siFGFR2-E15_3	siFGFR2-E15_4	siFGFR2-E15_5	siFGFR2-E18-C1#1_1	siFGFR2-E18-C1#1_2	siFGFR2-E18-C1#1_3	siFGFR2-E18-C1#1_4	siFGFR2-E18-C1#1_5	siFGFR2-E18-C1#2_1	siFGFR2-E18-C1#2_2	siFGFR2-E18-C1#2_3	siFGFR2-E18-C1#2_4	siFGFR2-E18-C1#2_5	siFGFR2-E18-C3#1_1	siFGFR2-E18-C3#1_2	siFGFR2-E18-C3#1_3	siFGFR2-E18-C3#1_4	siFGFR2-E18-C3#1_5	siFGFR2-E18-C3#2_1	siFGFR2-E18-C3#2_2	siFGFR2-E18-C3#2_3	siFGFR2-E18-C3#2_4	siFGFR2-E18-C3#2_5
0	1.02888	1.11011	1.01986	0.974729	0.99278	1.07401	1.01986	0.965704	0.974729	0.83935	1.10733	1.24361	0.954003	1.00511	0.954003	0.965704	0.830325	0.929603	0.938628	0.974729	1.09206	1.09206	1.02888	1.00181	0.965704	1.09206	1.02888	1.21841	0.66787	1.11011	0.947653	1.20939	1.04693	1.25451	1.11913	0.929603	1.03791	0.99278	0.767148	0.83935	0.848376	1.11011	1.01083	0.911552	0.893502
1	4.90674	4.30205	2.90313	5.24067	4.18472	5.2858	5.06017	5.78219	4.92479	3.91396	6.7155	6.94719	7.04259	5.1891	3.3356	3.40854	3.05656	3.32732	3.65223	3.4988	3.44464	3.31829	3.50782	4.78039	3.91396	2.8219	4.86161	4.29302	4.69916	4.55475	3.20999	4.38327	3.12876	5.18652	3.80566	3.20999	3.04753	4.36522	2.83093	4.44645	3.12876	4.79844	4.70818	3.03851	3.41757
3	9.31709	9.10951	8.35138	9.0012	9.37124	7.02467	6.41095	6.85319	6.97955	7.18713	10.3044	10.9177	9.47303	10.5224	8.73708	4.42539	4.29904	5.12034	5.05716	4.77738	4.37124	4.21781	4.47052	4.88568	4.06438	6.23044	6.95247	7.59326	7.2864	6.45608	6.47413	6.73586	5.21059	5.26474	5.33694	4.57882	5.50843	5.6799	5.4272	4.84055	4.65102	5.24669	5.12034	4.31709	4.43442
5	21.1191	24.4404	19.8646	21.6155	21.769	18.9621	20.1173	19.296	20.6227	16.2545	14.9744	15.7411	17.5468	19.3356	21.7376	9.68411	7.58123	9.49459	8.3574	7.58123	9.2509	9.79242	10.2527	9.26895	10.1986	19.0884	14.4495	18.5018	15.8213	16.778	14.8827	15.1264	16.9134	17.2022	18.2311	12.6264	8.62816	9.01625	9.73827	8.93502	8.37545	9.13358	9.16065	9.75632	11.083
7	39.1998	35.5626	40.1294	40.4001	40.3189	34.8586	35.6348	38.0355	36.0048	35.2828	24.9801	24.435	23.992	30.9256	26.1897	11.8893	18.2972	20.3279	16.9615	16.5283	30.3911	33.0175	29.7683	33.8387	31.8532	40.0933	41.1041	39.7954	41.6817	37.5842	37.1781	37.5752	40.8153	41.1402	40.5084	25.1835	30.8875	30.012	27.2413	34.9488	32.7467	20.1745	29.994	28.6582	22.2322
8	47.4248	48.3499	47.6504	48.2822	47.0412	50.5611	50.3355	50.1549	49.5232	49.4329	28.9154	37.3992	42.9018	38.9835	48.8302	48.9139	43.3409	44.9654	41.1297	39.3697	52.0277	51.9826	51.9374	51.1703	52.0051	48.2145	49.4103	51.1026	46.1161	49.5457	48.7335	50.9898	49.5683	50.1775	49.0944	51.3959	52.3887	53.1558	52.7271	53.2235	44.5593	46.6576	44.1983	51.9149	51.8923
SUM52PE	siRNA
Days post treatment start	siCo#1_1	siCo#1_2	siCo#1_3	siCo#1_4	siCo#1_5	siCo#2_1	siCo#2_2	siCo#2_3	siCo#2_4	siCo#2_5	siFGFR2-E5_1	siFGFR2-E5_2	siFGFR2-E5_3	siFGFR2-E5_4	siFGFR2-E5_5	siFGFR2-E9_1	siFGFR2-E9_2	siFGFR2-E9_3	siFGFR2-E9_4	siFGFR2-E9_5	siFGFR2-E15_1	siFGFR2-E15_2	siFGFR2-E15_3	siFGFR2-E15_4	siFGFR2-E15_5	siFGFR2-E18-C1#1_1	siFGFR2-E18-C1#1_2	siFGFR2-E18-C1#1_3	siFGFR2-E18-C1#1_4	siFGFR2-E18-C1#1_5	siFGFR2-E18-C1#2_1	siFGFR2-E18-C1#2_2	siFGFR2-E18-C1#2_3	siFGFR2-E18-C1#2_4	siFGFR2-E18-C1#2_5	siFGFR2-E18-C3#1_1	siFGFR2-E18-C3#1_2	siFGFR2-E18-C3#1_3	siFGFR2-E18-C3#1_4	siFGFR2-E18-C3#1_5	siFGFR2-E18-C3#2_1	siFGFR2-E18-C3#2_2	siFGFR2-E18-C3#2_3	siFGFR2-E18-C3#2_4	siFGFR2-E18-C3#2_5
0	0.846699	0.973518	0.913838	1.01082	1.02947	1.01455	1.07423	1.0332	1.16375	0.939948	1.07609	1.05978	1	1.16848	1.03804	0.865349	0.876539	0.958597	0.988437	1.01828	1.13018	1.31667	1.36516	1.17866	1.08542	0.876539	1.11899	1.23461	1.27937	1.2458	0.936218	1.1078	1.31294	1.31294	1.24953	0.72361	1.01455	1.09661	1.06677	1.27564	1.06304	1.26818	1.34651	1.11153	1.07796
1	1.63248	1.63621	1.77048	1.69215	1.69215	1.62875	1.79286	1.56907	1.85627	1.43479	2.69022	2.67935	2.34239	2.36957	1.79348	1.41987	1.9346	1.99055	1.95325	1.43479	1.59891	1.34154	1.06925	1.28559	1.45344	1.44598	1.70334	1.69588	1.33781	1.25575	1.50193	1.69588	1.58399	1.72199	1.69215	1.4982	1.17369	1.21099	1.30424	1.20353	1.17742	1.59891	1.28932	1.349	1.45344
3	3.13067	3.48875	3.38058	2.83228	2.89569	2.80244	2.67562	2.61594	2.59356	2.49658	1.53623	1.38949	1.66667	1.30797	1.17754	0.605495	0.646525	0.691284	0.538356	0.590576	0.564466	0.534626	0.549546	0.583116	0.642795	2.38095	2.53015	2.1497	2.26159	2.32873	2.38841	2.62713	2.49658	2.75022	2.60102	1.69837	1.79908	1.64242	1.60512	1.76924	1.52306	1.97066	1.71329	1.80654	1.65361
5	7.35546	7.81052	7.26968	6.93025	7.72846	7.06826	7.40768	6.97501	6.90414	7.78068	0.61413	0.782609	0.777174	0.543478	0.570652	0.436404	0.331966	0.335696	0.350615	0.376725	0.372995	0.320776	0.302126	0.328236	0.432675	3.63111	3.20216	2.76389	3.03432	2.70794	7.19135	6.64304	7.5345	7.18389	7.25476	3.77471	3.35323	3.47258	3.72995	3.57702	3.51361	3.80082	3.92764	4.37523	4.11787
7	9.76626	10.3556	10.322	10.7771	10.1766	10.7286	10.9114	10.6503	10.8741	11.1128	0.333333	0.338768	0.327899	0.240942	0.327899	0.198931	0.180281	0.169091	0.195201	0.172821	0.213851	0.486137	0.25861	0.22504	0.344399	8.12508	6.03631	6.3347	7.57304	5.94679	9.41191	8.64354	9.33358	8.15492	7.39774	6.10345	6.17804	4.83899	9.79983	5.46935	4.6786	4.6786	5.96544	5.35745	5.51038
8	14.284	13.9639	13.8409	13.488	12.9054	13.3657	12.701	12.5697	12.3727	12.3399	0.219203	0.181159	0.208333	0.251812	0.268116	0.184011	0.180281	0.176551	0.172821	0.157901	0.21758	0.24369	0.21758	0.21758	0.24742	11.2993	9.60214	7.82668	6.05122	7.48726	11.0307	10.3742	8.96432	10.2549	10.5458	6.15193	6.09972	6.00646	5.94306	6.35708	5.00684	5.55514	5.52157	5.6372	6.23399
MFM-223	siRNA
Days post treatment start	siCo#1_1	siCo#1_2	siCo#1_3	siCo#1_4	siCo#1_5	siCo#2_1	siCo#2_2	siCo#2_3	siCo#2_4	siCo#2_5	siFGFR2-E5_1	siFGFR2-E5_2	siFGFR2-E5_3	siFGFR2-E5_4	siFGFR2-E5_5	siFGFR2-E9_1	siFGFR2-E9_2	siFGFR2-E9_3	siFGFR2-E9_4	siFGFR2-E9_5	siFGFR2-E15_1	siFGFR2-E15_2	siFGFR2-E15_3	siFGFR2-E15_4	siFGFR2-E15_5	siFGFR2-E18-C1#1_1	siFGFR2-E18-C1#1_2	siFGFR2-E18-C1#1_3	siFGFR2-E18-C1#1_4	siFGFR2-E18-C1#1_5	siFGFR2-E18-C1#2_1	siFGFR2-E18-C1#2_2	siFGFR2-E18-C1#2_3	siFGFR2-E18-C1#2_4	siFGFR2-E18-C1#2_5	siFGFR2-E18-C3#1_1	siFGFR2-E18-C3#1_2	siFGFR2-E18-C3#1_3	siFGFR2-E18-C3#1_4	siFGFR2-E18-C3#1_5	siFGFR2-E18-C3#2_1	siFGFR2-E18-C3#2_2	siFGFR2-E18-C3#2_3	siFGFR2-E18-C3#2_4	siFGFR2-E18-C3#2_5
0	1.00945	1.05104	1.00567	0.994329	1.05104	1.03592	0.967864	1.00567	0.941399	0.937618	1.00735	0.933893	0.870934	0.986359	0.944386	1.08507	1.10019	1.24386	1.11153	1.46692	1.18715	1.12287	1.18715	1.35728	1.10397	1.04348	1.08885	1.20983	0.990548	1.06994	1.31569	1.37618	1.58412	1.22117	1.30813	1.11909	0.865785	0.880907	0.937618	0.918715	1.10019	0.903592	0.945179	0.979206	0.979206
1	2.3201	2.01764	2.35035	2.60744	2.35035	2.36169	2.83806	3.23125	2.22558	2.81916	2.69675	2.75971	2.90661	2.64428	1.59496	2.12728	2.00252	1.83239	2.07435	2.42596	3.54127	2.84562	3.32577	2.52426	2.184	2.25961	2.3201	3.1821	2.85696	3.11783	3.71518	1.92313	3.3976	2.62634	1.92691	1.84751	2.04411	1.99874	2.02142	1.83995	1.93447	2.16887	1.99874	2.09326	1.66226
3	4.76875	3.71393	4.13737	3.62697	4.08444	3.91808	3.81222	2.82168	3.15438	3.72527	2.67016	2.14131	2.3008	2.77929	2.27562	2.25457	1.95967	1.79332	1.95967	1.89918	2.57593	2.58727	2.87461	2.99937	2.96534	3.13547	3.64587	3.62319	2.79521	3.42659	2.72716	2.85948	3.661	3.43793	3.79332	2.29237	2.16383	2.22054	1.86137	2.17517	2.12602	2.17895	2.24701	2.33774	2.92754
5	9.00189	9.64083	6.5482	7.31569	9.41021	8.20416	9.4896	10.189	10.4386	8.63138	3.52676	3.9234	4.46695	4.51102	5.31899	4.10964	3.90548	3.66352	3.59546	4.16635	4.39697	4.34026	4.65406	4.24197	4.13989	5.06616	6.26843	6.71456	5.96219	5.17958	5.08507	4.96408	6.50661	6.8242	7.44046	5.75047	5.51607	5.50095	4.43478	5.2741	5.32703	4.10586	4.88091	5.293	5.36484
7	13.1355	12.954	11.7064	8.90485	12.7876	11.2565	9.52867	11.264	11.8311	11.8765	4.97097	3.71808	4.71284	5.90906	4.96467	5.51733	4.4436	4.11468	4.20164	4.42848	6.0315	6.06175	7.06742	6.00504	4.59483	8.03529	8.54568	9.12036	9.36232	8.26591	9.11657	13.4228	13.7706	9.72149	13.506	5.12035	4.52678	5.31317	5.41525	5.72905	4.56081	7.50599	7.88028	7.11279	7.42659
8	15.0032	14.8708	13.3774	15.0032	14.8292	13.6837	13.6194	13.9143	14.1752	13.8803	6.32354	6.36027	6.08849	5.83875	6.3015	6.05419	5.85381	5.73283	4.90485	5.63831	4.22054	5.8954	5.92564	6.69313	6.72716	12.4436	11.6988	10.7196	9.94077	10.5608	13.0939	12.9124	12.9162	12.3264	13.2262	6.34531	5.12791	6.14493	6.33774	6.14871	8.31506	8.1903	6.74228	8.23944	7.78198
SNU-16	siRNA
Days post treatment start	siCo#1_1	siCo#1_2	siCo#1_3	siCo#1_4	siCo#1_5	siCo#2_1	siCo#2_2	siCo#2_3	siCo#2_4	siCo#2_5	siFGFR2-E5_1	siFGFR2-E5_2	siFGFR2-E5_3	siFGFR2-E5_4	siFGFR2-E5_5	siFGFR2-E9_1	siFGFR2-E9_2	siFGFR2-E9_3	siFGFR2-E9_4	siFGFR2-E9_5	siFGFR2-E15_1	siFGFR2-E15_2	siFGFR2-E15_3	siFGFR2-E15_4	siFGFR2-E15_5	siFGFR2-E18-C1#1_1	siFGFR2-E18-C1#1_2	siFGFR2-E18-C1#1_3	siFGFR2-E18-C1#1_4	siFGFR2-E18-C1#1_5	siFGFR2-E18-C1#2_1	siFGFR2-E18-C1#2_2	siFGFR2-E18-C1#2_3	siFGFR2-E18-C1#2_4	siFGFR2-E18-C1#2_5	siFGFR2-E18-C3#1_1	siFGFR2-E18-C3#1_2	siFGFR2-E18-C3#1_3	siFGFR2-E18-C3#1_4	siFGFR2-E18-C3#1_5	siFGFR2-E18-C3#2_1	siFGFR2-E18-C3#2_2	siFGFR2-E18-C3#2_3	siFGFR2-E18-C3#2_4	siFGFR2-E18-C3#2_5
0	0.858586	0.858586	0.782828	0.959596	1.0101	1.06061	1.03535	1.11111	1.21212	1.11111	0.985798	1.21972	0.960735	1.00251	0.776942	1.23737	1.06061	1.16162	0.707071	0.984849	1.06061	0.833334	0.833334	0.959596	1.23737	0.757576	1.4899	1.51515	1.5404	1.18687	1.21212	1.28788	1.26263	1.13636	1.18687	0.909091	1.21212	1.18687	1.43939	1.11111	1.36364	1.26263	1.38889	1.31313	1.38889
1	2.05387	2.10438	2.12963	2.28114	2.05387	1.97811	1.92761	2.00337	2.25589	2.20539	3.40017	3.51713	4.01003	3.2665	2.03843	1.77609	1.72559	1.70034	2.78619	2.00337	2.76094	2.48316	1.72559	2.18013	2.05387	2.12963	2.15488	2.68519	2.00337	2.81145	3.21549	2.86195	3.26599	1.85185	1.97811	2.00337	1.80135	2.07912	2.88721	2.98822	2.71044	2.65993	2.81145	1.97811	2.20539
3	16.8434	16.1616	17.2222	17.4495	17.5758	16.0101	15.2525	17.399	15.5556	20.4798	10.5486	11.1752	10.0808	11.6096	6.313	9.62121	14.8485	11.6919	14.4697	17.3232	20.2525	16.2121	12.197	10.3283	9.29293	17.7525	24.0657	23.3333	26.1364	19.1414	20.9343	14.899	16.7424	13.5606	8.53535	9.23738	11.3586	10.6162	8.63131	11.5556	8.73738	9.20707	7.58586	7.40404	5.11616
5	50.7912	64.6296	53.5943	32.3316	70.0589	32.6852	60.6145	68.0892	65.1599	65.1599	19.5723	19.1312	19.7193	20.7218	16.9056	11.5286	15.5892	16.2559	23.9933	21.5084	22.5337	18.7205	29.8695	33.7079	22.7988	83.165	68.5943	59.7306	74.6549	71.9023	66.7256	64.5791	51.8771	58.7458	55.7407	22.5084	29.2559	23.0135	31.3468	27.7609	23.1852	28.0236	24.9024	16.963	25.3569
7	110.244	107.138	102.971	104.84	104.992	101.709	98.5775	85.5219	105.421	75.6734	15.6887	25.1055	24.6845	20.0195	14.4656	39.3451	25.5673	39.6886	30.9209	23.0623	26.0666	24.5055	20.6987	19.436	16.4878	82.4789	99.888	77.9335	89.0471	89.729	72.4764	84.6583	84.1734	90.4714	64.3148	29.282	21.8653	26.3881	22.4562	24.638	45.8123	42.4789	41.2416	40.0926	39.4992
8	134.441	96.9563	103.35	102.865	111.683	111.259	131.502	133.017	135.35	131.441	20.4138	20.3136	20.1882	20.4288	20.3737	17.8072	35.484	36.5623	44.3047	33.0269	18.4512	19.826	20.3535	20.6173	21.4927	71.1002	94.9865	96.4638	95.8956	88.3047	85.4411	85.6835	84.2896	85.5017	74.1684	40.3451	51.4562	51.5194	46.835	42.0749	42.6683	57.3047	59.9714	57.6229	42.4259
KATO-III	siRNA
Days post treatment start	siCo#1_1	siCo#1_2	siCo#1_3	siCo#1_4	siCo#1_5	siCo#1_6	siCo#1_7	siCo#1_8	siCo#1_9	siCo#1_10	siCo#2_1	siCo#2_2	siCo#2_3	siCo#2_4	siCo#2_5	siCo#2_6	siCo#2_7	siCo#2_8	siCo#2_9	siCo#2_10	siFGFR2-E5_1	siFGFR2-E5_2	siFGFR2-E5_3	siFGFR2-E5_4	siFGFR2-E5_5	siFGFR2-E5_6	siFGFR2-E5_7	siFGFR2-E5_8	siFGFR2-E5_9	siFGFR2-E5_10	siFGFR2-E9_1	siFGFR2-E9_2	siFGFR2-E9_3	siFGFR2-E9_4	siFGFR2-E9_5	siFGFR2-E9_6	siFGFR2-E9_7	siFGFR2-E9_8	siFGFR2-E9_9	siFGFR2-E9_10	siFGFR2-E15_1	siFGFR2-E15_2	siFGFR2-E15_3	siFGFR2-E15_4	siFGFR2-E15_5	siFGFR2-E15_6	siFGFR2-E15_7	siFGFR2-E15_8	siFGFR2-E15_9
0	0.899398	0.930352	1.00258	1.04385	1.0129	0.956148	1.02066	0.959903	1.06926	0.935601	1.00258	1.09028	1.13672	1.04385	1.01806	0.863285	1.11786	1.00851	1.03281	1.09356	0.851703	0.861723	0.966934	0.931864	0.831663	0.786573	0.776553	0.811623	0.806613	0.786573	0.894239	1.0129	0.950989	0.961307	1.04385	1.02322	1.04496	1.04496	1.22722	0.923451	0.976784	1.09028	1.05933	1.00774	1.00258	0.971625	1.02066	1.09356	0.959903
1	1.35856	1.46948	1.57524	1.39983	1.50043	1.52623	1.53503	1.38923	1.42568	1.53503	3.5374	3.28461	3.26913	1.95873	4.29063	2.02579	1.54719	1.68084	1.53503	1.51073	2.15932	1.79359	1.76854	2.01904	1.50301	2.08417	1.7986	1.16733	1.18737	1.63327	2.83061	2.43852	2.51075	2.38693	2.19089	1.95873	1.40138	1.29202	1.32847	1.21912	1.91746	1.99484	1.83491	2.15477	2.04127	1.81427	1.31632	1.30417	1.35277
3	3.94497	3.9945	4.72502	4.62184	4.59708	4.63835	5.11543	4.03402	4.30134	4.38639	4.63835	4.21324	4.41135	5.07171	4.75804	4.70851	4.21628	3.82746	4.11908	4.24058	1.2809	1.39112	1.3811	1.12558	1.6817	1.04041	1.01035	1.39112	1.13059	1.24582	0.658641	1.08942	1.26999	1.42476	1.12812	1.09974	1.39733	2.04131	1.42163	1.70109	0.601892	0.449699	0.527085	0.558039	0.418745	0.325881	1.7983	2.01701	2.28433
5	13.5399	13.5399	18.4123	18.4123	10.4415	10.4415	17.6833	17.6833	17.5132	17.5132	16.5776	16.5776	28.5849	28.5849	17.7586	17.7586	17.4962	17.4962	22.7452	22.7452	1.71844	1.40281	1.30261	1.46293	1.41283	1.14729	1.17735	1.19739	1.09719	1.26253	1.77562	1.77562	1.39652	1.39652	1.31875	1.31875	1.4354	1.4354	1.08546	1.08546	0.997975	0.997975	1.1049	1.1049	1.34791	1.34791	1.01742	1.01742	1.24099
6	25.9088	25.9088	32.0997	32.0997	31.1711	31.1711	32.8891	32.8891	32.2545	32.2545	32.8427	32.8427	32.1771	32.1771	32.6569	32.6569	32.8581	32.8581	32.626	32.626	0.954392	1.1316	0.690541	1.48282	1.08922	1.05068	1.09947	0.848196	0.913008	1.05608	0.172829	0.172829	0.902837	0.902837	1.17369	1.17369	0.938951	0.938951	0.758383	0.758383	0.660361	0.660361	0.474635	0.474635	0.469476	0.469476	0.825451	0.825451	1.00086
7	31.1503	31.1503	35.7311	35.7311	34.4431	34.4431	39.4613	39.4613	32.6812	32.6812	35.0081	35.0081	42.3289	42.3289	33.0032	33.0032	38.5622	38.5622	28.7201	28.7201	0.828323	0.527722	0.637943	0.567802	0.427522	0.482632	0.232131	0.287241	0.312291	0.332331	0.263265	0.263265	0.0518429	0.0518429	0.299716	0.299716	0.168489	0.168489	0.613204	0.613204	1.25962	1.25962	1.61928	1.61928	1.75537	1.75537	1.76509	1.76509	0.89996
8	44.5326	43.6659	43.6225	44.5759	38.7905	39.809	44.1879	40.6764	44.1272	39.9595	46.9811	43.3842	42.5824	44.7926	42.0191	55.0633	32.0373	34.1636	33.8599	38.3556	0.547762	0.517702	0.497662	0.492652	0.512692	0.537742	0.472612	0.492652	0.432532	0.507682	0.432502	0.420464	0.414445	0.362855	0.402407	0.379192	0.265695	0.343459	0.17821	0.207371	0.993121	1.04729	1.16853	1.14531	0.936372	0.358555	0.17821	0.226812	0.255974
NCI-H716	siRNA
Days post treatment start	siCo#1_1	siCo#1_2	siCo#1_3	siCo#1_4	siCo#1_5	siCo#2_1	siCo#2_2	siCo#2_3	siCo#2_4	siCo#2_5	siFGFR2-E5_1	siFGFR2-E5_2	siFGFR2-E5_3	siFGFR2-E5_4	siFGFR2-E5_5	siFGFR2-E9_1	siFGFR2-E9_2	siFGFR2-E9_3	siFGFR2-E9_4	siFGFR2-E9_5	siFGFR2-E15_1	siFGFR2-E15_2	siFGFR2-E15_3	siFGFR2-E15_4	siFGFR2-E15_5	siFGFR2-E18-C1#1_1	siFGFR2-E18-C1#1_2	siFGFR2-E18-C1#1_3	siFGFR2-E18-C1#1_4	siFGFR2-E18-C1#1_5	siFGFR2-E18-C1#2_1	siFGFR2-E18-C1#2_2	siFGFR2-E18-C1#2_3	siFGFR2-E18-C1#2_4	siFGFR2-E18-C1#2_5	siFGFR2-E18-C3#1_1	siFGFR2-E18-C3#1_2	siFGFR2-E18-C3#1_3	siFGFR2-E18-C3#1_4	siFGFR2-E18-C3#1_5	siFGFR2-E18-C3#2_1	siFGFR2-E18-C3#2_2	siFGFR2-E18-C3#2_3	siFGFR2-E18-C3#2_4	siFGFR2-E18-C3#2_5	siFGFR2-COL14A1#1_1	siFGFR2-COL14A1#1_2	siFGFR2-COL14A1#1_3	siFGFR2-COL14A1#1_4
0	0.840064	0.81237	0.925456	1.24856	1.16547	1.05239	0.911608	1.02008	1.07547	0.948534	1.05401	0.949477	0.958188	1.00174	1.00174	0.777752	0.895453	1.04316	1.16547	1.11009	1.11239	1.13778	0.902377	1.01316	0.983152	0.953151	0.881606	0.916224	0.893145	0.7039	0.870067	0.930072	0.950842	0.918532	1.22086	0.930072	0.81237	0.800831	0.810062	0.743134	1.05931	0.923148	1.05931	1.12624	1.50242	0.962382	0.872375	0.957766	0.87699
1	0.99623	1.14393	1.17624	1.21317	1.28471	1.23625	1.19701	0.749288	1.11855	1.29856	2.87456	2.9878	2.47387	1.14111	1.2108	1.03085	1.35164	1.87784	0.947765	1.7486	1.30318	2.58404	1.42088	1.23856	1.14624	1.10008	1.82014	1.54089	2.59328	2.57481	2.04631	2.55173	1.43703	2.26325	0.933918	1.29164	1.52012	1.00777	1.68398	1.06547	1.18548	1.65628	1.81091	1.78091	1.23856	1.32395	1.41165	1.40011	1.32856
3	2.90638	2.2371	2.49558	2.88099	2.98254	2.90407	2.63405	2.2094	2.45404	2.8833	0.868177	1.13821	1.00319	0.837689	0.245354	0.930841	0.928533	1.96477	1.19855	1.68321	2.34787	1.07854	1.26548	0.997769	0.810831	2.1794	2.54404	4.12032	4.17571	3.82722	3.8803	3.40026	3.08639	2.53019	1.8863	1.43165	2.79791	3.38642	3.73721	2.68021	3.78568	3.1487	3.36103	2.40788	1.70629	1.54012	2.04785	1.99708	1.97631
5	5.42811	5.50427	4.35033	5.26425	4.8973	4.65728	5.16732	4.83268	4.91807	5.18578	0.945122	0.731707	0.470383	0.587979	0.81446	1.15394	1.16778	1.44242	0.900069	1.0547	1.09393	1.40088	1.50935	1.1724	1.52089	4.32033	4.46573	4.60189	4.28802	4.76344	4.47958	4.50727	4.71267	4.85114	4.59266	3.69721	3.20332	3.00023	3.91415	3.13639	3.15255	3.2841	3.03023	4.4865	4.25571	1.90399	2.16017	1.94784	2.51789
7	7.84522	7.48057	7.47827	7.71136	7.25902	6.959	7.19209	7.26825	6.87591	7.38364	1.45325	1.27468	1.11789	1.0482	1.2137	1.19163	1.25394	1.03239	0.886991	0.995461	1.15701	1.31625	1.18009	1.57474	1.82399	6.97977	5.6689	6.58743	6.38203	6.80899	6.39126	6.66359	6.00585	5.85814	4.65113	4.49419	4.28648	4.36034	4.86576	5.02269	4.3511	5.73582	5.1127	4.56573	4.26571	2.65713	1.63705	2.8556	1.36241
8	8.62528	8.41296	8.57451	8.52835	8.40834	8.12447	8.13832	8.08293	8.17063	8.14063	0.547329	1.14837	0.738966	0.538618	0.795587	1.03931	0.524656	0.508501	1.06931	0.413878	0.882376	1.43165	1.24702	0.829295	1.4455	7.26825	7.16902	6.72821	6.3428	6.17663	6.12816	6.6659	6.80206	6.73975	6.6382	4.80968	3.71736	4.19348	3.45657	5.02962	3.61882	5.06121	5.69198	3.63428	4.58812	2.66867	1.66013	2.77945	1.5632
[truncated: 41 more columns]

## Sheet: ED Fig. 14g
Log2 gene expression, RT-qPCR
Cell line	Lentivirus	cDNA segment	siCo#1	siCo#2	siFGFR2-E5	siFGFR2-E9	siFGFR2-E15	siFGFR2-E18-C1#1	siFGFR2-E18-C1#2	siFGFR2-E18-C3#1	siFGFR2-E18-C3#2
KATO-III	GFP	FGFR2 E4–E5	0.0395	-0.0406	-3.1006	-2.7968	-1.9389	-0.747	-0.9995	-1.4635	-1.0045
KATO-III	GFP	FGFR2 E14–E16	0.0175	-0.0177	-2.131	-2.8845	-2.673	-0.7077	-0.5271	-1.0856	-1.4799
KATO-III	GFP	FGFR2 E1–E2 (5'-UTR)	0.026	-0.0265	-1.942	-2.7792	-1.9832	-0.7671	-0.6284	-2.0045	-1.442
KATO-III	GFP	FGFR2 E18-C1 (3’-UTR)	-0.1405	0.128	-2.0104	-1.6437	-2.0606	-2.7636	-1.7357	0.1904	0.6728
KATO-III	GFP	FGFR2 E18-C3 (3’-UTR)	-0.0252	0.0248	-2.5204	-3.7227	-2.3433	-0.0713	0.1094	-2.6524	-2.2868
KATO-III	GFP	T2A–Puro	0.0751	-0.0792	0.1341	-0.0498	0.0228	-0.1301	0.0218	0.0406	-0.1315
KATO-III	FGFR2-E18-C1	FGFR2 E4–E5	0.4737	0.4861	-2.5922	-0.3366	0.0099	0.619	0.1706	0.3389	0.3192
KATO-III	FGFR2-E18-C1	FGFR2 E14–E16	0.7867	0.8249	-1.5699	0.1689	0.2726	0.9905	0.8751	0.777	0.7941
KATO-III	FGFR2-E18-C1	FGFR2 E1–E2 (5'-UTR)	-0.555	-0.5084	-2.0137	-2.8021	-2.2494	-1.0706	-0.9832	-1.8724	-1.5788
KATO-III	FGFR2-E18-C1	FGFR2 E18-C1 (3’-UTR)	-0.4132	-0.4486	-2.0296	-2.1805	-1.5745	-2.9641	-1.9083	-0.2464	0.4035
KATO-III	FGFR2-E18-C1	FGFR2 E18-C3 (3’-UTR)	-0.3841	-0.395	-2.5749	-3.4994	-2.4915	-0.0347	0.1175	-3.5861	-2.5124
KATO-III	FGFR2-E18-C1	T2A–Puro	-0.0548	0.0528	-2.9723	-0.3739	0.0951	0.1725	0.3922	0.1355	0.4838
KATO-III	FGFR2-E18-C1	FGFR2 E18-C1–T2A	-0.0725	0.0691	-3.0548	0.3512	0.9329	0.6498	0.7252	0.4793	0.2692
KATO-III	FGFR2-E18-C3	FGFR2 E4–E5	0.5118	0.7436	-3.087	-0.4047	-0.7424	0.4183	0.5417	0.3079	0.3345
KATO-III	FGFR2-E18-C3	FGFR2 E14–E16	0.7341	0.9857	-2.0715	-0.0566	-0.3332	0.621	0.761	0.5796	0.4647
KATO-III	FGFR2-E18-C3	FGFR2 E1–E2 (5'-UTR)	-0.5801	-0.6251	-2.1942	-2.6353	-1.9683	-0.5514	-0.8155	-1.7499	-1.6008
KATO-III	FGFR2-E18-C3	FGFR2 E18-C1 (3’-UTR)	-0.7376	-0.6092	-1.3381	-1.9628	-1.4563	-2.3944	-1.7756	-0.2554	0.1101
KATO-III	FGFR2-E18-C3	FGFR2 E18-C3 (3’-UTR)	-0.5954	-0.5785	-2.7342	-3.2014	-2.3632	-0.0008	-0.0961	-3.3919	-2.6057
KATO-III	FGFR2-E18-C3	T2A–Puro	0.0097	-0.0098	-2.6192	0.0357	0.5564	0.049	0.0734	0.7572	0.3993
KATO-III	FGFR2-E18-C3	FGFR2 E17–T2A	-0.0556	0.0535	-2.5901	0.3348	0.5905	0.0595	0.2763	0.855	0.5589
KATO-III	FGFR2-K517R-E18-C1	FGFR2 E4–E5	0.465	0.3769	-2.9197	-0.4796	-0.2792	0.6554	0.7259	0.5143	0.26
KATO-III	FGFR2-K517R-E18-C1	FGFR2 E14–E16	0.846	0.7365	-2.0271	0.2447	0.1495	0.895	0.8967	0.8434	0.5162
KATO-III	FGFR2-K517R-E18-C1	FGFR2 E1–E2 (5'-UTR)	-0.3066	-0.4941	-2.157	-2.6765	-2.107	-0.7815	-0.7546	-1.9926	-1.1899
KATO-III	FGFR2-K517R-E18-C1	FGFR2 E18-C1 (3’-UTR)	-0.2389	-0.2683	-1.678	-2.5156	-1.9403	-1.4598	-1.0436	0.6348	0.3331
KATO-III	FGFR2-K517R-E18-C1	FGFR2 E18-C3 (3’-UTR)	-0.3603	-0.4497	-2.8711	-3.4358	-2.8217	-0.1882	-0.0102	-3.2919	-2.4802
KATO-III	FGFR2-K517R-E18-C1	T2A–Puro	-0.0978	0.0916	-3.5005	0.1993	-0.0749	-0.0051	-0.1992	0.2635	0.1173
KATO-III	FGFR2-K517R-E18-C1	FGFR2 E18-C1–T2A	-0.0119	0.0118	-3.3328	-0.013	-0.1624	0.1404	0.0178	0.2352	0.1902
KATO-III	FGFR2-K517R-E18-C3	FGFR2 E4–E5	0.7032	0.9236	-2.7775	0.064	0.1374	0.8135	1.022	0.5279	0.6768
KATO-III	FGFR2-K517R-E18-C3	FGFR2 E14–E16	0.5973	0.8879	-1.4168	0.2224	0.1657	0.6885	0.8713	0.507	0.689
KATO-III	FGFR2-K517R-E18-C3	FGFR2 E1–E2 (5'-UTR)	-0.0508	-0.1633	-2.0047	-2.3827	-2.1117	-0.9428	-0.6591	-2.0148	-1.9735
KATO-III	FGFR2-K517R-E18-C3	FGFR2 E18-C1 (3’-UTR)	-0.0989	-0.4436	-1.5552	-1.9343	-1.3454	-2.2699	-1.8087	0.234	0.4625
KATO-III	FGFR2-K517R-E18-C3	FGFR2 E18-C3 (3’-UTR)	-0.2932	-0.2827	-2.6936	-3.3184	-2.7073	-0.0359	0.2423	-2.8733	-2.248
KATO-III	FGFR2-K517R-E18-C3	T2A–Puro	-0.1541	0.1393	-2.8775	-0.0377	-0.4569	-0.0996	-0.0212	-0.3207	-0.2491
KATO-III	FGFR2-K517R-E18-C3	FGFR2 E17–T2A	-0.0391	0.0381	-2.4765	0.0014	-0.0653	-0.1498	0.0816	-0.0272	0.1274

## Sheet: ED Fig. 14i
Relative cell densities
KATO-III
Lentivirus	Days post treatment start	Vehicle_1	Vehicle_2	Vehicle_3	Vehicle_4	Vehicle_5	AZD4547_1	AZD4547_2	AZD4547_3	AZD4547_4	AZD4547_5	Pemigatinib_1	Pemigatinib_2	Pemigatinib_3	Pemigatinib_4	Pemigatinib_5	siCo#1_1	siCo#1_2	siCo#1_3	siCo#1_4	siCo#1_5	siCo#2_1	siCo#2_2	siCo#2_3	siCo#2_4	siCo#2_5	siFGFR2-E5_1	siFGFR2-E5_2	siFGFR2-E5_3	siFGFR2-E5_4	siFGFR2-E5_5	siFGFR2-E9_1	siFGFR2-E9_2	siFGFR2-E9_3	siFGFR2-E9_4	siFGFR2-E9_5	siFGFR2-E15_1	siFGFR2-E15_2	siFGFR2-E15_3	siFGFR2-E15_4	siFGFR2-E15_5	siFGFR2-E18-C1#1_1	siFGFR2-E18-C1#1_2	siFGFR2-E18-C1#1_3	siFGFR2-E18-C1#1_4	siFGFR2-E18-C1#1_5	siFGFR2-E18-C1#2_1	siFGFR2-E18-C1#2_2	siFGFR2-E18-C1#2_3
GFP	0	1.03762	0.910194	0.995146	1.00121	1.05583	0.970874	1.07403	1.11044	1.14684	1.31675	1.02549	1.17718	1.17718	1.1165	1.17112	0.822723	0.979432	1.33692	1.27816	1.13614	0.754163	0.979432	0.989226	0.915769	0.808031	0.778648	0.925563	1.12145	0.915769	1.0284	0.920666	0.915769	0.822723	0.891283	0.93046	1.02351	1.00881	1.05779	1.11655	0.915769	1.13614	1.12635	1.12145	1.17532	0.984329	1.44956	1.13124	1.01861
GFP	1	1.36327	1.19337	2.01254	2.30987	2.24919	0.701861	0.847492	0.811084	1.01133	1.12662	0.865696	1.07201	0.580502	0.902104	0.774676	1.3206	1.38916	1.04636	1.06595	2.06497	1.25204	1.16389	1.3206	0.972902	1.04146	0.943519	1.1443	0.963108	1.06595	1.13451	1.15899	1.1492	0.894548	1.05615	1.09043	0.855371	0.791707	0.791707	1.13451	1.10023	1.3157	1.05126	1.20797	1.15899	1.33529	1.47731	0.958211	0.958211
GFP	3	2.96521	3.45065	3.81472	3.54773	3.64482	0.932443	0.950647	1.09021	0.817152	0.993123	0.968851	0.974919	1.86691	1.04167	0.908172	2.48123	2.38328	2.21678	3.16683	2.1776	2.50082	2.95135	2.61835	2.46654	2.42246	1.56056	1.38426	1.4871	1.41854	1.40875	1.34019	1.35978	1.35978	1.40875	1.43813	1.30101	1.35488	1.1541	1.29611	1.09533	2.1874	3.06399	2.53999	2.66242	2.5253	2.6967	2.26086	2.16781
GFP	5	11.5939	12.0065	13.1958	12.1036	13.4385	0.610841	1.49676	1.39361	1.339	1.5271	0.732201	1.5089	1.51497	1.23584	1.43608	8.05713	7.00131	8.11492	7.43226	9.9827	7.76037	6.81228	8.38524	8.48319	7.52824	1.1443	0.894548	1.20307	0.997388	0.982697	0.992491	1.1443	1.15899	1.22266	1.19817	2.15312	2.12863	2.11394	2.20209	1.12471	5.85047	6.74176	6.13451	5.86516	5.44401	5.19425	4.778	3.59778
GFP	7	13.0138	15.8232	16.5174	16.9349	16.9409	0.580502	0.550162	0.568366	0.568366	0.944579	0.434871	0.416667	0.410599	0.434871	0.368123	13.0689	15.9259	13.4509	14.9847	15.2207	16.4234	15.0375	15.5126	15.1061	16.0464	0.9778	0.987594	1.01698	0.982697	0.972902	0.830885	0.811296	0.894548	0.860268	0.796605	1.90336	1.10023	1.09533	1.21776	1.09533	14.97	9.29318	9.00424	13.0679	12.1374	16.2276	16.874	15.5273
GFP	8	21.6784	17.6214	16.8871	18.1784	19.0583	0.400485	0.418689	0.424757	0.867718	0.473301	0.351942	0.424757	0.467233	0.709951	0.521845	21.3761	17.24	18.572	21.7581	20.9403	17.9334	17.713	18.8002	19.6719	20.1665	0.763957	0.734574	0.661117	0.582762	0.607248	0.72478	0.661117	0.651322	0.744368	0.548482	1.41038	0.773751	1.05289	1.0382	1.09696	17.7718	21.0823	19.7943	20.2889	17.3947	17.8306	18.2909	16.9882
FGFR2-E18-C1	0	0.996016	0.986056	1.01594	0.966135	1.03586	1.06574	1.21514	1.13546	1.1255	1.13546	1.10558	1.01594	1.21514	1.18526	1.08566	0.86661	1.24044	0.951572	1.07052	1.24044	0.960068	0.943076	0.951572	0.917587	0.858114	0.960068	0.892099	1.02804	0.900595	0.858114	0.86661	0.807137	0.917587	0.858114	0.815633	0.917587	1.01954	0.994053	0.985556	1.01105	1.1045	0.900595	0.892099	0.994053	1.05353	0.994053	0.824129	0.824129
FGFR2-E18-C1	1	2.13811	2.68592	1.93891	1.94887	1.92895	1.18194	1.26162	1.12218	1.61023	1.15206	1.22178	1.1919	1.1919	1.80943	1.4409	1.61144	1.66242	2.63098	2.66497	2.75843	1.45851	1.44152	1.57746	1.41603	1.84933	1.29708	1.16964	1.28859	1.31408	1.40753	1.27159	0.999717	1.20363	1.27159	1.28859	1.4755	2.24016	2.35061	1.41603	1.29708	1.84084	3.07278	1.67091	2.30813	2.77542	2.41858	1.58595	1.97678
FGFR2-E18-C1	3	3.9409	4.16003	3.97078	3.97078	3.92098	1.22178	1.1919	2.17795	1.20186	2.09827	1.23174	2.01859	1.17198	2.15803	1.65007	3.23421	3.36165	3.17474	5.71509	4.05834	2.68196	3.0473	3.16624	3.87992	5.12886	1.4755	1.60295	1.4925	1.4925	1.51798	1.32257	1.54347	1.59445	1.61994	1.46701	1.67941	2.29963	2.44407	2.26565	1.36505	4.31323	5.58765	3.15775	5.31577	2.91985	3.49759	4.26225	2.66497
FGFR2-E18-C1	5	14.9867	12.8951	13.9608	15.4548	14.1202	0.59429	1.78951	1.70983	1.74967	1.79947	0.59429	1.60027	1.13214	1.75963	1.58035	8.04305	16.4288	10.4815	14.8476	12.4619	14.2283	11.3693	6.21637	11.3523	14.8026	1.2546	1.34806	1.07618	1.30558	1.32257	1.79836	2.27414	1.78986	1.6964	1.78137	2.1467	2.57151	2.70745	2.39309	2.04475	11.2206	10.9836	11.416	9.0286	14.6361	16.7431	14.1773	16.5732
FGFR2-E18-C1	7	22.6859	23.3134	23.5027	23.6819	23.4927	0.853254	0.803453	0.783533	0.763612	0.723772	0.514608	0.64409	0.514608	0.454847	0.544489	14.4492	22.3158	18.987	24.3642	21.4347	17.066	18.2215	19.0966	21.6522	18.9266	1.00821	0.999717	0.991221	0.712716	1.0422	3.26769	3.09317	1.91671	2.07618	3.0337	3.45851	3.43302	3.43302	3.484	2.42453	21.6956	15.2138	20.0864	19.7669	22.6565	19.1645	21.0337	20.5834
FGFR2-E18-C1	8	25.743	27.2908	26.7789	26.3645	24.5896	0.398406	0.966135	0.996016	0.986056	0.587649	0.896414	0.986056	0.876494	0.986056	1.0259	29.6262	29.5922	26.4732	29.4647	26.2974	29.7876	23.39	26.2345	28.6491	29.7961	0.611725	0.611725	0.535259	0.569244	0.518267	4.79014	3.80714	2.86661	3.27443	3.82413	4.14698	4.47239	4.25149	3.7672	3.08751	26.2532	26.746	28.3263	24.4095	27.4299	23.5259	29.7451	22.0051
FGFR2-E18-C3	0	0.885417	1.04167	1.01562	1.04167	1.01562	1.05469	1.14583	1.21094	1.66667	1.84896	1.13281	1.27604	1.39323	1.4974	1.82292	0.891089	0.858086	1.28713	0.935094	0.935094	0.858086	0.869087	1.10011	0.935094	1.33113	0.946095	0.891089	0.946095	1.0121	0.924092	0.891089	0.869087	0.836084	0.880088	0.858086	1.65017	1.17712	1.17712	1.21012	1.05611	1.37514	1.85919	1.18812	1.41914	1.0011	1.21012	1.41914	1.70517
FGFR2-E18-C3	1	1.72743	1.98785	1.88368	1.97483	2.01389	0.985243	1.79253	1.33681	1.14149	1.76649	1.23264	1.18056	1.19358	1.59722	1.72743	1.61349	2.51558	1.6355	1.6685	2.46058	1.73451	1.58049	1.82252	2.04254	2.15255	1.42648	1.34947	1.30546	1.22846	1.38247	1.50348	1.6245	1.6905	1.6245	1.52549	1.45948	1.6795	2.28456	1.43748	1.45948	2.6586	3.21966	2.30656	1.87752	1.72351	1.53649	2.84562	2.19655
FGFR2-E18-C3	3	3.94097	3.99306	4.16233	4.09722	4.21441	1.31076	1.29774	2.07899	1.28472	1.2717	1.28472	1.25868	1.5842	1.63628	1.81858	3.34067	2.82362	3.80271	5.52989	4.75981	3.06564	3.34067	4.09974	2.60359	4.37477	1.6795	1.58049	1.61349	1.6245	1.6245	2.84452	3.92153	3.92153	3.89952	4.95453	3.91052	2.6256	4.77851	4.52549	3.42648	4.92483	5.28786	2.93363	3.13165	2.79061	4.51779	4.37477	2.87862
FGFR2-E18-C3	5	18.1076	14.3316	19.7873	17.691	18.329	0.946181	1.66233	1.67535	1.46701	1.57118	1.31076	1.5191	1.05035	1.01128	1.16753	18.0194	12.1415	15.6916	19.7873	13.2637	12.2956	13.8247	14.1437	15.9039	14.9908	1.28346	1.27246	1.53649	1.49248	1.54749	11.4485	13.7345	11.2945	12.6905	10.6245	12.5266	12.9336	13.7466	12.8346	11.6905	13.9677	13.8027	14.1107	17.8313	17.5233	16.0106	13.9457	16.1019
FGFR2-E18-C3	7	25.5009	24.8655	27.3082	27.6858	26.6337	0.868056	0.789931	0.802951	0.802951	0.802951	0.568576	0.633681	0.77691	0.607639	0.737847	26.5347	25.5006	24.8075	26.8207	26.1166	19.3069	20.319	22.1892	21.5292	24.7085	1.16245	1.04144	1.28346	1.08544	1.04144	17.2945	16.3825	18.3825	17.3825	15.3715	15.9996	17.7576	20.6146	18.2967	20.6036	23.8724	23.9384	24.5875	21.3242	23.916	22.7019	18.8009	26.4466
FGFR2-E18-C3	8	30.3255	31.0417	31.0547	31.862	31.6667	0.677083	0.677083	0.71875	0.664062	1.01562	0.572917	0.768229	0.872396	0.716146	0.794271	31.5772	31.3583	30.0062	29.0282	28.4122	27.7191	27.9721	30.4771	28.5442	27.3891	0.80308	0.891089	0.891089	0.858086	0.70407	19.1001	21.3531	20.9131	18.2211	20.9351	20.4444	21.8845	24.5655	23.2013	21.9593	30.6399	28.5662	29.4133	27.4477	30.7954	29.0172	26.74	30.6179
FGFR2-K517R-E18-C1	0	0.961887	1.00726	1.02541	1.04356	0.961887	1.04356	1.27042	1.26134	1.50635	1.37024	1.24319	1.39746	1.50635	1.64247	1.44283	0.808143	0.925355	1.00555	1.19679	0.999383	0.746453	1.04257	1.2153	1.01789	1.04257	0.660086	0.777298	0.851326	0.783467	0.89451	0.697101	0.715608	0.721777	0.752622	0.783467	0.900679	0.9562	0.913017	0.962369	0.999383	0.962369	0.931524	1.11659	1.15361	0.993214	1.07341	1.06724	1.0549
FGFR2-K517R-E18-C1	1	2.03872	1.9752	1.92982	1.99335	2.02057	1.14035	1.1222	1.18572	1.18572	1.05868	1.05868	1.17665	1.04961	1.09498	1.14943	1.20707	1.80547	1.96586	1.41682	1.23792	1.2626	1.35513	1.7006	1.33662	1.58338	1.05902	1.08369	0.818425	1.12688	1.15772	1.12688	1.15155	1.17623	1.19474	1.09603	1.15772	1.24409	1.25026	1.26876	1.05902	1.53403	1.47234	2.16944	1.38598	1.17623	2.02139	1.66358	1.29961
FGFR2-K517R-E18-C1	3	4.37084	4.58863	4.18028	4.50696	4.36177	1.27647	1.32184	1.11313	1.16757	2.16576	1.17665	1.29462	1.26739	1.20387	1.87538	2.58894	2.63212	2.50874	2.69381	2.87888	5.12441	6.38289	4.47049	5.21694	4.85297	1.34896	1.25026	1.33045	1.29961	1.10837	1.27493	1.36747	1.23792	1.2626	1.29344	2.21879	2.18178	2.00905	2.11392	0.923298	3.4526	4.61238	2.79251	2.61361	2.07691	3.75488	4.10652	3.93379
FGFR2-K517R-E18-C1	5	15.3727	12.8355	15.5814	14.4997	14.2365	1.13128	1.35814	1.41258	1.43073	1.44888	0.958863	1.585	1.49425	1.5124	1.27647	15.8215	10.146	14.8813	16.0189	14.5673	8.00535	14.3508	12.5599	12.782	12.2145	1.21324	1.09603	1.21324	1.52786	1.16389	0.941805	1.07136	1.09603	1.13305	1.08986	1.17006	1.16389	1.1022	1.21324	1.28727	15.2219	14.3156	12.2651	15.7284	16.4631	13.539	14.2422	14.8283
FGFR2-K517R-E18-C1	7	20.1331	20.4688	20.4779	20.4598	20.4325	0.732002	0.777374	0.859044	1.27647	1.1948	0.387175	0.54144	0.659407	0.595886	0.396249	19.7185	16.6013	18.811	20.1701	19.6081	18.649	19.3442	17.3757	18.4497	20.1172	0.84927	0.880115	0.836932	0.855439	0.824594	0.799918	0.78758	0.960313	0.867777	0.701213	1.20707	1.81164	1.69443	1.23792	1.02817	18.4532	19.009	19.1879	20.3052	22.9862	17.8264	18.9492	19.6772
FGFR2-K517R-E18-C1	8	21.9002	24.6007	24.5826	23.392	23.5735	0.562613	1.01633	0.635209	0.970962	0.989111	0.580762	0.598911	1.02541	0.735027	0.998185	23.0833	21.2684	21.4966	25.3054	25.3917	22.3422	22.8974	23.687	24.9023	22.5581	0.666255	0.555213	0.57372	0.740284	0.641579	0.666255	0.740284	0.697101	0.690932	0.647748	1.17212	0.913017	1.00555	0.987045	0.752622	21.7076	21.6268	22.7138	24.1209	25.2079	20.5737	21.7952	22.4553
FGFR2-K517R-E18-C3	0	0.938697	0.929119	1.09195	0.996169	1.04406	1.01533	1.19732	1.04406	1.18774	0.977011	1.0249	1.04406	1.00575	1.03448	1.01533	0.845649	0.90312	1.29721	1.02627	0.968801	0.935961	1.02627	0.89491	1.17406	0.92775	1.00164	0.862069	0.91954	0.8867	0.870279	0.862069	0.845649	0.878489	0.91954	0.878489	0.853859	0.935961	0.8867	0.977011	0.968801	0.89491	1.12479	0.89491	0.91954	0.935961	0.837438	1.07553	0.985222
FGFR2-K517R-E18-C3	1	2.09451	2.0083	1.80715	1.91252	1.94125	0.791826	1.36654	2.04662	1.95083	1.15581	1.0696	2.02746	1.30907	2.07535	1.88378	1.68856	1.93487	3.21565	3.30597	3.07608	1.16311	1.8035	1.54078	1.82813	2.09086	1.26984	1.25342	1.27805	1.22058	1.26984	1.35194	1.26163	1.50794	1.39299	0.892173	1.53257	1.62288	1.69677	2.17296	1.27805	3.0925	3.59332	3.10071	1.84455	1.59825	2.54242	2.00876	3.22386
FGFR2-K517R-E18-C3	3	4.60409	4.32631	4.41252	4.67114	4.70945	0.887612	2.30524	2.13282	1.42401	1.28033	1.15581	1.24202	2.24777	2.40102	1.26117	3.12534	3.00219	5.73618	3.42091	3.58511	2.94472	3.9792	4.97263	4.15161	2.91188	1.27805	1.29447	1.43404	1.51615	1.51615	1.52436	1.49152	1.49152	1.49973	1.45047	1.99234	2.3618	1.52436	1.86918	1.09743	3.53585	3.76574	5.58019	3.54406	3.16639	2.88725	4.66065	5.02189
FGFR2-K517R-E18-C3	5	12.2458	12.0888	15.0409	11.4432	14.855	1.75926	1.2037	1.81673	1.19413	1.63474	1.43359	1.2516	1.82631	1.52937	1.2037	12.3946	13.7904	15.7854	12.2633	13.7329	8.54406	10.6787	9.05309	9.75917	9.38971	1.26163	1.25342	1.36836	1.73782	1.53257	2.21401	1.7214	1.78708	1.66393	1.50794	1.68856	1.82813	1.59825	1.54078	1.49973	12.879	13.1089	13.0104	12.6245	11.5079	10.1204	8.97099	9.15161
FGFR2-K517R-E18-C3	7	18.7931	19.5019	19.2625	18.0651	18.8027	0.514049	0.743934	1.06003	1.0696	1.07918	0.408685	0.916347	0.782248	0.820562	0.801405	17.1237	18.5112	17.1648	17.6327	17.6409	11.7542	13.7165	14.1927	15.3421	17.0033	0.686918	1.00712	0.998905	0.875753	0.801861	0.76902	0.998905	0.908593	1.08922	0.916803	2.37001	1.65572	2.74767	1.96771	1.14669	17.0252	17.3125	17.214	16.8692	15.8429	15.6623	15.3339	17.37
FGFR2-K517R-E18-C3	8	21.8263	21.7688	22.037	22.219	22.2478	0.287356	0.699234	0.871648	0.948276	0.881226	0.440613	0.957854	0.641762	0.996169	0.948276	19.8358	20.1724	20.3859	20.4187	20.312	16.5353	18.046	21.7734	19.1215	21.861	0.558292	0.45977	0.706076	0.623974	0.550082	0.533662	0.533662	0.665025	0.656814	0.689655	1.89655	2.24138	1.62562	1.42857	0.788177	20.0411	20.3038	18.6782	19.0394	17.0279	18.5222	18.7521	17.8079
[truncated: 12 more columns]
