# Supplementary material for: Truncated FGFR2 is a clinically actionable oncogene in multiple cancers
Source: Nature. 2022 Aug 10;608(7923):609–17. doi: 10.1038/s41586-022-05066-5 (PMC9436779; doi:10.1038/s41586-022-05066-5)
Supplement: Supplementary file 28 — Source Data Extended Data Fig. 15 [file 41586_2022_5066_MOESM28_ESM.xlsx]

## Sheet: ED Fig. 15a
	Best tumour response (% change)						two-tailed unpaired Student's t-tests
PDX model	Vehicle_1	Vehicle_2	Vehicle_3	Debio-1347_1	Debio-1347_2	Debio-1347_3	P value
PA1332	1107	1169.77	1053.82	1215.43	1011.37	525.043	0.405147
LI0612	472.512	110.89	482.566	429.757	344.064	238.2	0.89989
LU1901	378.969	387.157	439.375	180.253	224.354	306.295	0.016491
HN1420	183.093	188.852	225.267	204.045	237.045	261.097	0.173557
ES0042	228.463	221.626	179.799	141.953	202.065	211.754	0.405716
KI0551	161.52	197.902	382.937	110.094	146.017	214.879	0.29496
BL5002	481.029	1017.47	815.668	257.725	154.919	44.0741	0.021167
CR1428	300.574	236.926	210.135	149.109	150.333	131.783	0.018492
PA3013	204.074	410.518	155.902	154.815	193.68	2.95017	0.2248
LU1302	253.401	274.313	359.526	7.92085	117.7	223.074	0.062539
CR3151	129.526	283.881	169.16	167.903	117.199	48.3171	0.224246
GL0720	116.986	111.142	140.86	20.9575	164.446	141.599	0.773422
ES0189	192.856	298.913	291.024	162.722	81.7353	51.5832	0.027044
LU1380	275.293	139.053	125.426	91.9344	97.9926	56.84	0.119941
HN0696	150.621	73.5094	178.484	60.2035	77.8102	60.3495	0.099988
ES2116	71.0329	117.866	133.932	57.361	78.0854	13.1137	0.096867
LU0755	105.444	66.1088	93.1955	27.8387	26.8736	81.585	0.117146
LU1429	164.398	215.965	148.41	81.3519	17.515	35.097	0.009182
BR0438	178.948	175.552	144.867	19.4474	30.0646	37.3858	0.000334
GA0080	527.744	298.667	489.368	1.6158	32.2248	50.6985	0.004744
ES0215	85.6126	43.4643	139.846	-3.86207	-20.5294	72.3351	0.138916
BL5001	805.818	753.891	852.05	-4.01132	-2.8437	-8.27794	<0.0001
BR1115	239.37	246.344	344.822	-18.48	16.7028	-39.0958	0.001534
BN2289	471.083	340.997	349.683	-9.7995	-15.4979	-23.2263	0.000667
LU2504	56.5993	56.7184	90.6305	-20.8049	-22.4358	-15.0525	0.00163
GA0087	148.907	115.437	91.4047	-57.3186	-25.7025	-17.6734	0.001792
HN0366	253.84	471.985	139.016	-42.3883	-51.7195	-13.167	0.03007
ES0218	251.132	557.558	779.049	-29.9054	-55.4636	-24.5003	0.021018
GA0114	74.7793	76.8078	-40.0694	-46.5408	-46.9279	-26.2013	0.120927
BL0597	123.145	18.7717	37.7279	-56.4635	-29.2989	-51.443	0.033399
GA1224	86.8431	229.117	174.656	-42.4696	-53.4608	-43.943	0.007214
ES0136	45.833	14.3848	105.646	-49.5277	-38.1673	-58.9865	0.019144
LI1055	113.576	68.7728	49.8806	-54.8934	-43.883	-51.5637	0.00265
LI1035	47.2637	123.001	117.043	-63.0354	-46.9429	-64.518	0.003508
ES0204	295.827	259.158	220.918	-80.7498	-56.6172	-66.9425	0.000136
GA3055	96.4093	58.6953	37.2897	-67.0293	-75.5802	-78.0299	0.001442

## Sheet: ED Fig. 15b
LI0612	Tumour volume (mm3)						one-tailed two-way ANOVA and FDR multiple-testing correction using the two-stage step-up method from Benjamini, Krieger, and Yekutieli
Days post treatment start	Vehicle_1	Vehicle_2	Vehicle_3	Debio-1347_1	Debio-1347_2	Debio-1347_3	P value
1	267.347	127.214	226.502	122.598	213.566	286.875	0.9981
5	737.358	149.383	444.221	195.041	399.26	451.118	0.7364
8	981.796	179.05	595.808	248.058	573.038	550.742	0.6505
12	1292.15	192.019	910.386	307.045	739.501	671.704	0.4283
14	1530.59	268.282	1319.53	649.469	948.37	970.21	0.5181
KI0551	Tumour volume (mm3)						one-tailed two-way ANOVA and FDR multiple-testing correction using the two-stage step-up method from Benjamini, Krieger, and Yekutieli
Days post treatment start	Vehicle_1	Vehicle_2	Vehicle_3	Debio-1347_1	Debio-1347_2	Debio-1347_3	P value
1	236.531	155.091	276.75	276.765	158.514	229.48	0.9951
4	281.68	276.474	443.383	356.092	208.594	355.2	0.8894
8	475.226	436.54	967.917	568.162	358.234	537.397	0.4813
11	548.805	453.967	1205.91	574.538	372.945	665.766	0.3165
14	618.577	462.021	1336.53	581.466	389.971	722.585	0.2265

## Sheet: ED Fig. 15c
LI1035	Tumour volume (mm3)						one-tailed two-way ANOVA and FDR multiple-testing correction using the two-stage step-up method from Benjamini, Krieger, and Yekutieli
Days post treatment start	Vehicle_1	Vehicle_2	Vehicle_3	Debio-1347_1	Debio-1347_2	Debio-1347_3	P value
1	219.714	282.111	201.772	203.051	217.537	277.316	0.976
5	292.192	405.527	345.687	193.587	229.931	315.951	0.119
8	320.956	459.736	395.724	160.828	188.731	153.733	0.0018
12	323.559	527.475	421.69	126.538	171.274	104.722	0.0001
14	280.935	629.112	437.932	75.057	115.419	98.3974	<0.0001
ES0204	Tumour volume (mm3)						one-tailed two-way ANOVA and FDR multiple-testing correction using the two-stage step-up method from Benjamini, Krieger, and Yekutieli
Days post treatment start	Vehicle_1	Vehicle_2	Vehicle_3	Debio-1347_1	Debio-1347_2	Debio-1347_3	P value
1	286.732	337.254	126.142	202.737	220.449	332.049	0.9922
3	457.337	419.305	177.668	119.562	240.202	300.367	0.4555
7	564.196	795.691	238.928	89.0842	195.829	255.455	0.0544
10	860.322	818.932	252.987	78.653	148.005	160.252	0.0073
14	1134.96	1199.28	404.812	39.0274	95.637	109.767	0.0001
BL5001	Tumour volume (mm3)						one-tailed two-way ANOVA and FDR multiple-testing correction using the two-stage step-up method from Benjamini, Krieger, and Yekutieli
Days post treatment start	Vehicle_1	Vehicle_2	Vehicle_3	Debio-1347_1	Debio-1347_2	Debio-1347_3	P value
1	242.56	184.544	214.688	212.654	194.678	234.21	0.9997
4	328.138	203.127	264.559	221.54	200.376	255.347	0.862
7	613.285	227.774	405.47	256.472	239.769	234.559	0.4515
12	1190.12	409.392	901.45	299.941	268.949	358.674	0.0266
15	1815.82	670.401	1117.33	497.852	359.652	501.85	0.0023
18	2197.16	985.308	1656.87	401.228	379.563	500.651	<0.0001
21	2197.16	1430.01	2043.94	490.933	360.949	652.679	<0.0001
25	2197.16	1575.8	2043.94	460.604	318.5	573.172	<0.0001
GA1224	Tumour volume (mm3)						one-tailed two-way ANOVA and FDR multiple-testing correction using the two-stage step-up method from Benjamini, Krieger, and Yekutieli
Days post treatment start	Vehicle_1	Vehicle_2	Vehicle_3	Debio-1347_1	Debio-1347_2	Debio-1347_3	P value
1	237.123	247.639	177.09	222.515	222.717	209.106	0.9778
4	329.691	410.241	183.049	216.082	203.683	215.511	0.2935
8	358.761	604.959	290.531	185.742	165.179	158.82	0.0113
11	389.236	691.662	330.806	128.014	103.651	117.219	0.0007
14	443.048	799.902	486.388	142.495	107.826	153.949	<0.0001
BN2289	Tumour volume (mm3)						one-tailed two-way ANOVA and FDR multiple-testing correction using the two-stage step-up method from Benjamini, Krieger, and Yekutieli
Days post treatment start	Vehicle_1	Vehicle_2	Vehicle_3	Debio-1347_1	Debio-1347_2	Debio-1347_3	P value
1	261.12	203.367	147.782	267	155.651	182.105	0.9864
5	476.755	396.185	253.847	248.721	131.528	159.765	0.1938
8	701.421	590.055	337.545	240.836	180.753	139.809	0.0238
12	978.252	813.239	512.112	344.414	219.219	144.519	0.0016
14	1491.21	896.842	664.551	332.96	235.688	141.33	<0.0001

## Sheet: ED Fig. 15d, e
FGF3/4/19_amp	FGFR_amp	dT/dC
FALSE	FGFR1	0.320515
FALSE	FGFR1	0.43585
FALSE	FGFR1	0.853852
FALSE	FGFR2	-0.0141206
FALSE	FGFR2	-0.486378
FALSE	FGFR2	-0.506246
FALSE	FGFR2	-1.2121
FALSE	FGFR3	0.21798
FALSE	none	-0.86362
TRUE	none	-0.00108786
FALSE	none	0.226537
FALSE	none	-0.058116
FALSE	none	0.191333
FALSE	none	0.694986
FALSE	none	0.69645
FALSE	none	0.911738
TRUE	none	-1.08061
TRUE	none	-0.258308
FALSE	none	-0.25774
FALSE	none	-0.188667
FALSE	none	0.486663
FALSE	none	0.0692313
FALSE	none	-0.535603
FALSE	none	1.21039
FALSE	none	-0.180737
FALSE	none	1.25519
FALSE	none	0.701969
FALSE	none	0.72816
FALSE	none	-0.538567
FALSE	none	-0.749769
FALSE	none	0.298714
FALSE	none	0.351172
FALSE	none	0.661148
FALSE	none	0.806452
FALSE	none	-0.360631
FALSE	none	0.909673

## Sheet: ED Fig. 15f
FGFR1_exp	dT/dC		FGFR2_exp	dT/dC		FGFR3_exp	dT/dC		FGFR4_exp	dT/dC		Composite FGFR_exp	dT/dC
1.67328	-0.86362		3.53018	-0.86362		10.2896	-0.86362		0.907474	-0.86362		2.71079	-0.86362
0.968913	-0.00108786		12.6557	-0.00108786		9.21435	-0.00108786		0.791289	-0.00108786		4.8914	-0.00108786
3.22624	0.226537		1.56323	0.226537		10.1335	0.226537		1.96654	0.226537		2.41563	0.226537
7.7272	-0.058116		4.55451	-0.058116		6.81355	-0.058116		0.761443	-0.058116		0.233021	-0.058116
5.56859	0.191333		7.28794	0.191333		3.17684	0.191333		2.57744	0.191333		-0.18395	0.191333
6.23146	-0.0141206		7.5874	-0.0141206		1.74475	-0.0141206		4.24649	-0.0141206		-0.00782751	-0.0141206
0.629202	0.694986		1.27203	0.694986		6.29115	0.694986		7.94133	0.694986		2.0693	0.694986
0.936437	0.69645		2.61288	0.69645		3.50155	0.69645		6.26474	0.69645		0.32087	0.69645
0.815797	0.911738		6.25538	0.911738		7.2573	0.911738		1.42166	0.911738		0.0188762	0.911738
11.1048	-1.08061		6.997	-1.08061		2.93926	-1.08061		3.32976	-1.08061		3.48066	-1.08061
4.05952	0.320515		6.46496	0.320515		7.13415	0.320515		2.7709	0.320515		0.058929	0.320515
11.4814	-0.258308		6.67459	-0.258308		3.76335	-0.258308		5.21041	-0.258308		4.8449	-0.258308
8.83815	-0.25774		5.09751	-0.25774		0.795997	-0.25774		0.576136	-0.25774		0.377658	-0.25774
10.655	-0.188667		5.34576	-0.188667		3.80275	-0.188667		3.2747	-0.188667		2.44289	-0.188667
0.298103	0.486663		4.60724	0.486663		4.37961	0.486663		7.26659	0.486663		1.07732	0.486663
8.04406	0.0692313		3.28796	0.0692313		4.42428	0.0692313		5.1887	0.0692313		0.412568	0.0692313
3.79776	-0.535603		7.63339	-0.535603		5.91496	-0.535603		7.57097	-0.535603		1.63979	-0.535603
5.78252	-0.486378		8.83608	-0.486378		6.83462	-0.486378		6.38074	-0.486378		0.994673	-0.486378
6.35877	-0.506246		12.5311	-0.506246		4.28891	-0.506246		5.8281	-0.506246		3.79665	-0.506246
0.456874	-1.2121		12.5058	-1.2121		5.19198	-1.2121		7.27491	-1.2121		4.52548	-1.2121
1.85491	1.21039		3.23165	1.21039		7.43893	1.21039		3.44395	1.21039		0.110331	1.21039
2.88872	-0.180737		4.30472	-0.180737		9.92111	-0.180737		3.31563	-0.180737		2.09615	-0.180737
3.78912	0.43585		6.95729	0.43585		6.73586	0.43585		2.41253	0.43585		-0.0230392	0.43585
3.77063	1.25519		7.30343	1.25519		7.56219	1.25519		2.31245	1.25519		0.198495	1.25519
7.05416	0.701969		3.98126	0.701969		6.80039	0.701969		8.88084	0.701969		4.49849	0.701969
3.02231	0.72816		1.86224	0.72816		6.48252	0.72816		7.36264	0.72816		1.34693	0.72816
7.84175	-0.538567		8.39632	-0.538567		9.60043	-0.538567		8.06687	-0.538567		4.60089	-0.538567
8.09525	-0.749769		8.27257	-0.749769		9.81565	-0.749769		8.152	-0.749769		4.82109	-0.749769
6.25932	0.298714		7.48377	0.298714		8.45448	0.298714		2.63794	0.298714		0.732175	0.298714
4.54964	0.351172		7.3671	0.351172		6.7209	0.351172		2.22676	0.351172		0.00864747	0.351172
6.72866	0.661148		9.14847	0.661148		6.41791	0.661148		1.81862	0.661148		0.326664	0.661148
0.789591	0.21798		3.35944	0.21798		7.71329	0.21798		2.6006	0.21798		0.152958	0.21798
9.85138	0.806452		0	0.806452		0.1854	0.806452		2.29521	0.806452		1.17729	0.806452
3.00054	-0.360631		6.47198	-0.360631		9.00527	-0.360631		1.25412	-0.360631		0.932593	-0.360631
3.36714	0.909673		2.90398	0.909673		8.90436	0.909673		2.8698	0.909673		0.848043	0.909673
6.15151	0.853852		0	0.853852		3.07664	0.853852		0.485233	0.853852		-0.280455	0.853852

## Sheet: ED Fig. 15g
E18_truncation	dT/dC
FGFR3	-0.058116
FGFR2	-0.00108786
FGFR2	-0.0141206
FGFR2	0.0692313
FGFR2	-0.506246
FGFR2	-1.2121
FGFR2	-0.749769
none	-0.86362
none	0.226537
none	0.191333
none	0.694986
none	0.69645
none	0.911738
none	-1.08061
none	0.320515
none	-0.258308
none	-0.25774
none	-0.188667
none	0.486663
none	-0.535603
none	-0.486378
none	1.21039
none	-0.180737
none	0.43585
none	1.25519
none	0.701969
none	0.72816
none	-0.538567
none	0.298714
none	0.351172
none	0.661148
none	0.21798
none	0.806452
none	-0.360631
none	0.909673
none	0.853852
